# Supplementary material for: Refinement of Light-Responsive Transcript Lists Using Rice Oligonucleotide Arrays: Evaluation of Gene-Redundancy
Source: PLoS One. 2008 Oct 6;3(10):e3337. doi: 10.1371/journal.pone.0003337 (PMC2556097; doi:10.1371/journal.pone.0003337)
Supplement: Table S2 — Summary of the light- and dark-induced transcripts with an FDR less than 10−4 from the NSF45K microarray data. In the worksheet labeled “less than 10−4 FDR”, there are NSF45K light vs. dark microarray data with a more than 2-fold change in expression and a FDR less than 10−4. The sheet “more than 10−4 FDR”, contains data for transcripts that showed more than 2-fold change in expression, but a FDR more than 10−4. 2073 transcripts show 2-fold higher accumulation (log2-value>1) in the light compared to dark and 1430 show 2-fold higher accumulation (log2-value<−1) in the dark compared to light. Oligo_id is the name of NSF 45K oligo; Locus_id is the Osa1 Version 5 rice genome annotation gene model; FDR is the LMGene-generated adjusted p-value; log2 (Light/Dark) is log2(average normalized spot intensity in the light /average normalized spot intensity in the dark); Avg_light intensity is the average normalized spot intensity in the light; Avg_dark intensity is the average normalized spot intensity in the dark; std_light is the standard deviation in the normalized intensity in the light of all replicates and std_dark is the variation in the normalized intensity in the dark of all replicates. For each oligo, corresponding EST counts for 19 tissues are shown and are labeled according to the organ/tissue from which the ESTs were prepared, including the following: callus, root, leaf, seedling, sheath, phloem, shoot, stem, flower, panicle, anthers, pistil, endosperm, immature seed, seed, suspension, mixed, unknown, and whole plant. Information about the EST data for each tissue is in Table S8. Sum of total ESTs is the number of ESTs from all tissues related to the corresponding oligo. Full length cDNA is the cDNA accession number available from the Knowledge-based Oryza Molecular biological Encyclopedia (KOME, http://red.dna.affrc.go.jp/cDNA/). GO_id indicates the GO identifier accessible at AmiGO (http://amigo.geneontology.org/cgi-bin/amigo/go.cgi?session=7122b1203889484). (2.6 [file pone.0003337.s002.xls]

## Sheet: less than 0.0001 FDR
Oligo_id	Locus_id	Annotation	FDR (p-value)	Log2 R (Light/Dark)	Avg_light intensity	Avg_dark intensity	std_light	std_dark	Callus	Root	Leaf	Seedling	Sheath	Phloem	Shoot	Stem	Flower	Panicle	Anthers	Pistil	Endosperm	Immature seed	Seed	Suspension	Mixed	Unknown	Whole	sum of total ESTs	full length cDNA	GO_id
TR038415	LOC_Os02g49680.1	Calcium sensing receptor, putative, expressed	3.35e-11	4.63225	15196.4	528.985	2309.55	159.835	0	1	62	0	0	0	2	0	0	1	0	1	0	1	0	0	0	4	2	74	AK058726	GO:0005739
TR040635	LOC_Os03g19250.1	AMP-binding enzyme family protein, expressed	3.35e-11	-4.33996	614.981	15005.8	186.505	2941.43	35	9	28	0	0	0	3	0	4	8	11	3	1	0	5	0	22	4	3	136	AK101765	GO:0003987;GO:0005777;GO:0006083;GO:0006097;GO:0016208
TR034639	LOC_Os01g68480.1	Thioredoxin F-type 2, chloroplast precursor, putative, expressed	3.35e-11	5.23784	20281.5	446.111	1657	128.42	6	0	84	0	0	0	8	0	0	5	0	2	0	0	0	0	15	7	9	136	AK101264	GO:0000103;GO:0005829;GO:0006499;GO:0016671;GO:0030508
TR036175	LOC_Os02g15750.1	Expressed protein	3.87e-11	4.53111	14780.5	550.843	1505.36	134.348	0	0	23	0	0	0	6	0	0	2	0	0	1	0	3	0	2	2	6	45	N/A	N/A
TR046077	LOC_Os04g41340.1	Phosphoglycolate/pyridoxal phosphate phosphatase family protein, expressed	3.87e-11	5.72232	22642.3	325.734	6378.37	157.272	0	0	35	1	0	0	37	0	0	2	0	0	0	1	0	0	0	3	13	92	AK105071;AK104854;AK066522	GO:0004674;GO:0005634;GO:0005737;GO:0008967
TR040357	LOC_Os03g15960.1	17.4 kDa class I heat shock protein, putative, expressed	4.04e-11	-5.18308	398.854	19686.3	50.1175	5119.51	270	10	25	3	0	0	609	2	0	173	0	15	5	1	0	0	758	4	3	1878	AK119675;AK119664;AK119616;AK119239;AK104129;AK073671;AB110191	GO:0006979;GO:0009408
TR038191	LOC_Os02g46980.1	Pentatricopeptide, putative, expressed	4.44e-11	3.47255	2750.11	133.798	328.68	29.5035	0	0	1	0	0	0	3	0	0	0	0	0	0	0	0	0	1	0	1	6	N/A	GO:0009507;GO:0031425;GO:0031426
TR046991	LOC_Os04g53230.1	Aminomethyltransferase, mitochondrial precursor, putative, expressed	4.44e-11	5.37621	24654.4	500.565	2779.98	87.1375	0	1	7	0	0	0	6	0	0	8	0	0	0	0	0	0	3	2	0	27	AK099234	GO:0004047
TR034340	LOC_Os01g64960.1	Photosystem II 22 kDa protein, chloroplast precursor, putative, expressed	4.44e-11	5.55891	21589.7	370.18	2604.11	116.343	2	2	56	1	0	0	70	1	4	31	0	2	0	1	3	0	29	3	24	229	AK104275;AK071827;AK058284	GO:0009517;GO:0010196;GO:0016168
TR045944	LOC_Os04g39660.1	F-box domain containing protein, expressed	4.64e-11	-3.30805	964.183	11170.6	212.835	3097.86	27	7	19	0	0	0	6	0	2	10	0	0	0	0	3	0	15	7	3	99	N/A	N/A
TR039011	LOC_Os02g57020.1	Expressed protein	4.9e-11	3.40031	4781.23	350.857	1186.13	158.607	0	0	2	0	0	0	1	0	0	1	0	0	0	0	0	0	0	1	3	8	N/A	GO:0009543
TR034530	LOC_Os01g67120.1	Rhodanese-like domain containing protein, expressed	5.08e-11	4.7105	14905.1	470.991	2997.77	85.0505	0	1	34	0	0	0	13	0	0	0	0	0	0	0	0	0	3	0	6	57	AK120594	GO:0005739
TR030968	LOC_Os01g13690.1;LOC_Os01g13690.2	Expressed protein	5.08e-11	4.63403	16585.5	585.469	2961.14	210.579	2	0	41	0	0	0	33	0	2	8	0	4	0	0	0	0	0	2	19	111	AK104302;AK067076	GO:0003824;GO:0008696;GO:0046654;GO:0003824;GO:0008696;GO:0046654
TR070894	LOC_Os03g06240.1;LOC_Os03g06240.2;LOC_Os03g06240.4	YT521-B-like family protein, expressed	5.67e-11	-4.59716	1317.51	33301.5	603.339	18200.6	217	140	177	0	0	0	52	0	10	126	0	54	6	4	38	0	172	2	24	1022	AK119641;AK111578;AK111489;AK103405;AK062076	GO:0005515;GO:0005634;GO:0005737;GO:0005515;GO:0005634;GO:0005737;GO:0005515;GO:0005634;GO:0005737
TR040365	LOC_Os03g16050.1	Fructose-1,6-bisphosphatase, chloroplast precursor, putative, expressed	5.99e-11	4.81336	9064.41	213.011	1348.8	29.5684	3	5	42	0	0	0	37	0	9	9	0	4	0	0	0	0	13	1	5	128	AK065201;AK062233;AB007194	GO:0005975;GO:0006000;GO:0042132;GO:0042578
TR047969	LOC_Os07g07540.1;LOC_Os07g07540.2	SHOOT1 protein, putative, expressed	6.07e-11	4.53113	6826.82	170.043	1635.68	60.2278	0	1	25	0	0	0	12	0	1	0	0	0	0	0	0	0	0	1	2	42	AK066475;AK062132	N/A
TR048004	LOC_Os07g08030.1	Ribose 5-phosphate isomerase, putative, expressed	7.3e-11	4.0617	17271.3	966.451	1412.57	56.5051	0	2	15	0	0	0	12	1	0	4	0	1	0	1	0	0	3	0	13	52	AK060861	N/A
TR045787	LOC_Os04g37619.1	Zeaxanthin epoxidase, chloroplast precursor, putative, expressed	8e-11	4.84163	18687.4	552.414	5254.14	158.496	1	1	13	0	0	0	7	0	2	2	0	0	0	0	0	0	3	0	15	44	N/A	GO:0004497;GO:0006970;GO:0009408;GO:0009414;GO:0009540;GO:0009688;GO:0010182;GO:0016123
TR035128	LOC_Os02g01340.1	Ferredoxin-NADP reductase, leaf isozyme, chloroplast precursor, putative, expressed	9.08e-11	4.6248	23156.9	875.683	4211.58	312.315	1	5	203	3	0	0	28	1	11	7	0	2	0	2	0	0	5	9	29	306	AK106213;AK065309;AK061774	GO:0006118;GO:0016491
TR030017	LOC_Os01g01302.1	Shikimate kinase family protein, expressed	9.37e-11	3.5945	4104.35	229.15	304.944	14.2424	5	0	12	0	0	0	11	0	2	1	0	0	0	0	0	0	0	1	12	44	AK064812;AK062086	GO:0016089
TR035076	LOC_Os01g74450.1	Aquaporin TIP1.1, putative, expressed	1.08e-10	4.41463	8576.68	294.656	2865.9	132.415	1	5	22	0	0	0	3	0	9	9	0	0	2	1	0	0	6	4	13	75	AK111768	GO:0006810;GO:0009705;GO:0009740;GO:0015200;GO:0015250;GO:0016020;GO:0018987
TR032876	LOC_Os01g46380.1	Ketol-acid reductoisomerase, chloroplast precursor, putative, expressed	1.32e-10	-4.28392	1172.51	26006	310.291	5465.85	113	25	20	2	0	0	13	0	3	26	0	5	5	1	2	0	9	0	5	229	AK072075	GO:0004455;GO:0005739;GO:0009082
TR037890	LOC_Os02g42960.1	Expressed protein	1.36e-10	3.64595	5786.11	356.207	508.764	33.6575	1	0	8	0	0	0	4	0	1	0	0	0	0	0	0	0	2	1	2	19	AK068423	GO:0009543
TR030170	LOC_Os01g03360.1	Bowman-Birk type bran trypsin inhibitor precursor, putative, expressed	1.59e-10	-5.36745	328.513	19892.9	167.535	13209.2	6	18	18	1	0	0	17	0	1	13	0	21	3	0	4	0	0	13	3	118	OSU76004;AB098712	N/A
TR045498	LOC_Os04g33060.1	NAD dependent epimerase/dehydratase family protein, expressed	1.62e-10	3.63594	10268.7	760.161	2637.2	299.412	4	0	9	0	0	0	1	0	0	2	0	4	0	1	0	0	1	1	1	24	AK103149;AK099117;AK058428	N/A
TR038622	LOC_Os02g52260.1	Expressed protein	1.62e-10	3.98836	6636.99	316.573	1309.42	107.835	0	2	26	0	0	0	7	0	0	6	0	0	0	0	0	0	2	0	1	44	AK070239;AK059854	GO:0003677;GO:0009773;GO:0009941;GO:0030093
TR040385	LOC_Os03g16350.1	DNA-binding protein, putative, expressed	1.62e-10	-2.9167	132.665	1720.69	12.0608	127.35	6	4	22	0	0	0	8	1	3	3	0	0	0	0	1	1	7	1	0	57	AK106069;AK061579	N/A
TR030974	LOC_Os01g13770.1;LOC_Os01g13770.2	Triose phosphate/phosphate translocator, chloroplast precursor, putative, expressed	1.62e-10	3.53627	16165.3	1364.16	5308.47	617.519	9	4	120	0	0	0	80	0	4	12	0	4	0	0	1	0	16	8	8	266	AK099799	GO:0009670;GO:0015152;GO:0015297;GO:0015712;GO:0015717;GO:0009670;GO:0015152;GO:0015297;GO:0015712;GO:0015717
TR037854	LOC_Os02g42570.1	Ferredoxin-thioredoxin reductase, variable chain, putative, expressed	1.67e-10	3.39452	6199.04	498.156	1359.8	179.348	0	0	11	0	0	0	1	0	0	1	0	0	0	1	0	0	5	3	6	28	AK107831	GO:0019684;GO:0030385
TR042855	LOC_Os03g52460.1	Glucose-1-phosphate adenylyltransferase large subunit 3, chloroplast precursor, putative, expressed	1.83e-10	4.14491	15443.5	818.969	6253.64	529.096	2	0	7	0	0	0	9	0	2	1	0	0	2	0	1	0	0	0	3	27	N/A	GO:0008878;GO:0010170;GO:0019252
TR057419	LOC_Os06g22820.1	Protein kinase domain containing protein, expressed	1.93e-10	-3.91957	493.721	8506.23	128.797	3846.17	7	2	21	2	0	0	9	1	1	3	0	0	0	0	0	0	2	0	1	49	AK059487	GO:0000079;GO:0000087;GO:0000910;GO:0004674;GO:0004693;GO:0005515;GO:0005634;GO:0005737;GO:0006468;GO:0007346;GO:0009574;GO:0010005;GO:0010078;GO:0016301;GO:0019912;GO:0042023
TR070725	LOC_Os02g39720.1;LOC_Os02g39720.2;LOC_Os02g39720.3;LOC_Os02g39720.4;LOC_Os02g39720.5	Splicing factor, putative, expressed	1.93e-10	-3.47815	1211.29	14686.5	274.481	3909.22	56	99	175	3	0	0	62	1	39	100	0	66	1	0	27	0	40	77	9	755	AK104726;AK099572;AK060088	GO:0000398;GO:0003723;GO:0005515;GO:0005634;GO:0005730;GO:0016607;GO:0035061;GO:0000398;GO:0003723;GO:0005515;GO:0005634;GO:0005730;GO:0016607;GO:0035061;GO:0000398;GO:0003723;GO:0005515;GO:0005634;GO:0005730;GO:0016607;GO:0035061;GO:0000398;GO:0003723;GO:0005515;GO:0005634;GO:0005730;GO:0016607;GO:0035061;GO:0000398;GO:0003723;GO:0005515;GO:0005634;GO:0005730;GO:0016607;GO:0035061
TR034664	LOC_Os01g68770.1	Selenium-binding protein, putative, expressed	2.21e-10	-3.33788	1251.62	14266.1	119.948	1548.83	22	13	74	0	0	0	19	0	8	50	0	2	3	0	2	0	7	1	12	213	AY187678;AK071710;AB059401	GO:0008430
TR036333	LOC_Os02g18450.1	GTP-binding protein TypA/BipA, putative, expressed	2.27e-10	4.17436	10748	493.082	2731.73	203.502	1	15	13	0	0	0	7	0	1	3	0	0	0	0	0	0	0	1	11	52	AK099035;AK060415	GO:0003746;GO:0005525
TR065822	LOC_Os12g23180.1	RNA binding protein, putative, expressed	2.27e-10	5.22158	20383.6	418.872	4957.75	207.525	2	1	182	0	0	0	37	0	17	5	0	0	0	1	6	0	0	4	17	272	AK111521	GO:0003729
TR070202	LOC_Os01g17170.1;LOC_Os01g17170.2	Magnesium-protoporphyrin IX monomethyl ester cyclase, chloroplast precursor, putative, expressed	2.27e-10	4.86789	27441.8	786.555	4976.4	206.735	8	1	115	1	0	0	137	1	9	26	0	0	2	6	0	0	11	8	28	353	AK069333;AK059435;AK058287	GO:0003677;GO:0005507;GO:0003677;GO:0005507
TR049347	LOC_Os07g32570.1	5'-adenylylsulfate reductase 2, chloroplast precursor, putative, expressed	2.39e-10	3.79571	8293.56	496.763	2201.95	140.716	6	1	13	0	0	0	0	0	1	0	0	0	0	0	1	0	0	0	2	24	N/A	GO:0000103;GO:0004604;GO:0009507;GO:0009536;GO:0009973;GO:0019379;GO:0019421
TR038528	LOC_Os02g51070.1	Soluble starch synthase 2-2, chloroplast precursor, putative, expressed	2.51e-10	3.38627	3468.25	223.673	728.028	118.999	4	0	2	0	0	0	9	0	1	9	0	0	0	0	2	0	8	2	2	39	AK066446;AF395537	GO:0009011;GO:0009507;GO:0010021;GO:0016757;GO:0019252
TR052022	LOC_Os08g24390.1;LOC_Os08g24390.2;LOC_Os08g24390.3	Expressed protein	2.72e-10	2.80842	1906.42	169.403	255.25	28.1079	2	0	27	0	0	0	26	0	3	5	0	7	0	0	10	0	3	0	1	84	AK099878;AK099417;AK067028	N/A
TR062609	LOC_Os05g22614.1;LOC_Os05g22614.2;LOC_Os05g22614.3;LOC_Os05g22614.4	Expressed protein	2.77e-10	4.88806	12672.8	301.998	4698.75	138.073	4	0	59	0	0	0	39	2	2	36	0	0	2	0	0	0	13	4	9	170	AK108453;AK099865;AK073234	N/A
TR047365	LOC_Os04g57930.1	Thioredoxin X, chloroplast precursor, putative, expressed	2.83e-10	3.83052	8424.66	498.457	1394.91	105.21	0	0	2	0	0	0	0	0	0	0	0	0	0	1	0	0	3	0	4	10	N/A	GO:0030508
TR030520	LOC_Os01g07800.1	Hypothetical protein	3.14e-10	2.80448	1884.24	161.759	259.768	13.6401	0	0	0	0	0	0	0	0	0	0	0	0	0	0	0	0	1	0	0	1	N/A	GO:0003676;GO:0004523
TR039123	LOC_Os02g58310.1	Expressed protein	3.15e-10	3.66536	6928.74	457.822	1182.4	162.479	0	0	6	0	0	0	0	0	0	0	0	0	0	0	0	0	0	0	1	7	N/A	N/A
TR042651	LOC_Os03g50080.1	Immunophilin, putative, expressed	3.22e-10	2.39084	1992.09	281.091	388.093	81.6572	0	0	4	0	0	0	0	0	0	4	0	0	0	0	0	0	3	0	4	15	N/A	GO:0003755;GO:0005528
TR044809	LOC_Os04g21350.1	Flowering promoting factor-like 1, putative, expressed	3.22e-10	3.87987	11266.8	697.237	3741.17	356.69	0	0	10	0	0	0	4	0	0	0	0	0	0	0	0	0	0	0	5	19	AK120187	GO:0009739;GO:0009911
TR064948	LOC_Os12g07190.1	CBS domain-containing protein, putative, expressed	3.31e-10	2.87419	1955.35	174.093	527.062	51.3411	2	0	28	0	0	0	5	0	1	6	0	3	0	0	0	0	1	2	5	53	N/A	N/A
TR071931	LOC_Os08g31630.1;LOC_Os08g31630.2	Trehalose-phosphatase family protein, expressed	3.31e-10	4.12534	3651.31	119.212	1466.05	40.0714	0	14	13	0	0	0	4	0	2	8	0	0	0	0	2	0	10	0	6	59	N/A	GO:0004805;GO:0005992;GO:0004805;GO:0005992
TR056269	LOC_Os06g05440.1	Expressed protein	3.31e-10	-3.48602	1484.8	17865.1	191.586	2962.06	14	4	17	0	0	0	17	0	0	15	0	0	0	2	0	0	45	13	4	131	AK120518;AK119696	N/A
TR063088	LOC_Os05g31140.1	Lichenase II precursor, putative, expressed	3.37e-10	-4.53081	1777.37	45038.5	472.993	18153.6	187	41	691	0	0	0	78	2	1	106	0	0	3	2	1	0	21	2	19	1154	AK121825;AK060867	GO:0004338;GO:0004553;GO:0008810;GO:0009618;GO:0009627
TR038195	LOC_Os02g47020.1	Phosphoribulokinase, chloroplast precursor, putative, expressed	3.51e-10	5.47464	35345.5	667.682	8267.27	98.7157	3	0	215	1	0	0	59	0	10	1	0	1	0	6	2	0	6	1	43	348	AK104857;AK099461;AK066164;AF529237	GO:0004845;GO:0005524;GO:0008974;GO:0009058;GO:0016301
TR035110	LOC_Os02g01150.1;LOC_Os02g01150.2;LOC_Os02g01150.3	D-isomer specific 2-hydroxyacid dehydrogenase, NAD binding domain containing protein, expressed	3.51e-10	3.66158	16709.9	1258.21	4065.86	279.556	35	24	408	0	0	0	89	0	41	17	0	0	0	3	14	0	13	8	79	731	AK072105;AK067642	GO:0004617;GO:0005739;GO:0005777;GO:0006564;GO:0009507;GO:0009853;GO:0016491;GO:0004617;GO:0005739;GO:0005777;GO:0006564;GO:0009507;GO:0009853;GO:0016491;GO:0004617;GO:0005739;GO:0005777;GO:0006564;GO:0009507;GO:0009853;GO:0016491
TR052164	LOC_Os08g27010.1	Expressed protein	3.63e-10	4.75106	12518.9	349.864	3735.49	60.8455	0	1	10	0	0	0	1	0	0	0	0	0	1	0	0	0	0	0	5	18	AK066474	N/A
TR068558	LOC_Os11g25780.1	PB1 domain containing protein, expressed	3.71e-10	-3.97281	228.976	5626.4	121.488	2672.62	12	7	35	0	0	0	21	0	4	12	0	75	0	0	3	0	20	2	11	202	AK104816;AK066452	N/A
TR071579	LOC_Os04g58280.1;LOC_Os04g58280.2	Stem-specific protein TSJT1, putative, expressed	3.71e-10	-4.33282	561.583	12952.9	116.44	4690.17	694	150	319	2	0	0	323	4	155	292	0	4	0	6	15	2	407	18	40	2431	AK121152;AK119666;AK106133;AK104376;AK104249;AK099975;AK099653;AK099368;AK099087;AK099009;AK068608;AK065314	N/A
TR061089	LOC_Os09g36040.1	Rhodanese-like domain containing protein, expressed	3.84e-10	5.37338	17415	287.175	3764.13	19.0252	0	8	27	0	0	0	13	0	0	2	0	0	0	0	0	0	0	3	19	72	AK067495;AK062568	GO:0007568
TR039026	LOC_Os02g57160.1	ABC1 family protein, expressed	3.9e-10	3.70503	4695.91	235.314	1386	78.2666	3	0	35	1	0	0	5	0	0	0	0	2	0	0	7	0	0	0	4	57	N/A	N/A
TR042831	LOC_Os03g52170.1	4-hydroxy-3-methylbut-2-enyl diphosphate reductase, putative, expressed	4.06e-10	2.45132	8254.4	1458.66	1889.12	336.983	8	1	60	1	0	0	21	0	4	20	4	0	0	0	4	0	8	3	23	157	AK121561;AK064873;AK062113	GO:0009570;GO:0019288;GO:0046429;GO:0046677
TR061168	LOC_Os09g36930.1;LOC_Os09g36930.2	Aquaporin PIP2.8, putative, expressed	4.43e-10	4.53922	6897.24	171.604	636.714	73.1407	0	0	67	0	0	0	72	0	5	9	0	0	0	1	0	0	4	5	24	187	AK109439;AK104786;AK067792	GO:0005886;GO:0006810;GO:0006833;GO:0009651;GO:0015250;GO:0016020;GO:0005886;GO:0006810;GO:0006833;GO:0009651;GO:0015250;GO:0016020
TR047143	LOC_Os04g55180.2	Alpha/beta hydrolase fold PF|00561 containing protein, putative, expressed	4.49e-10	4.43867	10401.9	357.924	3718.62	116.088	1	0	18	0	0	0	1	0	0	1	0	2	0	0	0	0	2	2	1	28	AK099966	GO:0016787
TR037630	LOC_Os02g39160.1	4-hydroxy-3-methylbut-2-en-1-yl diphosphate synthase family protein, expressed	4.56e-10	3.21177	4927.46	432.922	775.079	137.008	5	10	30	0	0	0	12	0	9	7	0	0	0	0	1	0	5	3	8	90	AK120769;AK105762	GO:0008299;GO:0009617;GO:0009862;GO:0046429
TR053762	LOC_Os10g05069.1;LOC_Os10g05069.2;LOC_Os10g05069.3	Glycosyl hydrolase family 38 protein, putative, expressed	4.78e-10	-2.7275	1088.15	7529.73	260.539	3291.61	10	29	124	0	0	0	84	0	36	9	0	16	0	0	22	0	10	6	6	352	AK069822	GO:0004559;GO:0004559;GO:0004559
TR040491	LOC_Os03g17600.1	UPF0308 protein, chloroplast precursor, putative, expressed	4.83e-10	4.18293	5480.1	187.256	615.338	73.5341	0	0	1	0	0	0	0	0	0	1	0	0	0	0	0	0	0	0	1	3	AK110712	N/A
TR041681	LOC_Os03g36750.1	HAD-superfamily hydrolase, subfamily IA, variant 3 containing protein, expressed	4.85e-10	4.6201	13507.1	443.882	3486.74	112.201	3	1	23	0	0	0	8	0	4	3	0	0	0	0	1	0	0	2	5	50	AK065884	GO:0003919;GO:0008531;GO:0009231;GO:0016787
TR046241	LOC_Os04g43420.1	Peptidoglycan-binding domain-containing protein, putative, expressed	4.86e-10	3.17565	4274.18	365.526	597.571	47.8785	0	0	5	0	0	0	0	0	1	2	0	0	0	0	0	0	0	0	1	9	AK069628	N/A
TR043724	LOC_Os03g63360.1	Expressed protein	4.97e-10	3.72956	8039.38	511.576	1330.12	58.9488	2	0	6	0	0	0	7	0	1	7	0	0	0	0	0	0	9	0	4	36	AK067191	N/A
TR032252	LOC_Os01g37350.1	Retrotransposon protein, putative, unclassified, expressed	5.26e-10	-4.26221	607.519	14784.8	170.35	6242.71	12	3	0	0	0	0	9	0	0	8	0	0	0	0	0	0	15	3	0	50	AK068969	N/A
TR047895	LOC_Os07g06660.1	Lactoylglutathione lyase family protein, putative, expressed	5.28e-10	3.69251	8818.73	586.46	2555.37	183.853	2	0	27	0	0	0	11	0	1	7	0	8	1	0	0	0	1	0	9	67	AK120286	GO:0003824;GO:0004462;GO:0005975;GO:0008152
TR040664	LOC_Os03g19560.1;LOC_Os03g19560.2;LOC_Os03g19560.3	TPR Domain containing protein, expressed	5.28e-10	2.74375	4007.7	488.586	1577.64	280.019	0	0	34	0	0	0	27	0	3	22	0	3	0	0	3	0	6	9	12	119	AK068534;AK066789;AK060285	GO:0005622;GO:0006396;GO:0006445;GO:0009657;GO:0009941;GO:0005622;GO:0006396;GO:0006445;GO:0009657;GO:0009941;GO:0005622;GO:0006396;GO:0006445;GO:0009657;GO:0009941
TR039381	LOC_Os03g03720.1;LOC_Os03g03720.2	Glyceraldehyde-3-phosphate dehydrogenase B, chloroplast precursor, putative, expressed	5.28e-10	5.48249	37725.6	729.109	7991.57	184.119	0	2	339	2	0	0	11	0	0	28	0	2	0	0	2	0	6	20	38	450	AK067755	GO:0006096;GO:0008886;GO:0008943;GO:0009416;GO:0009507;GO:0009570;GO:0009744;GO:0006096;GO:0008886;GO:0008943;GO:0009416;GO:0009507;GO:0009570;GO:0009744
TR047148	LOC_Os04g55230.1	Ataxin-2 C-terminal region family protein, expressed	5.55e-10	2.68133	1902.1	195.302	559.008	81.1454	1	0	19	0	0	0	9	0	2	7	0	7	0	1	2	0	4	0	11	63	AK072140	N/A
TR048250	LOC_Os07g11110.1	MRNA-binding protein precursor, putative, expressed	5.68e-10	3.71562	6795.69	421.55	923.533	149.361	1	1	8	0	0	0	17	0	3	2	0	0	0	0	0	0	1	1	2	36	AK071575	GO:0003729
TR036017	LOC_Os02g13560.1	Sugar transporter type 2a, putative, expressed	5.68e-10	3.24229	3301.22	229.043	440.954	10.5614	14	7	16	0	0	0	24	0	28	7	0	11	0	0	12	0	22	1	5	147	AK099716	GO:0005337;GO:0005351;GO:0015144;GO:0016020
TR052560	LOC_Os08g32930.1	Expressed protein	5.95e-10	3.12945	2011.05	121.177	272.532	31.5752	0	0	1	0	0	0	5	0	1	0	0	0	0	0	0	0	2	0	0	9	AK099569	N/A
TR041540	LOC_Os03g32490.1	Expressed protein	6.01e-10	4.02609	5532.83	213.624	1647.29	75.0038	1	5	7	0	0	0	6	0	2	3	0	0	0	1	1	0	7	1	4	38	AK065720	N/A
TR058668	LOC_Os06g45060.1	Expressed protein	6.39e-10	-2.72109	426.613	3311.52	49.7966	569.796	0	2	0	0	0	0	0	0	0	0	0	0	0	0	0	0	4	0	2	8	AK099401	N/A
TR061219	LOC_Os09g37620.1	Flavin-binding monooxygenase-like family protein, expressed	6.39e-10	3.16442	1797.67	102.354	598.471	23.4766	3	3	8	0	0	0	3	0	0	2	0	0	3	0	0	0	0	1	2	25	AK067622	GO:0004497;GO:0006118
TR072398	LOC_Os06g45090.1;LOC_Os06g45090.2	Expressed protein	6.39e-10	-3.4441	359.434	4932.5	16.0167	1143.45	7	1	7	0	0	0	2	0	2	8	0	0	0	2	0	0	10	3	0	42	N/A	N/A
TR067987	LOC_Os11g13890.2	Chlorophyll A-B binding protein, expressed	6.39e-10	4.91892	6897.97	109.617	2576.07	58.4197	5	11	176	1	0	0	122	1	37	15	0	43	0	4	3	0	6	20	48	492	N/A	GO:0005198;GO:0009517;GO:0009533;GO:0009769;GO:0009783;GO:0015979;GO:0016168;GO:0030076;GO:0042651
TR071135	LOC_Os03g44620.1;LOC_Os03g44620.2;LOC_Os03g44620.3	DnaJ protein, putative, expressed	6.39e-10	-4.86063	3559.36	24302.4	5740.71	4227.69	312	95	131	2	0	0	46	2	11	100	0	25	5	1	29	0	103	10	21	893	AY224432;AK105028;AK103763;AK102263;AK070556	GO:0005515;GO:0006457;GO:0005515;GO:0006457;GO:0005515;GO:0006457
TR049468	LOC_Os07g34570.2	Thiazole biosynthetic enzyme 1-1, chloroplast precursor, putative, expressed	6.44e-10	3.56702	6578	434.125	2215.12	163.724	62	4	54	0	0	0	62	3	33	36	0	13	0	2	3	0	15	5	40	332	AK064916	GO:0005739;GO:0006974;GO:0009228;GO:0009507
TR046730	LOC_Os04g49570.1	Glutamate receptor 3.3 precursor, putative, expressed	6.6e-10	3.03983	1984.95	132.855	538.759	53.3778	8	0	3	0	0	0	15	0	1	4	0	0	0	0	4	0	17	1	1	54	AK099753;AK073062	GO:0005217;GO:0006874;GO:0009416
TR065931	LOC_Os12g25180.1	Expressed protein	6.76e-10	2.97335	3853.01	395.591	1641.01	191.187	0	0	29	0	0	0	14	0	1	3	0	0	0	0	0	0	0	0	4	51	AK109421;AK068449;AK061251	N/A
TR063658	LOC_Os05g39770.1	Alanine-glyoxylate aminotransferase 2, mitochondrial precursor, putative, expressed	6.76e-10	-4.64976	320.6	10772.5	126.787	4136.67	62	5	10	1	0	0	15	0	1	16	0	0	0	0	0	0	15	1	5	131	AK060423	GO:0003992;GO:0004587;GO:0005739;GO:0006561;GO:0008453;GO:0042538
TR072146	LOC_Os10g35370.1;LOC_Os10g35370.2	Protochlorophyllide reductase B, chloroplast precursor, putative, expressed	6.76e-10	4.18853	21764.9	1113.63	5921.2	448.737	12	0	90	4	0	0	113	6	25	23	0	2	0	2	3	0	20	2	23	325	AK068143	GO:0009507;GO:0015995;GO:0016491;GO:0016630;GO:0009507;GO:0015995;GO:0016491;GO:0016630
TR060824	LOC_Os09g30340.1	Photosystem I reaction center subunit V, chloroplast precursor, putative, expressed	6.76e-10	4.23535	24609.8	1200.23	8763.06	588.02	13	21	96	1	0	0	285	1	1	20	0	2	2	0	3	0	41	12	51	549	AK098847;AK061695	GO:0009522;GO:0015979;GO:0016020
TR070351	LOC_Os01g52110.1;LOC_Os01g52110.4;LOC_Os01g52110.5;LOC_Os01g52110.7;LOC_Os01g52110.9	CHY zinc finger family protein, expressed	6.76e-10	-3.15495	2727.23	25171	1036.53	13110.3	614	10	595	6	0	0	158	5	34	68	0	40	0	14	64	0	198	15	107	1928	AK070809;AK068005	GO:0005515;GO:0008270;GO:0005515;GO:0008270;GO:0005515;GO:0008270;GO:0005515;GO:0008270;GO:0005515;GO:0008270
TR072651	LOC_Os05g07130.1;LOC_Os05g07130.2	6-phosphofructo-2-kinase family protein, expressed	7.05e-10	2.48197	2833.06	376.218	139.069	34.8604	0	0	32	0	0	0	16	0	6	0	0	0	0	0	0	0	1	0	11	66	AK105066;AK072243;AK065086;AF456329	GO:0004331;GO:0006000;GO:0006499;GO:0004331;GO:0006000;GO:0006499
TR070462	LOC_Os01g64660.1;LOC_Os01g64660.2;LOC_Os01g64660.3	Fructose-1,6-bisphosphatase, cytosolic, putative, expressed	7.05e-10	4.21262	4776.92	131.658	644.788	27.2767	0	0	126	0	0	0	20	0	15	2	0	0	0	0	0	0	4	31	40	238	AK119536;AK070516;AB007193	GO:0005975;GO:0005986;GO:0006000;GO:0016051;GO:0019252;GO:0019253;GO:0042132;GO:0042578;GO:0005975;GO:0005986;GO:0006000;GO:0016051;GO:0019252;GO:0019253;GO:0042132;GO:0042578;GO:0005975;GO:0005986;GO:0006000;GO:0016051;GO:0019252;GO:0019253;GO:0042132;GO:0042578
TR068060	LOC_Os11g15040.1;LOC_Os11g15040.2;LOC_Os11g15040.3;LOC_Os11g15040.4;LOC_Os11g15040.5	Benzoate carboxyl methyltransferase, putative, expressed	7.11e-10	-3.7386	138.389	3153.62	38.2116	311.963	0	0	296	0	0	0	33	0	0	0	0	0	0	2	0	0	5	4	38	378	AK068035	GO:0006952;GO:0008757;GO:0009611;GO:0009613;GO:0006952;GO:0008757;GO:0009611;GO:0009613;GO:0006952;GO:0008757;GO:0009611;GO:0009613;GO:0006952;GO:0008757;GO:0009611;GO:0009613;GO:0006952;GO:0008757;GO:0009611;GO:0009613
TR032448	LOC_Os01g40310.1	Expressed protein	7.29e-10	3.01314	5859.41	641.585	2009.81	301.36	0	2	7	0	0	0	32	0	2	6	0	0	0	0	0	0	2	6	1	58	AK099180;AK071353	N/A
TR037346	LOC_Os02g35090.1	Expressed protein	7.29e-10	3.51892	10255.3	805.943	2632.24	200.708	10	1	19	0	0	0	11	1	2	15	0	2	0	0	1	0	20	2	13	97	AK100187;AK060580	N/A
TR043198	LOC_Os03g56930.1	Expressed protein	7.44e-10	4.90258	11122.2	236.311	6755.81	165.139	0	0	11	0	0	0	1	0	2	0	0	0	0	0	0	0	0	0	0	14	AK069119	GO:0005515;GO:0006869;GO:0008289
TR034865	LOC_Os01g71720.1	Amino acid permease family protein, expressed	7.44e-10	3.34308	1683.4	58.1576	252.249	25.9197	0	0	0	0	0	0	10	0	0	0	0	0	0	0	0	0	0	0	10	20	AK072189;AK065371	GO:0015359
TR035603	LOC_Os02g07360.1	Pentatricopeptide, putative, expressed	7.44e-10	3.2741	2132.37	116.3	524.315	60.921	0	0	7	0	0	0	7	0	0	2	0	0	0	1	2	0	0	1	5	25	AK119658	N/A
TR052648	LOC_Os08g34170.1	CAF1 family ribonuclease containing protein, expressed	7.44e-10	-3.58143	348.97	5720.01	66.1092	2082.64	32	8	29	0	0	0	9	0	4	8	1	7	4	1	5	0	4	0	12	124	AK109485;AK105990;AK103781	GO:0004540;GO:0009451
TR043546	LOC_Os03g61150.2;LOC_Os03g61150.3	Expressed protein	7.44e-10	-5.79833	192.765	18709.2	34.0797	7222.04	24	47	31	0	0	0	21	0	10	40	0	0	0	0	0	0	69	6	9	257	AK119789;AK065702	N/A
TR034450	LOC_Os01g66170.1	Expressed protein	7.53e-10	2.71162	6027.05	828.357	1517.38	177.24	3	0	4	0	0	0	3	0	2	4	0	0	0	1	0	0	0	2	1	20	AK063875	N/A
TR071093	LOC_Os03g31550.1;LOC_Os03g31550.2	Aldehyde oxidase and xanthine dehydrogenase, molybdopterin binding domain containing protein, expressed	7.9e-10	-2.455	1102.82	6346.93	181.268	640.301	66	0	23	0	0	0	54	0	29	8	0	12	0	0	2	0	6	4	6	210	AK103000;AK073276;AK065099	GO:0004031;GO:0004854;GO:0009688;GO:0009851;GO:0004031;GO:0004854;GO:0009688;GO:0009851
TR033068	LOC_Os01g48930.1	Expressed protein	8.01e-10	-4.90547	1159.2	38450.2	375.107	6102.15	87	9	63	1	0	0	13	0	2	31	0	8	0	0	4	0	25	9	7	259	AK067869	GO:0006512
TR063924	LOC_Os05g43650.1	Expressed protein	8.02e-10	2.63309	3262.81	417.592	1122.3	204.383	0	1	12	0	0	0	0	0	0	3	0	0	0	0	0	0	0	2	2	20	N/A	N/A
TR064524	LOC_Os05g51650.1;LOC_Os05g51650.2	U6 snRNA-associated Sm-like protein LSm8, putative, expressed	8.02e-10	-2.53824	680.406	4447.84	206.441	1542.68	2	1	0	0	0	0	6	0	7	1	0	4	2	0	0	0	0	2	0	25	AK121070	GO:0005634;GO:0005732;GO:0005634;GO:0005732
TR073181	LOC_Os11g13850.1;LOC_Os11g13850.2;LOC_Os11g13850.3	Rieske domain containing protein, expressed	8.02e-10	4.15493	7346.44	276.893	1263.95	34.0757	0	0	22	0	0	0	4	0	1	0	0	0	0	0	0	0	0	1	4	32	AK067025	N/A
TR058575	LOC_Os06g43800.1	Methyltransferase, putative, expressed	8.02e-10	3.2926	2928.79	188.885	254.264	54.2433	4	1	39	0	0	0	9	0	4	5	0	1	0	0	6	0	5	2	1	77	AK104339;AK068674	N/A
TR070332	LOC_Os01g48930.1;LOC_Os01g48930.2	Expressed protein	8.02e-10	-5.28617	936.063	39964.5	233.298	7086.36	173	16	97	2	0	0	24	0	3	61	0	16	0	0	7	0	50	18	13	480	AK067869;AK066431	GO:0006512;GO:0006512
TR072215	LOC_Os10g42710.2;LOC_Os10g42710.3;LOC_Os10g42710.4;LOC_Os10g42710.5;LOC_Os10g42710.6	Poly polymerase catalytic domain containing protein, expressed	8.02e-10	-2.77496	1188.24	8333.33	255.794	3718.07	48	8	248	0	0	0	23	0	39	69	6	91	0	0	31	0	12	16	65	656	N/A	GO:0000303;GO:0005515;GO:0005634;GO:0006979;GO:0009723;GO:0009816;GO:0009867;GO:0009873;GO:0010193;GO:0012501;GO:0000303;GO:0005515;GO:0005634;GO:0006979;GO:0009723;GO:0009816;GO:0009867;GO:0009873;GO:0010193;GO:0012501;GO:0000303;GO:0005515;GO:0005634;GO:0006979;GO:0009723;GO:0009816;GO:0009867;GO:0009873;GO:0010193;GO:0012501;GO:0000303;GO:0005515;GO:0005634;GO:0006979;GO:0009723;GO:0009816;GO:…
TR061576	LOC_Os05g02990.1;LOC_Os05g02990.2	Expressed protein	8.17e-10	-2.2719	1146.28	5920.22	501.238	3129.45	59	19	84	2	0	0	25	0	18	4	0	0	0	0	13	0	5	13	14	256	AK071341;AK058867	N/A
TR070146	LOC_Os01g08830.1;LOC_Os01g08830.2	F-box domain containing protein, expressed	8.18e-10	-2.3404	518.973	2638.03	42.3897	759.08	22	8	7	2	0	0	8	0	0	15	0	0	0	0	2	0	4	2	8	78	AK106385	N/A
TR073087	LOC_Os12g41250.1;LOC_Os12g41250.2	Methylcrotonoyl-CoA carboxylase alpha chain, mitochondrial precursor, putative, expressed	8.18e-10	-3.12851	626.508	6246.47	90.6735	1584.67	16	0	51	1	0	0	20	0	7	1	0	0	0	0	4	0	0	6	3	109	AK121511;AK065165;AK061906	GO:0003989;GO:0004485;GO:0005739;GO:0006552;GO:0006633;GO:0009507;GO:0009735;GO:0009793;GO:0009933;GO:0048364;GO:0048367;GO:0003989;GO:0004485;GO:0005739;GO:0006552;GO:0006633;GO:0009507;GO:0009735;GO:0009793;GO:0009933;GO:0048364;GO:0048367
TR060998	LOC_Os09g33930.1;LOC_Os09g33930.2;LOC_Os09g33930.3	Protein farnesyltransferase/geranylgeranyltransferase type I alphasubunit, putative, expressed	8.18e-10	-2.80154	637.673	5189.31	158.744	2155.37	53	12	11	0	0	0	31	0	10	27	0	0	0	0	0	0	27	7	4	182	AK104483;AK098845;AK060892	GO:0004311;GO:0008318;GO:0008360;GO:0009414;GO:0009788;GO:0018346;GO:0048509;GO:0004311;GO:0008318;GO:0008360;GO:0009414;GO:0009788;GO:0018346;GO:0048509;GO:0004311;GO:0008318;GO:0008360;GO:0009414;GO:0009788;GO:0018346;GO:0048509
TR071892	LOC_Os08g14440.1;LOC_Os08g14440.2	ACT domain-containing protein, putative, expressed	8.18e-10	2.92618	15265.3	1836.34	4668.73	810.297	0	6	75	2	0	0	15	0	2	28	0	4	0	0	0	0	4	6	41	183	AK059049	N/A
TR058845	LOC_Os06g47350.1;LOC_Os06g47350.2	RNA polymerase I specific transcription initiation factor RRN3 family protein, expressed	8.18e-10	-3.5325	970.903	12291.7	203.637	2611.6	99	15	134	0	0	0	18	2	0	26	0	9	0	0	3	0	10	8	6	330	AK101144;AK063450	GO:0003701;GO:0003701
TR049244	LOC_Os07g30960.1	CTF2A, putative, expressed	8.27e-10	2.87216	1614.35	117.933	195.385	36.1327	0	0	2	0	0	0	0	0	0	0	0	0	0	0	0	0	1	0	1	4	N/A	GO:0004497
TR034688	LOC_Os01g69060.1	Hydrolase, putative, expressed	8.27e-10	3.65798	4514.97	227.775	2011.87	140.258	3	0	4	0	0	0	3	0	0	0	0	0	0	0	0	0	1	0	2	13	AK059028	GO:0016787
TR037527	LOC_Os02g37654.1	Lecithin:cholesterol acyltransferase family protein, expressed	8.27e-10	2.39453	859.729	63.7921	81.5451	13.8302	0	0	18	0	0	0	3	0	0	0	0	0	0	0	0	0	0	0	0	21	AK066288	GO:0004607;GO:0006629
TR042489	LOC_Os03g48030.1	HPP family protein, expressed	8.27e-10	3.54486	4548.29	274.807	861.364	71.8187	6	0	10	0	0	0	2	0	0	0	0	0	0	0	0	0	0	1	2	21	AK068538	GO:0009706;GO:0016021
TR039446	LOC_Os03g04470.1	Expressed protein	8.27e-10	3.21356	1987.56	107.139	181.69	14.157	3	5	4	0	0	0	14	0	2	4	0	0	0	0	0	0	5	2	5	44	AK104115;AK099311;AK061189;AK058690	N/A
TR047230	LOC_Os04g56400.1;LOC_Os04g56400.2	Glutamine synthetase, chloroplast precursor, putative, expressed	8.27e-10	4.99289	30048.2	847.826	2124.87	237.276	8	1	114	4	0	0	34	3	2	4	0	1	0	3	1	0	9	4	42	230	OSSIGS31;AK099252;AK065491	GO:0004356;GO:0005829;GO:0007568;GO:0009507;GO:0004356;GO:0005829;GO:0007568;GO:0009507
TR072627	LOC_Os05g03480.1;LOC_Os05g03480.2;LOC_Os05g03480.3;LOC_Os05g03480.4	Isovaleryl-CoA dehydrogenase, mitochondrial precursor, putative, expressed	8.35e-10	-4.01741	412.278	8067.8	80.8211	588.655	186	39	320	0	0	0	27	0	12	34	0	0	0	0	3	0	21	12	22	676	AK071923;AK066314	GO:0003997;GO:0005739;GO:0005759;GO:0005777;GO:0006118;GO:0006552;GO:0006635;GO:0008470;GO:0009793;GO:0016491;GO:0046459;GO:0003997;GO:0005739;GO:0005759;GO:0005777;GO:0006118;GO:0006552;GO:0006635;GO:0008470;GO:0009793;GO:0016491;GO:0046459;GO:0003997;GO:0005739;GO:0005759;GO:0005777;GO:0006118;GO:0006552;GO:0006635;GO:0008470;GO:0009793;GO:0016491;GO:0046459;GO:0003997;GO:0005739;GO:0005759;GO:…
TR041004	LOC_Os03g24590.1	MTERF family protein, expressed	8.4e-10	3.46008	6835.89	517.796	1794.14	79.5333	0	0	4	0	0	0	0	0	0	1	0	0	1	0	0	0	0	0	0	6	N/A	N/A
TR071432	LOC_Os04g38870.1;LOC_Os04g38870.2;LOC_Os04g38870.3;LOC_Os04g38870.4;LOC_Os04g38870.5	14-3-3-like protein GF14-6, putative, expressed	8.53e-10	-3.67517	586.022	7951.65	122.613	2993	113	138	192	0	0	0	104	0	34	133	0	22	0	1	12	0	5	21	6	781	OSU65956;AK101938;AK099243;AK071822;AK071311;AK062065	GO:0005515;GO:0005635;GO:0005737;GO:0005886;GO:0009570;GO:0045309;GO:0005515;GO:0005635;GO:0005737;GO:0005886;GO:0009570;GO:0045309;GO:0005515;GO:0005635;GO:0005737;GO:0005886;GO:0009570;GO:0045309;GO:0005515;GO:0005635;GO:0005737;GO:0005886;GO:0009570;GO:0045309;GO:0005515;GO:0005635;GO:0005737;GO:0005886;GO:0009570;GO:0045309
TR045532	LOC_Os04g33460.1	1,4-alpha-glucan branching enzyme IIB, chloroplast precursor, putative, expressed	8.75e-10	2.25713	1790.2	272.077	541.67	129.109	0	0	1	0	0	0	1	0	0	0	0	0	0	0	0	0	0	0	0	2	AB023498	GO:0003844;GO:0010021
TR043380	LOC_Os03g59090.1	Cell death suppressor protein Lls1, putative, expressed	8.75e-10	2.48855	4624.14	744.708	499.528	145.365	0	0	29	0	0	0	3	0	2	0	0	0	0	1	0	0	0	6	9	50	N/A	GO:0008219;GO:0009055;GO:0009816;GO:0009908;GO:0010154;GO:0015996
TR068480	LOC_Os11g24450.1	Mitochondrial carrier protein, expressed	8.92e-10	3.70082	6952.79	408.313	817.839	166.505	0	1	26	1	0	0	13	0	0	0	0	0	0	0	0	0	1	1	1	44	AK068090;AK058511	GO:0005488;GO:0005739;GO:0005743;GO:0006810;GO:0006839;GO:0017077
TR031369	LOC_Os01g20830.1	Heavy metal-associated domain containing protein, expressed	9.12e-10	2.8934	1825.44	135.693	275.991	19.2256	0	1	7	0	0	0	0	0	0	3	0	0	0	0	0	0	0	2	1	14	AK110758	GO:0005507;GO:0006825;GO:0046872
TR070629	LOC_Os02g17920.1;LOC_Os02g17920.2;LOC_Os02g17920.3	Lactoylglutathione lyase, putative, expressed	9.38e-10	3.93548	5888.42	245.47	1000.97	61.9447	1	0	6	0	0	0	4	0	0	0	0	0	0	0	0	0	0	2	4	17	N/A	GO:0004462;GO:0005975;GO:0004462;GO:0005975;GO:0004462;GO:0005975
TR059004	LOC_Os06g49490.1	Zinc finger family protein, putative, expressed	9.38e-10	-3.19321	2045.39	19741.8	380.188	5047.77	22	8	7	0	0	0	12	0	0	7	0	0	1	0	0	0	19	3	0	79	AK100915	GO:0003676;GO:0003700;GO:0008270;GO:0045449
TR056465	LOC_Os06g07820.1	BSD domain containing protein, expressed	9.6e-10	-2.10523	393.8	1995.15	78.1605	306.154	0	0	2	0	0	0	0	0	0	0	0	0	1	0	0	0	0	0	0	3	N/A	N/A
TR049660	LOC_Os07g37030.1	Cytochrome b6-f complex iron-sulfur subunit, chloroplast precursor, putative, expressed	9.62e-10	4.54841	16633.6	601.903	5622.88	179.323	9	10	278	0	0	0	41	0	8	13	0	0	0	1	0	0	7	28	91	486	AK071634;AF093631	GO:0009512;GO:0009535;GO:0009775;GO:0010196;GO:0046028
TR053382	LOC_Os08g44000.1	Expressed protein	1.02e-09	4.02885	6315.72	256.723	798.334	25.4677	1	0	9	2	0	0	8	0	0	1	0	0	0	0	0	0	2	6	6	35	AK105897;AK104428;AK073638;AK066697;AK065711	N/A
TR064628	LOC_Os12g02320.1	Nonspecific lipid-transfer protein 1 precursor, putative, expressed	1.02e-09	2.19298	7284.56	1525.59	2821.94	813.045	23	0	44	4	0	0	74	0	0	61	0	11	19	4	0	0	86	7	43	376	OSU77295;OSLTPA15;OSLPI;AK059808;AF017360	GO:0005516;GO:0005618;GO:0006649;GO:0006869;GO:0008289;GO:0009505;GO:0009737
TR072379	LOC_Os01g51410.1;LOC_Os01g51410.2;LOC_Os06g40940.1	Glycine dehydrogenase, mitochondrial precursor, putative, expressed;Glycine dehydrogenase, mitochondrial precursor, putative, expressed	1.03e-09	5.08985	31199.9	823.263	6937.53	378.413	26	42	396	6	0	0	92	4	32	111	64	26	4	8	10	0	99	15	120	1055	AY346327;AK111968;AK111644	GO:0004375;GO:0005739;GO:0005961;GO:0019464;GO:0004375;GO:0005739;GO:0005961;GO:0019464;GO:0004375;GO:0005739;GO:0005961;GO:0019464
TR073183	LOC_Os11g13890.1;LOC_Os11g13890.2;LOC_Os11g13890.3;LOC_Os11g13890.4;LOC_Os11g13890.5	Chlorophyll A-B binding protein, expressed	1.06e-09	4.81873	17995	502.046	3878.39	155.5	16	38	747	5	0	0	588	5	127	62	0	133	2	14	10	0	27	66	193	2033	N/A	GO:0005198;GO:0009517;GO:0009533;GO:0009769;GO:0009783;GO:0015979;GO:0016168;GO:0030076;GO:0042651;GO:0005198;GO:0009517;GO:0009533;GO:0009769;GO:0009783;GO:0015979;GO:0016168;GO:0030076;GO:0042651;GO:0005198;GO:0009517;GO:0009533;GO:0009769;GO:0009783;GO:0015979;GO:0016168;GO:0030076;GO:0042651;GO:0005198;GO:0009517;GO:0009533;GO:0009769;GO:0009783;GO:0015979;GO:0016168;GO:0030076;GO:0042651;GO:…
TR034042	LOC_Os01g61120.1	Expressed protein	1.12e-09	3.66144	4593.49	244.234	923.08	62.9747	1	5	3	0	0	0	3	0	1	3	0	0	0	0	0	0	4	1	1	22	AK105709;AK072789	GO:0009543;GO:0009706
TR030572	LOC_Os01g08460.1	TMS membrane family protein, putative, expressed	1.12e-09	3.71226	6280.47	386.391	1111.34	170.571	0	0	6	0	0	0	1	0	1	4	3	0	0	1	1	0	2	2	3	24	AK069734	GO:0016020
TR030611	LOC_Os01g09020.1	Expressed protein	1.12e-09	-2.35247	573.6	3417.19	52.8295	372.836	4	5	21	0	0	0	1	0	0	2	0	0	0	0	0	0	4	0	1	38	AK112064	N/A
TR055570	LOC_Os10g38630.1;LOC_Os10g38630.2	Glutathione S-transferase GSTU6, putative, expressed	1.13e-09	-2.56208	1384.44	8611.58	364.581	2376.75	27	8	11	1	0	0	0	0	0	8	0	14	0	2	0	0	10	5	2	88	N/A	GO:0004364;GO:0005737;GO:0009407;GO:0004364;GO:0005737;GO:0009407
TR070565	LOC_Os02g05470.1;LOC_Os02g05470.2	CCT motif family protein, expressed	1.14e-09	3.2483	3499.57	648.302	1038.58	732.782	0	0	30	0	0	0	12	0	0	1	0	0	0	0	0	0	0	2	14	59	AK120401	GO:0003700;GO:0005634;GO:0008270;GO:0030528;GO:0045036;GO:0045449;GO:0003700;GO:0005634;GO:0008270;GO:0030528;GO:0045036;GO:0045449
TR030754	chr01:5898365	N/A	1.2e-09	2.923	1667.9	118.941	284.851	26.3894	0	0	0	0	0	0	0	0	0	0	0	0	0	0	0	0	0	0	0	0	N/A	N/A
TR037321	LOC_Os02g34810.1	L-ascorbate peroxidase 8, chloroplast precursor, putative, expressed	1.21e-09	3.61927	23926	1885.58	3969.99	370.614	2	0	30	0	0	0	8	0	1	0	0	0	0	1	0	0	1	2	13	58	AK100016;AB114856	GO:0000302;GO:0005739;GO:0005778;GO:0005829;GO:0006979;GO:0009408;GO:0009535;GO:0009570;GO:0016688
TR071855	LOC_Os08g06630.1;LOC_Os08g06630.2;LOC_Os08g06630.4	Sigma-70 region 2 family protein, expressed	1.21e-09	3.61358	7736.31	504.777	668.378	100.459	0	4	25	0	0	0	7	0	3	15	0	0	0	0	0	0	0	3	13	70	AK071725;AK065997;AB005290	GO:0003677;GO:0003700;GO:0003899;GO:0006352;GO:0006355;GO:0009507;GO:0016987;GO:0019685;GO:0045941;GO:0003677;GO:0003700;GO:0003899;GO:0006352;GO:0006355;GO:0009507;GO:0016987;GO:0019685;GO:0045941;GO:0003677;GO:0003700;GO:0003899;GO:0006352;GO:0006355;GO:0009507;GO:0016987;GO:0019685;GO:0045941
TR040682	LOC_Os03g19760.1;LOC_Os03g19760.2	HAD-superfamily hydrolase, subfamily IA, variant 3 containing protein, expressed	1.21e-09	3.22088	5379.85	435.096	3061.54	309.256	1	5	47	2	0	0	7	0	2	4	0	4	0	0	2	0	0	4	6	84	N/A	GO:0003919;GO:0008531;GO:0009231;GO:0016787;GO:0003919;GO:0008531;GO:0009231;GO:0016787
TR051046	LOC_Os08g06550.1	Acyl-CoA-binding protein, putative, expressed	1.21e-09	3.59713	7694.49	563.618	1680.55	246.891	17	5	40	1	0	0	15	0	3	12	0	20	1	0	10	0	2	7	5	138	AK122061	GO:0000062
TR040203	LOC_Os03g14050.1	SCUTL1, putative, expressed	1.21e-09	-4.71744	604.422	23117	592.062	25761.4	39	23	18	0	0	0	9	0	2	53	0	13	0	1	0	0	76	8	8	250	AK105771;AK101837	GO:0031225;GO:0042828
TR030516	LOC_Os01g07760.1;LOC_Os01g07760.2	Phospholipase D alpha 1 precursor, putative, expressed	1.21e-09	-2.46208	1126.71	6888.29	200.481	1177.7	110	21	75	0	0	0	40	0	20	63	0	3	2	0	11	0	60	8	26	439	RICPHD2;AK119523;AK100365;AK066556;AK065102	GO:0004630;GO:0005634;GO:0005739;GO:0005886;GO:0006631;GO:0009816;GO:0016020;GO:0030136;GO:0004630;GO:0005634;GO:0005739;GO:0005886;GO:0006631;GO:0009816;GO:0016020;GO:0030136
TR072216	LOC_Os10g42710.2;LOC_Os10g42710.3;LOC_Os10g42710.5;LOC_Os10g42710.6	Poly polymerase catalytic domain containing protein, expressed	1.21e-09	-2.15896	528.232	2637.04	19.3816	273.143	38	7	225	0	0	0	20	0	36	60	5	80	0	0	28	0	9	14	62	584	N/A	GO:0000303;GO:0005515;GO:0005634;GO:0006979;GO:0009723;GO:0009816;GO:0009867;GO:0009873;GO:0010193;GO:0012501;GO:0000303;GO:0005515;GO:0005634;GO:0006979;GO:0009723;GO:0009816;GO:0009867;GO:0009873;GO:0010193;GO:0012501;GO:0000303;GO:0005515;GO:0005634;GO:0006979;GO:0009723;GO:0009816;GO:0009867;GO:0009873;GO:0010193;GO:0012501;GO:0000303;GO:0005515;GO:0005634;GO:0006979;GO:0009723;GO:0009816;GO:…
TR051915	LOC_Os08g22149.1	CBS domain containing protein, expressed	1.22e-09	2.40273	3212.34	508.165	499.127	135.454	4	4	7	0	0	0	2	1	1	3	0	0	0	0	0	0	2	0	1	25	AK121969	N/A
TR038654	LOC_Os02g52650.1	Chlorophyll A-B binding protein, expressed	1.23e-09	4.19995	5425.65	173.424	1658.92	65.7261	0	0	25	0	0	0	8	0	0	1	0	0	0	0	0	0	0	1	1	36	AK066291	GO:0009768;GO:0009782;GO:0015979;GO:0016168;GO:0030076;GO:0031409
TR053442	LOC_Os08g44810.1	Malate dehydrogenase 1, chloroplast precursor, putative, expressed	1.26e-09	3.26746	3052.47	202.208	637.954	65.5814	37	10	27	0	0	0	26	0	15	17	0	5	0	0	6	0	12	1	2	158	AK105935;AK102598;AK071494	GO:0005739;GO:0016615
TR031019	LOC_Os01g14410.1	Early light-induced protein, chloroplast precursor, putative, expressed	1.27e-09	3.71103	4386.98	221.218	764.903	129.755	0	6	1	2	0	0	6	0	0	9	0	0	1	3	0	0	11	0	6	45	AK062972	GO:0016168
TR071854	LOC_Os08g06630.1;LOC_Os08g06630.2;LOC_Os08g06630.3	Sigma-70 region 2 family protein, expressed	1.32e-09	2.50038	1835.25	208.568	355.511	30.0755	0	5	30	1	0	0	7	0	4	21	0	0	0	0	0	0	0	4	15	87	AK071725	GO:0003677;GO:0003700;GO:0003899;GO:0006352;GO:0006355;GO:0009507;GO:0016987;GO:0019685;GO:0045941;GO:0003677;GO:0003700;GO:0003899;GO:0006352;GO:0006355;GO:0009507;GO:0016987;GO:0019685;GO:0045941;GO:0003677;GO:0003700;GO:0003899;GO:0006352;GO:0006355;GO:0009507;GO:0016987;GO:0019685;GO:0045941
TR063236	LOC_Os05g33280.1	Expressed protein	1.45e-09	4.49717	6654.21	170.029	2871.18	67.5129	0	0	4	0	0	0	13	0	0	3	0	0	0	1	0	0	2	0	1	24	AK067179	GO:0009543
TR058977	LOC_Os06g49160.1	Thylakoid lumenal 16.5 kDa protein, chloroplast precursor, putative, expressed	1.46e-09	4.11329	8122.07	325.538	981.066	96.9074	0	0	7	3	0	0	15	0	0	6	0	1	0	0	0	0	3	0	6	41	AK120468;AK119552;AK060969;AK060157	GO:0009543
TR055575	LOC_Os10g38710.1	Glutathione S-transferase GSTU6, putative, expressed	1.47e-09	3.99561	7000.75	284.679	2449.12	120.867	0	0	1	0	0	0	2	0	0	0	0	0	0	0	0	0	0	0	1	4	AF402800	GO:0004364;GO:0005737;GO:0009407
TR034013	C72686	N/A	1.49e-09	2.4041	1194.86	125.869	215.289	31.3393	0	0	0	0	0	0	0	0	0	0	0	0	0	0	0	0	0	0	0	0	N/A	N/A
TR038088	LOC_Os02g45520.1;LOC_Os02g45520.2	SPX domain-containing protein, putative, expressed	1.49e-09	4.28102	3520.36	67.3226	779.132	31.8991	11	0	2	0	0	0	3	0	0	1	0	0	0	2	0	0	1	0	1	21	N/A	N/A
TR038697	LOC_Os02g53140.1	Ubiquitin ligase protein COP1, putative, expressed	1.49e-09	2.35679	2011.77	286.841	280.04	54.4889	7	0	5	0	0	0	2	0	1	1	0	0	0	0	3	0	1	2	2	24	AK112098;AK111614;AK102740	GO:0000152;GO:0004871;GO:0005515;GO:0005634;GO:0005834;GO:0009585;GO:0009640;GO:0009647;GO:0010119
TR040548	LOC_Os03g18200.1	DnaJ domain containing protein, expressed	1.49e-09	2.5981	8015.39	1271.71	1269.47	175.642	1	1	10	0	0	0	4	0	0	8	0	0	0	0	0	0	2	2	4	32	AK060680	GO:0006457
TR046712	LOC_Os04g49370.1	Expressed protein	1.49e-09	-4.54274	243.257	8218.42	106.819	2132.56	11	2	11	0	0	0	3	0	0	14	0	0	0	0	2	0	19	1	0	63	AK073181	N/A
TR047543	LOC_Os07g01480.1;LOC_Os07g01480.2	Oxygen evolving enhancer protein 3 containing protein, expressed	1.49e-09	2.91667	4691.67	538.19	279.853	187.627	2	3	30	0	0	0	4	0	0	10	0	8	0	2	0	0	2	3	6	70	AK068377	GO:0009543;GO:0009654;GO:0019684;GO:0030095;GO:0009543;GO:0009654;GO:0019684;GO:0030095
TR037368	LOC_Os02g35500.1	NAD binding domain of 6-phosphogluconate dehydrogenase family protein, expressed	1.49e-09	3.0383	6277.79	658.611	1420.22	85.3274	20	6	9	0	0	0	12	1	10	15	0	2	0	0	2	0	6	2	0	85	AY224558;AK109435;AK104168;AK071800;AB110167	GO:0003824;GO:0004616;GO:0006098
TR033606	LOC_Os01g55570.1;LOC_Os01g55570.2;LOC_Os01g55570.3	Expressed protein	1.49e-09	5.14263	13171.5	257.689	4203.94	64.5979	4	0	80	0	0	0	21	0	0	1	0	4	0	0	0	0	0	0	7	117	N/A	GO:0003677;GO:0009773;GO:0009941;GO:0030093;GO:0003677;GO:0009773;GO:0009941;GO:0030093;GO:0003677;GO:0009773;GO:0009941;GO:0030093
TR043547	LOC_Os03g61160.1;LOC_Os03g61160.2;LOC_Os03g61160.5	Expressed protein	1.49e-09	-4.48544	583.945	15439	308.403	4868.35	61	3	57	0	0	0	35	0	0	22	0	0	0	0	0	0	42	6	8	234	N/A	N/A
TR043294	LOC_Os03g58070.1	Hydroxyproline-rich glycoprotein family protein, putative, expressed	1.49e-09	-3.25452	2330.74	24836.8	348.348	6864.74	137	11	63	1	0	0	49	0	23	26	0	12	1	0	18	0	18	2	6	367	AK104382;AK102390;AK071241;AK061765	N/A
TR046902	LOC_Os04g52180.1	Expressed protein	1.49e-09	-3.64514	504.951	8044.72	109.628	2007.79	54	19	21	1	0	0	114	1	0	39	4	8	10	0	0	0	117	16	0	404	AK105269;AK104924;AK066749;AK063022;AK062605	N/A
TR033614	LOC_Os01g55670.1	Expressed protein	1.5e-09	2.47704	2978.42	432.265	554.518	115.098	0	0	4	0	0	0	0	0	0	0	0	0	0	0	0	0	0	0	1	5	N/A	N/A
TR043031	LOC_Os03g55030.1;LOC_Os03g55030.2	Glucosyl transferase, putative, expressed	1.5e-09	3.93708	3075.72	88.0799	494.605	34.7118	0	0	0	0	0	0	2	0	4	3	0	0	0	0	0	0	2	0	0	11	AK071136	GO:0008194;GO:0016757;GO:0016758;GO:0008194;GO:0016757;GO:0016758
TR034318	LOC_Os01g64730.1	G-box binding factor 4, putative, expressed	1.5e-09	-2.32852	495.789	2883.55	138.723	524.094	8	0	2	1	0	0	14	0	0	0	0	3	0	0	4	0	1	0	3	36	OSU25283;AK067919	GO:0003677;GO:0003700;GO:0005634;GO:0006355;GO:0009738
TR044603	LOC_Os04g16680.1	Sedoheptulose-1,7-bisphosphatase, chloroplast precursor, putative, expressed	1.5e-09	4.44331	33990.4	1557.01	5574.66	726.889	11	1	133	9	2	0	71	0	6	19	0	0	1	2	0	0	13	8	42	318	AY188797;AK119209;AK065773;AK062081	GO:0005975;GO:0005986;GO:0006000;GO:0016051;GO:0019252;GO:0019253;GO:0042132;GO:0042578
TR046946	LOC_Os04g52670.1	Auxin responsive protein, expressed	1.55e-09	-2.08827	303.963	1617.18	17.5649	212.055	1	0	2	0	0	0	0	0	0	4	0	0	0	0	2	0	2	0	0	11	N/A	GO:0009733
TR047437	LOC_Os04g58800.1;LOC_Os04g58800.2	Ubiquitin-conjugating enzyme spm2, putative, expressed	1.56e-09	2.11629	3231.88	672.618	626.413	249.075	2	0	24	0	0	0	6	0	0	4	0	1	0	0	8	0	12	2	26	85	AK066799	GO:0004840;GO:0004840
TR047508	LOC_Os07g01020.1	Pyridoxin biosynthesis protein ER1, putative, expressed	1.58e-09	2.96266	13996.6	1728.25	4022.88	369.22	45	9	7	3	0	0	15	0	4	11	0	3	0	1	0	0	26	2	1	127	AK073305;AK060986	GO:0005829;GO:0005886;GO:0006950;GO:0008615;GO:0009723;GO:0012505;GO:0042819
TR050612	LOC_Os07g49310.1;LOC_Os07g49310.2	Omega-3 fatty acid desaturase, chloroplast precursor, putative, expressed	1.61e-09	3.04763	2037.74	141.444	228.295	63.5269	9	0	26	0	0	0	23	0	0	2	0	0	0	0	0	0	3	0	1	64	AY848920;AK098930;AK062022;AK061531	GO:0005783;GO:0006633;GO:0006636;GO:0009266;GO:0009507;GO:0016720;GO:0042389;GO:0045485;GO:0005783;GO:0006633;GO:0006636;GO:0009266;GO:0009507;GO:0016720;GO:0042389;GO:0045485
TR057014	LOC_Os06g15400.1	Expressed protein	1.64e-09	4.32361	32149.4	1378.16	10120	687.743	0	0	45	5	0	0	93	2	1	15	0	5	0	0	0	0	17	2	15	200	AK105959;AK099532;AK066637;AK060455	GO:0003677;GO:0009773;GO:0009941;GO:0030093
TR072378	LOC_Os06g40940.1;LOC_Os06g40940.2	Glycine dehydrogenase, mitochondrial precursor, putative, expressed	1.64e-09	3.88751	7004.56	305.809	2994.02	154.462	16	8	251	0	0	0	88	0	27	58	0	48	0	12	0	0	26	11	116	661	N/A	GO:0004375;GO:0005739;GO:0005961;GO:0019464;GO:0004375;GO:0005739;GO:0005961;GO:0019464
TR059587	LOC_Os09g10750.1	Rhodanese-like domain-containing protein, putative, expressed	1.66e-09	4.01014	5536.85	217.642	668.176	55.7309	0	0	29	0	0	0	4	0	3	8	0	0	0	0	2	0	1	1	5	53	AK067071	N/A
TR072455	LOC_Os06g51290.1;LOC_Os06g51290.2;LOC_Os06g51290.3;LOC_Os06g51290.4	Phytoene synthase, chloroplast precursor, putative, expressed	1.66e-09	3.37453	5248.74	381.369	983.095	83.8043	13	24	29	0	0	0	17	7	25	8	0	0	0	0	6	0	13	4	11	157	AK070716;AK067762;AK059535	GO:0016117;GO:0016767;GO:0016117;GO:0016767;GO:0016117;GO:0016767;GO:0016117;GO:0016767
TR049333	LOC_Os07g32420.1;LOC_Os07g32420.2;LOC_Os07g32420.3	Bromodomain containing protein, expressed	1.67e-09	-3.30716	480.892	5705.91	146.514	1944.1	46	0	83	6	0	0	3	0	0	31	0	48	3	3	10	0	9	11	13	266	AK105395;AK102283	GO:0003677;GO:0003677;GO:0003677
TR047831	LOC_Os07g05500.1	Hypothetical protein	1.68e-09	4.73282	10783.8	294.275	3009.42	43.2364	0	0	0	0	0	0	0	0	0	0	0	0	0	0	0	0	0	0	0	0	N/A	N/A
TR066368	LOC_Os12g33150.1	Expressed protein	1.71e-09	3.38503	1839.16	63.3701	379.456	15.6076	0	0	0	0	0	0	0	0	0	0	0	0	0	0	0	0	0	0	1	1	N/A	N/A
TR071424	LOC_Os04g37690.1;LOC_Os04g37690.2;LOC_Os04g37690.3;LOC_Os04g37690.4	RNA recognition motif family protein, expressed	1.74e-09	-3.57618	1078.46	13937.7	176.859	2466.12	50	46	61	0	0	0	12	4	2	43	0	16	3	3	8	0	8	11	7	274	AK069926	GO:0003723;GO:0003723;GO:0003723;GO:0003723
TR047308	LOC_Os04g57310.1;LOC_Os04g57310.2	Uncharacterized conserved protein, putative, expressed	1.75e-09	4.01787	3185.24	81.1159	420.681	22.1266	6	0	7	0	0	0	2	0	0	4	0	0	0	1	0	0	4	0	1	25	AY224471	N/A
TR033744	LOC_Os01g57260.1	VPS28 protein, putative, expressed	1.75e-09	-2.41766	504.147	3233.31	82.3431	570.335	6	6	8	0	0	0	14	0	1	25	0	5	0	0	0	0	33	2	0	100	AK104274;AK099116;AK059870	GO:0005215;GO:0006810
TR030942	LOC_Os01g13390.1	Expressed protein	1.76e-09	3.02936	3458.9	305.86	1009.5	141.517	0	0	8	0	0	0	1	0	0	2	0	0	0	0	0	0	1	0	1	13	N/A	N/A
TR036194	LOC_Os02g16000.1;LOC_Os02g16000.2	GAMYB-binding protein, putative, expressed	1.8e-09	-2.40115	570.004	3555.79	52.7191	626.948	39	9	34	3	0	0	24	2	34	25	0	0	0	0	4	0	6	4	6	190	AK100835;AK099509;AK061699	GO:0005515;GO:0005515
TR047083	LOC_Os04g54430.1	Expressed protein	1.82e-09	2.07105	7243.94	1706.88	2043.99	572.792	3	7	10	0	0	0	18	1	1	3	0	2	2	0	2	0	2	1	3	55	N/A	N/A
TR045727	LOC_Os04g35910.1	GM10183p, putative, expressed	1.82e-09	-2.6115	567.642	4028.07	79.717	368.09	5	5	28	0	0	0	11	0	2	8	0	7	0	0	4	0	7	1	3	81	AK102407;AK101691;AK073064	N/A
TR070222	LOC_Os01g22980.1;LOC_Os01g22980.2	Serine carboxypeptidase family protein, expressed	1.85e-09	3.22496	5551.47	452.046	871.046	67.8662	2	0	50	0	0	0	16	0	0	1	0	4	0	1	0	0	0	6	50	130	AK067493;AK061997	GO:0004185;GO:0004187;GO:0006508;GO:0009742;GO:0004185;GO:0004187;GO:0006508;GO:0009742
TR056926	LOC_Os06g13680.1	Senescence-associated protein, putative, expressed	1.85e-09	-3.78539	2472.36	35978	318.05	9733.59	270	75	128	0	0	0	51	0	97	47	2	17	11	0	9	0	137	15	7	866	AK121585;AK119679;AK099446;AF466286;AF012897	GO:0010150
TR056573	LOC_Os06g09330.1	Ubiquitin-conjugating enzyme E2 J2, putative, expressed	1.9e-09	-1.93947	1316.15	4812.79	233.92	1701.96	29	9	10	1	0	0	9	0	2	7	0	1	0	0	2	0	10	4	2	86	AK065085	GO:0004840
TR070435	LOC_Os01g61880.1;LOC_Os01g61880.2	Respiratory burst oxidase, putative, expressed	1.9e-09	2.85583	1855.34	141.156	342.422	19.4338	39	16	8	4	0	0	36	0	31	12	0	18	0	0	20	0	14	4	4	206	AK100241;AK068400;AK066013	GO:0005887;GO:0006800;GO:0006952;GO:0009060;GO:0009408;GO:0009738;GO:0010053;GO:0016174;GO:0043069;GO:0005887;GO:0006800;GO:0006952;GO:0009060;GO:0009408;GO:0009738;GO:0010053;GO:0016174;GO:0043069
TR056163	LOC_Os06g04270.1	Transketolase, chloroplast precursor, putative, expressed	1.9e-09	3.36409	24770.5	2243.21	2964.62	417.332	10	13	127	3	0	0	26	1	3	13	1	4	1	1	7	0	3	6	65	284	AK119542;AK105053;AK067452	GO:0004802
TR072847	LOC_Os05g48800.1;LOC_Os05g48800.2	Fiber protein Fb2, putative, expressed	1.9e-09	-3.93862	1546.92	27298.3	390.535	16153.3	155	26	213	0	0	0	94	2	8	65	0	8	0	6	10	0	32	10	30	659	AK109438;AK061766	GO:0005515;GO:0005634;GO:0009414;GO:0009785;GO:0010161;GO:0005515;GO:0005634;GO:0009414;GO:0009785;GO:0010161
TR040709	LOC_Os03g20100.1;LOC_Os03g20100.2	30S ribosomal protein S1, chloroplast precursor, putative, expressed	1.92e-09	2.36115	3750.48	656.152	290.024	221.073	1	0	25	0	0	0	14	1	1	1	0	0	0	1	0	0	0	0	2	46	AK065115	GO:0003723;GO:0003723
TR043458	LOC_Os03g60130.1	Transcription elongation factor S-II family protein, expressed	1.93e-09	-3.35079	440.381	5598.75	38.6757	660.364	39	16	18	0	0	0	11	0	4	57	0	4	1	0	3	0	27	2	3	185	AK119756;AK065258	GO:0003677;GO:0003700;GO:0005634;GO:0006354;GO:0006355
TR053405	LOC_Os08g44320.1	Low molecular weight phosphotyrosine protein phosphatase containing protein, expressed	1.95e-09	2.78102	4036.01	432.508	1267.67	165.106	2	0	2	0	0	0	3	0	0	0	0	0	0	0	4	0	2	0	0	13	AY224424;AK060067	GO:0004725;GO:0006470
TR053159	LOC_Os08g41040.1	Expressed protein	1.95e-09	2.48862	1931.8	238.879	106.643	46.6638	0	0	8	0	0	0	6	0	1	1	0	0	0	0	1	0	1	0	5	23	AK104809;AK067267	N/A
TR068137	LOC_Os11g16580.1	Endonuclease III-like protein 1, putative, expressed	1.95e-09	2.56594	1822.01	198.568	124.921	22.2656	10	0	2	0	0	0	0	0	1	8	0	0	0	0	5	0	0	2	0	28	AK100529	GO:0006284
TR050420	LOC_Os07g46990.1	Superoxide dismutase 2, putative, expressed	1.95e-09	-2.43406	2216.12	13095.2	338.689	2051.45	6	12	50	0	0	0	13	1	5	13	0	42	0	0	5	0	0	7	2	156	RICSODB	GO:0004785;GO:0005737;GO:0005777;GO:0005829;GO:0006800;GO:0006979;GO:0009416;GO:0009507;GO:0019430;GO:0046688
TR072598	LOC_Os09g39390.1	Oxidoreductase, aldo/keto reductase family protein, expressed	1.95e-09	2.91356	8615.18	1006.83	1506.55	167.196	40	16	53	1	0	0	37	0	29	49	0	8	1	0	8	0	11	8	16	277	AK121487;AK068800;AK066166;AK060775	GO:0004033
TR060987	LOC_Os09g33810.1;LOC_Os09g33810.2	Ankyrin repeat domain protein 2, putative, expressed	1.95e-09	-2.52393	2069	12263.9	601.737	3807.97	120	44	75	6	1	0	32	4	12	80	0	46	0	0	3	0	22	21	9	475	AK121370;AK098858	GO:0005515;GO:0009816;GO:0030528;GO:0005515;GO:0009816;GO:0030528
TR064182	LOC_Os05g47540.1;LOC_Os05g47540.2;LOC_Os05g47540.3;LOC_Os05g47540.4	Phosphoethanolamine N-methyltransferase, putative, expressed	1.95e-09	6.27435	24776.2	188.954	8013.84	23.3605	0	22	45	0	0	0	8	0	8	319	4	10	0	0	0	0	12	0	111	539	N/A	GO:0000234;GO:0005737;GO:0006656;GO:0008168;GO:0000234;GO:0005737;GO:0006656;GO:0008168;GO:0000234;GO:0005737;GO:0006656;GO:0008168;GO:0000234;GO:0005737;GO:0006656;GO:0008168
TR071289	LOC_Os03g62780.1;LOC_Os03g62780.2	S1 RNA binding domain containing protein, expressed	2.11e-09	3.77575	3590.12	137.705	564.328	43.3851	0	0	8	0	0	0	2	0	4	0	0	0	0	0	0	0	4	0	2	20	AK100284	GO:0003723;GO:0003723
TR047468	LOC_Os04g59190.1	Peroxidase family protein, expressed	2.11e-09	-3.07207	125.089	2046.49	50.3715	977.694	35	10	30	0	0	0	19	1	3	26	0	0	0	2	2	0	20	4	3	155	AK104928;AK065090	GO:0004601;GO:0009613
TR043525	LOC_Os03g60920.1	Methylase family protein, expressed	2.13e-09	-2.00612	858.312	3913.98	106.382	794.205	9	0	10	0	0	0	11	0	3	8	0	17	2	0	0	0	1	6	1	68	AK059711	N/A
TR035358	LOC_Os02g04160.1	Expressed protein	2.13e-09	-2.5737	410.669	2934.1	87.6843	218.363	21	17	7	0	0	0	5	0	1	6	0	2	0	0	1	0	2	6	2	70	AK120292	N/A
TR037204	LOC_Os02g33020.1	SOUL heme-binding protein, expressed	2.15e-09	2.87145	1753.08	133.686	204.83	24.9443	0	0	1	0	0	0	0	0	0	1	0	0	0	0	0	0	0	0	0	2	N/A	GO:0005488
TR042668	LOC_Os03g50270.1	Expressed protein	2.15e-09	2.78978	6889.51	915.93	1638.03	154.803	0	4	8	0	0	0	4	0	1	2	0	0	0	0	0	0	0	0	4	23	AK068746	N/A
TR030458	LOC_Os01g07090.1	Senescence-associated protein, putative, expressed	2.18e-09	2.84846	3449.44	355.433	1370.51	169.927	2	1	17	0	0	0	8	0	0	0	0	0	0	0	3	0	1	0	0	32	AK099645	GO:0015071
TR055430	BI809774	Putative stress-responsive protein related cluster	2.19e-09	3.67365	4943.91	247.93	969.262	74.1775	0	0	0	0	0	0	0	0	0	0	0	0	0	0	0	0	0	0	0	0	N/A	N/A
TR071590	LOC_Os07g01030.1	Glycosyl transferase, group 1 family protein, expressed	2.19e-09	2.45219	2750.57	358.492	287.292	51.7393	5	0	32	0	0	0	3	0	0	3	0	0	0	1	0	0	1	1	1	47	AK066040;AK061192	GO:0008194;GO:0009247;GO:0016036;GO:0016757;GO:0046506;GO:0046510
TR071365	LOC_Os04g24170.1;LOC_Os04g24170.2;LOC_Os04g24170.3;LOC_Os04g24170.4	RNA recognition motif family protein, expressed	2.19e-09	-2.66196	767.632	5321.72	93.286	848.517	45	0	58	0	0	0	15	0	3	18	0	12	0	0	0	0	12	15	0	178	AK067583;AK058450	GO:0003676;GO:0003723;GO:0003676;GO:0003723;GO:0003676;GO:0003723;GO:0003676;GO:0003723
TR071893	LOC_Os08g14440.1;LOC_Os08g14440.2	ACT domain-containing protein, putative, expressed	2.19e-09	2.42985	7479.66	1289.93	2263.42	574.263	0	6	75	2	0	0	15	0	2	28	0	4	0	0	0	0	4	6	41	183	AK068554	N/A
TR071472	LOC_Os04g42470.1;LOC_Os04g42470.2;LOC_Os04g42470.3;LOC_Os04g42470.4;LOC_Os04g42470.6	F-box protein FBL2, putative, expressed	2.19e-09	-2.23321	835.29	4245.59	130.269	612.128	65	124	130	4	0	0	105	0	28	32	0	0	0	0	14	0	9	0	75	586	AK105091;AK101695;AK099404	GO:0004842;GO:0005515;GO:0005634;GO:0006511;GO:0009723;GO:0010105;GO:0019005;GO:0004842;GO:0005515;GO:0005634;GO:0006511;GO:0009723;GO:0010105;GO:0019005;GO:0004842;GO:0005515;GO:0005634;GO:0006511;GO:0009723;GO:0010105;GO:0019005;GO:0004842;GO:0005515;GO:0005634;GO:0006511;GO:0009723;GO:0010105;GO:0019005;GO:0004842;GO:0005515;GO:0005634;GO:0006511;GO:0009723;GO:0010105;GO:0019005
TR051044	LOC_Os08g06530.1	Rubredoxin family protein, expressed	2.25e-09	2.98562	7663.03	937.598	1618.66	376.472	1	0	13	0	0	0	7	0	2	9	0	0	1	0	0	0	1	1	4	39	AK070227;AK060121	GO:0005489;GO:0006118;GO:0046872
TR072886	LOC_Os12g01449.1	Expressed protein	2.27e-09	2.74482	5388.35	666.399	1036.99	236.521	10	0	15	0	0	0	11	0	2	1	0	0	0	1	0	0	2	0	1	43	AK099132;AK072914	GO:0003779
TR063712	LOC_Os05g40410.1	Expressed protein	2.35e-09	-2.4964	1033.82	5877.21	28.7084	1823.9	9	0	9	1	0	0	12	0	7	5	0	0	0	1	0	0	0	0	7	51	AK120343	N/A
TR042176	LOC_Os03g43760.1	Protein kinase, putative, expressed	2.46e-09	-1.70178	904.15	3259.53	127.859	482.648	10	3	22	0	0	0	9	0	3	3	4	2	0	0	6	0	0	1	6	69	N/A	GO:0016301
TR037378	LOC_Os02g35630.1	ATP-dependent Clp protease ATP-binding subunit ClpX, putative, expressed	2.47e-09	2.23179	2789.01	482.972	308.751	51.5838	0	4	13	0	0	0	1	0	0	3	0	0	0	0	0	0	0	1	0	22	N/A	GO:0005739;GO:0005759;GO:0006510;GO:0016887
TR047109	LOC_Os04g54790.1	ABC1 family protein, expressed	2.47e-09	4.93202	8841.79	159.852	3766.61	50.7361	8	1	25	0	0	0	0	0	2	1	0	1	0	0	0	0	1	7	2	48	AK070519	N/A
TR053472	LOC_Os08g45190.1	PGR5, putative, expressed	2.52e-09	4.24185	10649.7	433.729	4456.35	282.965	0	1	16	0	0	0	2	0	1	4	0	0	1	0	0	0	3	3	2	33	AK066210;AK061598	GO:0005489;GO:0009534;GO:0009773
TR062892	LOC_Os05g27880.1;LOC_Os05g27880.2	BTB/POZ domain containing protein, expressed	2.52e-09	-2.22169	417.01	2147.99	133.973	760.226	41	49	32	0	0	0	24	2	6	16	0	0	0	2	23	0	28	2	4	229	AK068823;AK066614	GO:0005515;GO:0005515
TR071934	LOC_Os08g32850.1;LOC_Os08g32850.2	Propionyl-CoA carboxylase beta chain, mitochondrial precursor, putative, expressed	2.55e-09	-2.5055	1149.49	7077.03	299.578	2455.44	8	0	18	0	0	0	4	0	0	0	0	2	2	0	2	0	2	5	0	43	AK060716	GO:0004075;GO:0004485;GO:0005739;GO:0005759;GO:0006552;GO:0004075;GO:0004485;GO:0005739;GO:0005759;GO:0006552
TR057427	LOC_Os06g22919.2	Xyloglucan endotransglucosylase/hydrolase protein 26precursor, putative, expressed	2.55e-09	-5.88169	93.2978	13063.6	18.0254	8019.5	11	0	32	0	0	0	2	0	0	1	0	0	0	0	0	0	2	0	3	51	N/A	GO:0005618;GO:0005737;GO:0016798
TR042813	AK107548	N/A	2.57e-09	3.52714	6449.29	475.057	2159.34	297.134	0	0	0	0	0	0	0	0	0	0	0	0	0	0	0	0	0	0	0	0	AK107548	N/A
TR031222	N/A	N/A	2.57e-09	4.43401	10028.5	327.66	4976.76	141.931	0	0	0	0	0	0	0	0	0	0	0	0	0	0	0	0	0	0	0	0	N/A	N/A
TR055865	LOC_Os10g42299.1;LOC_Os10g42299.2	Mitochondrial carnitine/acylcarnitine carrier, putative, expressed	2.57e-09	4.08382	12536.4	642.906	2249.32	286.142	80	2	16	0	0	0	20	0	0	12	0	1	0	2	0	0	10	2	11	156	AK103988;AK099409;AK072102	GO:0005215;GO:0005488;GO:0005739;GO:0005743;GO:0006810;GO:0006839;GO:0005215;GO:0005488;GO:0005739;GO:0005743;GO:0006810;GO:0006839
TR039515	LOC_Os03g05330.1	HEAT repeat family protein, expressed	2.62e-09	-2.06655	272.536	1481.69	35.8621	196.978	2	0	5	0	0	0	2	0	0	7	0	0	0	0	0	0	0	0	2	18	AK062333	N/A
TR038589	LOC_Os02g51820.1	Expressed protein	2.65e-09	2.96835	2189.5	172.173	99.6669	28.4919	0	0	1	0	0	0	1	0	1	0	0	0	0	0	0	0	2	0	0	5	AK108420	N/A
TR040190	LOC_Os03g13870.1	Expressed protein	2.65e-09	3.1426	3556.67	290.32	770.664	41.1931	0	3	4	0	0	0	6	0	5	11	0	0	0	0	1	0	1	0	3	34	AK065146	N/A
TR040865	LOC_Os03g21900.1	Uroporphyrinogen decarboxylase, chloroplast precursor, putative, expressed	2.65e-09	2.96872	8756.22	1044.6	2171.53	195.644	3	0	17	0	0	0	12	1	4	4	0	1	0	0	1	0	2	1	4	50	AK070859	GO:0004853;GO:0006779
TR038244	LOC_Os02g47600.1	Soluble inorganic pyrophosphatase, putative, expressed	2.68e-09	3.81396	8356.32	470.889	2445.54	37.8819	8	2	19	1	0	0	14	1	8	9	1	10	0	0	3	0	1	1	0	78	AK103984;AK070562;AK061019	GO:0005634;GO:0005737;GO:0008152;GO:0016020;GO:0016462
TR045343	LOC_Os04g31070.1	Acyl-desaturase, chloroplast precursor, putative, expressed	2.74e-09	-3.64675	556.845	8243.88	131.997	650.65	72	5	23	0	0	0	13	1	13	32	1	20	1	0	8	0	11	2	4	206	RICSACPD;AK065340	GO:0004768;GO:0006631;GO:0006633;GO:0006952;GO:0008610;GO:0009695;GO:0042742;GO:0045300
TR045754	LOC_Os04g36760.1	Enzyme of the cupin superfamily, putative, expressed	2.75e-09	3.04227	8696.05	994.924	1290.43	237.065	19	1	24	0	0	0	16	0	0	8	0	1	1	0	7	0	9	6	14	106	AK119720;AK062427	N/A
TR034472	LOC_Os01g66420.1	PHD finger protein, putative, expressed	2.76e-09	-2.39504	498.549	3145.52	55.9487	763.365	10	3	5	0	0	0	5	0	2	4	0	2	0	0	0	0	0	1	4	36	AK071139;AK058384;AF047428	GO:0003677;GO:0006355
TR063237	LOC_Os05g33290.1	Expressed protein	2.82e-09	3.19893	7344.61	716.936	1723.08	320.463	0	0	4	0	0	0	15	0	6	3	0	0	0	0	2	0	0	1	3	34	N/A	N/A
TR072450	LOC_Os06g50930.1;LOC_Os06g50930.2	Senescence-associated protein DIN1, putative, expressed	2.82e-09	-4.82971	161.848	7473.34	58.2503	3934.41	62	4	14	0	0	0	11	0	8	12	0	8	2	0	0	0	24	2	1	148	AK111790	GO:0007568;GO:0009416;GO:0009744;GO:0007568;GO:0009416;GO:0009744
TR031147	LOC_Os01g16290.1;LOC_Os01g16290.2	DNA gyrase, B subunit family protein, expressed	2.84e-09	2.37989	1367.74	162.034	428.982	53.7593	27	3	2	0	0	0	13	0	7	8	0	4	0	2	8	0	2	0	9	85	AK102391	GO:0003677;GO:0003918;GO:0005524;GO:0005634;GO:0005737;GO:0005739;GO:0006259;GO:0006265;GO:0003677;GO:0003918;GO:0005524;GO:0005634;GO:0005737;GO:0005739;GO:0006259;GO:0006265
TR035009	LOC_Os01g73500.1	Expressed protein	2.85e-09	2.35098	933.943	87.4331	226.924	40.8402	5	7	17	0	0	0	0	0	0	3	0	0	0	0	0	0	6	0	1	39	AK108889	N/A
TR030959	LOC_Os01g13570.1	Phosphoglycerate mutase family protein, expressed	2.86e-09	3.47572	3537.57	192.273	1165.36	60.5593	0	0	9	0	0	0	8	0	1	1	0	0	0	0	0	0	0	3	4	26	AK068739;AK060943	GO:0003824;GO:0008152
TR053291	LOC_Os08g42850.1	FKBP-type peptidyl-prolyl cis-trans isomerase 2, chloroplast precursor, putative, expressed	2.88e-09	3.1516	3339.69	244.579	722.718	29.2417	0	0	5	0	0	0	12	0	0	3	0	0	0	0	0	0	0	0	5	25	AK104009	GO:0003755;GO:0005528;GO:0009543
TR037352	LOC_Os02g35170.1;LOC_Os02g35170.2	Oxidoreductase, short chain dehydrogenase/reductase family protein, expressed	2.92e-09	2.3805	3725.11	614.482	731.011	70.4257	1	1	2	0	0	0	1	0	0	5	0	1	0	0	0	0	0	4	0	15	AK065290	GO:0016491;GO:0016491
TR050698	LOC_Os08g01770.1	Adenylate kinase, chloroplast, putative, expressed	2.96e-09	2.91528	4110.53	433.49	1363.74	169.985	4	13	6	0	0	0	16	0	8	3	2	0	3	0	0	0	2	3	7	67	AK066688;AK061825	GO:0004017;GO:0005739;GO:0019201
TR067958	LOC_Os11g12810.1	Sucrose-phosphate synthase, putative, expressed	3.03e-09	2.92582	3532.12	342.417	1182.2	88.1188	0	0	5	0	0	0	2	0	3	90	0	0	0	0	2	0	69	1	1	173	N/A	GO:0016757
TR046410	LOC_Os04g45490.1	Elongation factor G, chloroplast precursor, putative, expressed	3.09e-09	3.46199	6042.42	438.284	1311.63	49.7596	4	1	19	4	0	0	13	0	0	5	0	0	0	0	0	0	2	3	11	62	AK058778	GO:0003746;GO:0005739;GO:0008135
TR049147	LOC_Os07g29330.1;LOC_Os07g29330.2	Protein kinase domain containing protein, expressed	3.15e-09	-2.631	975.266	7023.82	188.671	2001.88	8	1	30	0	0	0	6	0	0	1	0	0	0	0	2	0	0	1	2	51	AK066198	GO:0004672;GO:0016301;GO:0004672;GO:0016301
TR040727	LOC_Os03g20340.1	SNF1-related protein kinase regulatory beta subunit 1, putative, expressed	3.16e-09	-2.02399	510.123	2408.73	30.6571	418.341	1	6	8	0	0	0	3	1	1	10	0	2	0	1	0	0	3	0	5	41	AK101800	GO:0004679;GO:0006499
TR071857	LOC_Os08g07540.1;LOC_Os08g07540.2	Hemimethylated DNA binding domain containing protein, expressed	3.22e-09	2.54902	4657.83	678.193	1541.63	281.512	11	0	14	0	0	0	16	0	0	4	0	0	0	0	0	0	0	0	5	50	AK101266	GO:0003677;GO:0004518;GO:0006289;GO:0003677;GO:0004518;GO:0006289
TR030755	LOC_Os01g11054.3	Phosphoenolpyruvate carboxylase 1, putative, expressed	3.33e-09	2.28615	1555.51	218.36	162.178	21.8667	1	2	24	0	0	0	13	0	2	12	0	1	0	0	1	0	13	0	2	71	N/A	GO:0006099;GO:0008964
TR072797	LOC_Os05g41640.2	Phosphoglycerate kinase, chloroplast precursor, putative, expressed	3.41e-09	4.9022	32003.6	981.789	6822.37	599.38	1	1	108	0	0	0	12	0	13	12	0	0	1	2	2	0	2	3	34	191	AK066594;AK062214	GO:0004618;GO:0005737;GO:0005739;GO:0005829;GO:0006096
TR063575	LOC_Os05g38550.1;LOC_Os05g38550.2	Ubiquitin-conjugating enzyme E2 7, putative, expressed	3.42e-09	-3.93618	1181.55	19689.1	260.737	4781.17	67	27	87	0	0	0	23	0	15	30	0	14	4	2	11	0	23	11	5	319	AK111999;AK111857;AK098861	GO:0004840;GO:0005515;GO:0005622;GO:0006511;GO:0009650;GO:0004840;GO:0005515;GO:0005622;GO:0006511;GO:0009650
TR057648	LOC_Os06g28194.1;LOC_Os06g28194.2;LOC_Os06g28194.3	Phosphoglucomutase, putative, expressed	3.45e-09	4.74941	6186.96	103.284	937.07	29.1312	0	0	25	0	0	0	32	0	0	1	0	0	0	0	0	0	0	0	29	87	AK068502	GO:0005975;GO:0016868;GO:0005975;GO:0016868;GO:0005975;GO:0016868
TR033332	LOC_Os01g52240.1	Chlorophyll a-b binding protein 2, chloroplast precursor, putative, expressed	3.45e-09	5.85973	32761.4	454.817	9218.28	158.892	5	4	85	1	0	0	307	2	5	19	0	0	2	5	0	0	9	7	43	494	AK062725	GO:0009769;GO:0015979;GO:0016168;GO:0030076;GO:0042651
TR050483	LOC_Os07g47700.1	NAD-dependent epimerase/dehydratase family protein, putative, expressed	3.5e-09	2.3388	2102.61	307.332	224.663	47.9762	8	3	10	1	0	0	9	1	0	0	0	0	0	0	3	0	2	3	1	41	AK103728;AK099614	GO:0000139;GO:0003824;GO:0008460;GO:0009225;GO:0016020;GO:0019305;GO:0042732;GO:0048040
TR055205	LOC_Os10g33700.1;LOC_Os10g33700.2	Pentatricopeptide, putative, expressed	3.52e-09	2.01381	1379.52	228.559	433.547	77.5595	10	3	7	0	0	0	13	0	2	6	0	3	0	0	2	0	0	0	4	50	N/A	N/A
TR062288	LOC_Os05g14270.1;LOC_Os05g14270.2;LOC_Os05g14270.3	Expressed protein	3.64e-09	4.02305	2787.78	90.5571	661.982	15.4102	0	0	2	0	0	0	0	0	2	18	0	0	0	0	0	0	0	0	0	22	AK071646	N/A
TR046189	LOC_Os04g42800.1	Expressed protein	3.65e-09	2.98434	2526.71	208.504	582.787	56.8972	0	0	2	0	0	0	4	0	0	2	0	1	0	0	0	0	0	1	2	12	AK061905	N/A
TR046773	LOC_Os04g50110.1	RNA recognition motif family protein, expressed	3.65e-09	3.25753	3966.28	300.456	621.252	28.5522	0	0	5	0	0	0	4	0	1	2	2	0	0	0	0	0	0	0	0	14	AK072902	GO:0003676;GO:0003723;GO:0009507
TR063577	LOC_Os05g38570.1	Riboflavin biosynthesis protein ribA, chloroplast precursor, putative, expressed	3.71e-09	3.32787	2690.81	147.678	207.105	45.0951	0	0	6	0	0	0	4	0	1	2	0	0	0	0	0	0	1	2	1	17	AK072931;AK067655	GO:0003935;GO:0008686;GO:0009231
TR045347	LOC_Os04g31120.5	Beta scruin, putative, expressed	3.81e-09	-3.86008	245.016	5127.97	20.0249	1455.94	13	6	88	0	0	0	34	0	0	4	0	1	0	0	0	0	1	1	0	148	N/A	N/A
TR039588	LOC_Os03g06230.1	Expressed protein	3.84e-09	3.4262	2705.39	142.959	374.966	40.8321	5	1	8	0	0	0	1	0	1	0	0	3	0	0	1	0	4	0	2	26	AK066591	N/A
TR039240	LOC_Os03g02020.1	Expressed protein	3.84e-09	5.05952	8069.96	114.885	2922.52	67.0409	0	0	9	0	0	0	7	0	2	3	0	0	0	1	0	0	0	1	11	34	AK070403	N/A
TR040535	LOC_Os03g18070.1	Omega-3 fatty acid desaturase, chloroplast precursor, putative, expressed	3.84e-09	3.65093	4719.62	265.652	448.92	94.2986	0	5	20	1	0	0	4	0	0	1	0	0	0	0	1	0	3	1	3	39	N/A	GO:0005783;GO:0006633;GO:0006636;GO:0009266;GO:0009507;GO:0016720;GO:0042389;GO:0045485
TR047830	LOC_Os07g05480.1	Photosystem I reaction center subunit psaK, chloroplast precursor, putative, expressed	3.84e-09	4.6654	38280.4	1367.14	10601.8	216.703	1	3	144	0	0	0	199	1	4	35	0	3	1	5	2	0	34	19	127	578	AK058788	GO:0009522;GO:0015979;GO:0016020
TR069412	LOC_Os11g39020.1	ABC transporter family protein, expressed	3.94e-09	3.14017	6598.79	600.184	2461.79	197.077	0	0	31	1	0	0	5	0	1	0	0	0	0	0	0	0	0	2	1	41	AK120191	GO:0005215
TR072969	LOC_Os12g07110.1;LOC_Os12g07110.2	AMP-binding enzyme family protein, expressed	3.94e-09	2.64797	2487.23	277.828	106.429	71.618	4	0	69	0	0	0	14	0	0	0	0	2	0	0	3	0	4	1	6	103	AK065718;AK065708	GO:0004467;GO:0006631;GO:0006633;GO:0009507;GO:0004467;GO:0006631;GO:0006633;GO:0009507
TR039126	LOC_Os02g58340.1	Peptidase family M3 containing protein, expressed	3.95e-09	1.88128	2573.26	600.013	267.371	51.2473	19	12	17	2	0	0	21	0	4	7	0	5	0	0	0	0	3	0	6	96	AK103668;AK101576;AK070094;AK065077	GO:0004222;GO:0006508
TR049367	LOC_Os07g32880.1	ATP synthase gamma chain, chloroplast precursor, putative, expressed	3.95e-09	4.32329	17360.9	790.725	4109.53	252.12	5	1	49	0	0	0	59	0	3	9	0	3	0	5	0	0	11	5	41	191	AK105071;AK072104;AK064835	GO:0009507;GO:0009544;GO:0015986;GO:0030234
TR071212	LOC_Os03g56670.1;LOC_Os03g56670.2	Photosystem I reaction center subunit III, chloroplast precursor, putative, expressed	3.96e-09	4.08347	37895.4	2159.54	9263.05	788.186	0	0	64	0	0	0	107	0	3	25	0	0	1	2	1	0	28	6	21	258	AK069791;AK060493;AK059890;AF093634	GO:0009538;GO:0015979;GO:0009538;GO:0015979
TR048135	LOC_Os07g09600.1	Vesicle-associated membrane protein 724, putative, expressed	3.97e-09	-1.82325	1068.89	4164.14	67.6601	284.534	52	1	17	0	0	0	20	1	11	15	0	2	1	0	6	0	13	1	4	144	OSA549240;AK104653;AK099182;AK060910	GO:0005768;GO:0005886;GO:0016020
TR039773	LOC_Os03g08570.1	Phytoene dehydrogenase, chloroplast precursor, putative, expressed	3.98e-09	1.81949	1581.77	345.767	369.121	106.47	2	0	2	0	0	0	1	0	0	1	0	0	0	0	0	0	0	0	0	6	N/A	GO:0009507;GO:0016117;GO:0016120;GO:0016166;GO:0016719
TR047855	LOC_Os07g05810.1	Expressed protein	4.02e-09	3.51553	13341.5	1093.12	2825.57	100.097	22	3	5	0	0	0	16	0	5	9	0	0	0	0	8	0	5	1	5	79	AK065458	GO:0003723
TR037203	LOC_Os02g33010.1	Expressed protein	4.05e-09	1.94764	2184.7	466.559	441.219	177.845	1	0	2	1	0	0	3	0	0	3	0	2	0	1	1	0	0	0	3	17	N/A	N/A
TR038621	LOC_Os02g52250.1	SKIP/SNW domain containing protein, expressed	4.05e-09	-3.83955	705.261	12578.8	116.396	4033.13	21	11	31	1	0	0	10	0	5	10	0	0	0	0	1	0	7	3	3	103	AK071666	N/A
TR056446	LOC_Os06g07540.1;LOC_Os06g07540.2	Expressed protein	4.1e-09	-2.14791	1482.57	6420.58	528.595	2851.74	57	11	118	0	0	0	27	2	5	14	0	0	2	4	4	0	16	4	18	282	AK105084;AK100886	GO:0005834;GO:0005834
TR060934	LOC_Os09g32640.1	Chloroplastic quinone-oxidoreductase, putative, expressed	4.14e-09	2.30583	1126.64	131.951	447.987	49.9805	0	0	4	0	0	0	0	0	0	3	0	0	0	0	0	0	1	1	1	10	AK108272	GO:0008270;GO:0030154
TR073147	LOC_Os11g05260.1;LOC_Os11g05260.2	Phosphoglycerate mutase family protein, expressed	4.14e-09	3.50935	2965.45	145.381	424.954	36.2582	4	0	4	0	0	0	21	0	5	6	0	1	0	1	2	0	3	0	13	60	AK099305;AK068167;AK062247	GO:0003824;GO:0008152;GO:0003824;GO:0008152
TR071964	LOC_Os08g37940.1	HAD-superfamily hydrolase, subfamily IA, variant 3 containing protein, expressed	4.18e-09	2.91992	1489.98	145.821	305.054	87.6932	0	0	1	0	0	0	0	0	0	1	0	0	0	0	0	0	0	0	0	2	AK110716	GO:0016787
TR053325	LOC_Os08g43230.1	TraB protein, putative, expressed	4.18e-09	3.97737	3724.66	120.713	425.622	29.0359	0	0	3	0	0	0	0	0	0	0	0	0	0	0	0	0	0	0	1	4	N/A	N/A
TR072421	LOC_Os06g49120.1;LOC_Os06g49120.2	NmrA-like family protein, expressed	4.18e-09	2.61375	2289	261.941	461.068	87.4159	0	0	19	0	0	0	0	0	0	4	0	2	0	0	3	0	1	0	0	29	AY224493;AK120907	N/A
TR070776	LOC_Os02g49230.1;LOC_Os02g49230.3;LOC_Os02g49230.4;LOC_Os02g49230.5	CCT motif family protein, expressed	4.18e-09	-2.11794	195.208	1133.71	35.2365	297.618	16	2	14	0	0	0	18	0	3	10	0	0	0	0	2	0	8	0	4	77	AK071630;AB001888	GO:0003700;GO:0005634;GO:0008270;GO:0045449;GO:0003700;GO:0005634;GO:0008270;GO:0045449;GO:0003700;GO:0005634;GO:0008270;GO:0045449;GO:0003700;GO:0005634;GO:0008270;GO:0045449
TR058923	LOC_Os06g48510.1	Choline monooxygenase, chloroplast precursor, putative, expressed	4.33e-09	-2.14059	283.239	1614.23	34.8767	280.156	1	0	9	0	0	0	3	0	0	0	0	0	0	0	0	0	0	0	0	13	OSA578494;AK120445	GO:0009055
TR063332	LOC_Os05g34630.1	Hydrolase, alpha/beta fold family protein, putative, expressed	4.33e-09	2.50141	2291.8	389.792	571.211	184.331	0	0	13	0	0	0	1	0	0	0	0	2	0	0	1	0	0	1	4	22	AK067277	GO:0016787
TR072264	LOC_Os06g07780.1;LOC_Os06g07780.2	Synaptobrevin family protein, expressed	4.33e-09	-1.90172	452.577	1922.02	53.327	227.591	4	5	7	0	0	0	16	0	3	1	4	0	0	0	1	0	2	2	3	48	AK065311	GO:0005768;GO:0005774;GO:0005794;GO:0005886;GO:0006944;GO:0016020;GO:0046909;GO:0005768;GO:0005774;GO:0005794;GO:0005886;GO:0006944;GO:0016020;GO:0046909
TR058059	LOC_Os06g36090.1;LOC_Os06g36090.2	ABC transporter family protein, putative, expressed	4.33e-09	2.66735	1541	156.332	233.751	41.4991	0	0	46	0	0	0	9	0	3	2	0	0	0	0	1	0	0	6	0	67	AK121182;AK059549	GO:0005886;GO:0015692;GO:0042626;GO:0005886;GO:0015692;GO:0042626
TR052915	LOC_Os08g37920.1;LOC_Os08g37920.2	Zinc finger, C2H2 type family protein, expressed	4.33e-09	-2.82892	551.316	4374.14	128.684	1183.69	36	2	7	0	0	0	17	0	13	7	0	2	0	1	0	0	9	9	3	106	AK069097;AK068131	GO:0008327;GO:0008327
TR064302	LOC_Os05g49060.1	Expressed protein	4.34e-09	2.65579	3375.9	431.351	365.139	234.685	6	1	43	1	0	0	41	0	5	2	0	4	0	0	0	0	1	3	5	112	AK104836;AK103931;AK068910	N/A
TR072924	LOC_Os11g03580.1;LOC_Os12g03350.1	Expressed protein;hypothetical protein	4.38e-09	3.04258	3503.15	297.848	763.034	106.439	0	0	2	0	0	0	1	0	0	2	0	0	0	0	0	0	1	1	3	10	AK059458	N/A
TR066251	LOC_Os12g31460.1	DnaJ domain containing protein, expressed	4.38e-09	3.7661	3923.5	171.904	1621.08	84.0252	0	0	9	0	0	0	1	0	0	0	0	0	0	1	0	0	0	2	0	13	N/A	N/A
TR053342	LOC_Os08g43440.1	Cytochrome P450 family protein, expressed	4.38e-09	2.1831	1596.52	253.595	294.737	84.6173	2	0	5	0	0	0	5	0	2	0	0	0	1	0	1	0	0	0	3	19	AK103567	GO:0019825
TR055316	LOC_Os10g35070.1;LOC_Os10g35070.2	Alpha-galactosidase precursor, putative, expressed	4.38e-09	-3.0301	1239.81	9946.66	430.224	4955.8	16	1	5	0	0	0	6	0	1	1	0	0	0	0	1	0	8	0	1	40	AK067532	GO:0004557;GO:0004557
TR070686	LOC_Os02g33080.1;LOC_Os02g33080.2	Hydrolase, carbon-nitrogen family protein, expressed	4.38e-09	-3.19628	1583.05	14602.9	583.366	2394.55	32	12	24	1	0	0	25	0	1	15	0	0	0	0	0	0	8	4	6	128	AK121892;AK106147;AK061722;AB062681	GO:0000257;GO:0003837;GO:0006807;GO:0009446;GO:0016810;GO:0050126;GO:0000257;GO:0003837;GO:0006807;GO:0009446;GO:0016810;GO:0050126
TR062608	LOC_Os05g22614.1;LOC_Os05g22614.2;LOC_Os05g22614.3	Expressed protein	4.38e-09	4.39559	5760.56	150.791	2970.03	53.3366	3	0	53	0	0	0	37	2	2	35	0	0	2	0	0	0	12	4	8	158	AK099865;AK073234	N/A
TR034978	LOC_Os01g73110.1	Expressed protein	4.44e-09	-3.32192	296.205	3979.92	80.1731	826.244	0	0	1	0	0	0	0	0	0	1	0	0	0	0	0	0	1	0	0	3	AK109813	N/A
TR040892	LOC_Os03g22270.1;LOC_Os03g22270.2;LOC_Os03g22270.3	Dormancy/auxin associated protein, expressed	4.44e-09	-2.79639	5161.03	38557.1	903.917	7782.61	6	30	213	0	0	0	121	6	6	43	6	3	0	3	12	0	55	3	43	550	AK106100;AK104744;AK104391;AK104244;AK064815;AK060980;AK060136	GO:0007582;GO:0007582;GO:0007582
TR060892	LOC_Os09g32200.1	Mitochondrial carrier protein, expressed	4.45e-09	2.20288	1243.05	172.16	105.72	37.6894	0	0	0	0	0	0	5	0	0	2	0	0	0	1	0	0	0	1	1	10	AK099705	GO:0005215;GO:0005488;GO:0005743;GO:0006810;GO:0006839
TR061868	LOC_Os05g06920.1	RelA/SpoT containing protein, expressed	4.45e-09	4.21205	6650.95	223.751	2411.09	91.537	0	0	3	0	0	0	4	0	0	0	0	0	0	0	0	0	11	1	1	20	AK058438	GO:0005509
TR067417	LOC_Os11g05260.1	Phosphoglycerate mutase family protein, expressed	4.45e-09	3.80175	2990.02	116.516	659.575	42.4107	4	0	4	0	0	0	21	0	5	6	0	1	0	1	2	0	3	0	13	60	AK099305;AK068167;AK062247	GO:0003824;GO:0008152
TR072125	LOC_Os10g31850.1;LOC_Os10g31850.2;LOC_Os10g31850.3;LOC_Os10g31850.4	CHY zinc finger family protein, expressed	4.45e-09	-3.70367	325.152	5366.58	44.8528	830.273	42	19	26	0	0	0	25	0	35	7	0	0	0	0	2	0	3	14	3	176	AK104810;AK072693;AK071137	GO:0005515;GO:0008270;GO:0005515;GO:0008270;GO:0005515;GO:0008270;GO:0005515;GO:0008270
TR031296	LOC_Os01g19020.1	Peroxidase family protein, expressed	4.54e-09	2.76368	1751.82	153.411	310.773	34.5848	1	9	9	0	0	0	24	0	0	5	0	0	0	0	4	0	0	1	1	54	AK104781;AK104388;AK068755	GO:0004601;GO:0005783;GO:0009269;GO:0009409;GO:0042538
TR065658	LOC_Os12g19030.1	Copine, putative, expressed	4.56e-09	-2.86733	368.844	3146.09	121.126	1270.97	4	4	10	0	0	0	2	0	3	9	0	0	0	0	3	0	3	4	1	43	AK071030	GO:0006499
TR073106	LOC_Os12g43130.1;LOC_Os12g43130.2	Phytoene synthase, chloroplast precursor, putative, expressed	4.56e-09	3.43774	2764.41	143.019	448.383	38.0323	12	6	24	4	0	0	10	0	0	13	0	0	0	2	0	0	4	2	2	79	AK073290;AK063967	GO:0016117;GO:0016767;GO:0016117;GO:0016767
TR032764	LOC_Os01g44390.1	Myb family transcription factor, putative, expressed	4.58e-09	2.95306	1613.7	99.9526	367.06	5.82554	0	0	0	0	0	0	2	0	2	1	0	0	0	0	0	0	1	0	0	6	AK112054	GO:0003677;GO:0003700;GO:0006355;GO:0045449
TR054201	LOC_Os10g14870.1	Heavy metal-associated domain containing protein, expressed	4.7e-09	3.50058	2791.28	132.57	1107.66	38.2796	0	0	15	0	0	0	4	0	4	0	0	0	0	0	0	0	0	0	2	25	AK070579	GO:0005507;GO:0006825;GO:0046872;GO:0046914;GO:0046916
TR063273	LOC_Os05g33840.1	1-deoxy-D-xylulose-5-phosphate synthase, chloroplast, putative, expressed	4.73e-09	3.15007	3064.96	222.61	1486.25	91.9305	0	5	10	0	0	0	31	0	9	15	0	0	0	0	0	0	7	5	11	93	AK106750;AK104851;AK064944;AK059821;AK058950	GO:0008661;GO:0016114
TR040541	LOC_Os03g18130.1	Asparagine synthetase, putative, expressed	4.82e-09	-5.30991	141.97	10269.2	49.2954	3181.82	56	14	55	0	0	0	7	0	17	23	1	10	0	1	7	0	16	8	12	227	N/A	GO:0004066;GO:0006529;GO:0009063;GO:0009416;GO:0009744
TR056147	LOC_Os06g04070.1	Arginine decarboxylase, putative, expressed	4.86e-09	2.43943	3238.97	470.845	1121.07	170.905	44	46	43	0	0	0	40	0	11	39	14	11	0	1	5	0	81	27	21	383	AK062712	GO:0006596;GO:0006970;GO:0006979;GO:0008792;GO:0009446;GO:0009611;GO:0009737;GO:0009753;GO:0009793;GO:0048316
TR055323	N/A	N/A	4.94e-09	1.96097	1747.61	337.392	316.949	63.0549	0	0	0	0	0	0	0	0	0	0	0	0	0	0	0	0	0	0	0	0	N/A	N/A
TR065680	N/A	N/A	4.94e-09	4.34199	34630.9	1761.54	2963.25	618.289	0	0	0	0	0	0	0	0	0	0	0	0	0	0	0	0	0	0	0	0	N/A	N/A
TR070279	LOC_Os01g40630.2	Lysine Decarboxylase, putative, expressed	4.94e-09	2.56217	1160.66	138.402	249.646	72.5174	0	10	17	0	0	0	5	0	6	1	0	0	0	0	0	0	3	0	4	46	AK111103	GO:0008152;GO:0016831
TR073028	LOC_Os12g31860.1;LOC_Os12g31860.2;LOC_Os12g31860.4	Ureide permease 4, putative, expressed	4.94e-09	-4.01496	232.493	5463.21	65.9947	1571.26	117	24	60	0	0	0	72	0	26	27	0	0	0	0	0	0	39	4	5	374	AK109368;AK073310;AK069916;AK061376;AK061171	GO:0015206;GO:0015720;GO:0015206;GO:0015720;GO:0015206;GO:0015720
TR071571	LOC_Os04g57300.1;LOC_Os04g57300.2	Phosphatidylinositol 3- and 4-kinase family protein, putative, expressed	4.94e-09	-2.97546	1525.58	12462.9	192.619	1233.8	104	64	272	0	0	0	74	2	8	42	0	22	0	0	17	0	4	6	11	626	AK065237;AK062068	GO:0004428;GO:0004428
TR072214	LOC_Os10g42710.1;LOC_Os10g42710.2;LOC_Os10g42710.3;LOC_Os10g42710.4;LOC_Os10g42710.5	Poly polymerase catalytic domain containing protein, expressed	4.94e-09	-1.68207	3281.67	10843.7	1263.19	5773.88	55	9	254	0	0	0	26	0	39	74	6	91	0	0	31	0	15	18	68	686	AK072769	GO:0000303;GO:0005515;GO:0005634;GO:0006979;GO:0009723;GO:0009816;GO:0009867;GO:0009873;GO:0010193;GO:0012501;GO:0000303;GO:0005515;GO:0005634;GO:0006979;GO:0009723;GO:0009816;GO:0009867;GO:0009873;GO:0010193;GO:0012501;GO:0000303;GO:0005515;GO:0005634;GO:0006979;GO:0009723;GO:0009816;GO:0009867;GO:0009873;GO:0010193;GO:0012501;GO:0000303;GO:0005515;GO:0005634;GO:0006979;GO:0009723;GO:0009816;GO:…
TR030792	LOC_Os01g11570.1	GDSL-like Lipase/Acylhydrolase family protein, expressed	4.98e-09	-2.6323	314.9	2481.96	38.9894	205.346	11	1	11	0	0	0	3	0	0	4	0	0	0	1	0	0	1	0	3	35	AK061229	GO:0016789
TR071992	LOC_Os08g40580.1;LOC_Os08g40580.2;LOC_Os08g40580.3	Spermine/spermidine synthase, putative, expressed	5.01e-09	-1.67041	264.33	1067.7	56.3079	243.582	6	8	9	0	0	0	7	0	0	0	0	7	0	0	0	0	1	3	0	41	N/A	GO:0003824;GO:0003824;GO:0003824
TR072977	LOC_Os12g08830.1;LOC_Os12g08830.2	Thylakoid lumenal 29.8 kDa protein, putative, expressed	5.01e-09	3.31744	3112.27	195.95	323.617	44.8971	3	0	9	0	0	0	11	0	0	2	0	0	0	0	0	0	0	2	15	42	AK060135;AK058893	GO:0009543;GO:0009543
TR038568	LOC_Os02g51570.1	Peptidyl-prolyl cis-trans isomerase, FKBP-type family protein, expressed	5.05e-09	2.5484	1254.99	109.164	359.339	14.3495	0	1	20	0	0	0	8	0	2	1	0	0	0	0	0	0	1	4	0	37	AK104401;AK072946;AK061027;AK060441	GO:0003755;GO:0005528;GO:0009543
TR064266	LOC_Os05g48630.1	Photosystem I reaction center subunit VI, chloroplast precursor, putative, expressed	5.07e-09	4.20383	23212.3	1106.19	5249.49	318.025	2	2	224	1	0	0	115	0	2	20	0	2	1	2	0	0	12	11	53	447	N/A	GO:0009538;GO:0015979
TR033756	LOC_Os01g57450.1	Universal stress protein, putative, expressed	5.08e-09	-2.06551	538.842	2615.26	40.9563	454.964	5	5	3	0	0	0	1	0	0	4	0	4	0	0	2	0	1	4	1	30	AK072280	GO:0006950
TR040114	LOC_Os03g12910.1	Squalene monooxygenase, putative, expressed	5.08e-09	2.72975	8399.18	1205.9	2399.48	377.28	2	3	20	1	0	0	17	1	1	10	0	3	0	0	1	0	2	1	5	67	AK098895;AK065032;AK061945	GO:0004506;GO:0016126
TR050361	LOC_Os07g46330.1	Expressed protein	5.17e-09	2.96718	6906.37	847.536	1369.11	377.846	0	0	5	0	0	0	0	0	0	0	0	0	1	0	0	0	0	1	3	10	N/A	GO:0009706
TR043540	LOC_Os03g61090.1	Expressed protein	5.17e-09	2.87049	4252.92	515.772	803.952	228.141	0	0	11	0	0	0	7	0	0	2	0	0	1	0	0	0	2	1	1	25	AK121165	GO:0009535
TR036854	LOC_Os02g27220.1	Protein phosphatase 2c, putative, expressed	5.17e-09	-2.65767	439.071	3251.09	110.121	486.006	7	0	11	1	0	0	7	0	1	4	0	1	0	0	1	0	2	4	1	40	AK120927;AK120615	GO:0005634;GO:0015071
TR032663	LOC_Os01g43090.1	Auxin-induced protein PCNT115, putative, expressed	5.17e-09	2.36472	3660.02	632.219	715.951	218.03	5	1	3	0	0	0	6	0	10	10	0	0	0	1	2	0	4	1	3	46	AK100460	GO:0003700;GO:0004033;GO:0009744
TR034826	LOC_Os01g71190.1	Photosystem II reaction center W protein, putative, expressed	5.17e-09	4.27862	5832.97	190.022	1496.92	43.4435	0	0	33	0	0	0	1	0	0	3	0	0	0	0	2	0	3	0	11	53	N/A	GO:0009539;GO:0015979
TR050822	LOC_Os08g03390.1	Step II splicing factor, putative, expressed	5.17e-09	-2.25009	505.388	2830.23	56.4042	551.957	21	7	29	0	0	0	5	0	2	7	2	0	1	1	4	0	2	3	2	86	AK121348;AK099242;AK059350	GO:0003676;GO:0003727;GO:0008284;GO:0008380
TR072000	LOC_Os08g41460.1;LOC_Os08g41460.2;LOC_Os08g41460.3;LOC_Os08g41460.4;LOC_Os08g41460.5	Expressed protein	5.23e-09	2.61846	5752.53	802.609	2125.66	359.375	7	3	101	0	0	0	32	0	61	8	0	0	4	0	2	0	0	0	2	220	AK121104;AK104593;AK070382;AK061736	N/A
TR071593	LOC_Os07g01760.1;LOC_Os07g01760.2;LOC_Os07g01760.3	Alanine aminotransferase 2, putative, expressed	5.23e-09	2.60662	5763.7	864.592	1011.2	313.268	16	5	158	1	0	0	72	2	28	21	2	18	2	3	3	0	8	10	50	399	AY236227;AK067732	GO:0004021;GO:0005777;GO:0009853;GO:0047958;GO:0004021;GO:0005777;GO:0009853;GO:0047958;GO:0004021;GO:0005777;GO:0009853;GO:0047958
TR057916	LOC_Os06g33549.1	Protein phosphatase 2C containing protein, expressed	5.24e-09	-2.27045	175.594	1185.84	76.7543	553.822	0	0	2	0	0	0	0	0	0	2	0	0	0	0	0	0	1	0	1	6	AK120510	GO:0015071
TR072528	LOC_Os09g25150.1;LOC_Os09g25150.3	Cinnamoyl CoA reductase, putative, expressed	5.24e-09	2.56289	2341.66	316.352	790.032	177.048	0	0	21	0	0	0	40	0	9	51	0	0	0	0	0	0	26	0	8	155	AK104860	GO:0004022;GO:0009809;GO:0016621;GO:0045551;GO:0004022;GO:0009809;GO:0016621;GO:0045551
TR073076	LOC_Os12g39200.1;LOC_Os12g39200.2	Seed maturation protein PM23, putative, expressed	5.24e-09	-2.44778	2857.25	15601.9	905.524	3189.78	35	14	59	2	0	0	14	2	3	30	0	2	2	0	2	0	6	4	15	190	AK111563;AK073739;AK060866	N/A
TR040855	LOC_Os03g21800.1	Transcription factor RF2b, putative, expressed	5.32e-09	-2.80623	162.35	1901.07	52.1314	653.802	10	3	4	0	0	0	2	1	6	6	0	0	0	0	3	0	3	0	0	38	AY466471;AK070466;AK059473	GO:0003677;GO:0003700;GO:0006355
TR037779	LOC_Os02g41630.1;LOC_Os02g41630.2;LOC_Os02g41630.3	Phenylalanine ammonia-lyase, putative, expressed	5.32e-09	-4.97383	1139.48	40819.5	491.069	15062	40	133	766	2	0	0	59	12	13	65	2	6	0	1	4	0	61	18	43	1225	AK102817	GO:0006952;GO:0006979;GO:0009611;GO:0009699;GO:0045548;GO:0006952;GO:0006979;GO:0009611;GO:0009699;GO:0045548;GO:0006952;GO:0006979;GO:0009611;GO:0009699;GO:0045548
TR070383	LOC_Os01g55880.1;LOC_Os08g07540.1	Hemimethylated DNA binding domain containing protein;hemimethylated DNA binding domain containing protein, expressed	5.34e-09	2.38237	1637.81	230.468	500.521	40.7967	7	0	11	0	0	0	9	0	0	3	0	2	0	0	2	0	0	0	3	37	AK120433;AK101266	GO:0003677;GO:0004518;GO:0006289;GO:0003677;GO:0004518;GO:0006289
TR045565	LOC_Os04g33830.1	16kDa membrane protein, putative, expressed	5.38e-09	5.2208	37063.3	898.102	9537.57	300.481	0	1	71	1	0	0	102	1	3	32	0	1	2	1	3	0	23	3	89	333	AK059990;AK058848	N/A
TR040038	N/A	N/A	5.49e-09	-2.91643	559.11	4843.27	180.479	917.741	0	0	0	0	0	0	0	0	0	0	0	0	0	0	0	0	0	0	0	0	N/A	N/A
TR048862	LOC_Os07g23640.1	Transposon protein, putative, CACTA, En/Spm sub-class, expressed	5.69e-09	-2.84805	143.08	1689.24	106.29	293.929	2	1	8	0	0	0	9	0	0	4	0	0	0	0	0	0	0	1	2	27	AK105956	N/A
TR039173	LOC_Os03g01130.1	UPF0326 protein CGI-146, putative, expressed	5.73e-09	-2.05797	663.715	3104.18	90.5934	288.345	9	0	6	0	0	0	16	0	6	4	0	0	0	0	0	0	2	0	0	43	AK103335;AK061783	N/A
TR053810	LOC_Os10g05780.1	POT family protein, expressed	5.75e-09	1.86641	846.924	146.574	251.913	47.5818	0	0	2	0	0	0	0	0	0	1	0	0	0	0	0	0	0	0	0	3	N/A	GO:0005215;GO:0006857;GO:0016020
TR059429	LOC_Os09g07660.1	ABC1 family protein, expressed	5.75e-09	3.93896	9060.09	454.557	2838.44	195.57	0	2	7	0	0	0	4	0	0	0	0	0	0	1	0	0	0	1	0	15	AK120335	GO:0005215;GO:0006810
TR068978	LOC_Os11g32500.1	Rubredoxin family protein, expressed	5.75e-09	4.16397	9717.35	406.79	2262.19	105.015	1	0	7	2	0	0	3	1	0	2	0	0	0	0	0	0	1	0	3	20	AK058434	GO:0005489;GO:0006118;GO:0046872
TR073060	LOC_Os12g37530.1;LOC_Os12g37530.3	Flagellar biosynthesis protein FLHA, putative, expressed	5.75e-09	2.96771	5370.97	549.629	969.662	124.369	2	0	7	0	0	0	10	0	2	2	0	0	1	0	0	0	1	0	3	28	AK064831	GO:0016020;GO:0016020
TR072715	LOC_Os05g31140.1	Lichenase II precursor, putative, expressed	5.75e-09	-4.41069	657.074	17595.9	291.992	10554.2	187	41	691	0	0	0	78	2	1	106	0	0	3	2	1	0	21	2	19	1154	AY768944;AK121825;AK060867;AF323610	GO:0004338;GO:0004553;GO:0008810;GO:0009618;GO:0009627
TR056524	LOC_Os06g08670.1	Phospholipid hydroperoxide glutathione peroxidase, chloroplast precursor, putative, expressed	5.78e-09	2.33123	13138.1	2526.46	1756.74	586.71	0	2	12	0	0	0	4	0	1	8	0	0	0	1	0	0	2	1	14	45	N/A	GO:0004602;GO:0005739;GO:0005829;GO:0009507
TR039410	LOC_Os03g04050.1	Protein kinase family protein, putative, expressed	5.85e-09	-1.94725	425.798	1935.23	24.3562	267.233	8	0	8	0	0	0	6	0	0	5	0	0	0	0	0	0	0	0	2	29	AK122069;AK104997	GO:0016301
TR043721	LOC_Os03g63330.1;LOC_Os03g63330.2	Aspartate kinase family protein, expressed	5.85e-09	4.0183	5363.17	208.708	1421.84	49.448	3	2	16	0	0	0	1	0	0	4	0	5	0	0	1	0	1	1	3	37	AK121930	GO:0004072;GO:0008652;GO:0009067;GO:0004072;GO:0008652;GO:0009067
TR030645	LOC_Os01g09540.1	Plant acid phosphatase family protein, expressed	5.85e-09	2.08573	819.165	97.7548	228.599	54.6293	3	7	9	0	0	0	161	0	3	10	0	0	0	0	0	0	15	3	7	218	AK100363	GO:0003993
TR051294	LOC_Os08g10020.1;LOC_Os08g10020.2;LOC_Os08g10020.3	Photosystem II 10 kDa polypeptide, chloroplast precursor, putative, expressed	5.85e-09	4.54975	39410	1585.18	11055.8	487.348	20	19	1027	13	0	0	209	7	32	17	0	3	4	5	8	0	49	32	225	1670	AK121083;AK105055;AK103688	GO:0009523;GO:0015979;GO:0009523;GO:0015979;GO:0009523;GO:0015979
TR040680	LOC_Os03g19720.1	EF hand family protein, expressed	5.87e-09	3.02357	3345.96	299.615	757.897	75.277	14	19	12	0	0	0	11	1	0	7	0	0	2	0	3	0	19	5	12	105	AK099476;AK058663	GO:0004871;GO:0005509;GO:0005513;GO:0005829;GO:0019722;GO:0042538
TR061516	LOC_Os05g02130.1	Ankyrin repeat family protein, putative, expressed	5.87e-09	-2.8128	514.23	4166.21	212.505	2005.79	35	10	11	0	0	0	18	0	7	40	0	1	0	0	3	0	12	1	4	142	AK107650;AK105930;AK105623;AK102800;AK059322	GO:0005515;GO:0008270
TR071757	LOC_Os07g38960.1;LOC_Os07g38960.2	Chlorophyll a-b binding protein 7, chloroplast precursor, putative, expressed	5.87e-09	4.41982	39802.1	1862.91	9241.45	533.674	5	8	265	9	0	0	713	2	4	85	0	0	0	4	3	0	25	32	205	1360	AK119176;AK105002;AK104651;AK104608;AK104177;AK104127;AK104016;AK103966;AK070051;AK060987	GO:0009768;GO:0009782;GO:0015979;GO:0016168;GO:0030076;GO:0031409;GO:0009768;GO:0009782;GO:0015979;GO:0016168;GO:0030076;GO:0031409
TR049228	LOC_Os07g30670.1	2Fe-2S iron-sulfur cluster binding domain containing protein, expressed	5.88e-09	1.98334	1058.84	166.015	557.937	90.2665	0	0	8	0	0	0	2	0	1	3	0	1	0	0	0	0	3	0	5	23	AK068191	GO:0006118;GO:0009055
TR047907	LOC_Os07g06800.1	3-oxo-5-alpha-steroid 4-dehydrogenase family protein, expressed	5.91e-09	3.80182	2596.14	70.8478	740.82	21.3448	0	0	0	0	0	0	0	0	0	0	0	0	0	0	0	0	0	0	0	0	N/A	GO:0003865
TR033326	LOC_Os01g52170.1	Mrp protein, putative, expressed	5.91e-09	2.28714	1069.68	121.785	158.482	20.42	0	0	10	2	0	0	1	0	0	1	0	0	0	0	0	0	0	0	2	16	N/A	GO:0000166
TR031639	LOC_Os01g25386.1	Glutathione-conjugate transporter, putative, expressed	5.91e-09	2.0785	2758.06	548.696	761.978	195.21	2	12	15	1	0	0	8	0	9	12	0	2	0	0	1	0	8	3	0	73	N/A	GO:0042626
TR047307	LOC_Os04g57300.1;LOC_Os04g57300.2	Phosphatidylinositol 3- and 4-kinase family protein, putative, expressed	5.91e-09	-3.0134	1525.51	13775	448.93	5192.38	104	64	272	0	0	0	74	2	8	42	0	22	0	0	17	0	4	6	11	626	AK065237	GO:0004428;GO:0004428
TR071828	LOC_Os08g02210.1;LOC_Os08g02210.2	Expressed protein	6.01e-09	4.20622	7660.46	274.116	2134.43	40.0384	0	0	32	0	0	0	5	0	0	3	0	0	0	1	4	0	1	3	1	50	N/A	N/A
TR070229	LOC_Os01g25484.1;LOC_Os01g25484.2;LOC_Os01g25484.3	Nitrite/Sulfite reductase ferredoxin-like half domain containing protein, expressed	6.11e-09	3.57603	11385.6	903.699	6862.64	734.981	137	18	136	3	0	0	56	0	7	27	0	57	0	0	8	0	12	12	17	490	RICFNR;AK103604;AK061893	GO:0005739;GO:0006118;GO:0009536;GO:0016002;GO:0019419;GO:0047889;GO:0050311;GO:0050421;GO:0005739;GO:0006118;GO:0009536;GO:0016002;GO:0019419;GO:0047889;GO:0050311;GO:0050421;GO:0005739;GO:0006118;GO:0009536;GO:0016002;GO:0019419;GO:0047889;GO:0050311;GO:0050421
TR071301	LOC_Os03g63480.1;LOC_Os03g63480.2	Ankyrin repeat domain protein 2, putative, expressed	6.26e-09	2.39924	2759.75	414.896	589.04	191.878	0	2	19	1	0	0	9	1	1	3	0	0	0	0	0	0	0	2	3	41	AK068082	GO:0005515;GO:0009816;GO:0030528;GO:0005515;GO:0009816;GO:0030528
TR051221	LOC_Os08g09200.1	Aconitate hydratase, cytoplasmic, putative, expressed	6.34e-09	-2.26555	887.603	4787.98	288.582	1082.58	47	15	33	3	0	0	14	0	3	59	1	29	0	3	6	0	22	2	19	256	N/A	GO:0003994;GO:0005739;GO:0008152;GO:0016829
TR073059	LOC_Os12g37530.1;LOC_Os12g37530.2	Flagellar biosynthesis protein FLHA, putative, expressed	6.37e-09	3.02507	3161.82	251.411	644.925	39.1858	4	0	8	0	0	0	16	0	3	2	0	0	0	0	2	0	1	0	6	42	AK065844;AK064831	GO:0016020;GO:0016020
TR035263	LOC_Os02g03010.1	Expressed protein	6.39e-09	2.67064	4356.83	594.447	467.887	144.783	0	0	4	0	0	0	4	0	0	1	0	0	0	0	0	0	3	0	3	15	N/A	GO:0009706
TR037187	LOC_Os02g32730.1	Alkaline/neutral invertase, putative, expressed	6.39e-09	1.70666	1819.67	458.477	171.851	72.369	1	3	17	0	0	0	1	0	8	5	0	0	0	0	0	0	0	3	3	41	AK121301	GO:0004564
TR054836	LOC_Os10g28360.1	1,2-dihydroxy-3-keto-5-methylthiopentene dioxygenase, putative, expressed	6.39e-09	3.55864	6596.7	420.429	2158.75	131.325	5	2	37	1	0	0	7	0	2	0	0	0	0	0	2	0	0	1	1	58	AK071316	GO:0046872
TR072417	LOC_Os06g48500.1;LOC_Os06g48500.2	Expressed protein	6.39e-09	-3.61575	323.068	4986.44	95.3132	2605.22	10	11	37	0	0	0	40	2	14	6	0	0	0	0	0	0	8	6	12	146	AK100361	N/A
TR070452	LOC_Os01g63270.1;LOC_Os01g63270.2	Alpha-glucan phosphorylase, H isozyme, putative, expressed	6.39e-09	3.41576	4920.21	333.346	1049.6	146.635	19	0	27	3	0	0	12	0	2	9	0	4	0	0	1	0	119	2	13	211	AK105410;AK103367	GO:0004645;GO:0005829;GO:0016757;GO:0004645;GO:0005829;GO:0016757
TR071430	LOC_Os04g38600.2;LOC_Os04g38600.3;LOC_Os04g38600.4	Glyceraldehyde-3-phosphate dehydrogenase A, chloroplast precursor, putative, expressed	6.39e-09	5.18191	23506	503.765	12481.4	274.296	11	10	561	11	0	0	570	3	29	100	0	36	6	27	13	0	108	32	46	1563	AK119522;AK119220;AK104690;AK103994;AK103932;AK103922;AK071685;AK067817	GO:0004365;GO:0005739;GO:0006096;GO:0006950;GO:0006979;GO:0008886;GO:0008943;GO:0009408;GO:0009416;GO:0009507;GO:0009570;GO:0009744;GO:0004365;GO:0005739;GO:0006096;GO:0006950;GO:0006979;GO:0008886;GO:0008943;GO:0009408;GO:0009416;GO:0009507;GO:0009570;GO:0009744;GO:0004365;GO:0005739;GO:0006096;GO:0006950;GO:0006979;GO:0008886;GO:0008943;GO:0009408;GO:0009416;GO:0009507;GO:0009570;GO:0009744
TR058730	LOC_Os06g45820.1;LOC_Os06g45820.2;LOC_Os06g45820.3;LOC_Os06g45820.4	Cell division protein ftsH, putative, expressed	6.5e-09	2.69338	14720.6	2091.19	3076.99	356.862	40	12	155	0	0	0	161	0	50	16	0	6	0	4	13	0	10	2	166	635	AK072047;AK064913;AK060805	GO:0004176;GO:0006510;GO:0008233;GO:0008237;GO:0008270;GO:0009507;GO:0009535;GO:0010027;GO:0010205;GO:0010206;GO:0016887;GO:0004176;GO:0006510;GO:0008233;GO:0008237;GO:0008270;GO:0009507;GO:0009535;GO:0010027;GO:0010205;GO:0010206;GO:0016887;GO:0004176;GO:0006510;GO:0008233;GO:0008237;GO:0008270;GO:0009507;GO:0009535;GO:0010027;GO:0010205;GO:0010206;GO:0016887;GO:0004176;GO:0006510;GO:0008233;GO:…
TR046829	LOC_Os04g51300.1	L-ascorbate peroxidase, chloroplast precursor, putative, expressed	6.56e-09	3.34271	2247.05	116.005	316.413	28.6654	3	1	19	0	0	0	10	0	5	1	0	3	0	0	0	0	2	2	4	50	AK121197;AK069838	GO:0004601;GO:0005634;GO:0005737;GO:0009543
TR032481	LOC_Os01g40710.1	Expressed protein	6.61e-09	3.54143	6592.57	464.206	1316.16	69.839	0	1	14	0	0	0	6	0	0	2	0	0	0	0	0	0	3	1	3	30	N/A	GO:0009535;GO:0009642
TR031822	LOC_Os01g28790.1	Expressed protein	6.61e-09	-1.70601	318.083	1346.25	132.197	551.978	2	14	11	0	0	0	10	0	5	9	0	0	0	0	0	0	23	3	22	99	AK120910;AK119688	N/A
TR047219	LOC_Os04g56230.1	Farnesyl pyrophosphate synthetase 2, putative, expressed	6.68e-09	4.2803	5193.41	150.372	1810.58	114.469	0	0	15	0	0	0	0	0	0	1	0	0	0	1	0	0	0	2	6	25	N/A	GO:0004161;GO:0004337;GO:0045337
TR030150	LOC_Os01g03060.1;LOC_Os01g03060.2;LOC_Os01g03060.3	Expressed protein	6.68e-09	-2.87093	449.735	4174.2	106.518	1500.34	24	15	77	3	0	0	16	6	0	20	0	4	3	3	0	0	0	4	12	187	AK067227	GO:0003723;GO:0006396;GO:0003723;GO:0006396;GO:0003723;GO:0006396
TR040112	LOC_Os03g12890.1;LOC_Os03g12890.2;LOC_Os03g12890.3;LOC_Os03g12890.4;LOC_Os03g12890.5	Branched-chain-amino-acid aminotransferase 5, chloroplast precursor, putative, expressed	6.68e-09	-4.19546	508.458	12054.1	127.484	4335.58	190	37	242	4	0	0	65	0	9	45	0	0	0	0	18	0	82	12	4	708	AK120579;AK105963	GO:0003824;GO:0005739;GO:0003824;GO:0005739;GO:0003824;GO:0005739;GO:0003824;GO:0005739;GO:0003824;GO:0005739
TR045545	LOC_Os04g33610.1	Expressed protein	6.76e-09	3.04627	2943.5	241.573	674.524	21.7599	0	0	1	0	0	0	0	0	0	3	0	0	0	0	0	0	2	0	0	6	AK108223	N/A
TR054532	LOC_Os10g22560.1;LOC_Os10g22560.2;LOC_Os10g22560.3	POT family protein, expressed	6.76e-09	2.67883	1740.95	227.872	371.095	72.6735	0	0	9	0	0	0	2	0	3	10	0	0	0	3	0	0	0	1	5	33	AK065895	GO:0005215;GO:0006857;GO:0015197;GO:0015833;GO:0016020;GO:0005215;GO:0006857;GO:0015197;GO:0015833;GO:0016020;GO:0005215;GO:0006857;GO:0015197;GO:0015833;GO:0016020
TR049236	LOC_Os07g30820.1	Zn-finger in Ran binding protein and others containing protein, expressed	6.76e-09	-2.12937	1305.08	6232.68	413.48	1518.74	16	4	23	0	0	0	9	1	4	9	0	2	1	0	1	0	6	7	6	89	AK101803;AK061330	GO:0005488
TR056154	LOC_Os06g04150.1	Magnesium-protoporphyrin O-methyltransferase, putative, expressed	6.77e-09	3.18873	3544.65	254.978	764.038	26.7882	0	0	0	0	0	0	1	0	0	0	0	0	0	0	0	0	0	0	1	2	N/A	GO:0009535;GO:0009941;GO:0015995;GO:0046406
TR058246	LOC_Os06g39040.1	NAD dependent epimerase/dehydratase family protein, expressed	6.77e-09	1.81759	1052.39	201.297	540.751	124.245	9	0	17	0	0	0	0	0	0	0	0	0	0	0	0	0	2	2	1	31	N/A	GO:0016491
TR072842	LOC_Os05g48340.1;LOC_Os05g48340.2	Proteasome, putative, expressed	6.77e-09	-2.16603	266.203	1473.89	87.736	507.648	77	3	25	0	0	0	14	0	14	8	6	17	0	0	7	0	4	5	1	181	AK102111;AK062090	N/A
TR072401	LOC_Os06g45480.1;LOC_Os06g45480.2	Peptidase M20/M25/M40 family protein, putative, expressed	6.77e-09	2.03248	1406.12	245.408	228.831	45.0549	28	25	37	0	0	0	18	0	12	96	0	58	0	2	4	0	40	40	4	364	AK073262	GO:0006508;GO:0008237;GO:0006508;GO:0008237
TR052475	LOC_Os08g31750.1	Methyltransferase, putative, expressed	6.78e-09	3.06401	1774.14	106.648	330.038	39.5537	0	0	9	0	0	0	0	0	1	0	0	0	0	1	0	0	0	0	2	13	AK120890	N/A
TR040754	LOC_Os03g20640.1	Expressed protein	6.78e-09	3.45854	7642.53	569.554	2815.39	50.85	12	1	14	0	0	0	6	0	0	3	0	0	0	0	1	0	1	1	2	41	AK067222	N/A
TR056461	LOC_Os06g07780.1	Synaptobrevin family protein, expressed	6.81e-09	-1.99955	731.055	3149.11	208.102	567.653	3	3	5	0	0	0	10	0	2	1	3	0	0	0	1	0	2	1	2	33	AK065311	GO:0005768;GO:0005774;GO:0005794;GO:0005886;GO:0006944;GO:0016020;GO:0046909
TR061903	LOC_Os05g07632.1	Haloacid dehalogenase-like hydrolase family protein, putative, expressed	6.81e-09	2.28904	2295.74	349.819	308.742	54.1525	3	0	13	0	0	0	4	0	0	1	0	0	0	0	0	0	2	0	11	34	AK066130	GO:0016787
TR063398	LOC_Os05g35470.1	Dienelactone hydrolase family protein, expressed	6.81e-09	2.5807	7058.38	1069.28	735.987	252.362	0	5	20	0	0	0	1	0	0	2	0	1	0	0	0	0	1	0	5	35	AK066891;AK058688	GO:0016787
TR032822	LOC_Os01g45670.1	Hypothetical protein	6.82e-09	-2.99733	130.132	1884.18	38.7699	537.438	0	2	0	0	0	0	0	0	0	0	0	0	0	0	0	0	0	0	0	2	N/A	N/A
TR049352	LOC_Os07g32630.1	UDP-glucoronosyl and UDP-glucosyl transferase family protein, expressed	6.82e-09	2.38908	1140.99	112.929	318.36	38.1636	4	0	2	0	0	0	9	0	4	3	0	0	0	0	0	0	8	0	0	30	AK068586	GO:0008194;GO:0016757
TR048815	LOC_Os07g22930.1;LOC_Os07g22930.2;LOC_Os07g22930.3;LOC_Os07g22930.4	Granule-bound starch synthase 1b, chloroplast precursor, putative, expressed	6.82e-09	5.58525	18013	222.128	10306.3	72.1182	48	0	51	15	0	0	25	3	28	68	0	57	0	0	1	0	0	6	32	334	AY069940;AK102058;AK067654	GO:0009011;GO:0009507;GO:0010021;GO:0016757;GO:0019252;GO:0009011;GO:0009507;GO:0010021;GO:0016757;GO:0019252;GO:0009011;GO:0009507;GO:0010021;GO:0016757;GO:0019252;GO:0009011;GO:0009507;GO:0010021;GO:0016757;GO:0019252
TR063861	LOC_Os05g42280.1	Expressed protein	6.83e-09	2.83184	2414.48	217.514	292.921	32.6565	0	0	1	0	0	0	2	0	0	2	0	0	0	0	0	0	0	1	2	8	AK060111	N/A
TR072124	LOC_Os10g31850.1;LOC_Os10g31850.3	CHY zinc finger family protein, expressed	6.83e-09	-3.44091	411.468	5420.13	74.2555	1594.45	22	9	18	0	0	0	13	0	14	3	0	0	0	0	1	0	2	6	2	90	AK104810;AK071137	GO:0005515;GO:0008270;GO:0005515;GO:0008270
TR070267	LOC_Os01g38620.1;LOC_Os01g38620.2;LOC_Os01g38620.3	3'-5' exonuclease family protein, expressed	6.83e-09	-2.70907	1642.01	11507.6	350.166	5945.42	83	36	18	8	0	0	28	0	28	28	0	124	0	6	6	0	24	9	17	415	AK100223	GO:0003676;GO:0005622;GO:0008408;GO:0003676;GO:0005622;GO:0008408;GO:0003676;GO:0005622;GO:0008408
TR071589	LOC_Os07g01030.1	Glycosyl transferase, group 1 family protein, expressed	6.99e-09	2.1875	2115.1	355.401	446.026	99.2337	5	0	32	0	0	0	3	0	0	3	0	0	0	1	0	0	1	1	1	47	AK109623;AK066040	GO:0008194;GO:0009247;GO:0016036;GO:0016757;GO:0046506;GO:0046510
TR058704	LOC_Os06g45480.1	Peptidase M20/M25/M40 family protein, putative, expressed	6.99e-09	2.30427	2340.83	364.695	364.546	123.285	14	13	25	0	0	0	9	0	6	49	0	29	0	1	2	0	20	20	2	190	AK073262	GO:0006508;GO:0008237
TR040919	LOC_Os03g22620.1	Terpene synthase family, metal binding domain containing protein, expressed	7.09e-09	-2.1455	159.312	1108.63	41.6422	266.232	0	2	6	0	0	0	62	0	0	0	0	0	0	0	2	0	0	1	0	73	AK065109	GO:0016106
TR056924	LOC_Os06g13660.1	Alanyl-tRNA synthetase, putative, expressed	7.14e-09	3.38812	3894.71	238.669	889.845	56.6356	4	0	31	0	0	0	5	0	0	2	0	0	0	0	0	0	2	2	5	51	AK066714	GO:0006419
TR045857	LOC_Os04g38640.1;LOC_Os04g38640.2	Trypsin family protein, expressed	7.16e-09	3.40315	2271.86	101.757	694.321	32.5369	0	1	2	0	0	0	5	0	3	1	0	0	0	0	0	0	0	1	3	16	AK065850	GO:0004252;GO:0004295;GO:0006508;GO:0008236;GO:0009534;GO:0009535;GO:0009543;GO:0030163;GO:0004252;GO:0004295;GO:0006508;GO:0008236;GO:0009534;GO:0009535;GO:0009543;GO:0030163
TR071841	LOC_Os08g04450.1;LOC_Os08g04450.2;LOC_Os08g04450.3	DAG protein, chloroplast precursor, putative, expressed	7.16e-09	2.53542	4532.02	695.124	995.271	454.26	0	0	41	0	0	0	31	0	0	12	0	0	0	3	6	0	6	6	42	147	AK104727;AK099590;AK061429	GO:0005739;GO:0005739;GO:0005739
TR038578	LOC_Os02g51710.1	Wound/stress protein, putative, expressed	7.29e-09	-2.08357	988.502	4655.93	337.619	1143.44	8	8	6	1	0	0	16	0	0	16	0	2	0	0	1	0	12	0	5	75	AK104930;AK065736	N/A
TR063262	LOC_Os05g33620.1	Expressed protein	7.35e-09	2.35863	5381.87	904.609	1819.01	354.033	1	3	23	0	0	0	2	0	0	3	0	0	0	1	0	0	1	1	3	38	AK062289	N/A
TR042924	LOC_Os03g53300.1	Expressed protein	7.4e-09	4.33664	6889.44	213.499	2173.48	17.8001	2	0	7	0	0	0	1	0	3	2	0	0	0	0	0	0	0	1	0	16	AK071178	N/A
TR042389	LOC_Os03g46660.1	Glucan endo-1,3-beta-glucosidase 7 precursor, putative, expressed	7.43e-09	-2.14741	545.926	2926.77	197.052	1437.38	2	17	13	2	0	0	6	0	5	19	0	2	0	0	1	0	11	5	4	87	AK120903;AK120399;AK061572	GO:0004553;GO:0031225
TR058288	LOC_Os06g39690.1;LOC_Os06g39690.2	SOUL heme-binding protein, expressed	7.49e-09	4.13023	3886.39	95.4223	1135.7	25.8224	0	1	61	0	0	0	12	0	0	2	0	0	0	0	4	0	0	0	2	82	AK065544	GO:0005488;GO:0005488
TR070193	LOC_Os01g16170.1;LOC_Os01g16170.2;LOC_Os01g16170.3;LOC_Os01g16170.4	PQ loop repeat family protein, expressed	7.52e-09	-2.09519	715.092	3097.53	88.2642	996.89	8	0	196	0	0	0	4	0	21	14	324	0	0	0	0	0	0	3	7	577	AK069474	GO:0016020;GO:0016020;GO:0016020;GO:0016020
TR051526	LOC_Os08g14620.1	Expressed protein	7.6e-09	-1.55701	456.053	1524.91	92.2856	300.052	6	1	8	0	0	0	4	0	3	4	0	8	0	0	0	0	4	1	2	41	AK121452;AK102707	N/A
TR045783	LOC_Os04g37580.1	ChaC-like protein, expressed	7.66e-09	3.6844	5125.61	289.844	1229.73	92.3107	3	4	48	0	0	0	4	0	0	4	0	0	0	0	2	0	4	1	5	75	AK104134;AK068709	N/A
TR051717	LOC_Os08g17600.1	Syntaxin 51, putative, expressed	7.66e-09	-1.83761	342.334	1484.23	51.7365	246.12	13	12	21	0	0	0	13	0	5	5	0	1	0	2	0	0	5	0	3	80	AK072643	GO:0005484;GO:0010008;GO:0016192;GO:0045045
TR046046	LOC_Os04g40990.1	Malate synthase, glyoxysomal, putative, expressed	7.68e-09	-4.33805	130.495	5180.33	60.6753	2517.81	3	3	44	0	0	0	1	0	0	1	0	0	0	2	1	0	4	1	1	61	N/A	N/A
TR031747	LOC_Os01g27520.1;LOC_Os01g27520.2	Asparaginyl-tRNA synthetase, cytoplasmic 3, putative, expressed	7.68e-09	1.56496	1890.29	545.155	202.154	93.9475	16	0	5	0	0	0	16	0	6	14	0	4	0	0	2	0	0	2	19	84	AK101893	GO:0004815;GO:0004816;GO:0005524;GO:0005737;GO:0005739;GO:0006421;GO:0006422;GO:0009507;GO:0004815;GO:0004816;GO:0005524;GO:0005737;GO:0005739;GO:0006421;GO:0006422;GO:0009507
TR047330	LOC_Os04g57560.1	Amine oxidase, flavin-containing family protein, expressed	7.81e-09	2.95437	10172.8	1244.91	2670.17	326.158	3	20	14	0	2	0	12	1	12	9	14	0	1	0	0	0	7	1	25	121	AK072414	GO:0006118;GO:0008131
TR055659	CA765892	Hypothetical protein OSJNBa0001O14.2 related cluster	7.85e-09	2.59147	1511.59	153.212	68.4634	42.7725	0	0	0	0	0	0	0	0	0	0	0	0	0	0	0	0	0	0	0	0	N/A	N/A
TR056838	LOC_Os06g12630.1	Glutathione S-transferase, N-terminal domain containing protein, expressed	7.85e-09	4.00129	4880.5	182.93	2458	96.5403	6	0	5	0	0	0	7	0	2	2	0	0	0	1	0	0	3	0	3	29	N/A	GO:0005739;GO:0009753;GO:0010193;GO:0045174
TR056662	LOC_Os06g10520.1	Pantothenate kinase family protein, expressed	7.85e-09	-2.87938	417.533	3621.99	30.9761	796.577	6	9	15	1	0	0	3	0	3	1	0	0	0	0	2	0	3	0	0	43	AK067115	GO:0004594;GO:0006085
TR070856	LOC_Os03g01360.1;LOC_Os03g01360.2;LOC_Os03g01360.3;LOC_Os03g01360.4;LOC_Os03g01360.5	Expressed protein	7.85e-09	-2.26368	1468.08	7537.59	787.108	4536.26	27	0	113	0	0	0	20	0	0	19	0	0	0	1	0	0	7	5	2	194	AK065499	N/A
TR038582	LOC_Os02g51750.1	Annexin-like protein RJ4, putative, expressed	7.94e-09	-3.14512	369.085	4149.65	60.4749	554.919	9	11	10	0	0	0	3	0	9	16	0	4	0	0	4	0	5	7	1	79	AK101787	GO:0005509;GO:0005544;GO:0006979;GO:0009928;GO:0015774
TR047334	LOC_Os04g57600.1	Zinc finger C-x8-C-x5-C-x3-H type family protein, expressed	8e-09	-1.97516	603.664	2640.83	85.6462	224.86	8	0	18	0	0	0	4	0	1	5	0	1	0	0	2	0	0	1	1	41	AK070857;AK059421	GO:0003676
TR064336	LOC_Os05g49420.1	G-box binding factor 1, putative, expressed	8.09e-09	-2.80502	323.573	2822.58	50.1973	500.766	9	1	19	0	0	0	6	0	5	11	0	4	0	1	4	0	1	0	4	65	AK065440	GO:0003677;GO:0003700;GO:0005634;GO:0005737;GO:0009637
TR057763	LOC_Os06g30060.1;LOC_Os06g30060.2	Expressed protein	8.09e-09	-1.82527	949.395	3487.76	256.705	1562.8	102	14	40	2	0	0	29	0	24	44	0	12	0	0	7	0	40	2	6	322	AK101102	GO:0004672;GO:0004672
TR059685	chr09:6995033	N/A	8.15e-09	4.33745	5928.38	237.435	3067.65	104.171	0	0	0	0	0	0	0	0	0	0	0	0	0	0	0	0	0	0	0	0	N/A	N/A
TR071899	LOC_Os08g16570.1;LOC_Os08g16570.2	Expressed protein	8.15e-09	2.40354	3070.63	464.282	325.392	93.8351	0	0	3	0	0	0	1	0	0	1	0	0	0	0	0	0	0	1	1	7	N/A	N/A
TR073085	LOC_Os12g40920.1;LOC_Os12g40920.2	BZIP transcription factor family protein, expressed	8.15e-09	2.9229	2241.74	159.803	913.275	46.3935	0	0	5	0	0	0	2	0	0	3	0	0	0	0	0	0	0	2	5	17	N/A	GO:0003677;GO:0003700;GO:0006355;GO:0003677;GO:0003700;GO:0006355
TR068962	LOC_Os11g32320.1	Expressed protein	8.15e-09	1.86816	2228.21	516.453	804.167	243.206	0	9	4	0	0	0	0	0	0	3	0	0	0	0	0	0	0	2	1	19	N/A	N/A
TR069562	LOC_Os11g41160.1	Phosphoserine phosphatase, putative, expressed	8.15e-09	2.09255	906.565	119.531	146.337	41.0473	13	4	5	0	0	0	4	0	2	3	0	0	0	0	0	0	0	2	0	33	AK072665	GO:0004647;GO:0006564;GO:0009507
TR058352	LOC_Os06g40640.1	Fructose-bisphosphate aldolase, cytoplasmic isozyme 1, putative, expressed	8.15e-09	3.59604	3654.19	158.213	1535.52	34.3116	6	1	41	0	0	0	40	0	11	20	0	0	1	0	0	0	15	0	7	142	N/A	GO:0004332;GO:0006096;GO:0006098
TR047795	LOC_Os07g05000.1	Oxidoreductase, aldo/keto reductase family protein, expressed	8.17e-09	3.33335	5651.04	475.846	1012.81	222.021	0	0	10	0	0	0	2	0	0	0	0	0	0	0	0	0	0	0	1	13	AK067910	GO:0003700;GO:0004033;GO:0009744
TR071840	LOC_Os08g04440.1;LOC_Os08g04440.2	RNA recognition motif family protein, expressed	8.2e-09	-3.10418	1223.48	11954.5	229.528	5094.27	34	10	2	0	0	0	12	0	4	9	0	2	0	0	3	0	42	11	3	132	AK119802;AK070704	GO:0003723;GO:0005739;GO:0003723;GO:0005739
TR033074	LOC_Os01g48990.1	Kinase C630.09c, putative, expressed	8.36e-09	2.83294	8669.2	1185.79	2448.02	458.857	2	2	54	0	0	0	11	0	2	1	0	2	0	0	0	0	3	8	2	87	AK104091;AK068815	GO:0008887;GO:0009507;GO:0009853
TR050259	LOC_Os07g44790.1	Trafficking protein particle complex subunit 3, putative, expressed	8.53e-09	-1.82931	1284.87	4987.78	341.813	1243.75	8	4	3	0	0	0	4	0	1	8	0	1	0	1	0	0	13	1	5	49	N/A	GO:0006888
TR041188	LOC_Os03g27040.1	Heavy metal-associated domain containing protein, expressed	8.62e-09	3.17607	2454.79	164.288	483.669	84.6854	0	0	0	0	0	0	2	0	2	0	0	0	0	0	0	0	2	0	0	6	AK099133;AK059680	GO:0005375;GO:0009767;GO:0009941;GO:0015662
TR056185	LOC_Os06g04510.1	Enolase 1, putative, expressed	8.64e-09	3.30575	2116.1	94.7792	815.413	14.1225	2	0	23	0	0	0	8	0	1	0	0	0	0	0	0	0	1	3	6	44	AK069316	GO:0004634;GO:0005634;GO:0005737;GO:0009409;GO:0009416
TR043191	LOC_Os03g56840.1	GTP-dependent nucleic acid-binding protein engD, putative, expressed	8.67e-09	1.7949	888.933	168.113	123.312	34.8359	4	2	4	0	0	0	21	0	4	2	0	0	0	0	0	0	1	0	3	41	N/A	N/A
TR034630	LOC_Os01g68330.1	ABC transporter family protein, expressed	8.78e-09	1.85806	2909.69	698.934	1241.02	376.09	4	0	12	0	0	0	3	0	1	0	0	2	0	1	0	0	0	1	1	25	N/A	GO:0005215;GO:0042626
TR039069	LOC_Os02g57660.1	Phosphatidylinositol-4-phosphate 5-kinase 9, putative, expressed	8.79e-09	1.70023	2692.1	738.169	622.269	222.407	18	8	11	0	0	0	21	0	9	3	0	4	0	0	22	0	4	2	7	109	AK073423;AK072145;AK065823	GO:0016307;GO:0016308
TR034467	LOC_Os01g66360.1	2-C-methyl-D-erythritol 4-phosphate cytidylyltransferase, chloroplast precursor, putative, expressed	9.05e-09	2.30814	1626.29	224.361	271.288	42.565	3	0	6	0	0	0	0	0	0	0	0	0	0	0	0	0	0	0	2	11	N/A	GO:0009536
TR046349	LOC_Os04g44810.1	Syntaxin 81, putative, expressed	9.05e-09	-1.52582	276.397	1012.63	71.6085	200.476	11	4	4	0	0	0	4	0	0	4	0	0	0	0	0	0	0	5	0	32	AK067634	N/A
TR035778	LOC_Os02g10120.1	Lipoxygenase 2.3, chloroplast precursor, putative, expressed	9.05e-09	4.51781	5626.55	116.951	2230.46	42.9718	0	3	13	0	0	0	21	0	0	0	0	0	0	0	0	0	0	7	8	52	AK071915	GO:0006952;GO:0009414;GO:0009507;GO:0009611;GO:0009613;GO:0009688;GO:0009695;GO:0009737;GO:0009753;GO:0009816;GO:0016165;GO:0030397;GO:0040007
TR042689	LOC_Os03g50480.1;LOC_Os03g50480.2	Phosphoglucomutase, cytoplasmic 2, putative, expressed	9.09e-09	1.86331	4585.29	1204.99	643.28	197.031	57	14	49	0	0	0	38	4	20	97	0	8	2	2	11	2	9	6	15	334	AK099746;AK072313;AK062105;AF455812	GO:0004614;GO:0005737;GO:0005975;GO:0009570;GO:0019252;GO:0004614;GO:0005737;GO:0005975;GO:0009570;GO:0019252
TR039010	LOC_Os02g57010.1	29 kDa ribonucleoprotein, chloroplast, putative, expressed	9.27e-09	3.03873	1978.61	128.956	444.26	16.4078	0	0	6	0	0	0	8	0	0	3	0	0	0	0	0	0	0	5	5	27	AK104489;AK067252	GO:0003723;GO:0006396;GO:0009507
TR039580	LOC_Os03g06139.1	ABC transporter family protein, putative, expressed	9.27e-09	2.63579	2628.96	315.207	488.011	94.7466	5	0	4	0	0	0	13	0	5	2	0	0	0	0	4	0	1	0	3	37	AK121798;AK066035	GO:0042626
TR042869	LOC_Os03g52660.1	ATP synthase F1, delta subunit family protein, expressed	9.27e-09	3.84007	8676.81	479.225	3957.07	124.169	2	1	16	0	0	0	4	0	1	5	0	2	0	0	0	0	6	0	4	41	AK060375	N/A
TR040936	LOC_Os03g22830.1	Zinc finger, C3HC4 type family protein, expressed	9.27e-09	-2.03455	994.486	4507.15	268.601	890.253	6	1	16	0	0	0	16	0	5	5	0	1	0	0	0	0	4	0	2	56	AK070491	GO:0005515;GO:0008270
TR052097	LOC_Os08g25624.1;LOC_Os08g25624.2;LOC_Os08g25624.3	Triose phosphate/phosphate translocator, non-green plastid, chloroplast precursor, putative, expressed	9.27e-09	2.50727	2519.01	315.307	1049.2	123.877	7	0	13	2	0	0	5	0	3	5	0	0	0	0	9	0	3	5	15	67	AK066618	GO:0005355;GO:0009528;GO:0009670;GO:0015152;GO:0015297;GO:0015712;GO:0015717;GO:0005355;GO:0009528;GO:0009670;GO:0015152;GO:0015297;GO:0015712;GO:0015717;GO:0005355;GO:0009528;GO:0009670;GO:0015152;GO:0015297;GO:0015712;GO:0015717
TR048067	LOC_Os07g08760.1;LOC_Os07g08760.2	Nodule membrane protein, putative, expressed	9.27e-09	-2.61358	631.548	4644.74	69.3211	1437.6	26	5	33	0	0	0	5	0	2	5	0	3	0	0	0	0	6	3	2	90	AK066157;AK060743	N/A
TR040939	LOC_Os03g22890.1;LOC_Os03g22890.2	Nucleolar GTP-binding protein 2, putative, expressed	9.27e-09	-3.27157	1043.94	11711.3	177.106	2889.55	105	26	52	2	0	0	26	2	2	34	0	8	0	2	4	0	28	8	13	312	AK119231;AK105418;AK103394	GO:0005525;GO:0005525
TR030628	LOC_Os01g09320.1	NADP-dependent malic enzyme, chloroplast precursor, putative, expressed	9.37e-09	-2.2954	3082.87	16513.8	1172.13	6529.09	14	15	30	0	0	0	7	0	2	33	0	0	1	0	1	0	5	2	9	119	RICME6;AK121770;AK072842;AK060358	GO:0004470;GO:0004473;GO:0005739;GO:0006108;GO:0006633;GO:0009051;GO:0009507;GO:0009793;GO:0009845;GO:0016652
TR062490	LOC_Os05g18660.1	F-box domain containing protein, expressed	9.4e-09	-2.65617	233.337	1957.39	75.1566	888.447	13	9	9	0	0	0	3	0	2	3	0	0	0	0	0	0	2	0	1	42	AK066309	N/A
TR030843	AK121276	Hypothetical protein P0443E05.14 related cluster	9.42e-09	-2.26104	1891.96	9885.42	466.542	2276.75	0	0	0	0	0	0	0	0	0	0	0	0	0	0	0	0	0	0	0	0	AK121276	N/A
TR040430	LOC_Os03g16950.1	33 kDa secretory protein, putative, expressed	9.42e-09	-2.19657	99.5689	852.132	13.7286	205.909	4	4	17	0	0	0	5	0	0	2	0	0	0	0	0	0	11	1	1	45	AK061425	GO:0009737;GO:0016301
TR035946	LOC_Os02g12650.1;LOC_Os02g12650.2	Peptidase family M1 containing protein, expressed	9.42e-09	-2.5043	663.12	4355.66	148.471	1111.8	75	46	37	0	0	0	22	0	0	48	0	4	0	2	7	0	96	2	8	347	N/A	GO:0004179;GO:0005886;GO:0006508;GO:0009926;GO:0009983;GO:0004179;GO:0005886;GO:0006508;GO:0009926;GO:0009983
TR046322	LOC_Os04g44530.2	Expressed protein	9.6e-09	2.53763	1217.26	112.438	220.084	54.0133	8	5	4	0	0	0	5	0	2	5	0	0	0	0	1	0	3	1	4	38	AK064991	N/A
TR033274	LOC_Os01g51530.1;LOC_Os01g51530.2	Expressed protein	9.64e-09	2.87483	1858.91	145.234	473.499	25.4908	0	0	3	0	0	0	0	0	2	2	0	0	0	0	0	0	0	4	3	14	N/A	N/A
TR041761	LOC_Os03g37830.1	Potassium uptake protein, expressed	9.64e-09	3.20821	1744.85	81.6925	302.217	26.22	0	0	10	0	0	0	2	0	2	1	0	0	1	0	0	0	2	0	0	18	AK068853	GO:0006813;GO:0009674;GO:0015079;GO:0016020
TR034283	LOC_Os01g64270.1	Expressed protein	9.64e-09	2.82657	1559.8	113.172	275.485	33.8373	2	0	7	0	0	0	10	0	3	2	0	0	0	0	3	0	0	0	3	30	AK100818;AK059299	N/A
TR070943	LOC_Os03g12350.1;LOC_Os03g12350.2;LOC_Os03g12350.3	Myb-like DNA-binding domain, SHAQKYF class family protein, expressed	9.72e-09	-1.84581	693.353	2639.15	193.052	1088.48	30	21	15	0	0	0	27	0	17	7	0	0	0	0	1	0	3	4	17	142	AK112039;AK111899;AK111864	GO:0000156;GO:0003700;GO:0009736;GO:0000156;GO:0003700;GO:0009736;GO:0000156;GO:0003700;GO:0009736
TR039013	LOC_Os02g57030.1	Expressed protein	1e-08	4.02056	7062.96	355.244	1193.83	225.496	0	0	16	0	0	0	5	0	0	1	0	3	1	0	0	0	1	1	3	31	AK061270	N/A
TR064331	LOC_Os05g49370.1	Expressed protein	1.01e-08	2.22444	1584.43	236.062	624.614	98.1625	0	0	1	1	0	0	7	0	0	1	0	0	0	0	0	0	1	0	2	13	AK059883	N/A
TR070350	LOC_Os01g52110.1;LOC_Os01g52110.2;LOC_Os01g52110.3;LOC_Os01g52110.4;LOC_Os01g52110.5	CHY zinc finger family protein, expressed	1.01e-08	-3.10576	2350.36	20678.5	730.01	10178.4	502	10	529	5	0	0	138	5	27	54	0	32	0	13	55	0	186	9	97	1662	AK070809;AK062155;AK060327	GO:0005515;GO:0008270;GO:0005515;GO:0008270;GO:0005515;GO:0008270;GO:0005515;GO:0008270;GO:0005515;GO:0008270
TR034694	LOC_Os01g69120.1;LOC_Os01g69120.2	Expressed protein	1.02e-08	2.23284	3139.61	553.527	924.116	158.447	0	0	19	0	0	0	8	0	3	0	0	0	0	0	0	0	0	0	5	35	AK067201;AK062088	N/A
TR052652	N/A	N/A	1.03e-08	3.00275	2673.05	221.718	590.526	60.3677	0	0	0	0	0	0	0	0	0	0	0	0	0	0	0	0	0	0	0	0	N/A	N/A
TR070427	LOC_Os01g60730.1	Zinc finger, C3HC4 type family protein, expressed	1.03e-08	2.802	1507.82	107.29	225.59	25.1339	0	0	1	0	0	0	1	0	0	2	0	0	0	0	0	0	5	0	1	10	N/A	GO:0005515;GO:0008270
TR064135	LOC_Os05g46490.1;LOC_Os05g46490.2	Mov34 family protein, putative, expressed	1.04e-08	-1.67661	682.212	2340.11	31.4284	256.175	31	5	24	0	0	0	5	1	4	24	0	0	0	0	2	0	2	4	7	109	AK101373;AK060408	GO:0006511;GO:0006511
TR073110	LOC_Os12g44310.1;LOC_Os12g44310.2;LOC_Os12g44310.3	9,10-9',10' carotenoid cleavage dioxygenase 1, putative, expressed	1.06e-08	2.70669	5862.17	761.936	1529.69	280.539	14	0	22	0	3	0	13	0	13	19	0	2	2	1	4	0	2	3	20	118	AK066766	GO:0009414;GO:0009535;GO:0009570;GO:0009579;GO:0009688;GO:0016118;GO:0042538;GO:0045549;GO:0009414;GO:0009535;GO:0009570;GO:0009579;GO:0009688;GO:0016118;GO:0042538;GO:0045549;GO:0009414;GO:0009535;GO:0009570;GO:0009579;GO:0009688;GO:0016118;GO:0042538;GO:0045549
TR046443	LOC_Os04g45900.1	Transposon protein, putative, unclassified, expressed	1.07e-08	2.16132	916.578	111.532	119.891	23.277	2	6	8	0	0	0	1	0	1	2	0	0	0	1	0	0	10	0	0	31	AY512582;AK070304	N/A
TR041837	LOC_Os03g38950.1;LOC_Os03g38950.2	Expressed protein	1.07e-08	3.29996	10180.2	966.813	1462.51	218.198	2	2	59	0	0	0	20	0	2	6	0	0	0	0	0	0	9	6	15	121	AK068097;AK059901	N/A
TR034311	LOC_Os01g64630.1	Actin-7, putative, expressed	1.07e-08	-1.75438	3787.45	13575.1	1327.61	4551.81	30	36	59	0	0	0	7	0	0	2	11	1	2	1	2	0	4	7	4	166	N/A	GO:0005200;GO:0005739;GO:0005856;GO:0007010;GO:0009416;GO:0009611;GO:0009733;GO:0009845;GO:0030036;GO:0048364
TR040315	N/A	N/A	1.08e-08	3.28427	2280.12	120.864	522.654	18.0859	0	0	0	0	0	0	0	0	0	0	0	0	0	0	0	0	0	0	0	0	N/A	N/A
TR040496	LOC_Os03g17634.1;LOC_Os03g17634.2	Pentatricopeptide, putative, expressed	1.08e-08	2.09913	1115.55	157.903	398.686	53.4294	7	0	0	0	0	0	24	0	2	6	0	2	0	0	0	0	20	0	6	67	AK099067;AK068146	GO:0009793;GO:0009793
TR071269	LOC_Os03g61920.1	Electron transfer flavoprotein, alpha subunit containing protein, expressed	1.08e-08	-3.04764	304.687	3192.62	21.5618	713.284	13	3	18	0	0	0	11	0	4	16	0	1	0	0	1	0	3	1	3	74	AK105896;AK098986;AK061773	GO:0005489;GO:0005739;GO:0006118
TR055983	LOC_Os06g01850.1	Ferredoxin-NADP reductase, leaf isozyme, chloroplast precursor, putative, expressed	1.08e-08	4.78714	22982.3	653.545	4886.09	345.355	4	0	42	1	0	0	35	1	8	6	0	0	1	1	0	0	15	6	13	133	RICFNADPR0;AK104865;AK065063	GO:0006118;GO:0016491
TR061639	LOC_Os05g03860.1	BZIP transcription factor family protein, expressed	1.08e-08	-2.47168	2560	15282.5	813.738	7413.21	27	31	57	3	0	0	33	1	15	19	2	4	0	1	4	0	64	3	14	278	OSLIP19;AK104844;AK065180	GO:0003677;GO:0003700;GO:0006355
TR058520	LOC_Os06g43140.1	Expressed protein	1.09e-08	3.78421	10521.4	633.523	2611.14	192.254	0	2	8	0	0	0	3	0	0	5	0	0	0	0	0	0	2	0	1	21	N/A	N/A
TR064386	LOC_Os05g49970.1;LOC_Os05g49970.2	Translation initiation factor IF-2, chloroplast precursor, putative, expressed	1.09e-08	2.22488	3418.8	570.422	994.032	109.767	0	0	11	0	2	0	4	0	0	2	0	0	1	0	0	0	1	2	3	26	AK058719	GO:0003743;GO:0006413;GO:0008135;GO:0003743;GO:0006413;GO:0008135
TR063530	LOC_Os05g37950.1	Expressed protein	1.09e-08	-2.71074	338.955	2869.09	76.4966	1102.14	7	6	5	1	0	0	4	0	0	4	0	0	0	1	0	0	2	0	6	36	AK102175	N/A
TR059120	LOC_Os06g51330.1	BNR/Asp-box repeat family protein, expressed	1.09e-08	2.41053	4491.65	729.964	513.45	92.9459	7	2	12	0	0	0	8	0	1	10	0	1	0	0	0	0	8	1	3	53	N/A	GO:0005515;GO:0006461;GO:0009533;GO:0009543;GO:0009657;GO:0030095
TR055613	LOC_Os10g39220.1	Tobamovirus multiplication protein 3, putative, expressed	1.09e-08	-1.91852	557.17	2125.23	178.353	727.212	14	6	14	0	0	0	6	0	0	6	0	5	1	2	2	0	5	29	2	92	AK101318;AK061395	GO:0005515;GO:0005774;GO:0046786;GO:0046790
TR058527	LOC_Os06g43210.1	Zinc finger family protein, putative, expressed	1.09e-08	-3.27749	778.042	7845.89	246.94	1093.11	27	20	16	1	0	0	21	0	2	1	0	1	0	0	0	0	6	4	8	107	N/A	GO:0005515;GO:0008270
TR072555	LOC_Os09g30418.1;LOC_Os09g30438.1	Hsp90 protein;Heat shock protein 82, putative, expressed	1.09e-08	-4.13804	2708.59	46026.1	1404.04	8821.22	1464	406	432	14	2	0	132	4	11	482	2	164	7	15	52	3	469	57	58	3774	AK119663;AK101323;AK064780;AK061896;AB111810	GO:0005524;GO:0005739;GO:0006457;GO:0009408;GO:0009570;GO:0009704;GO:0010157;GO:0046685;GO:0005524;GO:0005739;GO:0006457;GO:0009408;GO:0009570;GO:0009704;GO:0010157;GO:0046685
TR043139	LOC_Os03g56280.1	Malate dehydrogenase, glyoxysomal precursor, putative, expressed	1.11e-08	1.97194	20798	5460.02	2648.07	680.371	2	1	88	1	0	0	28	0	8	2	0	0	0	2	0	0	1	5	17	155	AK104821;AK067105;AK064972	GO:0005739;GO:0016615;GO:0042579
TR034671	LOC_Os01g68860.1;LOC_Os01g68860.2;LOC_Os01g68860.3	Zinc finger CCCH type domain containing protein ZFN-like 2, putative, expressed	1.13e-08	1.86555	4803.17	1282.28	770.628	303.729	12	0	16	0	0	0	12	0	0	22	0	3	0	5	6	0	0	9	3	88	AK112102;AK111958;AK098948	GO:0003676;GO:0003677;GO:0004518;GO:0003676;GO:0003677;GO:0004518;GO:0003676;GO:0003677;GO:0004518
TR061397	LOC_Os09g39680.1	Major Facilitator Superfamily protein, expressed	1.15e-08	2.16383	3597.2	691.742	1044.18	335.968	5	3	14	0	0	0	32	0	10	3	0	2	0	2	0	0	1	0	17	89	AK065287	GO:0005351;GO:0008514;GO:0015144;GO:0016020
TR072426	LOC_Os06g49480.1;LOC_Os06g49480.2;LOC_Os06g49480.3	Peptidyl-prolyl cis-trans isomerase 1, putative, expressed	1.15e-08	-1.48478	860.506	2632.79	375.35	1393.99	47	43	45	3	0	0	29	4	17	28	0	20	14	2	11	2	46	3	7	321	AK072490;AK060865	GO:0003755;GO:0005624;GO:0005829;GO:0006457;GO:0007165;GO:0003755;GO:0005624;GO:0005829;GO:0006457;GO:0007165;GO:0003755;GO:0005624;GO:0005829;GO:0006457;GO:0007165
TR070523	LOC_Os01g74410.1;LOC_Os01g74410.2	Myb-like DNA-binding domain containing protein, expressed	1.16e-08	-3.25428	249.192	3292.54	21.3746	957.937	5	7	37	0	0	0	10	0	0	0	0	0	0	0	0	0	2	2	10	73	AY398581;AK066180;AK061823	GO:0003677;GO:0003700;GO:0006355;GO:0010119;GO:0010214;GO:0045449;GO:0003677;GO:0003700;GO:0006355;GO:0010119;GO:0010214;GO:0045449
TR071029	LOC_Os03g22120.1;LOC_Os03g22120.2;LOC_Os03g22120.3	Sucrose synthase 2, putative, expressed	1.16e-08	-3.43221	376.069	4934.93	104.132	728.545	86	19	209	0	0	0	57	0	18	53	0	15	3	5	27	0	19	0	37	548	AK102158;AK099406;AK060797	GO:0001666;GO:0005986;GO:0008194;GO:0009409;GO:0009413;GO:0016157;GO:0016757;GO:0001666;GO:0005986;GO:0008194;GO:0009409;GO:0009413;GO:0016157;GO:0016757;GO:0001666;GO:0005986;GO:0008194;GO:0009409;GO:0009413;GO:0016157;GO:0016757
TR070526	LOC_Os01g74650.1;LOC_Os01g74650.2;LOC_Os01g74650.3	Cysteine synthase, chloroplast precursor, putative, expressed	1.16e-08	2.42044	8241.54	1339.7	3242.94	408.475	55	22	199	8	0	0	145	0	100	57	0	9	0	5	21	0	24	18	47	710	RIC388OAL;AK104704;AK099217;AK065652;AK065007	GO:0004124;GO:0005739;GO:0005829;GO:0006535;GO:0009536;GO:0019344;GO:0004124;GO:0005739;GO:0005829;GO:0006535;GO:0009536;GO:0019344;GO:0004124;GO:0005739;GO:0005829;GO:0006535;GO:0009536;GO:0019344
TR049098	LOC_Os07g28400.1	Expressed protein	1.18e-08	2.6545	2135.68	237.751	653.734	100.86	1	4	6	0	0	0	4	0	0	1	0	0	0	0	0	0	5	1	1	23	AK070358	N/A
TR035254	LOC_Os02g02910.1;LOC_Os02g02910.2;LOC_Os02g02910.3	Expressed protein	1.18e-08	3.10251	3540.17	283.481	997.262	36.3801	0	0	3	0	0	0	14	0	15	14	0	8	0	0	0	0	4	1	3	62	AK065791	N/A
TR070496	LOC_Os01g70400.1;LOC_Os01g70400.2	Expressed protein	1.18e-08	2.59087	1821.83	188.997	357.054	55.6876	0	0	93	0	0	0	11	0	0	16	0	0	0	2	4	0	6	8	53	193	AK105788;AK067717;AK059975;AK059880	N/A
TR058560	LOC_Os06g43650.1	Expressed protein	1.19e-08	-2.49813	1243.14	7661.92	341.007	4149.39	43	21	55	2	0	0	13	0	1	16	0	4	2	0	3	0	24	9	3	196	AK059777	N/A
TR050018	LOC_Os07g41694.2	Leucine Rich Repeat family protein, expressed	1.2e-08	3.02235	3554.85	328.982	834.588	134.781	2	0	4	1	0	0	2	0	2	2	0	1	0	0	0	0	0	0	0	14	AK071711	GO:0005515
TR031976	LOC_Os01g32830.1	Expressed protein	1.2e-08	2.8569	2341.25	218.793	347.615	112.872	2	0	7	0	0	0	2	0	0	0	0	0	0	0	0	0	0	1	4	16	AK072161;AK059042	GO:0009706
TR037555	LOC_Os02g38020.1	Phosphate transporter family protein, expressed	1.2e-08	4.31078	5076.23	131.453	1232.59	10.6763	3	0	28	0	0	0	32	0	2	5	0	0	0	0	3	0	0	2	6	81	AK067498	GO:0006817;GO:0009673;GO:0009941
TR053056	N/A	N/A	1.21e-08	-2.81233	133.321	1673.4	50.8419	717.651	0	0	0	0	0	0	0	0	0	0	0	0	0	0	0	0	0	0	0	0	N/A	N/A
TR042650	LOC_Os03g50070.1	Expressed protein	1.21e-08	1.78802	4014.1	1083.66	605.111	118.713	10	0	16	0	0	0	7	0	0	4	0	0	0	0	4	0	1	2	3	47	AK066216	N/A
TR040501	LOC_Os03g17710.1	RNA recognition motif family protein, expressed	1.21e-08	-1.45568	501.066	1538.19	48.6747	101.613	28	5	12	0	0	0	2	0	0	10	0	5	0	0	2	0	5	2	3	74	AK073348	GO:0000245;GO:0000398;GO:0003676;GO:0016607
TR060871	LOC_Os09g31970.1	3-hydroxy-3-methylglutaryl-coenzyme A reductase 3, putative, expressed	1.21e-08	-2.28256	153.196	1179.91	39.0408	261.582	18	12	13	1	0	0	9	0	3	22	0	7	3	0	5	0	14	10	3	120	AK101104	GO:0005783;GO:0005792;GO:0008299;GO:0016020;GO:0016126;GO:0042282
TR070598	LOC_Os02g10390.1;LOC_Os02g10390.2	Chlorophyll a-b binding protein 8, chloroplast precursor, putative, expressed	1.21e-08	4.61915	37256.5	1647.22	14125.6	487.296	17	7	1711	5	0	0	615	2	15	78	0	4	2	5	0	0	36	23	225	2745	AK119554;AK109398;AK106085;AK104734;AK104646;AK104636;AK104557;AK104535;AK104522;AK104469;AK104458;AK104446;AK104392;AK104385;AK104348;AK104215;AK104096;AK060970;AK060143	GO:0009768;GO:0009769;GO:0009782;GO:0015979;GO:0016168;GO:0030076;GO:0031409;GO:0042651;GO:0009768;GO:0009769;GO:0009782;GO:0015979;GO:0016168;GO:0030076;GO:0031409;GO:0042651
TR063160	LOC_Os05g32230.1	Expressed protein	1.22e-08	2.51765	1889.12	222.631	245.474	9.45736	0	1	14	0	0	0	3	0	0	5	0	0	0	0	0	0	0	0	0	23	AK105904	GO:0009543;GO:0009706
TR043660	LOC_Os03g62630.1	Ribosomal protein S6 family protein, putative, expressed	1.22e-08	2.32312	4388.44	793.48	901.509	127.046	0	0	7	0	0	0	11	1	1	1	0	0	0	2	0	0	3	2	3	31	AK099076;AK061198	GO:0003735;GO:0005840;GO:0006412;GO:0007046
TR030240	LOC_Os01g04260.1	Delta-7-sterol-C5, putative, expressed	1.22e-08	2.19296	1477.37	238.101	203.808	81.3578	27	4	2	0	0	0	8	0	5	10	0	0	0	0	4	0	8	0	2	70	AK111908	GO:0000248;GO:0009826;GO:0016126;GO:0016132
TR072500	LOC_Os03g38730.1;LOC_Os03g38730.2;LOC_Os03g38730.3;LOC_Os09g14600.1	Peroxisomal membrane protein, putative, expressed;peroxisomal membrane protein, putative, expressed	1.22e-08	1.89424	10190.9	2564.16	4061.56	1257.76	10	20	153	0	0	0	12	2	5	4	0	8	0	1	0	0	4	26	10	255	AK099233;AK064786	GO:0005778;GO:0005778;GO:0005778
TR047220	LOC_Os04g56240.1	Lipase family protein, expressed	1.23e-08	3.89861	3705.2	128.739	1731.37	75.891	0	0	15	0	0	0	4	0	1	2	0	0	0	1	0	0	2	2	8	35	AK066638	GO:0004806;GO:0006629
TR047680	LOC_Os07g03240.1	RNA recognition motif family protein, expressed	1.23e-08	-1.62181	531.065	1918.37	230.902	888.288	15	0	8	0	0	0	3	0	1	6	1	0	0	0	1	0	0	3	1	39	AK073437	GO:0003723;GO:0003727;GO:0008283
TR072887	LOC_Os12g01449.1	Expressed protein	1.23e-08	2.59604	3780.63	464.262	724.342	98.7507	10	0	15	0	0	0	11	0	2	1	0	0	0	1	0	0	2	0	1	43	AK099132;AK072914	GO:0003779
TR045877	LOC_Os04g38870.5	14-3-3-like protein GF14-6, putative, expressed	1.23e-08	-4.6633	232.123	8943.41	68.3164	2738.14	21	24	52	0	0	0	21	0	7	26	0	4	0	0	2	0	1	3	0	161	AK099243;AK071822	GO:0005515;GO:0005635;GO:0005737;GO:0005886;GO:0009570;GO:0045309
TR058653	LOC_Os06g44840.2	Prenyltransferase, UbiA family protein, expressed	1.24e-08	1.91098	1740.29	374.455	794.547	171.721	4	9	2	0	0	0	5	0	0	3	0	2	1	1	0	0	3	0	1	31	N/A	GO:0004659;GO:0009507;GO:0010176;GO:0010189;GO:0042362
TR058303	N/A	N/A	1.25e-08	2.38105	2577.77	379.519	418.566	60.0112	0	0	0	0	0	0	0	0	0	0	0	0	0	0	0	0	0	0	0	0	N/A	N/A
TR038934	LOC_Os02g56040.1	DnaJ C terminal region family protein, expressed	1.25e-08	1.72411	1084.8	238.509	232.949	41.8681	2	0	1	0	0	0	4	0	1	3	0	0	0	0	2	0	1	0	1	15	AK068801	GO:0006457
TR042623	LOC_Os03g49720.1	Plastid-lipid associated protein PAP, putative, expressed	1.26e-08	3.32991	4806.47	385.595	947.496	169.918	0	4	4	0	0	0	3	0	1	4	0	0	0	0	0	0	0	2	4	22	AK070474	GO:0005198
TR038164	LOC_Os02g46640.1	Chaperone protein dnaJ, putative, expressed	1.26e-08	-1.75542	479.612	1861.36	97.0975	380.624	0	0	3	0	0	0	7	0	2	4	0	0	0	0	0	0	0	1	11	28	AK119260;AK105032;AK071581	GO:0006457
TR046148	LOC_Os04g42250.1;LOC_Os04g42250.2;LOC_Os04g42250.3	Transferase family protein, expressed	1.27e-08	-2.4003	1060.48	6344.34	112.513	1057.08	280	80	128	3	0	0	102	0	41	118	0	13	6	0	38	2	75	13	23	922	AK119237;AK104637;AK072528	GO:0016740;GO:0016740;GO:0016740
TR031061	LOC_Os01g14980.1	Pollen-specific protein, putative, expressed	1.28e-08	-1.39593	385.455	1171.34	22.5118	52.3302	9	3	5	0	0	0	3	0	0	2	21	0	2	1	0	0	0	2	3	51	AK058837;AB111915	N/A
TR040108	LOC_Os03g12840.1	Inositol 1, 3, 4-trisphosphate 5/6-kinase, putative, expressed	1.29e-08	2.03105	1814.35	331.337	542.865	70.7465	5	1	10	0	0	0	4	0	2	3	0	0	0	0	7	0	1	2	1	36	AK100971	GO:0003824;GO:0004428;GO:0005634;GO:0005737;GO:0046853
TR052898	LOC_Os08g37700.1	RNA recognition motif family protein, expressed	1.3e-08	1.91826	2380.93	539.372	254.22	151.794	1	4	7	0	0	0	11	0	4	5	0	0	0	0	0	0	0	2	9	43	AK072137;AK068161	GO:0003676;GO:0003723;GO:0009507
TR037226	LOC_Os02g33450.1	2-cys peroxiredoxin BAS1, chloroplast precursor, putative, expressed	1.3e-08	2.72705	15261.6	2427.02	3208.41	988.037	12	1	6	0	0	0	93	0	4	14	0	0	1	2	3	0	7	3	12	158	AK104703;AK068919	GO:0008379;GO:0009269;GO:0010231;GO:0016209
TR030148	LOC_Os01g03040.1	Expressed protein	1.32e-08	2.8563	3660.06	401.884	1180.83	214.319	0	1	3	0	0	0	1	0	1	1	0	0	0	0	0	0	0	2	1	10	AK070131	N/A
TR035315	LOC_Os02g03670.1	Expressed protein	1.34e-08	4.01887	4695.62	160.801	2062.28	64.5612	1	0	5	0	0	0	2	1	0	0	0	0	0	0	0	0	0	0	2	11	N/A	N/A
TR072976	LOC_Os12g08260.1;LOC_Os12g08260.2;LOC_Os12g08260.3;LOC_Os12g08260.4;LOC_Os12g08260.5	2-oxoisovalerate dehydrogenase alpha subunit, mitochondrial precursor, putative, expressed	1.34e-08	-2.90018	995.775	8250.69	385.679	3836.07	53	51	319	0	0	0	171	0	56	72	0	0	10	5	62	0	30	8	45	882	AK068933;AK064862;AK060732	GO:0003863;GO:0004739;GO:0005739;GO:0008152;GO:0016624;GO:0003863;GO:0004739;GO:0005739;GO:0008152;GO:0016624;GO:0003863;GO:0004739;GO:0005739;GO:0008152;GO:0016624;GO:0003863;GO:0004739;GO:0005739;GO:0008152;GO:0016624;GO:0003863;GO:0004739;GO:0005739;GO:0008152;GO:0016624
TR043624	LOC_Os03g62170.1;LOC_Os03g62170.2	Streptomyces cyclase/dehydrase family protein, expressed	1.36e-08	3.37869	4281.31	276.981	1511	69.4261	0	0	0	0	0	0	2	0	0	9	0	0	0	0	2	0	2	0	5	20	AK068346	GO:0005739;GO:0005739
TR055804	LOC_Os10g41560.1	C2 domain-containing protein, putative, expressed	1.37e-08	-1.72893	818.733	2730.79	121.211	913.447	7	0	4	0	0	0	0	0	0	1	0	16	0	1	0	0	1	1	0	31	AK107429	N/A
TR046478	LOC_Os04g46390.1;LOC_Os04g46390.2	DnaJ protein, putative, expressed	1.37e-08	-2.11411	4643.64	21522.5	1204.37	5585.26	30	38	90	2	0	0	42	3	9	23	0	8	4	4	12	0	4	11	7	287	AK101956;AK061922	GO:0005515;GO:0006457;GO:0005515;GO:0006457
TR062932	LOC_Os05g28500.1	Ubiquitin family protein, putative, expressed	1.38e-08	1.95002	2787.62	590.912	362.964	52.1278	1	0	5	1	0	0	0	1	0	1	0	0	0	0	0	0	0	0	0	9	N/A	GO:0006512
TR064530	LOC_Os05g51690.1;LOC_Os05g51690.3	CCT motif family protein, expressed	1.38e-08	1.64544	1152.55	272.42	531.214	126.854	25	11	9	0	0	0	2	0	0	15	0	3	0	0	0	0	1	4	5	75	AK121601	N/A
TR071016	LOC_Os03g20700.1;LOC_Os03g20700.2	Magnesium-chelatase subunit H family protein, expressed	1.38e-08	4.18693	8136.95	355.1	4271.24	67.6548	17	0	94	0	0	0	93	0	26	8	0	0	0	0	2	0	2	0	66	308	AK067323	GO:0005739;GO:0009706;GO:0016851;GO:0005739;GO:0009706;GO:0016851
TR044909	LOC_Os04g23180.1	Cation efflux family protein, expressed	1.39e-08	1.52171	1142.46	311.086	146.969	43.3967	5	2	6	0	0	0	0	0	0	3	0	0	0	0	0	0	1	0	0	17	N/A	GO:0006812;GO:0008324;GO:0015562;GO:0016020
TR045750	LOC_Os04g36720.1	Ferric reductase-like transmembrane component family protein, putative, expressed	1.39e-08	3.09702	3047.34	248.129	695.256	79.4857	0	1	28	0	0	0	4	1	4	3	0	0	0	0	0	0	2	4	1	48	AK070312;AK067009;AB126084	GO:0000293;GO:0006118;GO:0015688;GO:0016020;GO:0016491
TR046055	LOC_Os04g41100.5;LOC_Os04g41100.6	Protein kinase family protein, putative, expressed	1.39e-08	-1.9078	858.262	3663.38	56.5615	651.712	16	3	68	0	0	0	6	2	2	16	0	2	0	0	5	0	4	0	20	144	N/A	GO:0000087;GO:0004693;GO:0005634;GO:0007346;GO:0016301;GO:0000087;GO:0004693;GO:0005634;GO:0007346;GO:0016301
TR042561	LOC_Os03g48920.1	Expressed protein	1.4e-08	3.00217	5650.35	585.259	1922.15	115.386	0	0	6	0	0	0	0	0	0	0	0	0	0	1	0	0	0	0	3	10	N/A	N/A
TR030032	LOC_Os01g01484.1;LOC_Os01g01484.2;LOC_Os01g01484.3	Light-mediated development protein DET1, putative, expressed	1.42e-08	1.5364	1270.11	350.138	300.543	113.481	5	0	10	4	0	0	4	0	5	11	0	10	0	0	5	0	3	3	14	74	AK100613;AK058683	GO:0005634;GO:0010100;GO:0005634;GO:0010100;GO:0005634;GO:0010100
TR039766	LOC_Os03g08500.1	AP2 domain containing protein, expressed	1.43e-08	-1.7493	1255.21	4721.7	311.508	1947.39	20	84	17	1	0	0	57	0	2	84	0	0	0	0	0	0	101	3	13	382	AY831395;AK119553;AK106163;AK105922;AK058349	GO:0003677;GO:0003700;GO:0005515;GO:0005634;GO:0006355;GO:0006950;GO:0008219;GO:0009613;GO:0009723;GO:0009735;GO:0009873;GO:0016563
TR047011	LOC_Os04g53490.1	Expressed protein	1.45e-08	2.85859	1606.85	119.848	242.636	28.874	1	0	8	0	0	0	9	0	1	0	0	0	0	0	0	0	0	0	1	20	AK104663;AK104062;AK100069;AK059851	N/A
TR064859	N/A	N/A	1.46e-08	-1.93315	1047.48	4131.28	150.568	357.101	0	0	0	0	0	0	0	0	0	0	0	0	0	0	0	0	0	0	0	0	N/A	N/A
TR064216	LOC_Os05g48010.1	Myb-like DNA-binding domain containing protein, expressed	1.46e-08	-1.81972	73.0703	545.775	32.3367	100.178	0	1	1	0	0	0	0	0	0	0	0	0	0	0	0	0	3	0	0	5	AK108452	GO:0003677;GO:0003700;GO:0006355
TR058897	LOC_Os06g47970.1	Expressed protein	1.46e-08	2.97878	9712.67	1095.24	1947.19	251.669	1	1	19	0	0	0	1	0	1	0	0	0	0	0	0	0	7	3	6	39	AK070249	N/A
TR061156	LOC_Os09g36800.1	3-dehydroquinate synthase, putative, expressed	1.46e-08	2.47595	2358.62	300.342	564.443	39.1716	0	1	42	0	0	0	7	0	0	18	0	0	0	0	0	0	0	5	4	77	AK098959;AK071977	N/A
TR060589	LOC_Os09g27420.1	Formate-tetrahydrofolate ligase, putative, expressed	1.46e-08	2.27389	4258.48	955.744	1161.48	205.901	36	2	5	0	0	0	55	0	13	18	0	2	0	1	10	0	15	2	9	168	AK065164;AK061999	GO:0004329;GO:0005524;GO:0009058;GO:0009396;GO:0016874
TR039848	chr03:4934904	N/A	1.47e-08	1.77267	844.827	157.513	171.828	26.3314	0	0	0	0	0	0	0	0	0	0	0	0	0	0	0	0	0	0	0	0	N/A	N/A
TR064415	LOC_Os05g50340.1	RADIALIS, putative, expressed	1.49e-08	3.36969	2000.41	75.5029	928.326	32.4668	0	0	13	0	0	0	0	0	0	1	0	0	0	0	0	0	0	0	0	14	N/A	GO:0003677;GO:0003700;GO:0006355;GO:0045449
TR065824	LOC_Os12g23200.1;LOC_Os12g23200.2	Photosystem I reaction center subunit XI, chloroplast precursor, putative, expressed	1.49e-08	3.91653	35440.6	2172.55	11697.6	1088.47	2	5	166	2	0	0	88	4	16	58	0	4	0	5	0	0	48	22	107	527	AK105154;AK099109;AK059750	GO:0009538;GO:0019684;GO:0009538;GO:0019684
TR070262	LOC_Os01g37130.1;LOC_Os01g37130.2	Protein phosphatase 2C PPH1, putative, expressed	1.5e-08	3.01181	4744.73	442.766	801.851	56.8331	8	4	7	0	0	0	8	0	0	0	0	0	0	0	0	0	0	2	13	42	AK106278	GO:0005634;GO:0005730;GO:0005737;GO:0008287;GO:0015071;GO:0005634;GO:0005730;GO:0005737;GO:0008287;GO:0015071
TR040386	LOC_Os03g16369.1;LOC_Os03g16369.2	Retrotransposon protein, putative, unclassified, expressed	1.5e-08	-1.88322	885.923	3588.05	155.163	86.7654	41	9	39	0	0	0	16	0	3	99	0	25	0	0	2	0	14	2	7	257	AK102826;AK066896;AK060809	N/A
TR053421	LOC_Os08g44520.1;LOC_Os08g44520.2;LOC_Os08g44520.3	Peptidyl-prolyl cis-trans isomerase-like 1, putative, expressed	1.52e-08	-2.40485	1471.86	8158.69	265.151	1290.33	48	17	38	0	0	0	3	3	4	16	0	28	0	3	12	0	8	3	15	198	AK072675;AB067654	GO:0003755;GO:0006457;GO:0003755;GO:0006457;GO:0003755;GO:0006457
TR042121	LOC_Os03g43010.1	H1flk, putative, expressed	1.53e-08	1.58137	1038.64	262.046	229.171	54.9657	0	1	6	0	0	0	6	0	0	1	0	0	0	0	0	0	3	0	2	19	AK099948	N/A
TR056408	LOC_Os06g07030.1	AP2 domain containing protein, expressed	1.53e-08	-2.87637	254.206	2209.26	41.1215	575.334	1	7	4	2	0	0	0	0	0	13	0	1	0	0	0	0	8	0	2	38	AK107775	GO:0003677;GO:0003700;GO:0005634;GO:0006355
TR053449	LOC_Os08g44870.1	MATE efflux family protein, expressed	1.53e-08	2.68271	1774.41	170.324	639.434	24.6564	26	2	4	0	0	0	2	0	1	3	0	4	0	0	0	0	8	0	0	50	AK103815	GO:0005215;GO:0009835;GO:0015297;GO:0016020
TR038046	LOC_Os02g44990.1	F-box domain containing protein, expressed	1.53e-08	-2.30627	145.96	1195.79	44.6435	438.279	21	21	11	0	0	0	5	0	2	9	0	4	1	2	1	0	23	6	3	109	AK109758;AK100120	N/A
TR032773	N/A	N/A	1.54e-08	2.21004	3146.2	578.601	623.366	26.3047	0	0	0	0	0	0	0	0	0	0	0	0	0	0	0	0	0	0	0	0	N/A	N/A
TR050736	LOC_Os08g02210.2	Expressed protein	1.54e-08	3.52502	2528.67	101.601	746.007	16.8101	0	0	0	0	0	0	0	0	0	0	0	0	0	0	0	0	0	0	0	0	N/A	N/A
TR036499	N/A	N/A	1.56e-08	2.68894	1146.98	74.8647	216.385	17.6147	0	0	0	0	0	0	0	0	0	0	0	0	0	0	0	0	0	0	0	0	N/A	N/A
TR039034	LOC_Os02g57250.1;LOC_Os02g57250.2	Auxin-responsive protein IAA13, putative, expressed	1.56e-08	-2.01429	1046.84	4634.22	244.535	568.316	17	8	19	0	0	0	52	2	8	11	0	17	0	0	12	0	4	2	4	156	AK104802;AK104501;AK069892;AJ748648	GO:0003700;GO:0009733;GO:0009880;GO:0003700;GO:0009733;GO:0009880
TR050478	LOC_Os07g47650.1	Kelch motif family protein, expressed	1.58e-08	2.59684	3044.52	388.743	908.849	118.844	0	0	3	0	0	0	2	0	0	1	0	0	0	0	0	0	1	0	0	7	AK107556;AK071934	GO:0004842
TR036265	LOC_Os02g17380.1	Expressed protein	1.59e-08	-2.9469	410.769	4097.4	43.5016	1359.05	7	6	7	2	0	0	8	0	0	4	0	8	1	0	0	0	6	2	1	52	AK099750;AK061802	N/A
TR049935	LOC_Os07g40580.1	Eukaryotic translation initiation factor 5A, putative, expressed	1.59e-08	1.66631	16707.4	5502.45	1227.72	822.723	34	21	60	0	0	0	34	1	11	15	0	21	2	1	9	0	14	4	20	247	AK103429;AK062134	GO:0003743;GO:0006413
TR065546	LOC_Os12g17320.1	Prenyl transferase, putative, expressed	1.6e-08	4.05446	6357.25	248.565	1732.92	42.7896	1	0	5	0	0	0	1	0	0	1	0	0	0	1	0	0	3	4	1	17	AK110824	GO:0004161;GO:0008299;GO:0009536
TR049800	LOC_Os07g38960.2	Chlorophyll a-b binding protein 7, chloroplast precursor, putative, expressed	1.61e-08	3.25774	1863.13	85.1224	425.149	7.84108	1	1	87	0	0	0	179	0	1	14	0	0	0	2	1	0	0	15	63	364	AK070051	GO:0009768;GO:0009782;GO:0015979;GO:0016168;GO:0030076;GO:0031409
TR038309	N/A	N/A	1.63e-08	-1.42748	835.643	2399.77	257.101	685.068	0	0	0	0	0	0	0	0	0	0	0	0	0	0	0	0	0	0	0	0	N/A	N/A
TR033885	LOC_Os01g59080.1	Expressed protein	1.63e-08	2.64777	5267.68	797.153	702	367.028	1	0	78	0	0	0	5	0	5	5	2	0	0	0	0	0	3	4	10	113	AK104864;AK066239	N/A
TR038066	LOC_Os02g45240.1	Zinc finger family protein, putative, expressed	1.64e-08	-1.66308	601.892	2106.96	51.0925	438.526	0	0	0	0	0	0	0	0	0	0	0	0	0	0	0	0	0	0	1	1	N/A	GO:0005515;GO:0008270
TR055832	LOC_Os10g41930.1;LOC_Os10g41930.2;LOC_Os10g41930.3	Haloacid dehalogenase-like hydrolase family protein, putative, expressed	1.65e-08	3.23361	3229.4	225.186	569.651	50.3711	66	22	18	0	0	0	4	0	0	0	0	25	0	0	22	0	9	9	8	183	AK103251	GO:0003919;GO:0008531;GO:0009231;GO:0016787;GO:0003919;GO:0008531;GO:0009231;GO:0016787;GO:0003919;GO:0008531;GO:0009231;GO:0016787
TR033015	LOC_Os01g48300.1;LOC_Os01g48300.2;LOC_Os01g48300.3;LOC_Os01g48300.4	Expressed protein	1.66e-08	3.11694	4218.61	346.321	1842.12	95.7612	4	0	40	0	0	0	6	0	3	0	0	0	0	0	0	0	2	0	1	56	AK099934;AK072055	N/A
TR039959	LOC_Os03g11230.1;LOC_Os03g11230.2	Expressed protein	1.67e-08	2.32866	2186.35	330.118	306.239	78.9737	2	0	19	0	0	0	7	0	0	0	0	0	0	0	4	0	0	0	5	37	AK099456	N/A
TR035153	LOC_Os02g01740.1	U5 small nuclear ribonucleoprotein 200 kDa helicase, putative, expressed	1.68e-08	-1.83904	714.437	2842.1	200.145	697.214	9	0	9	0	0	0	6	0	1	12	0	2	0	1	0	0	4	2	4	50	AK059539	GO:0003677;GO:0003678;GO:0003887;GO:0005524;GO:0006260;GO:0007131;GO:0008026;GO:0051026
TR057275	LOC_Os06g20320.1	Trigger factor family protein, expressed	1.7e-08	1.38754	2489.75	833.646	742.921	323.422	2	4	6	1	0	0	5	0	0	3	0	0	0	0	0	0	0	1	1	23	AK099680	GO:0003755;GO:0006457
TR034403	LOC_Os01g65650.1	Leucine Rich Repeat family protein, expressed	1.71e-08	2.35281	1272.35	151.079	166.275	19.245	113	10	3	0	0	0	5	1	13	27	0	5	0	0	0	0	1	3	2	183	AK069324	GO:0004672;GO:0004674;GO:0005524;GO:0006468;GO:0007169;GO:0016301
TR053432	LOC_Os08g44680.1	Photosystem I reaction center subunit II, chloroplast precursor, putative, expressed	1.71e-08	3.9543	39092.1	2365.34	9579.27	621.204	4	4	216	2	0	0	128	4	10	19	0	1	1	0	0	0	31	12	22	454	AY224449;AK120372;AK120366;AK072473;AK061775	GO:0009538;GO:0015979
TR035322	LOC_Os02g03740.1	Glutamine amidotransferase subunit pdxT, putative, expressed	1.74e-08	2.36289	2234.15	321.107	386.336	55.9469	11	0	8	0	0	0	7	0	0	2	0	0	0	0	0	0	4	2	1	35	AK121866	GO:0004359;GO:0005829;GO:0008615;GO:0017068;GO:0042819
TR032666	LOC_Os01g43120.1	DEAD/DEAH box helicase family protein, expressed	1.75e-08	1.98002	2578.98	558.547	221.69	86.8442	7	0	18	1	0	0	2	0	0	1	0	1	0	0	0	0	0	2	6	38	AK067570	GO:0008026
TR071260	LOC_Os03g61220.1;LOC_Os03g61220.2	DEAD/DEAH box helicase family protein, expressed	1.75e-08	3.57447	9310.43	670.215	1166.97	287.499	13	0	55	4	0	0	49	0	2	10	0	0	0	0	0	0	7	4	39	183	AK062046	GO:0005524;GO:0005634;GO:0005730;GO:0005739;GO:0008026;GO:0016070;GO:0017151;GO:0005524;GO:0005634;GO:0005730;GO:0005739;GO:0008026;GO:0016070;GO:0017151
TR071742	LOC_Os07g36080.1;LOC_Os07g36080.2	Oxygen-evolving enhancer protein 3-1, chloroplast precursor, putative, expressed	1.75e-08	2.77898	39370	5847.13	9819.28	2381.56	0	24	187	2	0	0	25	10	6	46	0	0	2	4	0	0	4	18	149	477	AK099127;AK069170;AK058793	GO:0009543;GO:0009654;GO:0019684;GO:0030095;GO:0009543;GO:0009654;GO:0019684;GO:0030095
TR067122	LOC_Os12g44150.1	Plasma membrane ATPase 1, putative, expressed	1.76e-08	2.39601	2855.36	424.788	316.431	158.88	5	2	6	0	0	0	3	0	4	6	0	4	0	0	0	0	0	2	3	35	AK067535	GO:0005515;GO:0005886;GO:0008553;GO:0009935;GO:0015992;GO:0016020;GO:0016887
TR063277	LOC_Os05g33880.1	Cystatin domain containing protein, expressed	1.79e-08	-1.89731	1875.8	7272.22	95.501	1154.47	4	11	4	0	0	0	16	0	1	14	0	0	1	0	0	0	27	1	2	81	AK062014	GO:0004869
TR041715	LOC_Os03g37260.1	Pentatricopeptide, putative, expressed	1.8e-08	2.27222	907.962	91.3617	124.659	12.4512	1	0	2	0	0	0	2	0	2	0	0	0	0	0	0	0	0	0	0	7	AK120873;AK070080	N/A
TR072259	LOC_Os06g05950.1;LOC_Os06g05950.2	Expressed protein	1.8e-08	2.86969	1444.27	95.1655	198.28	25.5972	0	0	10	0	0	0	7	0	0	0	0	0	0	2	0	0	0	0	2	21	AK099578	N/A
TR064332	LOC_Os05g49380.1	Protease Do-like 1, chloroplast precursor, putative, expressed	1.8e-08	1.98959	1658.66	298.909	499.767	95.3221	3	0	14	0	0	0	12	0	1	3	0	0	0	0	0	0	0	1	3	37	AK120626;AK067365;AK061450	GO:0004252;GO:0004295;GO:0006508;GO:0008236;GO:0009534;GO:0009535;GO:0009543;GO:0030163
TR066460	LOC_Os12g34890.1	Acyl carrier protein I, chloroplast precursor, putative, expressed	1.8e-08	2.2261	2388.43	383.718	475.765	19.423	1	0	18	1	0	0	13	0	0	2	0	0	0	0	0	0	4	2	0	41	AK120370;AK060472	GO:0000036;GO:0006633;GO:0009416
TR061985	LOC_Os05g08750.1	Cold-induced glucosyl transferase, putative, expressed	1.82e-08	-1.53935	222.724	866.92	67.5278	256.374	1	0	6	0	0	0	0	0	0	0	0	0	0	0	0	0	2	0	1	10	N/A	GO:0003700;GO:0008194;GO:0009524;GO:0009920;GO:0016757;GO:0016758
TR072513	LOC_Os09g19734.1;LOC_Os09g19734.2	Isochorismate synthases family protein, expressed	1.82e-08	2.067	1221.25	197.779	139.881	26.5332	0	4	5	0	0	0	4	0	0	3	0	0	0	0	0	0	0	0	6	22	AK120689	GO:0005739;GO:0005741;GO:0006820;GO:0008308;GO:0008909;GO:0009536;GO:0009617;GO:0009627;GO:0009697;GO:0005739;GO:0005741;GO:0006820;GO:0008308;GO:0008909;GO:0009536;GO:0009617;GO:0009627;GO:0009697
TR070997	LOC_Os03g17980.1;LOC_Os03g17980.2;LOC_Os08g37800.1	Carbon catabolite derepressing protein kinase, putative, expressed;Carbon catabolite derepressing protein kinase, putative, expressed	1.82e-08	-1.82505	913.843	3383.43	105.272	320.776	33	5	31	0	0	0	2	1	13	49	0	30	1	1	1	0	2	0	10	179	D82035;AK100591;AK072723;AK069206	GO:0000152;GO:0004672;GO:0006468;GO:0016301;GO:0046777;GO:0000152;GO:0004672;GO:0006468;GO:0016301;GO:0046777;GO:0000152;GO:0004672;GO:0006468;GO:0046777
TR072308	LOC_Os06g14740.1	Expressed protein	1.83e-08	-1.68339	677.422	2201.12	108.731	827.392	6	0	18	0	0	0	7	1	0	2	0	5	0	0	3	0	0	7	12	61	AK099384;AK067794;AK060181	GO:0003824;GO:0004332;GO:0004616;GO:0006096;GO:0006098
TR064377	LOC_Os05g49880.1;LOC_Os05g49880.2	Malate dehydrogenase, mitochondrial precursor, putative, expressed	1.83e-08	3.97077	13231.3	1018.55	6355.53	414.02	40	21	30	0	0	0	104	0	9	46	0	7	2	0	8	0	16	7	14	304	AK073698	GO:0005739;GO:0016615;GO:0042579;GO:0005739;GO:0016615;GO:0042579
TR072207	LOC_Os10g41780.1;LOC_Os10g41780.2	Chlorophyll a oxygenase, putative, expressed	1.83e-08	2.91096	2833.72	243.385	669.01	38.8031	37	8	78	0	0	0	127	2	38	6	0	16	0	2	6	0	0	3	23	346	AK071899;AK065124;AF284781	GO:0009055;GO:0009507;GO:0015995;GO:0016630;GO:0046407;GO:0009055;GO:0009507;GO:0015995;GO:0016630;GO:0046407
TR055860	LOC_Os10g42240.1;LOC_Os10g42240.2	Carbohydrate kinase, putative, expressed	1.85e-08	2.23463	2695.73	434.902	194.207	44.1201	0	0	14	0	0	0	21	0	4	16	0	4	0	0	0	0	0	4	2	65	AK072743	GO:0004001;GO:0006169;GO:0016301;GO:0004001;GO:0006169;GO:0016301
TR057489	LOC_Os06g23870.1	Acyl-coenzyme A oxidase 4, peroxisomal, putative, expressed	1.85e-08	-1.52726	1424.81	4046.36	327.944	1765.35	15	2	28	0	0	0	4	0	0	4	0	1	0	1	3	0	0	2	10	70	N/A	GO:0003997;GO:0005739;GO:0005759;GO:0005777;GO:0006118;GO:0006552;GO:0006635;GO:0008470;GO:0009793;GO:0016491;GO:0046459
TR062683	LOC_Os05g23880.1	Lipoxygenase family protein, expressed	1.85e-08	2.34219	1303.28	162.463	239.25	44.0219	0	6	15	0	0	0	8	0	2	9	0	0	0	0	2	0	24	7	0	73	AK064795;AK060791	GO:0006952;GO:0009414;GO:0009507;GO:0009611;GO:0009613;GO:0009688;GO:0009695;GO:0009737;GO:0009753;GO:0009816;GO:0016165;GO:0030397;GO:0040007
TR067399	LOC_Os11g05050.1;LOC_Os11g05050.2	Stem-specific protein TSJT1, putative, expressed	1.85e-08	3.48488	26565.9	2378.85	3798.22	961.506	43	62	88	4	0	0	190	0	13	153	4	2	4	3	2	0	80	10	42	700	AK119185;AK104445;AK071762	GO:0009733;GO:0010044;GO:0009733;GO:0010044
TR037035	LOC_Os02g29960.1	Cytochrome P450 family protein, expressed	1.88e-08	2.49048	1223.73	116.572	301.289	17.5387	0	0	0	0	0	0	3	0	0	5	0	0	0	0	0	0	2	0	4	14	N/A	GO:0000162;GO:0004497;GO:0005739;GO:0009411;GO:0009641;GO:0009684;GO:0009699;GO:0009759;GO:0009809;GO:0009813;GO:0010114;GO:0016709;GO:0016711;GO:0019825;GO:0046424
TR051705	LOC_Os08g17390.1	Expressed protein	1.88e-08	1.36485	423.537	90.0206	73.0938	12.8205	2	0	9	0	0	0	26	0	1	8	0	0	0	2	1	0	4	3	6	62	AK105984;AK104325;AK068157	N/A
TR064070	LOC_Os05g45770.1	Uncharacterized BCR, COG1963 family protein, expressed	1.9e-08	2.38015	1117.65	131.066	367.322	14.5146	0	0	2	0	0	0	0	0	0	0	0	4	0	0	0	0	0	0	1	7	N/A	N/A
TR056768	LOC_Os06g11860.1	AP2 domain containing protein, expressed	1.92e-08	-1.7452	256.962	1132.25	25.123	173.437	2	6	16	0	0	0	2	0	1	3	0	0	0	0	0	0	3	0	0	33	N/A	GO:0003677;GO:0003700;GO:0005634;GO:0006355
TR060680	LOC_Os09g28510.1	EF hand family protein, expressed	1.92e-08	2.12286	2872.76	570.217	415.741	189.699	3	9	8	0	0	0	11	0	0	7	0	0	0	0	6	0	13	5	6	68	N/A	N/A
TR058018	LOC_Os06g35520.1	Peroxidase 52 precursor, putative, expressed	1.92e-08	-2.64262	99.6157	1205.78	38.215	171.853	24	11	8	0	0	0	10	0	0	0	0	0	0	0	6	0	15	3	2	79	AK121950	GO:0004601
TR064796	LOC_Os12g05050.1	Stem-specific protein TSJT1, putative, expressed	1.92e-08	2.82661	5564.33	651.378	1150.23	84.1322	6	8	3	0	0	0	14	0	2	42	0	8	3	2	0	0	24	2	5	119	AK104347;AK104102;AK067141	GO:0009733;GO:0010044
TR059219	LOC_Os09g02710.1	CBS domain containing protein, expressed	1.97e-08	2.34654	6838.23	1227.58	563.109	162.846	2	0	15	0	0	0	10	0	2	6	5	0	0	1	0	0	8	0	5	54	AK065986;AK061717	N/A
TR036563	LOC_Os02g21880.1;LOC_Os02g21880.2	Expressed protein	1.97e-08	-2.29659	2039.52	10982.1	386.333	2073.14	30	22	56	0	0	0	13	2	0	16	0	0	2	1	2	0	18	4	11	177	AK068494	N/A
TR034963	LOC_Os01g72950.1	Expressed protein	1.98e-08	3.73629	4408.85	198.295	1474.77	38.6767	0	0	7	0	0	0	2	0	0	0	0	0	0	0	0	0	0	0	4	13	AK066497;AK058375	GO:0009535;GO:0010258
TR063894	LOC_Os05g43280.1	MATH domain containing protein, expressed	1.98e-08	-1.49411	976.779	2876.18	115.724	371.6	15	0	5	0	0	0	11	1	3	24	0	2	0	0	1	0	5	0	9	76	AK105718	N/A
TR055734	LOC_Os10g40750.1	Expressed protein	1.99e-08	3.5435	4699.52	265.79	2336.39	178.975	0	0	0	0	0	0	0	0	0	0	0	0	0	0	0	0	0	1	0	1	N/A	N/A
TR061753	LOC_Os05g05480.1;LOC_Os05g05480.2	DegP2 protease, putative, expressed	1.99e-08	1.64298	1009.31	247.173	191.622	69.329	2	0	14	0	0	0	9	0	1	3	0	0	0	0	1	0	0	0	1	31	AK065630;AK059221	GO:0004252;GO:0004295;GO:0006508;GO:0008236;GO:0009533;GO:0009535;GO:0010206;GO:0004252;GO:0004295;GO:0006508;GO:0008236;GO:0009533;GO:0009535;GO:0010206
TR038261	LOC_Os02g47800.1	Monodehydroascorbate reductase, cytoplasmic isoform 2, putative, expressed	1.99e-08	1.74591	2146.91	545.874	289.686	64.4286	1	0	23	0	0	0	9	0	1	5	0	0	0	0	3	0	0	0	8	50	AK065585;AK062096	GO:0005739;GO:0006118;GO:0009753
TR061525	LOC_Os05g02250.1;LOC_Os05g02250.2	Expressed protein	1.99e-08	4.04336	6183.38	244.607	2592.28	109.231	13	4	6	0	0	0	10	0	9	8	0	9	12	0	0	0	4	1	4	80	N/A	GO:0003779;GO:0005622;GO:0005634;GO:0005737;GO:0007015;GO:0003779;GO:0005622;GO:0005634;GO:0005737;GO:0007015
TR071166	LOC_Os03g49630.1;LOC_Os03g49630.2	Expressed protein	1.99e-08	2.41358	2265.17	328.141	533.716	164.011	34	0	22	0	0	0	5	0	2	0	0	3	0	3	0	0	0	0	31	100	AK073831;AK062209	N/A
TR058380	LOC_Os06g40940.1;LOC_Os06g40940.2	Glycine dehydrogenase, mitochondrial precursor, putative, expressed	1.99e-08	4.13447	36375.5	1996.94	11992.5	1046.53	16	8	251	0	0	0	88	0	27	58	0	48	0	12	0	0	26	11	116	661	AK111934;AK111644	GO:0004375;GO:0005739;GO:0005961;GO:0019464;GO:0004375;GO:0005739;GO:0005961;GO:0019464
TR056613	LOC_Os06g09880.1	Pentatricopeptide, putative, expressed	2e-08	1.49927	831.261	213.682	205.5	62.6067	0	0	0	0	0	0	1	0	0	1	0	0	0	0	0	0	0	0	1	3	AK120323	GO:0009793
TR065075	LOC_Os12g08810.1	VTC2, putative, expressed	2.01e-08	3.26454	12201	1127.31	2910.48	230.952	17	22	44	5	0	0	14	0	11	19	0	5	0	4	18	0	10	1	6	176	AK071188;AK059556	GO:0009408;GO:0009753;GO:0010193;GO:0019853
TR043102	LOC_Os03g55850.1	Cold acclimation protein COR413-PM1, putative, expressed	2.01e-08	-1.99023	2245.55	9743.17	430.298	2145.06	18	29	92	3	0	0	52	2	6	10	0	1	1	1	1	0	18	9	7	250	AK066036;AK060906;AK060000;AF283006	GO:0005886;GO:0006950;GO:0009631;GO:0009737;GO:0042631
TR071171	LOC_Os03g50310.1;LOC_Os03g50310.2	CCT motif family protein, expressed	2.02e-08	1.81527	2566.31	664.895	846.801	189.407	0	0	59	1	0	0	2	0	0	1	0	0	0	0	0	0	2	0	7	72	AK120563	GO:0003700;GO:0005634;GO:0008270;GO:0030528;GO:0045036;GO:0045449;GO:0003700;GO:0005634;GO:0008270;GO:0030528;GO:0045036;GO:0045449
TR072335	LOC_Os06g26340.1;LOC_Os06g26340.2	Protein kinase domain containing protein, expressed	2.02e-08	1.63687	1771.55	442.005	139.628	33.8623	21	0	9	0	0	0	18	0	10	11	0	0	0	0	0	0	0	22	0	91	AK100081;AK066968;AK065641	GO:0004707;GO:0005739;GO:0007165;GO:0004707;GO:0005739;GO:0007165
TR064108	LOC_Os05g46200.1;LOC_Os05g46200.3	Glycosyl hydrolases family 35 protein, expressed	2.02e-08	-1.92891	680.758	2803.65	71.899	328.641	4	2	32	0	0	0	20	2	0	6	0	0	0	2	11	0	8	6	6	99	AK068572	GO:0004565;GO:0004565
TR035635	LOC_Os02g07830.1	Cation transport protein, expressed	2.04e-08	2.47721	931.944	63.9014	219.601	12.9897	2	0	0	0	0	0	0	0	0	0	0	0	0	0	0	0	0	0	0	2	OSA491818	GO:0006814;GO:0015081
TR064309	LOC_Os05g49140.1;LOC_Os05g49140.2;LOC_Os05g49140.3	Protein kinase domain containing protein, expressed	2.05e-08	2.29186	1379.03	190.654	121.805	45.7229	3	5	12	0	0	0	9	0	4	5	0	2	1	2	0	0	5	0	2	50	AY366480;AK100389;AK099472;AK061645	GO:0004707;GO:0005739;GO:0007165;GO:0004707;GO:0005739;GO:0007165;GO:0004707;GO:0005739;GO:0007165
TR071981	LOC_Os08g39300.1;LOC_Os08g39300.3	Serine-glyoxylate aminotransferase, putative, expressed	2.05e-08	1.81406	14634.1	4039.28	2438.44	719.052	9	20	719	4	0	0	75	0	12	23	0	0	0	6	0	0	1	32	79	980	RICRMSO;AK099206;AK065126;AK064774	GO:0005777;GO:0008453;GO:0009853;GO:0005777;GO:0008453;GO:0009853
TR062879	LOC_Os05g27660.1	Expressed protein	2.06e-08	-2.30069	341.453	2072.67	38.3746	469.232	8	6	6	0	0	0	1	0	0	2	0	4	1	0	1	0	3	2	0	34	AK064169	N/A
TR047225	LOC_Os04g56320.1	ATPase, AAA family protein, expressed	2.09e-08	2.0858	1470.45	251.974	288.787	56.4415	0	0	0	0	0	0	2	0	0	0	0	0	0	0	0	0	0	0	0	2	AK067399	GO:0009416;GO:0009507;GO:0016887;GO:0030234
TR070752	LOC_Os02g43930.1;LOC_Os02g43930.2;LOC_Os02g43930.3	DnaJ protein, putative, expressed	2.1e-08	-2.63909	330.764	2468.39	79.4517	1375.52	220	68	86	4	0	0	27	9	6	161	0	125	0	6	32	0	15	9	15	783	AK066420	GO:0005515;GO:0006457;GO:0005515;GO:0006457;GO:0005515;GO:0006457
TR047789	LOC_Os07g04910.1	Reticulon family protein, expressed	2.12e-08	1.70611	1821.68	464.708	84.9313	67.0594	1	4	18	0	0	0	6	0	2	1	0	0	0	0	0	0	0	6	14	52	AK099414;AK059877	GO:0005739;GO:0005783
TR049835	LOC_Os07g39400.1	Ribosome associated membrane protein RAMP4 containing protein, expressed	2.15e-08	-2.63332	794.917	5595.18	163.971	792.408	13	9	19	0	0	0	23	0	8	10	0	11	2	0	2	0	3	3	3	106	AK121047	GO:0005351;GO:0005354;GO:0005355;GO:0005365;GO:0005403;GO:0005886;GO:0015144;GO:0015145;GO:0015148;GO:0015168;GO:0015575;GO:0015591;GO:0016020
TR072986	LOC_Os12g12360.1;LOC_Os12g12360.3	Transposon protein, putative, Mutator sub-class, expressed	2.16e-08	-1.85641	3557.06	12787.2	1308.69	6125.94	34	49	61	0	0	0	15	2	4	28	2	7	1	4	8	0	23	4	6	248	AK059945	N/A
TR070972	LOC_Os03g15050.1;LOC_Os03g15050.2;LOC_Os03g15050.3;LOC_Os03g15050.4	Phosphoenolpyruvate carboxykinase, putative, expressed	2.16e-08	-2.73095	628.292	4914.13	157.642	2328.02	108	46	333	0	0	0	21	0	12	8	0	9	0	0	3	3	28	0	24	595	AK102392	GO:0004612;GO:0005524;GO:0006094;GO:0004612;GO:0005524;GO:0006094;GO:0004612;GO:0005524;GO:0006094;GO:0004612;GO:0005524;GO:0006094
TR039231	LOC_Os03g01920.1	Expressed protein	2.17e-08	2.79666	2846.61	289.727	930.805	79.3181	1	0	1	0	0	0	0	0	2	1	0	0	0	0	0	0	0	2	5	12	AK100123	GO:0005739
TR048197	LOC_Os07g10490.1	Zeta-carotene desaturase, chloroplast precursor, putative, expressed	2.17e-08	2.3064	4762.56	853.882	1601.8	190.683	7	2	21	2	0	0	12	1	3	3	0	0	0	0	0	0	0	2	5	58	AK066223;AK065213;AK062079	GO:0009507;GO:0016117;GO:0016120;GO:0016166;GO:0016719
TR036746	LOC_Os02g25900.1	Pollen signalling protein with adenylyl cyclase activity, putative, expressed	2.17e-08	-1.50827	464.568	1480.37	37.1283	53.2551	2	3	5	0	0	0	8	0	7	8	0	0	0	0	0	0	28	1	3	65	AK066598	GO:0000166;GO:0006952;GO:0009613;GO:0009626
TR031059	LOC_Os01g14950.1	Importin alpha-1b subunit, putative, expressed	2.17e-08	-2.56567	2762.59	17608.2	628.708	2747.78	80	35	36	0	0	0	26	0	16	29	0	4	3	0	5	0	11	6	12	263	AK099336;AK068233;AF005265;AB004660	GO:0005634;GO:0005635;GO:0006886;GO:0006952;GO:0008565
TR035726	LOC_Os02g09440.1	Expressed protein	2.18e-08	1.63609	843.168	190.661	138.799	49.7806	0	0	0	0	0	0	2	0	0	0	0	0	0	0	0	0	0	0	2	4	N/A	N/A
TR066618	LOC_Os12g37410.1	Ocs-element binding factor 1, putative, expressed	2.18e-08	-1.74091	1432.56	4744.31	409.946	427.128	9	7	15	1	0	0	2	0	2	27	0	2	0	1	0	0	10	3	4	83	AK071530;AB185280	GO:0003677;GO:0003700;GO:0006355
TR035066	LOC_Os01g74300.1	Metallothionein family protein, expressed	2.18e-08	2.5757	8508.35	1325.63	3533.59	459.023	7	24	143	2	0	0	112	1	10	31	0	46	2	4	5	0	18	6	83	494	AK104075;AK062796;AF017365;AB002820	GO:0005507;GO:0006878
TR037831	LOC_Os02g42290.2	ATP-dependent Clp protease proteolytic subunit, putative, expressed	2.19e-08	2.7015	1898.29	181.414	522.343	32.1478	1	1	15	1	0	0	2	0	0	2	0	0	0	2	0	0	2	0	3	29	N/A	GO:0005739;GO:0005759;GO:0006510;GO:0008462;GO:0009534;GO:0009535;GO:0009570;GO:0009840
TR070712	LOC_Os02g37600.1;LOC_Os02g37600.2	Expressed protein	2.21e-08	2.43672	1848.45	236.061	113.631	59.1476	0	0	1	0	0	0	2	0	0	0	0	0	0	0	0	0	0	0	0	3	AK066774	N/A
TR058957	LOC_Os06g48960.1	Avirulence-responsive protein, putative, expressed	2.21e-08	2.10584	1681.36	283.782	675.98	138.539	7	4	10	3	0	0	3	0	0	2	0	5	0	1	1	0	7	0	2	45	AK107735;AK100260	GO:0009618
TR070744	LOC_Os02g43500.1;LOC_Os02g43500.2	Chaperone protein dnaJ, putative, expressed	2.21e-08	2.18732	5700.65	1139.54	1215.45	197.145	1	2	24	0	0	0	4	0	2	3	0	1	1	0	0	0	1	5	10	54	AK099767;AK061454;AK058796	N/A
TR071952	LOC_Os08g36480.1;LOC_Os08g36500.1	Nitrate reductase 1, putative, expressed;Nitrate reductase 1, putative, expressed	2.21e-08	2.69651	2001.72	196.77	849.499	29.3383	15	17	18	0	0	0	0	0	0	17	0	0	0	0	1	0	19	0	9	96	AK121810;AK102363	GO:0004128;GO:0005739;GO:0005829;GO:0006118;GO:0006790;GO:0008134;GO:0008482;GO:0008940;GO:0009416;GO:0009703;GO:0042128;GO:0004128;GO:0005739;GO:0005829;GO:0006118;GO:0006790;GO:0008134;GO:0008482;GO:0008940;GO:0009416;GO:0009703;GO:0042128
TR073068	LOC_Os12g38640.1;LOC_Os12g38640.2	Expressed protein	2.21e-08	3.44894	6686.36	453.63	4343.58	339.169	0	0	23	0	0	0	38	1	5	17	0	2	0	1	0	0	3	22	50	162	AK104945	N/A
TR070599	LOC_Os02g10390.1;LOC_Os02g10390.2;LOC_Os02g10390.3	Chlorophyll a-b binding protein 8, chloroplast precursor, putative, expressed	2.21e-08	4.074	37574.6	2210.24	13312.5	1178.77	17	7	1711	5	0	0	615	2	15	78	0	4	2	5	0	0	36	23	225	2745	AK119554;AK109398;AK106085;AK104734;AK104646;AK104636;AK104557;AK104535;AK104522;AK104469;AK104458;AK104446;AK104392;AK104385;AK104348;AK104215;AK104096;AK068102;AK060970;AK060143	GO:0009768;GO:0009769;GO:0009782;GO:0015979;GO:0016168;GO:0030076;GO:0031409;GO:0042651;GO:0009768;GO:0009769;GO:0009782;GO:0015979;GO:0016168;GO:0030076;GO:0031409;GO:0042651;GO:0009768;GO:0009769;GO:0009782;GO:0015979;GO:0016168;GO:0030076;GO:0031409;GO:0042651
TR071946	LOC_Os08g35620.1;LOC_Os08g35620.2	RSH2, putative, expressed	2.23e-08	1.6057	1814.28	486.622	422.528	149.281	5	2	19	0	0	0	6	1	8	1	0	0	0	0	0	0	7	0	2	51	AK065020	N/A
TR072718	LOC_Os05g31750.1;LOC_Os05g31750.2	Annexin family protein, expressed	2.27e-08	1.65851	1225.62	298.54	121.591	71.8214	0	8	19	0	0	0	37	1	0	6	0	2	0	0	2	0	8	4	4	91	AK098879;AK060054	GO:0005509;GO:0005544;GO:0006979;GO:0009928;GO:0015774;GO:0005509;GO:0005544;GO:0006979;GO:0009928;GO:0015774
TR032970	LOC_Os01g47630.1	Expressed protein	2.28e-08	3.30102	2088.97	101.817	528.812	21.9572	0	0	9	0	0	0	1	0	0	0	0	0	0	0	0	0	0	0	1	11	N/A	N/A
TR052342	LOC_Os08g29780.1	Expressed protein	2.28e-08	1.82126	2058.29	503.47	367.218	144.99	0	0	3	0	0	0	3	0	2	7	0	0	0	0	0	0	2	0	0	17	AK105106	N/A
TR049678	LOC_Os07g37270.1	Membrane associated protein, putative, expressed	2.32e-08	-1.56746	752.002	2491.13	47.433	261.844	1	1	2	1	0	0	1	0	1	9	0	1	0	0	0	0	0	0	0	17	AK100986;AK059370	GO:0005198;GO:0005886;GO:0006970
TR047486	LOC_Os04g59440.1	Photosystem II 22 kDa protein, chloroplast precursor, putative, expressed	2.32e-08	3.33582	1731.18	64.6042	351.144	30.4847	0	8	5	0	0	0	9	0	14	36	0	1	0	2	0	0	8	4	1	88	D84392;AK071638	GO:0009517;GO:0010196;GO:0016168
TR031482	LOC_Os01g22520.1;LOC_Os01g22520.2	Dihydrolipoyl dehydrogenase, mitochondrial precursor, putative, expressed	2.32e-08	1.95194	4560.22	1107.25	1176.43	209.569	23	7	58	2	0	0	25	0	2	31	0	2	0	3	0	0	16	11	10	190	AK066632	GO:0004148;GO:0005739;GO:0005759;GO:0009416;GO:0009570;GO:0004148;GO:0005739;GO:0005759;GO:0009416;GO:0009570
TR032329	LOC_Os01g38620.1;LOC_Os01g38620.2	3'-5' exonuclease family protein, expressed	2.34e-08	-2.55872	993.745	6373.95	342.147	1580.52	58	22	13	6	0	0	18	0	18	21	0	81	0	4	4	0	16	5	13	279	AK100223	GO:0003676;GO:0005622;GO:0008408;GO:0003676;GO:0005622;GO:0008408
TR035602	LOC_Os02g07350.1	Inositol monophosphatase family protein, expressed	2.35e-08	2.79287	4711.6	548.724	2022.61	236.317	3	4	5	0	0	0	5	0	1	1	0	3	0	0	0	0	2	0	2	26	AK105887;AK103039;AK099345;AK070107	GO:0004437;GO:0006790;GO:0008441
TR056102	LOC_Os06g03560.1	Oligopeptide transporter 9, putative, expressed	2.35e-08	1.69229	576.332	113.452	176.111	9.95754	3	3	11	1	0	0	9	0	2	0	0	0	0	0	0	0	1	2	13	45	AK072127;AF393848	GO:0006857;GO:0015198;GO:0016020
TR052679	LOC_Os08g34580.1	Trehalose-6-phosphate synthase, putative, expressed	2.35e-08	-1.78204	88.9614	576.734	19.7621	174.906	27	33	4	0	0	0	14	0	5	19	0	4	0	0	0	0	45	6	0	157	AK072132	GO:0003825;GO:0004805;GO:0005739;GO:0005992;GO:0016757
TR071152	LOC_Os03g47610.1	Thiamine biosynthesis protein thiC, putative, expressed	2.35e-08	3.20337	6309.62	616.04	1249.24	499.046	0	1	65	0	0	0	51	0	7	3	0	2	0	1	4	0	4	7	31	176	AK120238;AK068703;AK065235;AK064949	GO:0003824;GO:0009228
TR072190	LOC_Os10g40030.1;LOC_Os10g40030.2;LOC_Os10g40030.3;LOC_Os10g40030.4;LOC_Os10g40030.5	Oxidoreductase, short chain dehydrogenase/reductase family protein, expressed	2.35e-08	2.75969	1964.39	279.732	305.884	145.393	0	25	61	0	0	0	42	0	20	7	0	12	0	0	17	0	0	1	8	193	AK068549	GO:0008152;GO:0009706;GO:0016491;GO:0008152;GO:0009706;GO:0016491;GO:0008152;GO:0009706;GO:0016491;GO:0008152;GO:0009706;GO:0016491;GO:0008152;GO:0009706;GO:0016491
TR055935	LOC_Os06g01210.1	Plastocyanin, chloroplast precursor, putative, expressed	2.36e-08	4.02548	37381.1	2235.05	13421.9	1106.88	0	14	237	9	0	0	7	0	1	10	1	14	0	6	0	0	2	37	87	425	AK070447;AF093636	GO:0005507;GO:0006118;GO:0009411;GO:0009543;GO:0042221
TR061725	LOC_Os05g05140.1	Expressed protein	2.37e-08	2.68672	4277.92	529.86	1286.61	178.765	1	1	6	0	0	0	2	0	1	4	0	0	0	0	0	0	3	0	7	25	N/A	N/A
TR065040	LOC_Os12g08280.1	Expressed protein	2.37e-08	1.59223	1095.49	278.074	165.172	33.301	4	0	1	0	0	0	5	0	3	3	0	1	0	1	0	0	3	1	4	26	OSU33283;AK058937	GO:0004437;GO:0006790;GO:0008441;GO:0009409;GO:0009628;GO:0009738;GO:0009968;GO:0016481;GO:0048015
TR059701	LOC_Os09g12540.1	Chlorophyll a-b binding protein E, chloroplast precursor, putative, expressed	2.38e-08	2.3505	1793.76	255.313	246.458	75.7673	0	0	1	0	0	0	1	0	0	0	0	0	0	0	0	0	0	0	0	2	AK066997	GO:0009769;GO:0015979;GO:0016168;GO:0030076;GO:0042651
TR052978	LOC_Os08g38710.1	Raffinose synthase or seed imbibition protein Sip1 containing protein, expressed	2.4e-08	-3.10915	492.955	4479.05	109.219	1541.57	4	7	3	0	0	0	29	0	5	2	0	0	0	0	0	0	3	0	2	55	AK067229;AF251068	GO:0004553;GO:0007568;GO:0009416;GO:0009744
TR071685	LOC_Os07g25430.1;LOC_Os07g25430.2;LOC_Os07g25430.3	Photosystem I reaction centre subunit IV/PsaE family protein, expressed	2.4e-08	3.723	37725.6	2729.11	9246.65	894.154	0	6	38	1	0	0	11	2	0	2	0	9	0	1	0	0	0	3	16	89	AK120598	GO:0006118;GO:0009538;GO:0006118;GO:0009538;GO:0006118;GO:0009538
TR063293	LOC_Os05g34070.1	Expressed protein	2.4e-08	-2.50934	6488.21	37433.3	1757.1	10878	42	29	33	0	0	0	13	0	3	27	0	15	5	2	5	0	8	11	12	205	AY224459;AK101609	N/A
TR041665	LOC_Os03g36540.1	Magnesium-chelatase subunit chlI, chloroplast precursor, putative, expressed	2.41e-08	4.06746	11365.7	555.463	4535.36	106.399	8	3	17	0	0	0	25	0	12	4	0	0	0	1	1	0	9	3	3	86	AK104435;AK071134;AK070720;AK060389	GO:0009507;GO:0009570;GO:0010007;GO:0015995;GO:0016851
TR059421	chr09:3794863	N/A	2.42e-08	2.39717	10205	1826.32	1202.36	344.53	0	0	0	0	0	0	0	0	0	0	0	0	0	0	0	0	0	0	0	0	N/A	N/A
TR070492	LOC_Os01g69950.1	50S ribosomal protein L27, chloroplast precursor, putative, expressed	2.42e-08	2.80802	7067.74	1003.78	2569.32	154.061	3	5	54	0	0	0	54	2	9	7	0	8	0	0	5	0	6	2	6	161	AK120797;AK061690	GO:0003735;GO:0005840;GO:0006412
TR056833	LOC_Os06g12580.1;LOC_Os06g12580.2;LOC_Os06g12580.3	Expressed protein	2.42e-08	-2.11504	1603.43	7181.92	529.792	1946.3	40	14	27	0	0	0	13	0	14	68	0	0	0	0	7	0	25	1	19	228	AK106053;AK071776;AB110192	GO:0003676;GO:0005509;GO:0003676;GO:0005509;GO:0003676;GO:0005509
TR070352	LOC_Os01g52110.5;LOC_Os01g52110.6;LOC_Os01g52110.7;LOC_Os01g52110.9	CHY zinc finger family protein, expressed	2.42e-08	-2.54694	2065.48	12696	594.864	5994.27	378	6	342	4	0	0	94	3	20	40	0	24	0	8	38	0	118	9	63	1147	N/A	GO:0005515;GO:0008270;GO:0005515;GO:0008270;GO:0005515;GO:0008270;GO:0005515;GO:0008270
TR061667	LOC_Os05g04340.1	Glycogen synthase kinase-3 MsK-3, putative, expressed	2.48e-08	-1.86283	1335.56	4990.69	205.407	781.596	27	5	13	0	0	0	8	0	6	12	0	1	0	1	4	0	5	2	2	86	AK058276	GO:0004672;GO:0004674;GO:0009933;GO:0016301;GO:0016310
TR037796	LOC_Os02g41860.1	Aquaporin PIP2.2, putative, expressed	2.5e-08	2.48825	14769.4	2603.52	4931.74	662.508	12	21	21	0	0	0	38	2	10	25	1	0	1	0	1	0	21	2	5	160	AK120386;AK061782	GO:0005886;GO:0006810;GO:0006833;GO:0009269;GO:0009651;GO:0015250;GO:0016020
TR041026	LOC_Os03g24860.1	Sugar transporter family protein, expressed	2.51e-08	2.3492	2296.05	349.686	983.299	222.891	1	0	4	0	0	0	2	0	1	1	0	0	0	0	2	0	1	0	2	14	AK066510;AK064996	GO:0005351;GO:0015144;GO:0016020
TR039859	LOC_Os03g10090.1	Mannitol transporter, putative, expressed	2.51e-08	3.27701	3858.82	280.123	901.542	28.6258	0	3	14	0	0	0	12	0	37	98	0	0	0	0	5	0	22	5	7	203	AK103915;AK099273;AK070417	GO:0005351;GO:0005354;GO:0005355;GO:0005365;GO:0005403;GO:0005886;GO:0015144;GO:0015145;GO:0015148;GO:0015168;GO:0015575;GO:0015591;GO:0016020
TR040636	LOC_Os03g19260.1	Expressed protein	2.52e-08	-2.09151	114.159	853.705	21.2483	216.995	0	0	0	0	0	0	0	0	0	0	0	0	0	0	0	0	1	0	0	1	AK108450	N/A
TR034118	LOC_Os01g62060.1;LOC_Os01g62060.2;LOC_Os01g62060.3	Uncharacterized plant-specific domain TIGR01589 family protein, expressed	2.52e-08	2.57638	1208.64	95.5993	418.31	21.7577	0	1	27	0	0	0	0	0	0	13	0	0	0	0	0	0	5	0	4	50	AK108007	N/A
TR052177	LOC_Os08g27150.1	CRS1, putative, expressed	2.59e-08	2.43173	1152.25	111.847	294.968	12.1544	1	0	2	0	0	0	5	0	0	0	0	0	0	0	0	0	0	0	0	8	AK066365	N/A
TR050777	LOC_Os08g02690.1	MA3 domain-containing protein, putative, expressed	2.59e-08	-1.86522	1189.66	4803.54	194.111	870.632	21	19	20	0	0	0	7	1	7	16	4	1	0	0	1	0	24	0	3	124	AK104476;AK102447;AK067413;AK060858	N/A
TR071153	AK111437	Hypothetical protein OSJNBa0085K21.6 related cluster	2.6e-08	-1.94851	660.931	2718.14	103.26	487.203	0	0	0	0	0	0	0	0	0	0	0	0	0	0	0	0	0	0	0	0	AK111437	N/A
TR060988	LOC_Os09g33820.1;LOC_Os09g33820.2	Phospholipase A1, putative, expressed	2.6e-08	-2.47466	480.649	3183.64	42.1913	980.08	12	0	29	0	0	0	10	0	0	8	0	0	0	2	0	0	2	0	0	63	AK120151;AK060173	GO:0004607;GO:0006629;GO:0004607;GO:0006629
TR054072	LOC_Os10g11140.1	Phosphoglucomutase, chloroplast precursor, putative, expressed	2.62e-08	4.06965	6606.61	259.345	1422.4	100.76	6	0	11	0	0	0	14	0	2	4	0	17	0	0	6	0	1	3	7	71	AK064893	GO:0004614;GO:0005737;GO:0005975;GO:0009570;GO:0019252
TR071017	LOC_Os03g20700.1;LOC_Os03g20700.2;LOC_Os07g46310.1	Magnesium-chelatase subunit H family protein, expressed;CobN/magnesium chelatase family protein	2.62e-08	4.65978	12049.6	323.799	5381.76	76.7054	17	0	98	0	0	0	93	0	26	8	0	0	0	0	2	0	2	0	66	312	AK069545;AK067323;AK065420;AK062262;AK060612	GO:0005739;GO:0009706;GO:0016851;GO:0005739;GO:0009706;GO:0016851;GO:0005739;GO:0009706;GO:0016851
TR035763	LOC_Os02g09940.1	AhpC/TSA family protein, expressed	2.64e-08	3.49922	3095.34	153.212	1004.8	6.54877	0	0	13	2	0	0	30	1	0	6	0	0	0	1	0	0	7	2	0	62	AK065909;AK061629	GO:0016209
TR053252	LOC_Os08g42370.1;LOC_Os08g42370.2	DHHC zinc finger domain containing protein, expressed	2.64e-08	-1.84653	436.13	1761.46	70.1513	406.458	11	25	30	0	0	0	14	0	9	18	0	0	0	0	7	0	2	0	8	124	AK071527	N/A
TR063690	LOC_Os05g40180.1	Protein kinase domain containing protein, expressed	2.66e-08	2.85351	2039.98	172.372	819.449	50.2834	3	0	4	0	0	0	4	0	0	0	0	0	0	1	0	0	0	0	4	16	AK061052	GO:0004672;GO:0009507;GO:0009579;GO:0016301;GO:0042548;GO:0042549
TR064357	LOC_Os05g49650.1;LOC_Os05g49650.2	Expressed protein	2.66e-08	2.42701	2716.67	377.162	557.398	52.4303	0	0	8	0	0	0	9	0	0	0	0	0	0	0	1	0	0	0	4	22	AK062369	N/A
TR072038	LOC_Os10g02630.1	Transposon protein, putative, CACTA, En/Spm sub-class, expressed	2.66e-08	-1.70279	1657.68	5433.62	368.221	617.423	11	0	25	0	0	0	4	0	2	20	0	5	0	0	0	0	16	4	7	94	AK121007;AK100686;AK059504	N/A
TR068115	LOC_Os11g16310.1	Hypothetical protein	2.67e-08	3.06685	1390.8	77.3496	458.327	35.6549	0	0	0	0	0	0	1	0	0	0	0	0	0	0	0	0	0	0	1	2	N/A	N/A
TR071037	LOC_Os03g22680.1;LOC_Os03g22680.2	CHY zinc finger family protein, expressed	2.67e-08	-4.13768	98.5644	3383.15	52.7426	2009.31	5	0	0	0	0	0	2	0	0	1	0	0	0	0	0	0	0	1	0	9	AK073680;AK059950	GO:0005515;GO:0008270;GO:0005515;GO:0008270
TR040121	LOC_Os03g12990.1	Phytosulfokine precursor protein containing protein, expressed	2.7e-08	2.50258	2662.04	402.824	399.672	283.616	0	1	3	0	0	0	4	0	0	2	0	0	0	0	0	0	0	0	4	14	N/A	N/A
TR053092	LOC_Os08g40160.1	Thylakoid lumen protein, chloroplast precursor, putative, expressed	2.7e-08	3.59114	6598.59	418.327	1621.82	177.152	0	0	6	0	0	0	3	0	0	1	0	0	0	0	1	0	2	2	4	19	AK068227	GO:0009543
TR071605	LOC_Os07g04840.1;LOC_Os07g04840.2	Oxygen-evolving enhancer protein 2, chloroplast precursor, putative, expressed	2.7e-08	3.66893	34547.7	2691.65	7838.8	1169.99	0	7	121	4	0	0	123	1	6	40	0	2	1	9	1	0	25	4	57	401	RICOSEE2;AK104722;AK065248;AF052203;AF022732	GO:0009534;GO:0009543;GO:0009654;GO:0009781;GO:0019898;GO:0030095;GO:0009534;GO:0009543;GO:0009654;GO:0009781;GO:0019898;GO:0030095
TR042643	LOC_Os03g49940.1	Integral membrane protein DUF6 containing protein, expressed	2.71e-08	2.51954	1586.5	178.47	448.643	65.8524	0	1	3	0	2	0	1	0	1	2	4	0	0	0	4	0	0	0	7	25	N/A	N/A
TR071556	LOC_Os04g54640.1;LOC_Os04g54640.2	Expressed protein	2.72e-08	2.34323	1744.54	229.01	537.589	54.9826	0	0	17	0	0	0	2	0	0	1	0	0	0	0	0	0	0	0	5	25	N/A	N/A
TR072905	LOC_Os12g02370.1;LOC_Os12g02370.2	Chalcone-flavanone isomerase family protein, expressed	2.72e-08	1.84364	650.689	92.9482	47.0955	16.2909	0	0	12	0	0	0	7	0	7	9	0	0	0	0	0	0	0	1	2	38	AK099443	GO:0005634;GO:0005783;GO:0009411;GO:0009705;GO:0009813;GO:0042406;GO:0045430;GO:0005634;GO:0005783;GO:0009411;GO:0009705;GO:0009813;GO:0042406;GO:0045430
TR072064	LOC_Os10g10180.1	CMV 1a interacting protein 1, putative, expressed	2.73e-08	4.10528	5704.79	205.284	1959.69	45.7604	1	0	16	0	0	0	9	0	0	2	0	3	0	0	0	0	2	4	4	41	AK119218;AK059127	N/A
TR036902	LOC_Os02g27950.1	Ataxin-2 N-terminal region family protein, expressed	2.76e-08	-1.64395	1127.28	3832.44	121.453	226.171	18	7	18	0	0	0	6	1	2	10	0	3	0	0	4	0	2	3	12	86	AK073830	GO:0005515
TR070520	LOC_Os01g73910.1;LOC_Os01g73910.2;LOC_Os01g73910.3;LOC_Os01g73910.4	Expressed protein	2.76e-08	2.41151	4906.15	803.044	680.712	215.077	24	5	42	0	0	0	31	0	3	6	0	0	0	6	0	0	1	5	7	130	AK098940;AK058329	GO:0004222;GO:0006508;GO:0016020;GO:0004222;GO:0006508;GO:0016020;GO:0004222;GO:0006508;GO:0016020;GO:0004222;GO:0006508;GO:0016020
TR061317	LOC_Os09g38790.1;LOC_Os09g38790.2;LOC_Os09g38790.3	Zinc finger, C2H2 type family protein, expressed	2.76e-08	-1.38933	1153.3	3113.16	153.884	453.921	33	0	43	0	0	0	47	0	22	13	4	16	0	0	0	0	9	35	3	225	AK067997	GO:0003700;GO:0045449;GO:0003700;GO:0045449;GO:0003700;GO:0045449
TR043880	LOC_Os04g02050.1;LOC_Os04g02050.2	Bifunctional 3'-phosphoadenosine 5'-phosphosulfate synthethase 2, putative, expressed	2.78e-08	3.12678	4137.84	359.988	1511	175.86	1	0	5	0	0	0	1	0	0	0	0	0	0	0	1	0	0	0	1	9	AK105831	GO:0000103;GO:0004781;GO:0005739;GO:0009507;GO:0000103;GO:0004781;GO:0005739;GO:0009507
TR060186	LOC_Os09g20990.1	Expressed protein	2.78e-08	-2.75304	332.912	2540.22	110.95	877.621	4	2	0	0	0	0	2	0	0	2	0	0	0	0	0	0	1	1	0	12	N/A	GO:0003825;GO:0004805;GO:0005992;GO:0016757
TR045824	LOC_Os04g38220.1	Sugar transporter family protein, expressed	2.78e-08	1.33028	540.084	133.243	111.442	19.4565	0	9	10	0	0	0	2	0	2	0	0	0	0	0	0	0	0	1	0	24	AK072059	GO:0005351;GO:0015144;GO:0016020
TR067841	LOC_Os11g10990.1	DNAJ heat shock N-terminal domain-containing protein, putative, expressed	2.79e-08	2.54908	2111.85	234.537	969.846	90.778	0	0	4	0	0	0	1	0	0	0	0	1	3	0	0	0	1	3	4	17	AK059179	GO:0006457
TR068134	LOC_Os11g16550.1	GUN4-like family protein, expressed	2.81e-08	4.37514	6227.59	162.318	2312.4	43.3033	1	1	61	0	0	0	35	0	1	5	0	0	1	0	0	0	6	1	4	116	AK104559;AK100815;AK061014;AK060022	GO:0009507;GO:0010019;GO:0015995;GO:0019899;GO:0043085;GO:0046906
TR040489	LOC_Os03g17590.1	HAD-superfamily subfamily IIA hydrolase, TIGR01456, CECR5 containing protein, expressed	2.82e-08	2.49389	1164.55	109.005	313.514	49.2517	2	0	0	0	0	0	0	0	0	2	0	0	0	0	0	0	1	0	2	7	AK121300	N/A
TR035216	LOC_Os02g02520.1	Expressed protein	2.82e-08	2.40727	3220.49	496.169	725.376	108.712	0	1	9	0	0	0	9	0	0	1	0	0	0	0	0	0	1	0	5	26	AK064929	N/A
TR070814	LOC_Os02g54130.1;LOC_Os02g54130.2;LOC_Os02g54130.3	DnaJ domain containing protein, expressed	2.82e-08	-2.15936	859.859	3628.4	129.441	1538.97	22	18	31	0	0	0	6	3	0	18	0	3	0	0	4	0	8	16	7	136	AK067047	GO:0005634;GO:0006457;GO:0005634;GO:0006457;GO:0005634;GO:0006457
TR039398	LOC_Os03g03910.1;LOC_Os03g03910.2	Catalase-1, putative, expressed	2.82e-08	2.97342	1454.06	78.8887	324.726	28.9805	8	1	231	1	0	0	9	0	2	2	0	0	1	3	2	0	1	15	151	427	AK066378	GO:0004096;GO:0005739;GO:0005777;GO:0042744;GO:0004096;GO:0005739;GO:0005777;GO:0042744
TR042430	LOC_Os03g47270.1	Expressed protein	2.84e-08	-1.48269	350.888	1196.01	68.2111	365.775	4	0	0	0	0	0	1	0	0	4	0	0	0	0	0	0	7	1	2	19	AK108103	GO:0003676
TR040676	LOC_Os03g19680.1	Enoyl-CoA hydratase/isomerase family protein, expressed	2.86e-08	-1.80279	331.906	1433.59	33.146	321.573	1	2	5	0	0	0	6	0	0	5	0	0	0	0	3	0	6	0	2	30	AK068241	GO:0003824;GO:0004300;GO:0005777;GO:0006635;GO:0007275;GO:0008152;GO:0008935;GO:0009062;GO:0009845;GO:0009908;GO:0042371
TR047960	LOC_Os07g07410.1	Oxidoreductase, 2OG-Fe oxygenase family protein, expressed	2.86e-08	-3.47305	146.536	2817.56	25.3357	920.066	50	11	12	0	0	0	26	0	18	26	11	61	0	0	6	0	31	7	1	260	AK121818;AK060318	GO:0009058;GO:0009813;GO:0016706;GO:0019748
TR050369	LOC_Os07g46410.1;LOC_Os07g46410.2	Thioredoxin-disulfide reductase family protein, expressed	2.89e-08	3.01381	4404.72	453.434	690.77	176.618	2	0	12	0	0	0	7	0	3	1	0	0	0	0	0	0	2	0	12	39	OSA582621;AK068311	GO:0004791;GO:0005759;GO:0005829;GO:0006118;GO:0004791;GO:0005759;GO:0005829;GO:0006118
TR030047	LOC_Os01g01710.1;LOC_Os01g01710.2	1-deoxy-D-xylulose 5-phosphate reductoisomerase, chloroplast precursor, putative, expressed	2.89e-08	3.19894	2771.93	176.33	1351.15	76.7018	9	6	27	0	0	0	23	0	10	9	0	2	1	0	0	0	0	1	23	111	AK099702;AK059692;AF367205	GO:0008299;GO:0009507;GO:0030604;GO:0008299;GO:0009507;GO:0030604
TR071024	LOC_Os03g21370.1;LOC_Os03g21370.2	Expressed protein	2.9e-08	1.75208	2074.85	495.407	364.544	110.609	0	6	14	0	0	0	3	2	0	13	0	0	0	0	0	0	17	2	1	58	AK063782	N/A
TR043551	LOC_Os03g61210.1	MAP kinase-activating protein C22orf5, putative, expressed	2.92e-08	-1.36061	1110.55	3054.04	194.42	508.637	6	0	22	0	0	0	9	0	5	7	0	3	0	0	1	0	2	1	2	58	AK104819;AK066888	N/A
TR049652	LOC_Os07g36950.1	Expressed protein	2.93e-08	1.39816	3833.5	1416.92	602.863	168.578	1	0	0	0	0	0	0	0	1	6	0	0	0	0	0	0	0	0	0	8	AK106624;AK071161	N/A
TR047964	LOC_Os07g07480.1	HNH endonuclease domain-containing protein, putative, expressed	2.93e-08	3.61012	5943.75	480.669	2150.51	547.717	0	0	6	0	0	0	0	0	0	0	0	0	0	0	0	0	0	0	3	9	N/A	GO:0004519
TR048000	LOC_Os07g07974.1	Tesmin/TSO1-like CXC domain containing protein, expressed	2.93e-08	-2.54589	158.515	1451.52	32.0028	248.684	26	4	7	0	0	0	16	0	3	9	1	11	0	0	2	0	3	5	5	92	AK065897;AK062003	GO:0003700;GO:0005634;GO:0009934;GO:0045449
TR067473	LOC_Os11g06020.1	Associated with HOX family protein, expressed	2.94e-08	1.55319	3879.2	1221.96	329.108	299.032	0	0	12	0	0	0	0	0	0	3	0	0	0	0	0	0	0	0	2	17	N/A	GO:0003677;GO:0003700;GO:0005634;GO:0006355
TR064019	LOC_Os05g45020.1	Zinc finger C-x8-C-x5-C-x3-H type family protein, expressed	2.94e-08	-3.47296	95.0215	2089.45	19.9738	1056.34	6	7	17	0	0	0	0	1	0	28	0	0	2	0	1	0	34	1	2	99	AK108249	GO:0003676;GO:0003700;GO:0045449
TR072008	LOC_Os08g42370.1;LOC_Os08g42370.2;LOC_Os08g42370.3	DHHC zinc finger domain containing protein, expressed	2.94e-08	-2.2265	736.468	3626.93	301.982	1678	16	34	43	0	0	0	19	0	13	25	0	0	0	0	11	0	3	0	11	175	AK071527	N/A
TR058146	LOC_Os06g37560.1	Beta-galactosidase precursor, putative, expressed	2.94e-08	-3.12731	499.622	5115.29	338.6	2652.11	11	15	47	0	0	0	15	0	7	51	0	6	0	0	0	0	34	3	4	193	AK102756	GO:0004565
TR052481	LOC_Os08g31810.1	RNA recognition motif family protein, expressed	2.96e-08	-2.64655	827.448	5970.78	112.101	1152.5	18	13	10	1	0	0	14	0	2	4	0	9	1	0	1	0	18	3	5	99	AK104578;AK099367;AK059631	GO:0003676;GO:0003723
TR044214	LOC_Os04g08350.1;LOC_Os04g08350.2;LOC_Os04g08350.3	Cysteine synthase, chloroplast precursor, putative, expressed	2.96e-08	2.35455	4124.35	728.709	405.795	153.227	19	26	48	0	0	0	38	0	17	3	0	1	0	0	24	3	8	3	3	193	AK102512	GO:0004124;GO:0005739;GO:0005829;GO:0006535;GO:0009536;GO:0019344;GO:0019499;GO:0050017;GO:0051410;GO:0004124;GO:0005739;GO:0005829;GO:0006535;GO:0009536;GO:0019344;GO:0019499;GO:0050017;GO:0051410;GO:0004124;GO:0005739;GO:0005829;GO:0006535;GO:0009536;GO:0019344;GO:0019499;GO:0050017;GO:0051410
TR045391	LOC_Os04g31710.1	Expressed protein	2.98e-08	-1.73652	122.508	636.562	46.7208	142.02	6	9	0	0	0	0	5	0	0	6	0	0	0	0	0	0	4	0	0	30	N/A	N/A
TR070680	LOC_Os02g32280.1	Expressed protein	3e-08	-1.92337	369.872	1668.57	110.969	487.267	7	2	5	0	0	0	3	0	0	4	0	0	0	0	0	0	2	0	1	24	N/A	N/A
TR063244	LOC_Os05g33400.1	Basic 7S globulin precursor, putative, expressed	3e-08	-2.3804	62.1541	832.086	13.7409	138.762	6	3	2	0	0	0	0	0	1	2	0	0	0	0	7	0	4	0	1	26	AK070554	N/A
TR062906	LOC_Os05g28090.1;LOC_Os05g28090.2;LOC_Os05g28090.3	Expressed protein	3e-08	3.48949	6638.93	395.855	5714.95	326.856	0	0	28	0	0	0	19	0	0	0	0	0	0	0	0	0	2	0	1	50	AK061434	N/A
TR070112	LOC_Os01g04020.1;LOC_Os01g04020.2	AP2 domain containing protein, expressed	3e-08	-1.61674	2167.7	6493.14	422.39	2520.45	401	32	170	0	0	0	166	8	73	375	4	34	0	0	12	0	120	5	12	1412	AK119645;AK102277;AK101133;AK063183	GO:0003677;GO:0003700;GO:0005515;GO:0005634;GO:0006355;GO:0009735;GO:0009887;GO:0010084;GO:0003677;GO:0003700;GO:0005515;GO:0005634;GO:0006355;GO:0009735;GO:0009887;GO:0010084
TR038237	LOC_Os02g47510.1	Nine-cis-epoxycarotenoid dioxygenase4, putative, expressed	3.02e-08	3.74395	7984.11	533.3	989.732	201.716	2	0	32	0	0	0	39	0	1	4	0	0	0	1	0	0	3	4	24	110	AY838897;AK099580;AK064824	GO:0009414;GO:0009535;GO:0009570;GO:0009579;GO:0009688;GO:0042538;GO:0045549
TR049475	LOC_Os07g34640.1;LOC_Os07g34640.2	Expressed protein	3.03e-08	1.39043	1398.21	445.954	152.656	54.1478	3	1	18	0	0	0	3	0	4	3	0	0	0	0	0	0	2	1	0	35	AK120747	N/A
TR063938	LOC_Os05g43850.1	Tub family protein, expressed	3.04e-08	-1.79375	917.363	3480.58	310.513	1746.81	12	4	19	0	0	0	31	0	8	21	0	1	1	0	3	0	13	5	5	123	AK098851;AK061747	GO:0003700;GO:0008081;GO:0045449
TR065279	LOC_Os12g12360.1;LOC_Os12g12360.2	Transposon protein, putative, Mutator sub-class, expressed	3.04e-08	-1.83294	2202.57	8251.84	730.16	4329.85	39	63	71	0	0	0	15	2	4	35	2	7	1	4	8	0	23	4	10	288	N/A	N/A
TR039228	LOC_Os03g01880.1;LOC_Os03g01880.2	Expressed protein	3.05e-08	-1.86305	347.709	1558.58	129.833	473.686	2	0	8	1	0	0	3	0	0	0	0	0	0	0	0	0	0	0	1	15	AK099538	GO:0008152;GO:0016831;GO:0008152;GO:0016831
TR055129	LOC_Os10g32680.1	Uncharacterized conserved protein, putative, expressed	3.05e-08	-4.52993	407.817	12495.2	142.103	5648.66	18	5	38	1	0	0	0	0	0	12	0	5	0	3	1	0	0	12	10	105	AK102352	N/A
TR067078	LOC_Os12g43630.1;LOC_Os12g43630.2	Malate dehydrogenase, glyoxysomal precursor, putative, expressed	3.05e-08	-2.77448	1121.89	8718.97	176.535	3875.78	66	6	33	0	0	0	17	0	18	10	0	0	0	0	9	0	8	0	4	171	RIC12;AK065955;AK061793	GO:0005739;GO:0016615;GO:0042579;GO:0005739;GO:0016615;GO:0042579
TR034730	LOC_Os01g70090.1	Enoyl-CoA hydratase/isomerase family protein, expressed	3.07e-08	-1.65896	464.487	1674.29	46.2151	224.762	4	3	13	0	0	0	0	0	0	2	0	0	0	0	1	0	7	0	2	32	AK109471	GO:0003824;GO:0004300;GO:0005777;GO:0006631;GO:0006635;GO:0007275;GO:0008152;GO:0008935;GO:0009062;GO:0009845;GO:0009908;GO:0042371
TR043218	CF953304;BQ906823	N/A;Rhino related cluster	3.15e-08	3.74406	5769.44	315.638	1575.89	91.5555	0	0	0	0	0	0	0	0	0	0	0	0	0	0	0	0	0	0	0	0	N/A	N/A
TR038732	LOC_Os02g53510.1	Expressed protein	3.15e-08	1.99555	912.977	133.052	239.609	45.6022	0	2	2	0	0	0	0	0	0	0	0	0	0	0	0	0	2	0	1	7	AK111093	N/A
TR046895	LOC_Os04g52100.1	Methionine aminopeptidase, putative, expressed	3.15e-08	1.82008	1095.69	221.322	134.954	28.4223	5	0	23	0	0	0	6	0	4	2	0	0	0	0	0	0	0	3	4	47	AK104817;AK066289	GO:0004239;GO:0005737;GO:0005739;GO:0006508;GO:0008235;GO:0009507;GO:0016485;GO:0031365
TR043771	AK067137	N/A	3.17e-08	1.97439	1082.11	185.673	87.5144	19.1307	0	0	0	0	0	0	0	0	0	0	0	0	0	0	0	0	0	0	0	0	AK067137	N/A
TR049115	LOC_Os07g28790.1	PAP_fibrillin family protein, expressed	3.17e-08	2.72664	2379.99	248.532	443.536	20.7285	1	0	8	1	0	0	2	0	0	1	0	0	0	0	0	0	0	3	4	20	AK120675	GO:0005198
TR047856	LOC_Os07g05820.1;LOC_Os07g05820.3	Expressed protein	3.17e-08	3.53999	14721.3	1185.88	6052.39	443.38	13	4	234	1	0	0	57	0	6	29	0	0	0	4	0	0	12	14	18	392	AK120929;AK062433	GO:0008891;GO:0008891
TR042054	LOC_Os03g42130.1	Oxidoreductase, 2OG-Fe oxygenase family protein, expressed	3.18e-08	1.50349	479.743	91.6816	135.093	31.025	6	4	7	1	0	0	0	0	0	8	0	0	0	0	2	0	8	1	2	39	AK073307	GO:0009813;GO:0016706;GO:0045431
TR035280	LOC_Os02g03230.1	Nodule membrane protein, putative, expressed	3.18e-08	1.62783	9365.48	3097.32	3215.29	1132.71	4	0	46	2	0	0	13	0	1	3	0	1	0	0	1	0	0	2	0	73	N/A	N/A
TR041454	LOC_Os03g31290.2	Ubiquitin-fusion protein, putative, expressed	3.19e-08	2.36669	2146.42	305.075	442.396	59.203	0	0	1	0	0	0	7	0	2	1	0	11	0	0	4	0	0	3	3	32	AK099511	N/A
TR038480	LOC_Os02g50560.1	DEAD/DEAH box helicase, putative, expressed	3.19e-08	2.51389	1664.93	178.434	773.586	77.4848	3	0	9	0	0	0	14	0	1	4	0	1	1	0	0	0	1	1	3	38	AK099845	GO:0003677;GO:0003724;GO:0003887;GO:0005634;GO:0006260;GO:0008026;GO:0010093;GO:0016070
TR051770	LOC_Os08g19140.1	Adenylate kinase family protein, putative, expressed	3.21e-08	3.16816	2505.2	155.278	655.097	34.2687	0	0	3	0	0	0	2	0	2	3	0	0	0	0	0	0	0	0	1	11	AK070372	GO:0004017;GO:0005739;GO:0019201
TR035369	LOC_Os02g04330.1	5'-AMP-activated protein kinase beta-1 subunit, putative, expressed	3.22e-08	2.1532	964.579	118.595	272.885	49.2123	0	0	2	0	0	0	3	0	0	1	0	26	0	2	0	0	0	1	4	39	AK072017	N/A
TR073290	LOC_Os11g47970.1;LOC_Os11g47970.2;LOC_Os11g47970.3;LOC_Os11g47970.4;LOC_Os11g47970.5	Ribulose bisphosphate carboxylase/oxygenase activase, chloroplast precursor, putative, expressed	3.23e-08	3.97929	40221.1	2528.59	9624.25	918.303	10	2	1378	9	2	0	119	0	57	13	0	3	5	8	12	0	20	23	140	1801	OSU74321;AK104332;AK064986;AK060847;AK060841;AB110180;AB034748;AB034698	GO:0009416;GO:0009507;GO:0016887;GO:0030234;GO:0009416;GO:0009507;GO:0016887;GO:0030234;GO:0009416;GO:0009507;GO:0016887;GO:0030234;GO:0009416;GO:0009507;GO:0016887;GO:0030234;GO:0009416;GO:0009507;GO:0016887;GO:0030234
TR069524	LOC_Os11g40600.1	Expressed protein	3.3e-08	4.47112	6119.78	144.157	2116.68	45.5236	0	0	2	0	0	0	2	0	0	0	0	0	0	0	0	0	0	0	0	4	AK062468	GO:0009535;GO:0009644;GO:0016168
TR049104	LOC_Os07g28480.1	Glutathione S-transferase GSTU1, putative, expressed	3.33e-08	1.70516	1041.69	235.245	96.1138	62.1078	0	0	5	0	0	0	11	0	3	5	0	0	0	0	1	0	4	0	17	46	AK105890;AK069604	GO:0004364;GO:0005737;GO:0006979;GO:0009407;GO:0042631
TR060358	LOC_Os09g24250.1	Ubiquitin specific protease 39, putative, expressed	3.33e-08	-1.54509	597.087	1890.81	73.9764	520.601	23	5	10	0	0	0	3	0	3	7	0	2	0	1	0	0	1	0	0	55	AK070971	GO:0004221;GO:0006511
TR063865	LOC_Os05g42350.1	Sulfite reductase, putative, expressed	3.33e-08	1.80171	3869.58	975.366	1445.05	411.618	27	0	15	0	0	0	5	1	2	8	1	8	0	1	0	0	4	0	7	79	AK100773;AK073969	GO:0005739;GO:0006118;GO:0009536;GO:0016002;GO:0019419;GO:0047889;GO:0050311;GO:0050421
TR070460	LOC_Os01g64630.1;LOC_Os01g64630.2	Actin-7, putative, expressed	3.33e-08	-1.81294	2212.4	8128.44	529.178	2343.75	52	76	112	0	0	0	15	0	0	2	21	2	3	2	4	0	7	13	6	315	AK068991	GO:0005200;GO:0005739;GO:0005856;GO:0007010;GO:0009416;GO:0009611;GO:0009733;GO:0009845;GO:0030036;GO:0048364;GO:0005200;GO:0005739;GO:0005856;GO:0007010;GO:0009416;GO:0009611;GO:0009733;GO:0009845;GO:0030036;GO:0048364
TR046874	LOC_Os04g51880.1;LOC_Os04g51880.2;LOC_Os04g51880.3;LOC_Os04g51880.4;LOC_Os04g51880.5	GHMP kinases putative ATP-binding protein, expressed	3.33e-08	-2.35867	401.875	2495.85	63.414	719.782	32	0	263	0	0	0	104	0	24	94	0	7	0	5	9	0	49	9	16	612	AK100290;AK072315	GO:0004335;GO:0005524;GO:0004335;GO:0005524;GO:0004335;GO:0005524;GO:0004335;GO:0005524;GO:0004335;GO:0005524
TR046450	LOC_Os04g46010.1	Pentatricopeptide, putative, expressed	3.36e-08	2.19886	1081.91	138.36	435.222	71.5983	0	0	1	0	0	0	2	0	0	0	0	0	0	0	0	0	0	0	0	3	N/A	GO:0005739
TR045927	LOC_Os04g39440.3	Ras-related protein Rab-2-B, putative, expressed	3.4e-08	-1.57699	224.683	874.886	40.2605	85.7476	13	1	7	0	0	0	11	0	0	7	0	1	0	0	0	0	7	2	3	52	N/A	GO:0003924;GO:0005525;GO:0006888;GO:0016049;GO:0048234
TR070630	LOC_Os02g17940.1;LOC_Os02g17940.2;LOC_Os02g17940.3;LOC_Os02g17940.4;LOC_Os02g17940.5	Oxidoreductase, 2OG-Fe oxygenase family protein, expressed	3.41e-08	1.85167	585.3	76.6097	86.956	23.175	0	0	4	0	0	0	38	0	4	2	0	5	0	0	0	0	6	8	1	68	AK065581	GO:0009813;GO:0010261;GO:0016682;GO:0016706;GO:0009813;GO:0010261;GO:0016682;GO:0016706;GO:0009813;GO:0010261;GO:0016682;GO:0016706;GO:0009813;GO:0010261;GO:0016682;GO:0016706;GO:0009813;GO:0010261;GO:0016682;GO:0016706
TR067795	LOC_Os11g10310.1	Leucine Rich Repeat family protein, expressed	3.43e-08	2.45464	1051.28	183.002	160.088	184.997	0	0	5	0	0	0	10	0	4	0	0	0	0	0	0	0	0	0	2	21	AK111797;AK100040	GO:0004674;GO:0005524;GO:0006468;GO:0007169;GO:0016301
TR059872	LOC_Os09g15820.1	Aldose 1-epimerase family protein, expressed	3.43e-08	3.10474	4377.39	355.297	1211.62	65.0585	7	1	19	0	0	0	4	0	0	0	0	6	0	0	0	0	0	2	4	43	AK068681	GO:0004034;GO:0006012
TR046129	LOC_Os04g42020.1	CONSTANS, putative, expressed	3.46e-08	2.21256	9482.52	2090.12	1495.47	531.319	0	1	18	0	0	0	0	0	1	1	0	0	0	0	0	0	0	1	6	28	AK121024	GO:0003700;GO:0008270;GO:0009909;GO:0045449
TR050712	LOC_Os08g01930.1	KH domain containing protein, expressed	3.46e-08	-1.40112	1413.25	3876.81	370.628	854.876	17	0	9	0	0	0	13	0	4	17	0	0	0	0	0	0	3	7	5	75	AK120061;AK061846	GO:0003676
TR072006	LOC_Os02g20310.1;LOC_Os02g20310.2;LOC_Os08g42189.1;LOC_Os08g42189.2;LOC_Os08g42189.3	HEAT repeat family protein, expressed;HEAT repeat family protein, expressed;HEAT repeat family protein, expressed	3.46e-08	-1.57735	2082.72	6499.04	399.631	2065.19	45	7	33	2	0	0	24	0	19	34	0	7	4	0	6	0	6	3	12	202	AK109343;AK101015;AK099254;AK072860;AK066926;AK061777	N/A
TR043805	LOC_Os03g64350.1	Rhodanese-like domain containing protein, expressed	3.47e-08	2.43556	1261.74	134.929	226.451	26.9053	2	4	2	0	0	0	9	0	0	0	0	0	0	0	8	0	2	1	0	28	AK105046;AK066129	GO:0007568
TR042978	LOC_Os03g53910.1	TPR Domain containing protein, expressed	3.49e-08	-2.65145	540.834	4080.38	190.758	1371.37	53	10	6	0	0	0	0	0	4	8	0	2	0	0	3	0	4	9	4	103	AK103688	N/A
TR045517	LOC_Os04g33300.1	Uridylate kinase, putative, expressed	3.51e-08	-1.43371	507.801	1529.02	137.473	293.469	3	1	1	0	0	0	0	0	0	5	0	0	0	0	1	0	2	0	3	16	AK108757	GO:0005737;GO:0006221;GO:0008652;GO:0009041
TR063626	LOC_Os05g39230.1	Expressed protein	3.56e-08	1.86046	1215.19	234.356	298.272	50.227	0	0	4	0	0	0	4	0	0	4	0	0	0	0	0	0	1	1	2	16	N/A	N/A
TR059397	LOC_Os09g07150.1	Expressed protein	3.58e-08	-2.57681	144.603	1438.58	20.0874	354.776	1	0	13	1	0	0	2	0	0	0	0	0	0	0	0	0	3	0	0	20	N/A	N/A
TR050094	LOC_Os07g42650.1	Expressed protein	3.6e-08	-1.86002	85.4001	573.83	30.6198	71.0806	14	1	0	0	0	0	5	0	0	2	0	0	0	0	0	0	2	3	1	28	AK066033	N/A
TR070715	LOC_Os02g38050.1;LOC_Os02g38050.2;LOC_Os02g38050.3;LOC_Os02g38050.4;LOC_Os02g38050.5	PB1 domain containing protein, expressed	3.62e-08	-1.63128	1264.31	4116.28	264.158	1349.36	734	333	324	10	0	0	306	4	192	277	0	70	4	0	109	10	326	35	92	2826	AK099686;AK072838	GO:0005737;GO:0005737;GO:0005737;GO:0005737;GO:0005737
TR070778	LOC_Os02g49230.3;LOC_Os02g49230.4	CCT motif family protein, expressed	3.64e-08	-1.94203	116.452	566.06	88.7561	99.4225	0	0	3	0	0	0	0	0	0	0	0	0	0	0	0	0	0	0	0	3	N/A	GO:0003700;GO:0005634;GO:0008270;GO:0045449;GO:0003700;GO:0005634;GO:0008270;GO:0045449
TR035173	LOC_Os02g02000.1	Cytochrome P450 74A3, putative, expressed	3.65e-08	2.69131	1236.69	86.4332	394.858	33.0148	0	0	2	0	0	0	7	0	0	0	0	0	0	0	0	0	1	0	2	12	AK105694;AK100012	GO:0005739;GO:0009507;GO:0009611;GO:0009695;GO:0009753;GO:0009978;GO:0016836;GO:0019373;GO:0019825
TR049623	LOC_Os07g36600.1	Universal stress protein, putative, expressed	3.65e-08	-1.66263	1633.17	5660.57	159.521	936.346	3	4	7	0	0	0	4	0	0	2	0	0	0	0	0	0	10	0	2	32	AK109507	GO:0006950
TR036581	LOC_Os02g22100.3	Rhomboid family protein, expressed	3.65e-08	2.47797	1442.59	155.339	500.913	39.5789	0	0	14	0	0	0	12	0	0	0	0	2	0	0	2	0	0	0	4	34	AK064977	N/A
TR057412	LOC_Os06g22690.1;LOC_Os06g22690.2	Bundle sheath defective protein 2, putative, expressed	3.65e-08	1.8266	4307.67	1117.44	492.972	419.704	0	0	16	1	0	0	9	0	5	2	0	0	1	0	0	0	2	2	3	41	AK060439	N/A
TR034741	LOC_Os01g70210.1	Polyphosphoinositide-binding protein, putative, expressed	3.66e-08	2.38495	1739.15	229.003	513.441	78.8453	3	0	19	1	0	0	10	0	5	5	0	0	1	0	0	0	3	1	1	49	OSU88068	GO:0005215;GO:0006810
TR033159	LOC_Os01g50030.1	Phosphoethanolamine N-methyltransferase, putative, expressed	3.67e-08	2.34177	2179.26	347.009	1455.35	362.8	4	1	3	0	0	0	0	0	1	3	0	1	0	0	0	0	1	1	2	17	AY551100;AK102037	GO:0000234;GO:0005737;GO:0006656;GO:0008168
TR038746	LOC_Os02g53720.1	Protein kinase domain containing protein, expressed	3.67e-08	-1.69557	246.998	1073.7	64.8882	374.802	1	0	0	0	0	0	3	1	1	9	0	1	0	0	0	0	2	1	1	20	AK060260	GO:0004674;GO:0005524;GO:0005739;GO:0006468;GO:0007169;GO:0009887;GO:0009965;GO:0016049;GO:0016301;GO:0019199;GO:0030155;GO:0042831;GO:0051301
TR051521	LOC_Os08g14570.1	NADPH-cytochrome P450 reductase, putative, expressed	3.67e-08	2.79247	3522.12	389.291	723.798	75.8475	6	15	12	0	0	0	0	0	3	6	0	0	2	0	2	0	0	6	2	54	AK101320;AK099083;AK068915	GO:0003958;GO:0005783;GO:0006118;GO:0009507;GO:0009698;GO:0016491
TR037338	LOC_Os02g35010.1	Mitogen-activated kinase kinase kinase alpha, putative, expressed	3.7e-08	1.31495	506.941	131.113	142.413	52.5281	0	1	5	0	0	0	0	0	0	2	0	0	0	0	0	0	0	0	3	11	N/A	GO:0016301
TR053214	LOC_Os08g41710.1	FHA domain containing protein, expressed	3.73e-08	-2.08698	665.76	3011.32	198.652	1957.11	19	8	6	0	0	0	4	0	2	7	0	3	0	0	1	0	9	2	4	65	AK103731;AK065800	GO:0016563
TR038083	LOC_Os02g45460.1	Uncharacterized conserved protein, putative, expressed	3.74e-08	1.62904	608.363	113.488	64.6511	12.4673	0	0	6	0	0	0	2	0	0	0	0	0	0	0	0	0	2	2	4	16	AK068106	N/A
TR069282	LOC_Os11g37230.1	Zinc finger, C3HC4 type family protein, expressed	3.74e-08	-1.45738	487.506	1451.57	132.771	578.334	0	0	7	0	0	0	3	0	0	6	0	1	0	0	0	0	7	0	1	25	AK068669	GO:0005515;GO:0008270
TR033724	LOC_Os01g56930.1	Aspartyl protease family protein, putative, expressed	3.74e-08	-2.31464	877.437	4789.08	213.33	663.505	2	0	15	1	0	0	7	0	0	3	0	0	0	0	1	0	2	0	3	34	N/A	GO:0004194;GO:0006508;GO:0031225
TR047532	LOC_Os07g01310.1	Glutamate receptor 3.4 precursor, putative, expressed	3.74e-08	1.30101	631	178.933	95.6412	32.2266	2	4	7	0	0	0	2	0	9	1	0	0	0	0	6	0	1	4	0	36	AK122009	GO:0005217;GO:0006874;GO:0009416
TR045368	LOC_Os04g31340.1	SNF1-related protein kinase regulatory gamma subunit 1, putative, expressed	3.74e-08	-2.73151	339.449	2777.02	67.3083	225.687	11	5	29	0	0	0	22	2	6	13	0	1	0	0	6	0	5	3	15	118	AK104732;AK104588;AK101795;AK071912	N/A
TR056435	LOC_Os06g07350.1	RNA recognition motif family protein, expressed	3.77e-08	-2.67155	848.026	5893.07	243.511	2467.32	28	12	20	0	0	0	22	0	10	40	0	111	0	1	2	0	6	5	6	263	AK120360;AK111997	GO:0003676;GO:0003723
TR048524	LOC_Os07g15670.1;LOC_Os07g15670.2;LOC_Os07g15670.3	Expressed protein	3.78e-08	2.03367	2020.96	387.147	386.309	84.777	0	0	4	0	0	0	3	0	0	3	0	0	0	0	0	0	1	0	1	12	AK066852	N/A
TR034685	LOC_Os01g69030.1	Sucrose-phosphate synthase, putative, expressed	3.78e-08	2.69707	1492.03	124.677	380.717	46.9411	0	0	1	0	0	0	0	0	20	3	1	4	0	0	6	0	1	0	1	37	N/A	GO:0016757
TR035700	LOC_Os02g09150.1	Pyrophosphate-energized vacuolar membrane proton pump, putative, expressed	3.85e-08	1.65906	5215.32	1615.66	1507.45	422.107	18	3	4	1	0	0	13	0	0	11	0	0	0	3	0	0	4	3	5	65	N/A	GO:0005739;GO:0005794;GO:0005886;GO:0009678;GO:0009705;GO:0009926;GO:0010008;GO:0010248;GO:0016887
TR073182	LOC_Os11g13850.2;LOC_Os11g13850.3	Rieske domain containing protein, expressed	3.87e-08	4.13244	5802.01	187.004	2144.2	22.5596	0	0	15	0	0	0	2	0	0	0	0	0	0	0	0	0	0	1	2	20	N/A	N/A
TR040816	LOC_Os03g21370.1	Expressed protein	3.87e-08	1.83764	2115.11	500.511	272.272	70.7142	0	5	10	0	0	0	1	1	0	12	0	0	0	0	0	0	16	2	1	48	N/A	N/A
TR050648	LOC_Os08g01220.1	Harpin-induced protein 1 containing protein, expressed	3.87e-08	-1.51114	1316.15	4088.15	102.771	642.008	12	11	34	0	0	0	93	1	22	31	0	2	0	0	2	0	13	4	2	227	AK104488;AK099239;AK072003;AK067526;AK061780;AK061546;AK061430	N/A
TR036580	LOC_Os02g22100.2	Rhomboid family protein, expressed	3.91e-08	1.70934	564.793	85.296	138.124	9.18595	0	0	9	0	0	0	9	0	0	0	0	1	0	0	1	0	0	0	1	21	N/A	N/A
TR071612	LOC_Os07g05820.1;LOC_Os07g05820.2;LOC_Os07g05820.3	Expressed protein	3.91e-08	3.46559	19760	1713.04	2319	621.523	21	6	407	2	0	0	90	0	8	55	0	0	0	7	0	0	23	21	29	669	AK120929;AK103933;AK062189	GO:0008891;GO:0008891;GO:0008891
TR052971	LOC_Os08g38620.3	Expressed protein	3.93e-08	-1.58531	407.113	1397.97	91.5491	286.45	11	14	5	0	0	0	3	0	3	14	0	2	0	0	9	0	1	0	5	67	AK065332	N/A
TR070272	LOC_Os01g39310.1;LOC_Os01g39310.2;LOC_Os01g39310.3	Root hair defective 3 GTP-binding protein containing protein, expressed	3.95e-08	-1.52268	1102.15	3314.12	52.2206	673.925	118	13	27	1	0	0	51	0	50	31	13	12	0	0	20	0	52	4	9	401	AK101859;AK101558;AK070726	GO:0000166;GO:0005525;GO:0005737;GO:0006888;GO:0009832;GO:0009932;GO:0010053;GO:0030036;GO:0000166;GO:0005525;GO:0005737;GO:0006888;GO:0009832;GO:0009932;GO:0010053;GO:0030036;GO:0000166;GO:0005525;GO:0005737;GO:0006888;GO:0009832;GO:0009932;GO:0010053;GO:0030036
TR056661	LOC_Os06g10510.1	Expressed protein	4.02e-08	2.12831	876.652	109.58	157.881	7.3848	0	0	0	0	0	0	0	0	2	2	0	0	1	0	0	0	3	0	1	9	AK071212	N/A
TR038717	LOC_Os02g53350.1	Expressed protein	4.03e-08	2.3205	1203.51	141.521	361.322	45.6118	0	0	0	0	0	0	4	0	0	2	0	0	0	0	0	0	2	0	0	8	AK062694	N/A
TR038427	LOC_Os02g49820.1	RNA recognition motif family protein, expressed	4.03e-08	1.89982	969.435	172.011	147.503	47.1976	0	0	1	1	0	0	6	0	0	1	0	2	0	0	0	0	2	0	0	13	N/A	GO:0003723;GO:0005739
TR039117	LOC_Os02g58230.1	C2 domain containing protein, expressed	4.03e-08	1.84276	1809.49	412.51	395.56	133.373	6	0	8	0	0	0	3	0	2	5	0	0	0	0	1	0	2	1	3	31	AK070520	N/A
TR043517	LOC_Os03g60840.1	Bowman-Birk serine protease inhibitor family protein, expressed	4.04e-08	-2.97884	2539.75	22927.1	815.426	9742.05	18	4	13	0	0	0	46	1	7	11	0	0	0	0	0	0	25	1	6	132	AK120562	N/A
TR047234	LOC_Os04g56450.1;LOC_Os04g56450.2	Protein phosphatase 2C containing protein, expressed	4.06e-08	-1.48456	885.792	2722.34	115.241	477.334	19	2	5	0	0	0	16	0	3	11	0	25	0	0	9	0	2	0	4	96	AK072534;AK059302	GO:0015071;GO:0015071
TR034752	LOC_Os01g70310.1	Inducer of CBF expression 1 protein, putative, expressed	4.08e-08	1.83527	1491.46	314.631	408.007	80.7029	3	1	0	1	0	0	1	0	0	8	0	3	0	0	1	0	4	2	0	24	AK102594	GO:0003677;GO:0003700;GO:0005634;GO:0009409;GO:0016563;GO:0045449;GO:0045941
TR045345	AK103261;AK069457	OSJNBb0089B03.10 protein related cluster;OSJNBb0089B03.10 protein related cluster	4.11e-08	-1.42946	196.023	713.294	17.7029	77.2864	0	0	0	0	0	0	0	0	0	0	0	0	0	0	0	0	0	0	0	0	AK103261;AK069457	N/A
TR035073	LOC_Os01g74410.2	Myb-like DNA-binding domain containing protein, expressed	4.13e-08	-3.37542	237.631	3597.16	31.8497	1246.6	3	4	27	0	0	0	7	0	0	0	0	0	0	0	0	0	1	2	7	51	AK066180;AK061823	GO:0003677;GO:0003700;GO:0006355;GO:0010119;GO:0010214;GO:0045449
TR031229	LOC_Os01g17390.1	F-box family protein, putative, expressed	4.13e-08	1.24337	2161.89	861.724	427.002	335.803	5	18	9	1	0	0	7	0	21	9	1	0	0	1	0	0	36	1	9	118	AK064952	N/A
TR033222	LOC_Os01g50860.1	CBS domain containing protein, expressed	4.16e-08	1.26995	1098.12	391.023	393.499	187.656	1	0	12	0	0	0	1	0	2	1	0	0	0	0	0	0	0	1	0	18	N/A	GO:0005247;GO:0006821;GO:0009507;GO:0016020
TR070367	LOC_Os01g53880.1;LOC_Os01g53880.2;LOC_Os01g53880.3;LOC_Os01g53880.4;LOC_Os01g53880.5	AUX/IAA family protein, expressed	4.17e-08	-2.8583	240.937	2386.2	44.6426	688.12	40	27	101	0	0	0	47	0	0	12	0	0	0	0	7	0	8	0	17	259	AK068600	GO:0003700;GO:0005622;GO:0005634;GO:0005737;GO:0006445;GO:0009733;GO:0010102;GO:0003700;GO:0005622;GO:0005634;GO:0005737;GO:0006445;GO:0009733;GO:0010102;GO:0003700;GO:0005622;GO:0005634;GO:0005737;GO:0006445;GO:0009733;GO:0010102;GO:0003700;GO:0005622;GO:0005634;GO:0005737;GO:0006445;GO:0009733;GO:0010102;GO:0003700;GO:0005622;GO:0005634;GO:0005737;GO:0006445;GO:0009733;GO:0010102
TR070528	LOC_Os02g01100.1;LOC_Os02g01100.2	Amino acid transporter family protein, putative, expressed	4.18e-08	-3.02395	298.86	2975.36	95.5508	1775.19	26	4	21	0	0	0	12	0	1	14	0	0	0	2	2	0	1	8	7	98	AK074023;AK061115	GO:0005279;GO:0006865;GO:0015359;GO:0016020;GO:0005279;GO:0006865;GO:0015359;GO:0016020
TR055313	LOC_Os10g35030.1;LOC_Os10g35030.2	IAP100, putative, expressed	4.18e-08	4.61575	31266.2	1094.24	9840.05	321.169	2	0	73	0	0	0	12	0	0	12	0	0	0	3	0	0	2	0	17	121	AK120578	GO:0009507;GO:0009658;GO:0045037;GO:0009507;GO:0009658;GO:0045037
TR065683	TA1406_4530;TA1397_4530;CK078890	Ribulose bisphosphate carboxylase small chain A, chloroplast precursor related cluster;Ribulose bisphosphate carboxylase small chain A, chloroplast precursor related cluster;Ribulose bisphosphate carboxylase small chain A, chloroplast precursor related cluster	4.24e-08	4.22969	3661.74	108.973	2046.75	46.3389	0	0	0	0	0	0	0	0	0	0	0	0	0	0	0	0	0	0	0	0	N/A	N/A
TR070770	LOC_Os02g47620.1;LOC_Os02g47620.2	Hydrolase, alpha/beta fold family protein, expressed	4.25e-08	3.3712	3395.33	195.73	1379.94	43.0304	3	0	21	0	0	0	0	0	0	2	0	0	0	2	0	0	4	0	0	32	AK063491	GO:0003913;GO:0006281;GO:0016787;GO:0003913;GO:0006281;GO:0016787
TR059300	LOC_Os09g04210.1;LOC_Os09g04210.2;LOC_Os09g04210.3	Cytidine and deoxycytidylate deaminase zinc-binding region family protein, expressed	4.25e-08	-1.42638	813.899	2276.94	53.2769	406.905	10	7	22	0	0	0	33	0	0	14	0	0	0	0	0	0	3	0	14	103	AK067963;AK066410;AK061636	GO:0008270;GO:0016787;GO:0008270;GO:0016787;GO:0008270;GO:0016787
TR040275	LOC_Os03g14910.1	Tryptophan/tyrosine permease family protein, expressed	4.28e-08	1.91415	633.361	79.0993	69.9654	11.114	0	0	6	0	0	0	0	0	0	2	0	0	0	0	0	0	0	0	0	8	N/A	GO:0005279;GO:0005302;GO:0006865;GO:0016020
TR035396	LOC_Os02g04690.1	Cycloartenol synthase, putative, expressed	4.28e-08	-1.8068	178.161	884.338	56.8559	58.2345	7	0	3	0	0	0	0	0	0	1	0	1	0	0	0	0	1	1	0	14	AK103080	GO:0016871;GO:0019745;GO:0042299;GO:0042300
TR070486	LOC_Os01g67720.1;LOC_Os01g67720.2;LOC_Os01g67720.3;LOC_Os01g67720.5	ABC1 family protein, expressed	4.32e-08	2.12618	3378.15	597.356	1171.14	231.245	12	15	46	0	0	0	33	0	21	13	0	12	0	0	3	0	0	6	6	167	AK105007;AK068432	N/A
TR072641	LOC_Os05g05700.1;LOC_Os05g05700.2	Cullin-1, putative, expressed	4.32e-08	-1.8228	2121.34	7734.8	663.651	3476.22	94	40	47	0	0	0	21	0	10	29	0	67	0	4	6	0	60	6	16	400	AK073947;AK061409	GO:0000151;GO:0000794;GO:0005515;GO:0005634;GO:0005737;GO:0005819;GO:0007049;GO:0009524;GO:0009733;GO:0009753;GO:0009793;GO:0009867;GO:0019005;GO:0000151;GO:0000794;GO:0005515;GO:0005634;GO:0005737;GO:0005819;GO:0007049;GO:0009524;GO:0009733;GO:0009753;GO:0009793;GO:0009867;GO:0019005
TR062722	LOC_Os05g24650.1	Expressed protein	4.35e-08	3.23279	9772.98	931.226	2606.18	357.709	0	6	7	0	0	0	1	0	0	5	0	0	1	0	0	0	1	1	7	29	AK058638	N/A
TR070082	chr03:19930970;chr06:28179944;chr10:10585125	N/A	4.38e-08	2.09959	725.906	76.6037	220.852	18.708	0	0	0	0	0	0	0	0	0	0	0	0	0	0	0	0	0	0	0	0	N/A	N/A
TR067300	LOC_Os11g03580.1	Expressed protein	4.4e-08	3.84459	3513.7	114.096	1271.95	35.9741	0	0	2	0	0	0	1	0	0	2	0	0	0	0	0	0	1	1	3	10	AK059458	N/A
TR049736	LOC_Os07g38130.1	Polygalacturonase inhibitor 1 precursor, putative, expressed	4.4e-08	-3.23111	109.719	2187.59	36.3073	969.746	43	9	13	0	0	0	33	1	46	41	0	40	0	1	9	0	3	8	6	253	AK101897;AK061685;AF466357	GO:0000166;GO:0005515;GO:0006952;GO:0007165;GO:0009411;GO:0009507;GO:0009650;GO:0042221;GO:0042493
TR039166	LOC_Os02g58790.1;LOC_Os02g58790.3	Expressed protein	4.43e-08	3.53646	2980.96	133.571	1118.47	46.7231	0	0	4	0	0	0	12	1	4	2	0	0	0	0	0	0	0	1	3	27	AK067965;AK061331	N/A
TR039723	LOC_Os03g07960.1	Expressed protein	4.43e-08	2.27098	1756.67	260.897	365.037	84.0582	0	0	10	1	0	0	3	0	0	8	0	0	0	0	0	0	1	4	2	29	N/A	GO:0009543
TR043588	LOC_Os03g61710.1	Galactokinase, putative, expressed	4.43e-08	-1.73148	711.981	2549.73	211.867	836.674	5	0	12	0	0	0	10	0	2	5	0	0	0	0	0	0	2	3	4	43	AK120137	GO:0004335;GO:0005524
TR043087	LOC_Os03g55670.1	Expressed protein	4.43e-08	-2.81689	163.368	1840.99	30.2623	454.262	5	6	13	0	0	0	11	0	3	4	0	59	1	1	1	0	21	6	5	136	AK100035;AK065267	N/A
TR037416	LOC_Os02g36150.1	Cytochrome P450 family protein, expressed	4.44e-08	2.02806	811.744	105.715	133.007	26.2497	0	0	3	0	0	0	1	0	0	3	0	0	0	0	0	0	1	0	1	9	AK107418	GO:0019825
TR066850	LOC_Os12g40570.2	WRKY DNA binding domain containing protein, expressed	4.5e-08	-1.52156	374.892	1250.58	84.8721	214.224	21	15	20	0	0	0	7	0	3	27	0	4	0	0	6	0	12	5	3	123	AK104890;AK070648	GO:0003700;GO:0005516;GO:0005634;GO:0006355
TR070208	LOC_Os01g18800.1;LOC_Os01g18800.2;LOC_Os01g18800.3;LOC_Os01g18800.4	CBL-interacting serine/threonine-protein kinase 1, putative, expressed	4.5e-08	2.62456	13164.4	2079.03	5250.55	1028.85	23	3	67	4	0	0	71	2	17	27	0	17	2	0	3	0	0	2	35	273	AK065588;AK061640	GO:0004672;GO:0004674;GO:0005515;GO:0005524;GO:0005634;GO:0005737;GO:0006468;GO:0007165;GO:0009628;GO:0009735;GO:0009737;GO:0009738;GO:0009845;GO:0016301;GO:0004672;GO:0004674;GO:0005515;GO:0005524;GO:0005634;GO:0005737;GO:0006468;GO:0007165;GO:0009628;GO:0009735;GO:0009737;GO:0009738;GO:0009845;GO:0016301;GO:0004672;GO:0004674;GO:0005515;GO:0005524;GO:0005634;GO:0005737;GO:0006468;GO:0007165;GO:…
TR032669	LOC_Os01g43150.1	ATP-dependent metalloprotease FtsH family protein, expressed	4.53e-08	1.95308	2423.49	494.553	890.072	124.608	0	1	2	0	0	0	0	0	0	0	0	0	0	0	0	0	0	0	1	4	N/A	GO:0004176;GO:0005739;GO:0006510;GO:0008233;GO:0008237;GO:0008270;GO:0009507;GO:0009535;GO:0010027;GO:0010205;GO:0010206;GO:0016887
TR041473	LOC_Os03g31490.1	Expressed protein	4.53e-08	1.57752	15980.8	5404.74	4935.02	868.327	9	3	2	0	0	0	5	0	0	2	12	0	0	0	1	0	3	1	3	41	AK060233	N/A
TR033635	LOC_Os01g55950.1	Acetamidase, putative, expressed	4.53e-08	1.427	1020.99	299.165	240.891	79.7453	1	2	2	0	0	0	15	0	8	5	0	1	0	0	1	0	1	0	13	49	AK066796;AK066328	GO:0004328;GO:0008152
TR050966	LOC_Os08g05510.1;LOC_Os08g05510.2	Myb-like DNA-binding domain, SHAQKYF class family protein, expressed	4.57e-08	-2.7545	423.171	3572.02	45.0012	980.917	13	1	4	0	0	0	0	0	0	3	34	0	0	0	0	0	1	9	1	66	AK106331	GO:0003677;GO:0003700;GO:0006355;GO:0045449;GO:0003677;GO:0003700;GO:0006355;GO:0045449
TR043361	LOC_Os03g58840.1	Vesicle-associated membrane protein 724, putative, expressed	4.57e-08	-1.63739	3914.59	12829.8	1073.92	2692.72	26	5	53	0	0	0	21	1	4	8	2	11	0	1	0	0	10	3	7	152	AK102944	GO:0005768;GO:0005886;GO:0016020
TR040493	LOC_Os03g17634.1;LOC_Os03g17634.2;LOC_Os03g17634.3	Pentatricopeptide, putative, expressed	4.6e-08	2.37097	1730.57	225.141	462.851	57.8774	7	0	0	0	0	0	24	0	2	6	0	2	0	0	0	0	20	0	6	67	AK099067;AK068146;AK065726;AK060735	GO:0009793;GO:0009793;GO:0009793
TR073266	LOC_Os11g42989.1;LOC_Os11g43049.1	Exo70 exocyst complex subunit family protein;Exo70 exocyst complex subunit family protein	4.61e-08	3.62746	4499.13	225.553	1496.25	11.9566	0	0	0	0	0	0	0	0	0	0	0	0	0	0	0	0	2	0	0	2	N/A	GO:0000145;GO:0005515;GO:0006904;GO:0000145;GO:0005515;GO:0006904
TR057672	LOC_Os06g28630.1	Expressed protein	4.61e-08	2.9637	1624.36	101.454	397.96	32.7656	1	2	3	0	0	0	0	0	1	0	0	0	0	1	0	0	0	0	2	10	N/A	N/A
TR062951	LOC_Os05g28740.1	Universal stress protein family protein, expressed	4.61e-08	-3.86757	906.427	14531.7	379.623	7887.34	1	2	36	2	0	0	2	0	6	1	0	0	0	1	0	0	0	5	67	123	AK070138	GO:0006950
TR046441	LOC_Os04g45860.1	Transposon protein, putative, unclassified, expressed	4.72e-08	2.55156	1263.98	114.932	277.746	27.1964	1	0	1	0	0	0	0	0	2	13	0	0	0	0	0	0	0	1	0	18	N/A	N/A
TR030474	LOC_Os01g07250.1	Saposin-like type B, region 1 family protein, expressed	4.72e-08	2.37866	1598.39	212.774	492.816	80.1985	0	2	3	0	0	0	5	0	0	7	0	9	0	1	0	0	0	1	1	29	AK067805	N/A
TR039179	LOC_Os03g01210.1	Protein of unknown function, DUF614 containing protein, expressed	4.72e-08	-1.93908	512.614	2342.78	79.0178	716.804	11	7	7	1	0	0	12	0	0	6	3	17	1	0	2	0	3	3	2	75	AK104399;AK103196;AK061092	N/A
TR073107	LOC_Os12g43630.1;LOC_Os12g43630.2;LOC_Os12g43630.3	Malate dehydrogenase, glyoxysomal precursor, putative, expressed	4.75e-08	-2.7041	540.242	4160.41	43.3695	1270.21	83	7	42	0	0	0	21	0	24	12	0	0	0	0	11	0	8	0	6	214	RIC12;AK065955;AK061793	GO:0005739;GO:0016615;GO:0042579;GO:0005739;GO:0016615;GO:0042579;GO:0005739;GO:0016615;GO:0042579
TR063897	LOC_Os05g43310.1	Photosystem II reaction centre W protein containing protein, expressed	4.78e-08	3.91263	5097.46	212.193	1828.27	92.7024	0	0	8	0	0	0	14	0	0	4	0	1	1	0	0	0	1	0	10	39	AK066345	N/A
TR060604	LOC_Os09g27610.1	Hypothetical protein	4.8e-08	2.31611	2893.61	435.946	625.507	66.6019	1	0	6	0	0	0	1	0	0	0	0	0	0	0	0	0	0	0	0	8	AK109793	N/A
TR071604	LOC_Os07g04180.1;LOC_Os07g04180.2	Amino acid permease 6, putative, expressed	4.8e-08	1.88101	2338.62	531.072	533.784	115.496	67	16	15	0	0	0	14	0	2	118	0	0	0	0	10	0	24	2	5	273	AK120257;AK106110;AK103862	GO:0005886;GO:0005887;GO:0006865;GO:0015171;GO:0015172;GO:0015175;GO:0015359;GO:0015800;GO:0015802;GO:0015804;GO:0015810;GO:0015827;GO:0016020;GO:0005886;GO:0005887;GO:0006865;GO:0015171;GO:0015172;GO:0015175;GO:0015359;GO:0015800;GO:0015802;GO:0015804;GO:0015810;GO:0015827;GO:0016020
TR040170	LOC_Os03g13590.1	Tropomyosin, putative, expressed	4.83e-08	-1.27205	618.244	1636.72	65.56	226.503	51	43	9	0	2	0	29	0	23	11	0	7	0	0	4	0	18	2	4	203	AK100953;AK099748;AK068684;AK068650;AK060803	N/A
TR070416	LOC_Os01g59350.1;LOC_Os01g59350.2	Transcription factor HBP-1b, putative, expressed	4.86e-08	-1.42378	210.762	765.946	52.3116	182.145	55	2	0	0	0	0	7	0	8	10	0	44	0	0	0	0	2	0	4	132	AY620415;AK069158;AB051297	GO:0003677;GO:0003700;GO:0005634;GO:0009627;GO:0016563;GO:0003677;GO:0003700;GO:0005634;GO:0009627;GO:0016563
TR061769	LOC_Os05g05710.1	EF hand family protein, expressed	4.88e-08	-1.76858	1882.61	6565.51	478.995	1692.71	15	11	22	0	0	0	6	0	7	8	0	1	0	0	0	0	6	6	5	87	AK070081;AK058366	GO:0000226;GO:0005509;GO:0005634;GO:0005737;GO:0005819;GO:0009524;GO:0009826;GO:0030359
TR040110	LOC_Os03g12860.1	Homeobox associated leucine zipper family protein, expressed	4.99e-08	-1.58725	213.926	853.965	28.8123	78.8223	0	0	0	0	0	0	2	0	0	0	0	0	0	0	0	0	0	0	1	3	N/A	GO:0003677;GO:0003700;GO:0005634;GO:0006355;GO:0009735;GO:0040029
TR060133	LOC_Os09g20240.1	Expressed protein	5.01e-08	2.61233	3997.36	510.093	1044.51	101.73	1	3	8	0	0	0	3	0	0	3	0	0	0	0	0	0	5	0	3	26	AK063310;AK061601	N/A
TR046350	LOC_Os04g44820.1	Zinc finger, C3HC4 type family protein, expressed	5.03e-08	-1.76884	338.833	1386.86	31.7638	101.281	19	5	26	0	0	0	27	0	8	17	0	5	0	0	4	0	3	5	1	120	AK104359;AK070732;AK065326	GO:0004842;GO:0005515;GO:0006511;GO:0008270;GO:0016020;GO:0045045
TR039909	LOC_Os03g10620.1;LOC_Os03g10620.2	Hydrolase, alpha/beta fold family protein, expressed	5.04e-08	-1.59853	3762.94	12166.2	1136.22	3610.96	27	16	26	0	0	0	17	0	9	14	0	0	0	0	0	0	14	4	11	138	AK070827	GO:0003824;GO:0016787;GO:0003824;GO:0016787
TR039065	LOC_Os02g57620.1	Expressed protein	5.06e-08	1.88818	4075.09	1014.02	1073.6	138.042	1	3	9	0	0	0	50	0	12	5	0	7	0	0	6	0	1	0	2	96	AK099610;AK065330	GO:0005215;GO:0016021
TR044746	LOC_Os04g20164.1;LOC_Os04g20164.2	Copper amine oxidase, enzyme domain containing protein, expressed	5.06e-08	1.51085	2662.71	840.064	677.579	181.776	16	106	41	2	0	0	50	0	39	56	0	0	4	0	9	0	57	0	21	401	AK100640;AK066862;AK066445;AK060758	GO:0005507;GO:0005507
TR049603	LOC_Os07g36390.1	CRP1, putative, expressed	5.1e-08	2.82018	1833.86	165.878	531.417	124.278	0	0	3	0	0	0	2	0	0	5	0	0	0	0	1	0	0	0	1	12	N/A	N/A
TR045549	LOC_Os04g33660.1;LOC_Os04g33660.2	Eukaryotic-type carbonic anhydrase family protein, expressed	5.1e-08	2.89891	3109.03	298.499	860.764	20.1578	0	0	3	0	0	0	2	0	2	10	0	0	0	0	0	0	0	0	0	17	AK059525	GO:0004089;GO:0006730;GO:0008270;GO:0004089;GO:0006730;GO:0008270
TR046877	LOC_Os04g51910.1	Proteasome/cyclosome repeat family protein, expressed	5.13e-08	-1.31689	882.859	2364.38	103.292	453.844	7	0	7	0	0	0	7	1	1	10	0	2	0	0	0	0	9	2	4	50	AK099648	GO:0000074;GO:0005634;GO:0006511;GO:0008540;GO:0030163
TR043150	LOC_Os03g56410.2	Expressed protein	5.14e-08	-1.39493	1191.61	3466.45	164.45	1166.73	5	1	9	0	0	0	5	0	2	3	0	1	0	0	0	0	6	2	2	36	AK121695	N/A
TR046910	LOC_Os04g52260.1	Protease inhibitor/seed storage/LTP family protein, expressed	5.14e-08	3.43875	26978	2563.41	10464.6	1457.62	2	1	29	1	0	0	3	1	0	0	0	0	0	0	0	0	5	1	6	49	AK062781	GO:0006869;GO:0008289
TR053352	LOC_Os08g43560.1;LOC_Os08g43560.2	L-ascorbate peroxidase 4, putative, expressed	5.15e-08	2.19734	8610.92	1724.75	1814.11	266.799	25	19	37	5	4	0	24	0	14	16	0	16	0	2	7	0	8	9	27	213	AK104490;AK070842	GO:0000302;GO:0004601;GO:0005737;GO:0005778;GO:0005829;GO:0006979;GO:0009408;GO:0016688;GO:0000302;GO:0004601;GO:0005737;GO:0005778;GO:0005829;GO:0006979;GO:0009408;GO:0016688
TR031342	N/A	N/A	5.18e-08	-2.10103	90.3411	722.679	43.7089	191.99	0	0	0	0	0	0	0	0	0	0	0	0	0	0	0	0	0	0	0	0	N/A	N/A
TR030940	LOC_Os01g13370.1	Ubiquitin ligase SINAT3, putative, expressed	5.29e-08	-1.80834	493.355	2005.69	101.199	671.626	1	0	7	0	0	0	1	0	1	10	0	0	0	2	0	0	1	2	1	26	N/A	GO:0005634;GO:0005739;GO:0006511;GO:0007275
TR038562	LOC_Os02g51470.1;LOC_Os02g51470.2;LOC_Os02g51470.3	ATP synthase delta chain, chloroplast precursor, putative, expressed	5.32e-08	3.2444	15008.9	1628.57	2989.62	717.1	0	0	32	0	0	0	4	0	0	1	0	0	0	9	0	0	0	1	3	50	N/A	GO:0000275;GO:0005739;GO:0046933;GO:0000275;GO:0005739;GO:0046933;GO:0000275;GO:0005739;GO:0046933
TR048157	LOC_Os07g09870.1	F-box domain containing protein, expressed	5.33e-08	-2.37173	592.511	3805.41	77.7405	1190.8	3	0	11	0	0	0	8	1	2	18	0	4	0	1	2	0	3	9	1	63	AK073823;AK069093	N/A
TR033397	LOC_Os01g53020.1	DnaJ domain containing protein, expressed	5.44e-08	3.61613	7813.1	600.997	1165.41	338.678	0	1	4	0	0	0	6	0	1	0	0	0	0	0	0	0	0	0	7	19	AK100064	GO:0006457
TR035320	LOC_Os02g03720.1	Expressed protein	5.46e-08	3.51295	2388.73	97.0508	851.711	44.6577	1	0	12	0	0	0	1	0	0	0	0	0	0	1	0	0	2	0	1	18	N/A	N/A
TR037303	LOC_Os02g34560.1	Neutral/alkaline invertase, putative, expressed	5.47e-08	-1.43185	824.492	2374.56	287.331	718.356	22	12	13	0	0	0	4	0	1	15	0	2	0	0	5	0	6	0	10	90	AK102741	GO:0004564
TR073082	LOC_Os12g40550.1;LOC_Os12g40550.2	Amidase, hydantoinase/carbamoylase family protein, expressed	5.48e-08	-2.12442	261.03	1492.61	92.0848	49.6843	7	8	16	1	0	0	3	0	1	11	0	0	0	0	1	0	1	3	3	55	AK101904	GO:0006508;GO:0008237;GO:0006508;GO:0008237
TR035090	LOC_Os01g74610.1	Zinc finger, C3HC4 type family protein, expressed	5.5e-08	-1.65207	849.282	2887.28	182.784	145.583	14	3	6	0	0	0	4	0	0	3	0	8	0	1	1	0	1	1	1	43	AK122066;AK060263	N/A
TR071772	LOC_Os07g42640.1;LOC_Os07g42640.2	FYVE zinc finger family protein, expressed	5.54e-08	-1.49349	708.263	2096.37	70.6131	247.51	32	10	21	0	0	0	15	0	6	12	0	2	2	0	0	0	2	9	2	113	AK121137;AK062041	GO:0005515;GO:0005515
TR072893	LOC_Os11g01590.1;LOC_Os12g01570.1	Major Facilitator Superfamily protein, expressed;Nodulin-like family protein, expressed	5.58e-08	2.25236	1178.59	157.292	140.106	33.03	1	0	2	0	0	0	2	0	0	3	0	0	0	0	0	0	0	2	7	17	AK065945	N/A
TR035512	LOC_Os02g06300.1	GTP-binding protein LepA containing protein, expressed	5.61e-08	1.7927	1392.64	331.202	400.598	169.437	0	3	4	0	0	0	0	0	0	1	0	0	0	0	0	0	0	0	8	16	N/A	GO:0003746;GO:0005525
TR072618	LOC_Os01g39120.1;LOC_Os05g02130.1;LOC_Os10g32780.1	RING zinc finger ankyrin protein, putative;ankyrin repeat family protein, putative, expressed;RING zinc finger ankyrin protein, putative	5.61e-08	-2.13237	241.959	1323.21	130.199	651.455	35	10	11	0	0	0	18	0	7	40	0	1	0	0	3	0	12	1	4	142	AK107650;AK105930;AK102800;AK059322;AF272860	GO:0005515;GO:0005515;GO:0008270;GO:0005515
TR047428	LOC_Os04g58710.1;LOC_Os04g58710.2	AMP-binding enzyme family protein, expressed	5.62e-08	3.04141	7675.7	798.091	3114.16	111.63	58	33	54	5	0	0	30	0	2	53	0	12	2	0	7	0	36	9	11	312	AK119512;AK105693	GO:0009411;GO:0009611;GO:0009621;GO:0009698;GO:0016207;GO:0016208;GO:0009411;GO:0009611;GO:0009621;GO:0009698;GO:0016207;GO:0016208
TR046033	LOC_Os04g40840.1	Radical SAM domain-containing protein, putative, expressed	5.64e-08	-1.47263	295.284	1003.12	28.4156	105.593	12	2	5	2	0	0	3	0	3	11	0	0	0	0	0	0	2	0	0	40	AK122179	N/A
TR054811	LOC_Os10g28020.1	Prolyl oligopeptidase family protein, expressed	5.64e-08	1.63161	1935.29	511.642	436.413	128.058	9	2	15	0	0	0	23	1	19	2	0	0	0	0	7	0	2	1	5	86	AK070876;AK066606	N/A
TR059986	LOC_Os09g17720.1	Hypothetical protein	5.66e-08	4.17269	4188.73	101.575	1311.55	11.1044	0	0	0	0	0	0	0	0	0	0	0	0	0	0	0	0	0	0	0	0	N/A	N/A
TR064111	LOC_Os05g46220.1	Mitochondrial carrier protein, expressed	5.66e-08	-1.6619	246.578	1069.1	53.5826	273.817	1	0	2	1	0	0	3	0	0	1	0	0	0	0	0	0	0	0	0	8	AK066441	GO:0005471;GO:0005488;GO:0005739;GO:0005740;GO:0005743;GO:0006810;GO:0006839;GO:0015865
TR041891	LOC_Os03g39830.1	Expressed protein	5.66e-08	3.5197	3981.06	220.525	1749.98	36.7517	0	0	12	0	0	0	6	0	0	3	0	0	0	0	0	0	0	1	2	24	AK065923	N/A
TR072127	LOC_Os10g32348.3;LOC_Os10g32348.4	PsbP family protein, expressed	5.66e-08	-1.87609	1302.09	5202.95	205.619	1921.12	1	1	50	0	0	0	6	0	0	1	19	0	0	0	0	0	0	3	3	84	AK072202	GO:0003677;GO:0005634;GO:0009543;GO:0009654;GO:0030095;GO:0003677;GO:0005634;GO:0009543;GO:0009654;GO:0030095
TR070962	LOC_Os03g14040.1;LOC_Os03g14040.2	Expressed protein	5.66e-08	4.23115	8203.02	286.089	4125.53	47.5381	2	0	45	0	0	0	30	0	2	2	0	0	0	0	2	0	4	6	11	104	AK104109;AK061036	N/A
TR072425	LOC_Os06g49480.1;LOC_Os06g49480.2	Peptidyl-prolyl cis-trans isomerase 1, putative, expressed	5.66e-08	-1.3467	970.659	2658.49	147.171	626.714	47	43	45	3	0	0	29	4	17	28	0	20	14	2	11	2	46	3	7	321	AK072490;AK060865	GO:0003755;GO:0005624;GO:0005829;GO:0006457;GO:0007165;GO:0003755;GO:0005624;GO:0005829;GO:0006457;GO:0007165
TR064459	LOC_Os05g50930.1	Sigma-70, region 4 family protein, expressed	5.67e-08	3.3696	4519.1	293.796	1349.51	32.6986	0	0	6	0	0	0	1	0	0	1	0	0	0	0	0	0	0	1	10	19	AK105697	GO:0003677;GO:0003700;GO:0003899;GO:0006352;GO:0006355;GO:0009507;GO:0016987;GO:0045941
TR070392	LOC_Os01g56780.1;LOC_Os01g56780.2	Plus-3 domain containing protein, expressed	5.67e-08	1.50665	843.335	215.364	243.984	80.9873	8	0	19	0	0	0	4	0	1	10	0	1	1	1	2	0	3	2	3	55	AK101217	GO:0003676;GO:0003676
TR055212	LOC_Os10g33800.1;LOC_Os10g33800.2	Malate dehydrogenase, cytoplasmic, putative, expressed	5.67e-08	1.69338	11988.5	3617.25	3039.87	943.672	217	61	123	2	0	0	113	2	31	232	2	52	10	8	6	0	100	10	51	1020	AK104691;AK066396;AF353203	GO:0005739;GO:0016615;GO:0005739;GO:0016615
TR055733	LOC_Os10g40740.1	Helix-loop-helix DNA-binding domain containing protein, expressed	5.71e-08	3.23088	5209.62	410.006	2044.91	159.198	3	0	6	0	0	0	0	0	0	0	0	0	0	1	0	0	0	0	0	10	N/A	GO:0003677;GO:0003700;GO:0045449
TR050374	LOC_Os07g46460.1	Ferredoxin-dependent glutamate synthase, chloroplast precursor, putative, expressed	5.73e-08	4.10298	12619.4	541.38	6823.15	115.41	3	0	33	0	0	0	19	0	1	0	0	1	0	2	2	0	2	2	12	77	AK120896	GO:0006537;GO:0009536;GO:0009853;GO:0016040;GO:0016041;GO:0042128
TR072382	LOC_Os06g41360.1;LOC_Os06g41360.4;LOC_Os06g41360.5	Ribose-phosphate pyrophosphokinase 2, putative, expressed	5.83e-08	-1.48892	603.181	1965.62	195.681	720.306	15	3	60	0	0	0	23	0	13	10	0	0	0	0	16	0	7	0	78	225	AK068485;AK067686;AK066802;AK065878	GO:0004749;GO:0009165;GO:0004749;GO:0009165;GO:0004749;GO:0009165
TR071064	LOC_Os03g27120.1	ICE-like protease p20 domain containing protein, expressed	5.92e-08	2.78195	8018.76	1113.3	3373.33	764.182	1	31	26	0	0	0	26	0	3	8	0	0	0	0	3	0	21	0	4	123	N/A	GO:0004197;GO:0006508;GO:0006917;GO:0030693
TR061132	LOC_Os09g36520.1	Ki1 protein, putative, expressed	5.93e-08	1.59835	2366.4	662.66	409.459	187.828	3	2	39	0	0	0	18	0	0	13	0	0	0	0	2	0	10	15	7	109	N/A	N/A
TR056711	N/A	N/A	6e-08	1.17463	1050.89	386.318	92.7089	50.46	0	0	0	0	0	0	0	0	0	0	0	0	0	0	0	0	0	0	0	0	N/A	N/A
TR064630	LOC_Os12g02370.1	Chalcone-flavanone isomerase family protein, expressed	6e-08	2.11478	666.711	64.0476	131.161	16.2651	0	0	8	0	0	0	3	0	4	6	0	0	0	0	0	0	0	1	1	23	AK099443	GO:0005634;GO:0005783;GO:0009411;GO:0009705;GO:0009813;GO:0042406;GO:0045430
TR060959	LOC_Os09g33450.1;LOC_Os09g33450.2	DHHC zinc finger domain containing protein, expressed	6e-08	-1.76569	518.486	2003.61	102.642	560.172	29	3	13	0	0	0	6	0	12	13	0	6	0	0	2	0	4	1	7	96	AK121806	N/A
TR070319	LOC_Os01g47540.1;LOC_Os01g47540.2;LOC_Os01g47540.4	CTD-phosphatase, putative, expressed	6e-08	-1.71541	621.034	2192.02	45.2064	442.982	45	8	59	0	0	0	10	0	7	30	0	34	0	0	1	0	1	4	6	205	AK071909;AK066990	GO:0000775;GO:0005634;GO:0005694;GO:0000775;GO:0005634;GO:0005694;GO:0000775;GO:0005634;GO:0005694
TR063397	LOC_Os05g35460.1	Patellin-5, putative, expressed	6.06e-08	-1.56684	512.245	1644.26	146.374	332.909	4	2	14	1	0	0	5	0	1	18	0	0	0	0	0	0	1	0	2	48	AK069844	GO:0005215;GO:0006810
TR031651	LOC_Os01g25600.1	Tetratricopeptide repeat, putative, expressed	6.08e-08	2.51273	1433.4	148.145	383.304	23.6466	0	0	12	0	0	0	6	0	0	8	0	0	0	0	0	0	0	0	4	30	AK072081;AK060388	N/A
TR039333	LOC_Os03g03164.1;LOC_Os03g03164.3;LOC_Os03g03164.4	Homeobox protein HD1, putative, expressed	6.08e-08	-1.90745	96.2222	675.017	25.4757	130.936	0	12	23	0	0	0	12	0	4	2	0	0	0	0	2	0	0	8	1	64	AK120888;AK060316	GO:0003677;GO:0003700;GO:0005634;GO:0005737;GO:0009416;GO:0003677;GO:0003700;GO:0005634;GO:0005737;GO:0009416;GO:0003677;GO:0003700;GO:0005634;GO:0005737;GO:0009416
TR038906	LOC_Os02g55560.1	DNA-binding protein phosphatase 2C, putative, expressed	6.11e-08	1.47888	706.163	168.25	200.554	47.9049	2	1	5	0	0	0	8	0	0	24	0	0	4	1	1	0	3	1	3	53	AK099720	GO:0015071
TR064850	LOC_Os12g05890.1	Expressed protein	6.15e-08	2.09764	723.966	96.3802	222.173	28.1777	0	0	0	0	0	0	1	0	0	0	0	0	0	0	0	0	0	0	0	1	AK060647	N/A
TR033886	LOC_Os01g59090.1	Thylakoid lumenal 20 kDa protein, putative, expressed	6.15e-08	3.61317	3240.9	146.148	1037.34	38.8177	1	0	1	0	0	0	10	0	0	2	0	0	0	0	0	0	0	1	0	15	AK104269;AK065795;AK061140	GO:0009543
TR055381	LOC_Os10g35840.1	Glutamyl-tRNA reductase, chloroplast precursor, putative, expressed	6.2e-08	2.98557	15376	1798.68	3726.53	401.867	2	0	71	0	0	0	25	0	1	3	0	1	0	0	0	0	1	1	23	128	AK099393;AB011416	GO:0006779;GO:0006783;GO:0008883;GO:0009416;GO:0009507;GO:0015995
TR062898	LOC_Os05g27950.1	Cp protein, putative, expressed	6.22e-08	1.49145	2232.84	669.159	336.999	246.512	4	0	2	0	0	0	6	0	2	3	0	0	0	0	2	0	0	3	1	23	AK102727;AK058872	N/A
TR073245	LOC_Os11g39370.1;LOC_Os11g39370.2	BRASSINOSTEROID INSENSITIVE 1-associated receptor kinase 1 precursor, putative, expressed	6.23e-08	1.28295	614.888	175.489	252.086	65.8803	0	15	45	0	0	0	22	0	0	1	0	0	0	0	3	0	0	3	2	91	AK111536	GO:0004674;GO:0004675;GO:0005524;GO:0005886;GO:0006468;GO:0007169;GO:0009793;GO:0016301;GO:0004674;GO:0004675;GO:0005524;GO:0005886;GO:0006468;GO:0007169;GO:0009793;GO:0016301
TR057892	LOC_Os06g33180.1	Expressed protein	6.24e-08	1.54716	1145.63	302.726	436.301	121.236	20	1	4	0	0	0	11	1	5	10	0	0	0	0	5	0	3	0	10	70	AK119245;AK105107;AK062190	GO:0003700
TR072784	LOC_Os05g40270.1;LOC_Os05g40270.2;LOC_Os05g40270.3;LOC_Os05g40270.4;LOC_Os05g40270.6	Leucine-rich repeat transmembrane protein kinase, putative, expressed	6.29e-08	1.68583	1500.66	371.043	397.652	119.349	25	21	148	0	0	0	274	5	53	5	0	42	0	5	30	0	0	6	20	634	AK120184;AK111739;AK067371	GO:0004674;GO:0005524;GO:0006468;GO:0007169;GO:0016301;GO:0004674;GO:0005524;GO:0006468;GO:0007169;GO:0016301;GO:0004674;GO:0005524;GO:0006468;GO:0007169;GO:0016301;GO:0004674;GO:0005524;GO:0006468;GO:0007169;GO:0016301;GO:0004674;GO:0005524;GO:0006468;GO:0007169;GO:0016301
TR071953	LOC_Os08g36480.1;LOC_Os08g36500.1	Nitrate reductase 1, putative, expressed;Nitrate reductase 1, putative, expressed	6.35e-08	3.99731	3603.13	105.421	2328.68	40.7694	15	17	18	0	0	0	0	0	0	17	0	0	0	0	1	0	19	0	9	96	AK121810;AK102363;AK101662	GO:0004128;GO:0005739;GO:0005829;GO:0006118;GO:0006790;GO:0008134;GO:0008482;GO:0008940;GO:0009416;GO:0009703;GO:0042128;GO:0004128;GO:0005739;GO:0005829;GO:0006118;GO:0006790;GO:0008134;GO:0008482;GO:0008940;GO:0009416;GO:0009703;GO:0042128
TR070714	LOC_Os02g38020.1;LOC_Os02g38020.2	Phosphate transporter family protein, expressed	6.35e-08	4.18506	5584.71	155.652	2354.93	27.5294	4	0	50	0	0	0	63	0	2	8	0	0	0	0	5	0	0	4	11	147	AK104702;AK067498	GO:0006817;GO:0009673;GO:0009941;GO:0006817;GO:0009673;GO:0009941
TR053007	LOC_Os08g39090.1	Expressed protein	6.36e-08	-1.36846	609.527	1667.54	66.2552	275.242	13	3	22	0	0	0	8	0	2	2	0	2	0	0	2	0	0	5	0	59	AK064018	N/A
TR067716	LOC_Os11g09310.1	Zinc knuckle family protein, expressed	6.38e-08	-1.49207	388.273	1276.53	97.121	360.849	20	0	17	0	0	0	0	0	1	9	0	1	0	0	0	0	4	1	1	54	AK120040;AK101774	GO:0003676
TR035071	LOC_Os01g74350.1	Soluble inorganic pyrophosphatase, putative, expressed	6.43e-08	-1.56219	290.808	1090.66	106.493	335.048	10	0	1	0	0	0	0	0	0	0	0	0	0	0	0	0	1	0	0	12	N/A	GO:0005634;GO:0005737;GO:0008152;GO:0016020;GO:0016462
TR034020	LOC_Os01g60830.1	Expressed protein	6.43e-08	4.63917	6095.9	120.632	2448.67	36.9717	0	2	39	0	0	0	2	0	6	1	0	0	0	1	0	0	0	1	4	56	N/A	N/A
TR039674	LOC_Os03g07300.1	Ribulose-phosphate 3-epimerase, chloroplast precursor, putative, expressed	6.43e-08	3.6387	28325	2238.38	6992.91	903.316	1	0	78	2	1	0	74	0	3	6	0	4	0	2	3	0	4	2	15	195	AK099215;AK066306;AK061772;AF047444	GO:0004750;GO:0005975
TR058576	LOC_Os06g43810.1	Expressed protein	6.46e-08	1.64541	989.618	226.749	313.277	139.649	2	0	1	0	0	0	14	0	0	1	0	0	0	0	0	0	13	0	4	35	AK062869	N/A
TR033913	LOC_Os01g59510.1	Ribonuclease III family protein, putative, expressed	6.47e-08	2.56954	1701.7	180.098	445.583	50.3295	1	0	3	0	0	0	3	0	0	2	0	0	0	0	1	0	1	0	4	15	AK104320;AK099056;AK071916	GO:0003723;GO:0004525;GO:0006396
TR042987	LOC_Os03g54000.1	Oligopeptide transporter 3, putative, expressed	6.47e-08	2.3026	1260.06	152.14	341.7	30.5907	12	10	19	1	0	0	4	0	4	6	0	0	0	2	13	0	0	4	0	75	AK102404	GO:0006857;GO:0015198;GO:0016020
TR034235	LOC_Os01g63690.1	Nematode-resistance protein, putative, expressed	6.47e-08	-1.26454	109.973	423.54	27.9115	90.1778	27	19	33	0	0	0	8	1	2	18	0	0	0	0	2	0	10	2	14	136	AY224522;AK099776	N/A
TR070697	LOC_Os02g34560.1;LOC_Os02g34560.2	Neutral/alkaline invertase, putative, expressed	6.47e-08	-1.83524	743.684	2793.81	173.325	107.866	43	25	28	0	0	0	7	0	2	28	0	4	0	0	10	0	11	0	19	177	AK102741	GO:0004564;GO:0004564
TR056593	LOC_Os06g09570.1	Nucleolar GTP-binding protein 1, putative, expressed	6.48e-08	-3.12473	575.658	5703.64	189.365	1460.39	8	1	3	0	0	0	4	1	0	11	0	0	0	1	0	0	2	0	3	34	AK101986;AK060430	GO:0000166
TR069999	LOC_Os11g47970.2;LOC_Os11g47970.3;LOC_Os11g47970.4;LOC_Os11g47970.5	Ribulose bisphosphate carboxylase/oxygenase activase, chloroplast precursor, putative, expressed	6.48e-08	4.25121	39498.2	2107.11	9692.93	912.57	10	2	1378	9	2	0	119	0	57	13	0	3	5	8	12	0	20	23	140	1801	OSU74321;AK119513;AK104332;AK064986;AK060847;AK060841;AB034748	GO:0009416;GO:0009507;GO:0016887;GO:0030234;GO:0009416;GO:0009507;GO:0016887;GO:0030234;GO:0009416;GO:0009507;GO:0016887;GO:0030234;GO:0009416;GO:0009507;GO:0016887;GO:0030234
TR043939	LOC_Os04g02900.1	Pyruvate dehydrogenase E1 component alpha subunit, putative, expressed	6.52e-08	-3.9797	463.779	10576.8	150.931	5590.02	30	10	19	0	0	0	34	1	22	65	0	8	0	0	0	0	20	0	14	223	AK069299	GO:0003863;GO:0004739;GO:0005739;GO:0008152
TR036865	LOC_Os02g27400.1	F-box protein interaction domain containing protein, expressed	6.54e-08	-2.23994	456.828	2532.9	106.906	801.885	4	1	23	0	0	0	9	0	3	8	0	0	0	0	2	0	3	2	4	59	AK100540	N/A
TR052396	LOC_Os08g30730.2	Holocarboxylase synthetase, putative, expressed	6.55e-08	-2.0581	1281.88	6033.15	93.1493	1602.29	1	8	11	0	0	0	7	0	0	4	0	4	0	0	0	0	0	1	4	40	AK098973;AK060114	N/A
TR040831	LOC_Os03g21560.1	Possible Photosystem II reaction center Psb27 protein, putative, expressed	6.55e-08	3.98532	4787.32	166.316	2143.18	48.7348	0	1	21	0	0	0	13	0	2	2	0	1	0	4	0	0	7	2	15	68	N/A	GO:0009543;GO:0030095
TR035440	LOC_Os02g05330.1	Eukaryotic initiation factor 4A, putative, expressed	6.55e-08	-1.27773	404.39	1139.14	79.7924	322.754	40	9	24	2	0	0	9	0	2	26	0	3	2	0	4	0	9	6	6	142	AK073620	GO:0003743;GO:0006413;GO:0008026
TR053351	LOC_Os08g43550.1	Myb-related protein Zm38, putative, expressed	6.58e-08	-2.79474	678.285	5099.03	392.481	2405.02	1	8	9	0	0	0	1	0	0	12	0	0	0	1	0	0	11	1	3	47	AK060276	GO:0003677;GO:0003700;GO:0006355;GO:0009611;GO:0009800;GO:0009892;GO:0010224;GO:0016481
TR062967	LOC_Os05g28960.1	Acyltransferase family protein, expressed	6.6e-08	-1.36729	729.244	1933.1	118.309	352.345	4	3	8	0	0	0	5	0	1	5	0	0	1	0	0	0	5	0	1	33	AK060514	GO:0008152;GO:0008415
TR058922	LOC_Os06g48500.2	Expressed protein	6.6e-08	-2.73536	511.602	3755.77	136.367	450.188	5	5	17	0	0	0	20	1	7	3	0	0	0	0	0	0	4	3	6	71	AK105781	N/A
TR037273	N/A	N/A	6.61e-08	2.67349	1542.65	136.727	309.212	14.193	0	0	0	0	0	0	0	0	0	0	0	0	0	0	0	0	0	0	0	0	N/A	N/A
TR042186	LOC_Os03g43890.1	WD-40 repeat protein MSI1, putative, expressed	6.64e-08	-1.41458	526.834	1571.55	34.1141	267.234	8	0	2	0	0	0	1	0	0	4	0	0	0	0	0	0	2	0	0	17	AK059114	GO:0000166;GO:0005515;GO:0005634;GO:0005737;GO:0007275;GO:0009826;GO:0009908;GO:0009965;GO:0010090;GO:0016568;GO:0016585;GO:0046872
TR034190	LOC_Os01g62970.1	Expressed protein	6.64e-08	-2.24409	1109.25	6177.37	355.431	2586.85	1	2	24	0	0	0	2	0	0	4	0	0	0	0	0	0	1	6	2	42	N/A	N/A
TR051517	LOC_Os08g14450.1	Sigma-70 region 2 family protein, expressed	6.64e-08	3.48597	4324.48	239.938	1934.41	80.4995	2	3	12	0	0	0	29	0	4	7	0	1	0	1	0	0	1	0	10	70	AK099922;AK068874;AB096012	GO:0003677;GO:0003700;GO:0003899;GO:0006352;GO:0006355;GO:0009507;GO:0016987;GO:0019685;GO:0045941
TR032110	LOC_Os01g34790.1	Expressed protein	6.68e-08	1.67255	1033.98	237.793	258.457	65.2935	0	1	2	0	0	0	0	0	0	1	0	0	0	0	0	0	0	2	1	7	N/A	N/A
TR068313	LOC_Os11g19700.1	Cycloeucalenol cycloisomerase, putative, expressed	6.73e-08	1.63244	1781.02	448.963	241.034	49.0253	6	0	7	0	0	0	0	0	2	5	0	3	0	0	0	0	3	2	1	29	N/A	GO:0016126;GO:0047793
TR049975	LOC_Os07g41080.1	Hydrolase, alpha/beta fold family protein	6.79e-08	2.16939	2557.16	453.091	548.029	27.5407	3	0	1	0	0	0	4	0	0	3	0	0	0	0	0	0	1	1	1	14	N/A	GO:0016787
TR034770	LOC_Os01g70520.1;LOC_Os01g70520.2	Glycosyl hydrolase family 1 protein, expressed	6.79e-08	2.16598	1422.96	219.026	387.157	45.5863	0	0	14	0	0	0	8	1	3	4	0	0	0	0	0	0	2	0	7	39	AK119221;AK070499	GO:0004553;GO:0004553
TR066844	LOC_Os12g40500.1;LOC_Os12g40500.2	Expressed protein	6.79e-08	-1.28623	301.532	874.748	50.7872	123.032	4	0	26	0	0	0	0	0	4	2	0	0	0	0	0	0	3	0	3	42	AK100450	N/A
TR070278	LOC_Os01g40630.1;LOC_Os01g40630.2	Lysine Decarboxylase, putative, expressed	6.79e-08	2.71616	2087.43	290.763	648.374	140.308	0	20	36	0	0	0	10	0	12	2	0	0	0	0	0	0	5	0	7	92	N/A	GO:0008152;GO:0016831;GO:0008152;GO:0016831
TR042677	OSRNAATH2	DNA binding protein related cluster	6.85e-08	-1.19644	2293.08	7896.28	3927.52	14201.7	0	0	0	0	0	0	0	0	0	0	0	0	0	0	0	0	0	0	0	0	OSRNAATH2	N/A
TR031451	LOC_Os01g21990.1	CRS2-associated factor 2, putative, expressed	6.85e-08	2.90761	1702.41	127.459	279.373	49.0551	0	0	0	1	0	0	0	0	0	1	0	0	0	0	0	0	0	0	1	3	N/A	N/A
TR046074	LOC_Os04g41310.1;LOC_Os04g41310.2	Protein kinase domain containing protein, expressed	6.85e-08	1.82123	1425.09	310.962	259.084	84.3799	2	18	50	0	0	0	7	0	12	9	0	1	0	0	3	0	0	9	13	124	AK065576	GO:0016301;GO:0016301
TR068610	LOC_Os11g26860.1	Serine hydroxymethyltransferase, mitochondrial precursor, putative, expressed	6.87e-08	1.43532	3413.84	1175.83	896.788	385.564	23	16	9	0	0	0	39	1	1	80	0	0	2	1	0	0	27	1	5	205	AK105983;AK105624;AK101450;AK071541	GO:0004372;GO:0005739;GO:0005759;GO:0005829;GO:0006544;GO:0006563;GO:0006800;GO:0009626;GO:0019464
TR066941	LOC_Os12g41810.1	WPP domain associated protein, putative, expressed	6.88e-08	1.53936	546.623	123.999	144.556	34.5537	0	0	2	0	0	0	0	0	1	1	2	0	0	0	0	0	0	0	1	7	AK070162	GO:0005739
TR054025	LOC_Os10g10170.1	Pentatricopeptide, putative, expressed	6.92e-08	1.94947	3136.98	717.426	442.373	316.501	0	0	12	0	0	0	5	0	3	1	0	1	0	0	5	0	0	0	18	45	AK066480	N/A
TR031242	LOC_Os01g18080.1	Transposon protein, putative, CACTA, En/Spm sub-class, expressed	6.95e-08	-2.27296	1609.45	8752.51	255.941	2893.48	3	19	11	0	0	0	56	0	9	25	0	3	0	0	6	0	19	5	1	157	AK106177;AK104803;AK104498;AK068117	N/A
TR070834	LOC_Os02g56200.1;LOC_Os02g56200.2	ABC1 family protein, putative, expressed	6.97e-08	2.83023	3622.25	362.356	912.691	22.455	15	16	11	3	0	0	17	1	5	14	0	4	1	0	2	0	3	1	4	97	AK105072;AK067109	GO:0005215;GO:0005215
TR050900	LOC_Os08g04430.1	Expressed protein	6.99e-08	1.52557	4653.46	1614.32	1044.6	517.433	0	0	3	0	0	0	0	0	0	0	0	0	0	0	0	0	1	0	3	7	AK107842	N/A
TR041745	LOC_Os03g37640.1;LOC_Os03g37640.2	MATE efflux family protein, expressed	7.02e-08	2.37201	3173.73	497.97	616.853	46.6145	13	1	28	0	0	0	0	0	0	5	0	0	0	0	0	0	3	3	3	56	AK102204	GO:0005215;GO:0015297;GO:0016020;GO:0005215;GO:0015297;GO:0016020
TR056969	LOC_Os06g14324.1	Calcium binding EF-hand protein, putative, expressed	7.09e-08	4.96367	8491.85	123.381	3613.21	61.2966	1	0	29	0	0	0	13	0	6	2	0	0	0	0	2	0	1	1	5	60	AK066241;AK065756	GO:0005509;GO:0005576;GO:0009269;GO:0009651;GO:0009737;GO:0009793;GO:0016298
TR061780	LOC_Os05g05830.1	C-1-tetrahydrofolate synthase, cytoplasmic, putative, expressed	7.16e-08	2.57077	2919.29	366.25	654.454	93.3375	3	3	13	0	0	0	16	0	1	12	0	0	0	0	0	0	3	1	7	59	AK104502;AK103505;AK060882	GO:0003824;GO:0009396
TR049702	LOC_Os07g37650.1	GTPase activating protein, putative, expressed	7.16e-08	-1.95	1729.17	7180.84	295.651	637.336	36	14	74	1	2	0	22	0	18	19	0	5	3	0	10	0	6	6	15	231	AK068892;AK067240;AK067125;AK059690	GO:0003677;GO:0005543;GO:0005634;GO:0005794;GO:0005886;GO:0006886;GO:0008060;GO:0016020
TR072323	LOC_Os06g21560.1;LOC_Os06g21560.2	CDK5RAP3, putative, expressed	7.18e-08	-1.23494	416.35	1114.88	62.4855	113.353	21	9	4	1	0	0	14	0	9	8	0	1	1	0	4	0	3	0	2	77	AK101600;AK067233	N/A
TR069368	LOC_Os11g38260.1	Harpin binding protein 1, putative, expressed	7.22e-08	3.08718	3824.35	300.291	1072.05	26.6644	4	0	18	0	0	0	3	0	1	2	0	0	0	1	0	0	0	2	3	34	AK106159;AK071115	GO:0005198
TR071509	LOC_Os04g47860.1;LOC_Os04g47860.5	INDETERMINATE-related protein 9, putative, expressed	7.22e-08	2.1945	2233.12	348.979	1297.84	168.265	8	22	61	0	0	0	19	0	8	61	0	6	2	0	2	0	34	4	8	235	AK120723	GO:0003676;GO:0003700;GO:0008270;GO:0045449;GO:0003676;GO:0003700;GO:0008270;GO:0045449
TR058579	LOC_Os06g43860.1;LOC_Os06g43860.2;LOC_Os06g43860.3;LOC_Os06g43860.4	Homeobox protein knotted-1-like 3, putative, expressed	7.22e-08	1.77366	15927.3	4457.62	3366.37	358.043	8	8	179	0	6	0	37	0	4	14	0	0	0	0	12	0	0	7	39	314	AB061818;AB007628	GO:0003677;GO:0003700;GO:0005634;GO:0005737;GO:0009416;GO:0003677;GO:0003700;GO:0005634;GO:0005737;GO:0009416;GO:0003677;GO:0003700;GO:0005634;GO:0005737;GO:0009416;GO:0003677;GO:0003700;GO:0005634;GO:0005737;GO:0009416
TR070665	LOC_Os02g26700.1;LOC_Os02g26700.2;LOC_Os02g26700.3;LOC_Os02g26700.4;LOC_Os02g26700.5	ChaC-like protein, expressed	7.26e-08	-3.22547	2947.43	29527.8	772.207	12662.1	535	97	877	4	0	0	365	8	33	297	0	409	43	11	33	0	123	58	23	2916	AK119187;AK104516;AK104503;AK104351;AK104241;AK104223;AK104187;AK071205;AB112061	N/A
TR071982	LOC_Os08g39300.1;LOC_Os08g39300.2;LOC_Os08g39300.3	Serine-glyoxylate aminotransferase, putative, expressed	7.29e-08	1.7366	14513.8	4176.47	3546.45	853.282	14	30	1018	4	0	0	111	0	18	35	0	0	0	8	0	0	1	48	116	1403	AK099206;AK065126;AK064774	GO:0005777;GO:0008453;GO:0009853;GO:0005777;GO:0008453;GO:0009853;GO:0005777;GO:0008453;GO:0009853
TR043453	LOC_Os03g60080.1	NAC-domain containing protein 19, putative, expressed	7.32e-08	-3.0142	601.347	5453.73	301.369	773.658	57	33	46	1	0	0	56	0	24	73	0	3	1	2	8	1	98	3	23	429	AY596808;AK104712;AK104551;AK099245;AK067690	GO:0003700;GO:0005634;GO:0007275;GO:0009416;GO:0009611;GO:0009744;GO:0009751;GO:0009753;GO:0009867;GO:0016563
TR062521	LOC_Os05g19380.1	Pentatricopeptide, putative, expressed	7.38e-08	2.92889	1897.64	146.128	365.616	40.4542	2	0	4	0	0	0	1	0	0	0	0	0	0	0	0	0	0	0	1	8	AK067135	N/A
TR070217	LOC_Os01g21320.1;LOC_Os01g21320.2	UDP-D-glucuronate decarboxylase, putative, expressed	7.38e-08	-1.84313	830.532	3257.49	193.329	1662.65	19	9	37	0	0	0	22	1	2	33	0	2	0	2	3	0	26	8	7	171	AK101168;AK061857;AB167396	GO:0000139;GO:0003824;GO:0008460;GO:0009225;GO:0016020;GO:0019305;GO:0042732;GO:0048040;GO:0000139;GO:0003824;GO:0008460;GO:0009225;GO:0016020;GO:0019305;GO:0042732;GO:0048040
TR037313	LOC_Os02g34730.1	Transposon protein, putative, Mariner sub-class, expressed	7.39e-08	-1.61579	680.091	2287.73	206.978	546.918	0	0	0	0	0	0	0	0	1	1	0	1	0	0	0	0	0	0	1	4	N/A	N/A
TR070306	LOC_Os01g44980.1;LOC_Os01g45070.1;LOC_Os01g45070.2	Peptide deformylase, putative;Peptide deformylase, chloroplast precursor, putative, expressed	7.39e-08	2.21219	3875.8	698.016	792.203	59.3757	5	6	12	0	0	0	0	0	0	7	0	0	0	0	0	0	1	0	2	33	AK106980	GO:0001718;GO:0005739;GO:0006412;GO:0042586;GO:0001718;GO:0005739;GO:0006412;GO:0042586;GO:0001718;GO:0005739;GO:0006412;GO:0042586
TR070194	LOC_Os01g16180.1;LOC_Os01g16180.2;LOC_Os01g16180.3	MT-A70 family protein, expressed	7.39e-08	-2.77984	134.488	1091.47	72.9908	225.647	19	0	23	0	0	0	14	0	4	6	0	21	0	2	0	0	18	2	12	121	AK065023	GO:0008757;GO:0008757;GO:0008757
TR046419	LOC_Os04g45600.1	Expressed protein	7.4e-08	2.85445	1582.75	110.818	464.567	33.027	0	0	1	0	0	0	4	0	0	0	0	1	0	0	1	0	1	1	0	9	AK105343	N/A
TR039557	LOC_Os03g05800.1	Expressed protein	7.43e-08	2.88128	2231.61	190.934	597.491	72.3886	1	0	0	0	0	0	0	0	0	2	0	1	0	0	0	0	0	0	1	5	AK109525	N/A
TR042913	LOC_Os03g53190.1;LOC_Os03g53190.2	Histone H2A.Z, putative, expressed	7.43e-08	-1.28912	1722.95	4526.72	111.736	402.275	70	30	51	0	0	0	33	4	14	47	0	0	4	0	5	0	58	18	4	338	AK120299	GO:0003677;GO:0003677
TR037063	LOC_Os02g30410.1	Expressed protein	7.49e-08	2.31207	1477.83	193.127	542.489	63.9496	0	4	0	2	0	0	5	0	1	3	0	0	0	0	0	0	2	0	5	22	AK098971;AK070166	N/A
TR030653	LOC_Os01g09640.1	Myb-like DNA-binding domain, SHAQKYF class family protein, expressed	7.49e-08	-1.44696	526.892	1682.51	156.642	610.195	2	0	29	0	0	0	12	0	5	5	0	2	0	0	1	0	7	0	1	64	AK062109	GO:0003676;GO:0003677;GO:0003700;GO:0006355;GO:0045449
TR042599	LOC_Os03g49440.1	Phosphatase, putative, expressed	7.49e-08	-2.72795	1699.01	12584	341.28	3208.76	5	3	29	1	0	0	18	0	2	6	0	2	0	0	0	0	3	2	6	77	AK099563;AK061982	GO:0016787
TR040907	LOC_Os03g22490.1;LOC_Os03g22490.3	Heavy metal-associated domain containing protein, expressed	7.49e-08	-1.34259	706.206	1924.91	88.6533	300.038	0	2	33	0	0	0	2	0	0	15	2	2	2	0	0	0	2	4	24	88	N/A	GO:0030001;GO:0046872;GO:0030001;GO:0046872
TR047982	LOC_Os07g07680.1;LOC_Os07g07680.2	Hydroxyproline-rich glycoprotein family protein, putative, expressed	7.49e-08	-2.66963	1695.07	12671.3	248.565	5607.33	65	32	21	0	0	0	43	1	18	28	0	36	0	0	13	0	21	4	3	285	AK098899;AK098856;AK065275;AK061624	N/A
TR045853	LOC_Os04g38600.1;LOC_Os04g38600.2;LOC_Os04g38600.3	Glyceraldehyde-3-phosphate dehydrogenase A, chloroplast precursor, putative, expressed	7.49e-08	5.05377	41025	1214.94	10339.6	776.053	12	11	599	16	0	0	650	3	29	113	0	36	9	34	14	0	123	35	57	1741	AK119522;AK119220;AK104690;AK103994;AK103932;AK103922;AK071685	GO:0004365;GO:0005739;GO:0006096;GO:0006950;GO:0006979;GO:0008886;GO:0008943;GO:0009408;GO:0009416;GO:0009507;GO:0009570;GO:0009744;GO:0004365;GO:0005739;GO:0006096;GO:0006950;GO:0006979;GO:0008886;GO:0008943;GO:0009408;GO:0009416;GO:0009507;GO:0009570;GO:0009744;GO:0004365;GO:0005739;GO:0006096;GO:0006950;GO:0006979;GO:0008886;GO:0008943;GO:0009408;GO:0009416;GO:0009507;GO:0009570;GO:0009744
TR067287	LOC_Os11g03390.1;LOC_Os11g03390.2	FHA domain containing protein, expressed	7.5e-08	3.56348	4279.17	1183.96	2232.9	1836.6	6	0	50	0	0	0	27	0	0	1	0	0	0	0	6	0	0	4	38	132	AK104250;AK104179;AK104015;AK059969	N/A
TR031896	LOC_Os01g31360.1;LOC_Os01g31360.2;LOC_Os01g31360.3;LOC_Os01g31360.4;LOC_Os01g31360.5	Expressed protein	7.5e-08	2.56364	4869.78	742.427	1358.7	257.368	13	0	42	0	0	0	26	0	5	46	8	55	0	0	10	0	14	1	13	233	AK062264	N/A
TR054823	LOC_Os10g28200.1;LOC_Os10g28200.2	NAD dependent epimerase/dehydratase family protein, expressed	7.53e-08	-2.59386	666.459	4358.23	117.678	573.746	75	23	133	4	0	0	45	0	5	29	0	18	0	1	2	0	27	4	5	371	AK104822;AK069385;AB193582	GO:0000139;GO:0003824;GO:0008460;GO:0009225;GO:0016020;GO:0019305;GO:0042732;GO:0047918;GO:0048040;GO:0000139;GO:0003824;GO:0008460;GO:0009225;GO:0016020;GO:0019305;GO:0042732;GO:0047918;GO:0048040
TR032768	CA754243	ZF-HD homeobox protein-like related cluster	7.58e-08	2.92745	2215.23	197.8	252.071	97.8778	0	0	0	0	0	0	0	0	0	0	0	0	0	0	0	0	0	0	0	0	N/A	N/A
TR041528	LOC_Os03g32314.1	Allene oxide cyclase 3, chloroplast precursor, putative, expressed	7.64e-08	1.26729	786.975	250.024	234.178	68.7839	11	8	12	1	0	0	12	0	4	23	0	2	0	0	2	0	11	8	5	99	AK071443	GO:0009269;GO:0009695;GO:0046423
TR035381	LOC_Os02g04510.1	NmrA-like family protein	7.73e-08	3.82437	2788.12	79.785	803.534	33.5383	0	0	11	0	0	0	2	0	0	2	0	0	0	0	0	0	2	0	2	19	N/A	N/A
TR049693	LOC_Os07g37550.1	Chlorophyll a-b binding protein of LHCII type III, chloroplast precursor, putative, expressed	7.75e-08	4.87732	40692.7	1241.58	10907.2	388.394	5	5	157	1	0	0	931	2	13	44	0	3	2	3	0	0	13	16	68	1263	AK109399;AK068972;AK061512	GO:0005198;GO:0009769;GO:0015979;GO:0016168;GO:0030076;GO:0042651
TR060297	LOC_Os09g23110.1	Sugar transporter family protein, expressed	7.76e-08	2.9501	4402.35	403.972	1232.67	67.4325	2	0	7	0	0	0	0	0	0	0	0	0	0	0	1	0	0	1	8	19	N/A	GO:0005351;GO:0015144;GO:0016020
TR055479	LOC_Os10g37210.1	Electron transfer flavoprotein-ubiquinone oxidoreductase,mitochondrial precursor, putative, expressed	7.78e-08	-1.87054	352.302	1515.4	78.9028	285.338	7	1	25	0	0	0	4	0	1	1	0	0	0	0	1	0	1	6	0	47	N/A	GO:0003824;GO:0005739;GO:0005740;GO:0009054;GO:0009646
TR037170	LOC_Os02g32504.1;LOC_Os02g32504.2	Expressed protein	7.79e-08	1.64643	571.218	96.6532	214.125	37.4555	2	0	4	0	0	0	3	0	2	0	0	0	0	0	2	0	1	1	2	17	AK071231	N/A
TR035219	LOC_Os02g02550.1	Peptidyl-prolyl cis-trans isomerase, FKBP-type family protein, expressed	7.85e-08	2.3348	1101.74	120.539	213.343	22.672	0	0	1	0	0	0	4	0	1	1	0	0	0	0	0	0	0	2	3	12	AK112015;AK111582;AK104162	GO:0003755;GO:0005528;GO:0009543
TR045971	LOC_Os04g40040.1	Copper amine oxidase, enzyme domain containing protein, expressed	7.85e-08	-2.56381	567.388	4079.09	240.535	1717.51	23	6	17	2	0	0	7	1	0	25	0	0	0	0	0	0	22	5	5	113	AK119759;AK105824;AK059867	GO:0005507
TR070645	LOC_Os02g20380.1;LOC_Os02g20380.2	Expressed protein	7.88e-08	-1.55375	599.714	1741.66	122.796	668.698	25	25	12	0	0	0	1	0	3	12	0	3	0	0	6	0	1	4	0	92	AK058816	N/A
TR050531	LOC_Os07g48340.2	Calcium-binding protein CAST, putative, expressed	7.91e-08	2.82372	1558.13	107.802	652.122	41.1704	0	4	4	0	0	0	4	1	0	6	0	0	0	0	0	0	7	1	2	29	N/A	GO:0005509
TR037110	LOC_Os02g31070.1;LOC_Os02g31070.2	Expressed protein	7.91e-08	1.90957	1642.09	338.628	562.086	162.295	4	5	24	0	0	0	18	0	0	2	0	0	0	0	6	0	0	1	24	84	AK065046	N/A
TR061127	LOC_Os09g36450.1	Triosephosphate isomerase, chloroplast precursor, putative, expressed	8.04e-08	2.73707	13153.5	1893.05	2397.93	617.233	9	4	26	1	0	0	29	0	3	5	0	0	0	0	1	0	8	2	2	90	AK069488;AK058712	GO:0004807;GO:0005739;GO:0005829;GO:0008152;GO:0009507;GO:0019253
TR071492	LOC_Os04g45910.1;LOC_Os04g45910.2	Placental protein 11 precursor, putative, expressed	8.1e-08	1.33127	898.403	301.917	215.242	49.1519	7	6	8	1	0	0	6	0	2	7	0	0	0	0	2	0	0	0	1	40	AK068610	N/A
TR059240	LOC_Os09g03090.1	Expressed protein	8.1e-08	-1.61034	427.986	1471.44	111.047	131.522	8	3	2	0	0	0	2	0	4	10	0	4	1	0	0	0	7	1	0	42	AK102931	N/A
TR041202	LOC_Os03g27230.1	Phospho-2-dehydro-3-deoxyheptonate aldolase 1, chloroplast precursor, putative, expressed	8.11e-08	1.68368	1802.73	488.488	445.094	235.239	2	9	6	0	0	0	13	0	0	6	0	1	0	0	0	0	17	0	3	57	AK061085;AK059247;AB122057	GO:0003849;GO:0009507;GO:0009611;GO:0009618;GO:0016089
TR059940	LOC_Os09g16950.1	Lectin protein kinase, putative, expressed	8.21e-08	4.11055	4220.2	115.384	1526	24.6052	0	0	3	0	0	0	5	0	0	0	0	0	0	0	0	0	2	0	0	10	AK065757	GO:0016301
TR066982	LOC_Os12g42260.2	Initiation factor 2 subunit family protein, expressed	8.21e-08	-1.32389	236.428	768.897	34.7968	150.631	2	1	0	0	0	0	0	0	0	1	0	6	0	0	0	0	0	3	0	13	AK103148	GO:0003743;GO:0005525;GO:0005851;GO:0006413
TR053127	LOC_Os08g40610.1	Ribosomal protein S16 containing protein, expressed	8.21e-08	-1.34658	406.777	1177.91	74.7977	135.722	3	1	3	0	0	0	2	0	2	1	0	0	0	0	0	0	5	2	0	19	AK064304	GO:0003735;GO:0005840;GO:0006412;GO:0007046;GO:0009793
TR071659	LOC_Os07g14160.1;LOC_Os07g14160.2;LOC_Os07g14160.3;LOC_Os07g14160.4	Polygalacturonase family protein, expressed	8.21e-08	-2.42697	131.839	982.672	39.516	242.389	18	0	25	0	0	0	7	0	1	7	0	0	0	0	3	0	1	9	3	74	AK102293	GO:0004650;GO:0005975;GO:0004650;GO:0005975;GO:0004650;GO:0005975;GO:0004650;GO:0005975
TR061251	LOC_Os09g38030.1;LOC_Os09g38030.2	UTP-glucose-1-phosphate uridylyltransferase, putative, expressed	8.21e-08	2.82687	6206.14	787.819	1805.61	359.089	196	31	32	2	0	0	77	0	21	24	6	24	4	11	9	0	45	8	6	496	AK119232;AK119197;AK104344;AK103930;AK065780;AB062606	GO:0003983;GO:0005985;GO:0008152;GO:0016036;GO:0003983;GO:0005985;GO:0008152;GO:0016036
TR059988	LOC_Os09g17740.1	Chlorophyll a-b binding protein 1, chloroplast precursor, putative, expressed	8.22e-08	3.3687	40163.6	4164.1	9741.39	1101.63	4	14	479	4	0	0	907	9	16	192	0	14	19	6	6	0	74	27	122	1893	RICLHCP1;AK104350;AK104288;AK104281;AK060851;AK058305	GO:0009769;GO:0015979;GO:0016168;GO:0030076;GO:0042651
TR053229	LOC_Os08g41880.1	Metallophosphatase, putative, expressed	8.28e-08	2.47815	1498.89	170.302	422.029	76.6637	10	20	15	1	0	0	15	2	6	3	0	1	0	0	10	0	4	1	1	89	AK072408	GO:0004722
TR046182	LOC_Os04g42700.1	Leucine-rich repeat transmembrane protein kinase, putative, expressed	8.31e-08	-1.34546	136.394	510.352	25.8659	60.6328	0	1	0	0	0	0	3	0	0	4	0	1	0	0	0	0	0	0	1	10	AK059053	GO:0004672;GO:0004674;GO:0005515;GO:0005524;GO:0006468;GO:0007169;GO:0016301
TR052024	LOC_Os08g24420.1	Expressed protein	8.31e-08	-1.07563	593.219	1328.45	59.9826	156.25	4	0	14	0	0	0	0	0	0	5	0	0	0	0	1	0	1	0	3	28	N/A	GO:0000119;GO:0008284;GO:0045941
TR050544	LOC_Os07g48490.1;LOC_Os07g48490.2;LOC_Os07g48490.3;LOC_Os07g48490.4	Expressed protein	8.31e-08	3.93801	11594.1	567.815	6763.49	352.969	249	92	30	2	0	0	55	6	6	747	0	51	20	3	35	0	358	14	39	1707	AK103324;AK060899	N/A
TR051207	LOC_Os08g08970.1	Germin-like protein subfamily 1 member 7 precursor, putative, expressed	8.33e-08	-4.90113	75.6587	7679.23	46.4126	8414.78	17	18	19	0	0	0	19	0	0	7	0	0	1	0	8	0	0	8	0	97	AK059781	GO:0031012
TR056803	LOC_Os06g12260.1	Expressed protein	8.37e-08	-1.29599	283.745	866.11	64.3718	235.511	19	5	7	0	0	0	11	0	8	7	0	1	0	0	0	0	10	3	3	74	AK073517;AK066970	N/A
TR061110	LOC_Os09g36270.1;LOC_Os09g36270.2	Pantothenate kinase 2, putative, expressed	8.37e-08	1.73729	1583.85	380.117	478.61	131.518	21	0	36	2	0	0	8	0	10	5	0	10	0	0	6	0	2	2	6	108	AK106530	GO:0004594;GO:0006085;GO:0004594;GO:0006085
TR071945	LOC_Os08g35190.1;LOC_Os08g35190.2;LOC_Os08g35190.3	Dormancy/auxin associated protein, expressed	8.37e-08	-1.99351	2005.18	8309.4	114.762	2082.88	5	15	62	0	0	0	19	0	0	16	0	3	3	0	0	0	15	2	5	145	AK067942;AK058233	GO:0007582;GO:0007582;GO:0007582
TR056691	LOC_Os06g10890.1	Expressed protein	8.4e-08	-2.79082	1111.67	8741.28	315.274	5110.8	18	1	14	0	0	0	14	1	3	12	0	2	0	0	2	0	8	15	2	92	AK060015	GO:0005498
TR056617	LOC_Os06g09910.1;LOC_Os06g09910.2	Phosphopantothenoylcysteine decarboxylase, putative, expressed	8.49e-08	-1.43195	294.588	996.674	23.3327	152.873	14	3	15	0	0	0	5	0	3	0	0	0	0	0	11	0	4	9	2	66	AK100138;AK064613;AK060939	GO:0009055;GO:0010181;GO:0042538;GO:0009055;GO:0010181;GO:0042538
TR058036	LOC_Os06g35814.1	Ras-related protein RIC2, putative, expressed	8.53e-08	-1.3838	466.73	1303.35	123.538	535.548	19	3	20	0	0	0	5	1	0	63	0	1	2	0	3	0	6	1	0	124	RICSS230;AK066548;AF327517	GO:0005525;GO:0005802;GO:0006886
TR056133	LOC_Os06g03940.1	Spastin, putative, expressed	8.57e-08	-1.5464	701.076	2109.76	111.3	361.299	5	2	11	1	0	0	2	0	2	6	0	2	0	0	0	0	0	1	1	33	AK119321;AK070084;AK064427	GO:0000226;GO:0005524;GO:0008352;GO:0009825;GO:0009832;GO:0010091;GO:0016887
TR070667	LOC_Os02g27400.1	F-box protein interaction domain containing protein, expressed	8.57e-08	-2.36953	587.282	3542.84	76.7745	1459.49	4	1	23	0	0	0	9	0	3	8	0	0	0	0	2	0	3	2	4	59	AK100540	N/A
TR060373	LOC_Os09g24530.1	Ribulose-1,5 bisphosphate carboxylase/oxygenase large subunit N-methyltransferase, chloroplast precursor, putative, expressed	8.58e-08	1.41552	435.888	92.279	197.558	27.7042	0	2	8	0	0	0	1	0	0	2	0	0	0	0	0	0	2	1	1	17	N/A	GO:0030785
TR033630	LOC_Os01g55870.1	Chorismate mutase, chloroplast precursor, putative, expressed	8.63e-08	1.51228	982.447	260.983	111.911	22.2403	0	1	7	0	0	0	4	0	0	2	0	0	0	0	0	0	0	3	1	18	AK068983	GO:0004106;GO:0005829;GO:0009096;GO:0009536;GO:0009607;GO:0016089;GO:0016688
TR033333	LOC_Os01g52260.1	Serine O-acetyltransferase family protein, expressed	8.8e-08	-2.59812	587.662	4117.23	206.902	613.755	31	3	17	0	0	0	2	0	1	6	0	7	0	0	0	0	17	9	6	99	AK102935;AK102699;AK071186	GO:0000103;GO:0005739;GO:0005829;GO:0009001;GO:0009507;GO:0009970;GO:0016407
TR035608	LOC_Os02g07450.1;LOC_Os02g07450.2	Nuclear transcription factor Y subunit gamma, putative, expressed	8.8e-08	-2.55754	293.803	2272.19	52.1103	504.989	30	13	8	0	0	0	4	0	0	24	0	6	0	2	6	0	12	0	2	107	N/A	GO:0003677;GO:0003700;GO:0005634;GO:0005737;GO:0006355;GO:0016602;GO:0003677;GO:0003700;GO:0005634;GO:0005737;GO:0006355;GO:0016602
TR035319	LOC_Os02g03710.1	Expressed protein	8.83e-08	2.80503	3137.4	358.554	620.569	171.75	0	0	1	0	0	0	0	0	0	1	0	0	0	0	0	0	2	0	1	5	AK109213	N/A
TR061085	LOC_Os09g35990.1	Expressed protein	8.86e-08	1.86403	1329.79	278.788	443.215	89.4104	3	0	0	0	0	0	2	0	2	2	0	0	0	0	0	0	4	1	1	15	N/A	N/A
TR059987	LOC_Os09g17730.1;LOC_Os09g17730.2	Proton pump interactor, putative, expressed	8.86e-08	-1.33044	555.58	1528.46	121.397	354.225	67	7	16	0	0	0	6	0	19	35	0	9	0	0	0	0	18	8	9	194	AK100527;AK059253;AB117987	GO:0005515;GO:0010155;GO:0005515;GO:0010155
TR071588	LOC_Os04g59610.1;LOC_Os04g59610.2	Expressed protein	8.89e-08	3.28206	3216.2	195.125	1115.61	59.7718	2	4	7	0	0	0	15	0	2	5	0	0	0	0	0	0	7	3	2	47	AK105982;AK105888;AK070001	N/A
TR050408	N/A	N/A	8.9e-08	2.37491	1612.2	202.86	557.652	47.5895	0	0	0	0	0	0	0	0	0	0	0	0	0	0	0	0	0	0	0	0	N/A	N/A
TR046376	LOC_Os04g45090.1	Cytochrome b561 family protein, expressed	8.92e-08	2.25597	1052.56	124.771	208.98	26.4149	0	0	1	0	0	0	5	1	1	1	0	0	0	0	0	0	0	1	2	12	AK069219;AK061426	GO:0005489;GO:0006118;GO:0008805;GO:0016021
TR061975	LOC_Os05g08590.1	Hypothetical protein	8.94e-08	3.89339	3381.94	103.732	1334.97	36.8738	0	0	0	0	0	0	0	0	0	0	0	0	0	0	0	0	0	0	0	0	N/A	N/A
TR059094	LOC_Os06g51029.1	Cell division protein ftsH, chloroplast precursor, putative, expressed	8.94e-08	3.12457	13322.6	1381.55	4526.63	753.224	4	1	18	3	0	0	14	0	4	3	0	0	1	3	0	0	1	0	11	63	AK065019;AK061771	GO:0004176;GO:0006510;GO:0008233;GO:0008237;GO:0008270;GO:0009507;GO:0009535;GO:0010027;GO:0010205;GO:0010206;GO:0016887
TR032793	LOC_Os01g45274.2;LOC_Os01g45274.3	Carbonic anhydrase, chloroplast precursor, putative, expressed	8.96e-08	3.27339	7909.69	808.264	624.065	415.307	15	10	214	4	0	0	114	0	12	32	0	0	2	9	0	0	32	2	124	570	N/A	GO:0004089;GO:0005737;GO:0008270;GO:0015976;GO:0004089;GO:0005737;GO:0008270;GO:0015976
TR070918	LOC_Os03g08580.1;LOC_Os03g08580.2;LOC_Os03g08580.3	Expressed protein	8.98e-08	-2.02837	145.24	817.154	81.1262	287.004	9	0	24	0	0	0	30	0	0	3	0	4	0	3	0	0	3	0	7	83	AK067400	N/A
TR072780	LOC_Os05g39800.1	Nodulin-like family protein, expressed	9.01e-08	2.26383	1087.7	127.929	203.915	41.3529	1	0	2	0	0	0	3	0	0	3	0	0	0	0	0	0	0	0	9	18	AK105733;AK066119	N/A
TR037205	LOC_Os02g33030.1	Eukaryotic-type carbonic anhydrase family protein, expressed	9.13e-08	1.52523	1012.34	278.069	267.715	105.234	0	0	8	0	0	0	1	0	0	0	0	0	0	0	0	0	0	0	1	10	N/A	GO:0004089;GO:0006730;GO:0008270
TR070899	LOC_Os03g06630.1	Heat shock factor protein 1, putative, expressed	9.15e-08	3.77391	5071.24	223.011	2039.06	45.7709	0	0	15	0	0	0	3	0	2	1	0	1	0	0	0	0	1	1	2	26	AY344489;AK066844	GO:0003677;GO:0003700;GO:0005515;GO:0009408
TR057343	LOC_Os06g21590.1;LOC_Os06g21590.2	Chlorophyll a-b binding protein 6A, chloroplast precursor, putative, expressed	9.15e-08	4.24054	40122.4	2192.77	10007.7	855.829	4	26	212	0	0	0	230	3	12	29	0	4	2	4	11	0	17	23	135	712	AK098864;AK060904;AK060800;AF094776	GO:0009517;GO:0009533;GO:0009768;GO:0009769;GO:0009783;GO:0015979;GO:0016168;GO:0030076;GO:0042651;GO:0009517;GO:0009533;GO:0009768;GO:0009769;GO:0009783;GO:0015979;GO:0016168;GO:0030076;GO:0042651
TR072324	LOC_Os06g21590.1;LOC_Os06g21590.2	Chlorophyll a-b binding protein 6A, chloroplast precursor, putative, expressed	9.15e-08	4.42695	37014.6	1848.49	9342.23	782.81	4	26	212	0	0	0	230	3	12	29	0	4	2	4	11	0	17	23	135	712	AK098864;AK060904;AK060800;AF094776	GO:0009517;GO:0009533;GO:0009768;GO:0009769;GO:0009783;GO:0015979;GO:0016168;GO:0030076;GO:0042651;GO:0009517;GO:0009533;GO:0009768;GO:0009769;GO:0009783;GO:0015979;GO:0016168;GO:0030076;GO:0042651
TR039793	LOC_Os03g08820.1	Expressed protein	9.17e-08	-1.78711	496.863	1917.55	184.46	639.137	6	0	2	0	0	0	3	0	0	3	0	0	0	0	0	0	0	0	4	18	N/A	N/A
TR058927	LOC_Os06g48560.1	Transferase family protein	9.18e-08	2.66086	1155.79	81.23	537.073	20.2224	0	0	0	0	0	0	0	0	0	0	0	0	0	0	0	0	0	0	0	0	N/A	GO:0016740
TR065352	LOC_Os12g13460.1	SET domain containing protein, expressed	9.18e-08	2.3431	3136.26	492.859	639.983	212.901	0	3	5	0	0	0	3	0	0	3	0	1	0	0	0	0	0	0	2	17	AK068145	GO:0030785
TR070000	LOC_Os11g47980.1	Expressed protein	9.18e-08	3.67332	4847.52	228.672	2072.71	65.2287	10	2	1379	9	2	0	119	0	57	13	0	3	5	8	12	0	20	23	140	1802	N/A	GO:0009416;GO:0009507;GO:0030234
TR037229	LOC_Os02g33500.1;LOC_Os02g33500.2	Threonyl-tRNA synthetase, putative, expressed	9.19e-08	1.83758	1026.09	199.383	150.854	40.4116	3	0	9	0	0	0	3	1	2	4	0	0	0	1	0	0	1	1	5	30	N/A	GO:0004812;GO:0004829;GO:0005524;GO:0006412;GO:0006435;GO:0004812;GO:0004829;GO:0005524;GO:0006412;GO:0006435
TR067437	chr11:2514526	N/A	9.23e-08	1.93255	1073.39	189.075	237.267	35.7849	0	0	0	0	0	0	0	0	0	0	0	0	0	0	0	0	0	0	0	0	N/A	N/A
TR041525	LOC_Os03g32270.1	Hydrolase, alpha/beta fold family protein, expressed	9.25e-08	1.74109	7650.03	2229.77	2290.73	384.658	11	7	24	5	0	0	27	0	1	1	0	1	0	0	0	0	9	0	31	117	AK104400;AK104138;AK073355;AK061303	GO:0003824;GO:0016787
TR038486	LOC_Os02g50620.1	Pyruvate dehydrogenase E1 component alpha subunit, mitochondrial precursor, putative, expressed	9.28e-08	2.16346	4155.15	870.301	159.528	244.861	22	13	32	1	0	0	13	1	8	71	2	4	0	1	1	1	27	3	10	210	AK098950;AK062242	GO:0003863;GO:0004739;GO:0005739;GO:0008152
TR061259	LOC_Os09g38110.1	Zinc finger, C3HC4 type family protein, expressed	9.29e-08	-1.70586	130.256	697.568	31.0709	97.9915	0	2	2	0	0	0	1	0	0	3	0	0	0	0	0	0	9	0	0	17	AK108361	GO:0005515;GO:0008270
TR034916	LOC_Os01g72370.1;LOC_Os01g72370.2	Helix-loop-helix DNA-binding domain containing protein, expressed	9.35e-08	3.30148	1893.92	75.806	862.599	30.7831	27	33	57	0	0	0	22	1	2	7	0	0	0	0	30	2	18	12	12	223	AK073385	GO:0003677;GO:0003700;GO:0045449;GO:0003677;GO:0003700;GO:0045449
TR071440	LOC_Os04g39440.1;LOC_Os04g39440.2;LOC_Os04g39440.3	Ras-related protein Rab-2-B, putative, expressed	9.37e-08	-1.74728	524.751	1981.52	18.8636	516.019	51	3	15	0	0	0	43	0	0	23	0	4	0	0	0	0	21	11	11	182	AK059799	GO:0003924;GO:0005525;GO:0006888;GO:0016049;GO:0048234;GO:0003924;GO:0005525;GO:0006888;GO:0016049;GO:0048234;GO:0003924;GO:0005525;GO:0006888;GO:0016049;GO:0048234
TR031118	LOC_Os01g15900.1	Dof domain, zinc finger family protein, expressed	9.4e-08	-1.64728	114.81	589.759	15.3553	78.6602	17	1	7	0	0	0	2	0	0	3	0	0	0	0	0	0	3	1	1	35	N/A	GO:0003677;GO:0003700;GO:0005515;GO:0045449
TR043759	LOC_Os03g63750.1	Heat shock factor protein HSF8, putative, expressed	9.4e-08	-1.23285	907.858	2310	29.1292	388.523	15	10	6	0	0	0	20	0	5	5	0	0	0	0	1	0	8	0	3	73	AY344485;AK106118;AK100430	GO:0003677;GO:0003700;GO:0005515;GO:0009408
TR037830	LOC_Os02g42290.1	ATP-dependent Clp protease proteolytic subunit, putative, expressed	9.4e-08	2.13712	7478.84	1668.89	1910.33	407.835	2	8	43	1	0	0	14	2	0	14	0	2	0	2	0	0	14	1	11	114	AK065162;AK062167	GO:0005739;GO:0005759;GO:0006510;GO:0008462;GO:0009534;GO:0009535;GO:0009570;GO:0009840
TR052811	LOC_Os08g36480.1	Nitrate reductase 1, putative, expressed	9.44e-08	3.11919	1880.41	100.539	972.587	30.1474	14	17	12	0	0	0	0	0	0	16	0	0	0	0	1	0	18	0	9	87	AK121810	GO:0004128;GO:0005739;GO:0005829;GO:0006118;GO:0006790;GO:0008134;GO:0008482;GO:0008940;GO:0009416;GO:0009703;GO:0042128
TR047281	LOC_Os04g57010.1;LOC_Os04g57010.2	Zinc finger C-x8-C-x5-C-x3-H type family protein, expressed	9.46e-08	-1.28499	229.979	722.701	26.2814	78.8986	32	2	9	0	0	0	6	0	0	3	0	24	0	0	0	0	0	2	6	84	AK121951	GO:0003676;GO:0003700;GO:0045449;GO:0003676;GO:0003700;GO:0045449
TR053057	LOC_Os08g39694.2	Cytochrome P450 family protein, expressed	9.52e-08	-1.85524	126.518	652.501	57.3935	273.093	5	0	11	0	0	0	10	0	0	4	0	2	0	0	0	0	5	0	1	38	N/A	GO:0004497;GO:0005792;GO:0009699;GO:0009809;GO:0019825;GO:0046409
TR054754	LOC_Os10g26640.1	Complex 1 family protein, putative, expressed	9.52e-08	-2.14834	782.465	3702.31	168.095	745.941	28	5	21	0	0	0	5	0	2	8	0	2	1	0	8	0	15	4	2	101	N/A	GO:0003824
TR072414	LOC_Os06g48030.1;LOC_Os06g48030.2;LOC_Os06g48030.3	Peroxidase 16 precursor, putative, expressed	9.52e-08	-3.2565	376.756	4170.04	247.122	2282.85	140	14	16	0	0	0	41	0	6	35	0	12	0	0	2	0	48	8	2	324	AK104754;AK064918	GO:0004601;GO:0005737;GO:0004601;GO:0005737;GO:0004601;GO:0005737
TR055987	chr06:527427	N/A	9.58e-08	1.67903	706.4	132.108	151.788	16.7134	0	0	0	0	0	0	0	0	0	0	0	0	0	0	0	0	0	0	0	0	N/A	N/A
TR070104	LOC_Os01g02020.1;LOC_Os01g02020.2	Acetyl-CoA acetyltransferase, cytosolic 2, putative, expressed	9.58e-08	-1.49017	418.147	1343.35	53.8064	292.341	19	13	13	0	0	0	11	0	8	5	0	2	0	0	14	0	9	4	9	107	AK103194;AK101017	GO:0003985;GO:0003985
TR068994	LOC_Os11g32720.1	Zinc knuckle family protein, expressed	9.59e-08	-1.50478	260.489	950.818	81.1498	178.773	19	0	6	0	0	0	8	0	0	4	0	0	1	0	1	0	5	0	3	47	AK105999;AK105736	N/A
TR070476	LOC_Os01g66850.1;LOC_Os01g66850.2;LOC_Os01g66850.3;LOC_Os01g66850.4;LOC_Os01g66850.5	Pectinacetylesterase, putative, expressed	9.59e-08	1.7905	620.653	96.2982	133.06	32.4306	26	3	23	3	0	0	18	0	27	13	0	36	0	0	6	0	9	3	3	170	AK104609;AK064882	GO:0016789;GO:0016789;GO:0016789;GO:0016789;GO:0016789
TR040904	LOC_Os03g22450.1	Rad9 family protein, expressed	9.61e-08	-1.4339	134.043	534.558	51.956	169.538	2	2	0	0	0	0	1	0	0	1	0	0	0	0	0	0	1	0	0	7	AK065579	GO:0006281
TR055671	LOC_Os10g39930.1	Cytochrome P450 family protein, expressed	9.69e-08	2.10229	931.254	138.816	221.458	39.0579	0	0	0	0	0	0	1	0	0	2	0	0	0	0	0	0	0	0	0	3	AK065689	GO:0009507;GO:0009974;GO:0016117;GO:0019825
TR073207	LOC_Os11g26890.1;LOC_Os11g26890.2	Expressed protein	9.73e-08	1.4902	1984.92	567.316	297.834	57.8816	8	0	5	0	0	0	2	0	1	1	0	0	0	0	0	0	0	0	3	20	AK099562	GO:0010224;GO:0010224
TR072077	LOC_Os10g20090.1;LOC_Os10g20090.2;LOC_Os10g20090.3	Cellulose synthase family protein, expressed	9.77e-08	-1.1864	844.362	1956.7	62.7945	225.883	33	39	109	0	0	0	29	0	36	53	6	15	0	0	9	0	21	7	12	369	AK121003;AK069071;AK061162;AK060286	GO:0000271;GO:0016740;GO:0016757;GO:0016759;GO:0000271;GO:0016740;GO:0016757;GO:0016759;GO:0000271;GO:0016740;GO:0016757;GO:0016759
TR033839	LOC_Os01g58470.1	Expressed protein	9.84e-08	1.72624	1800.26	453.096	89.6803	122.342	0	0	12	1	0	0	4	0	0	2	0	0	0	0	0	0	0	2	4	25	AK068219;AK061244	N/A
TR073025	LOC_Os12g29990.1;LOC_Os12g29990.2	Glycoprotease family protein, expressed	9.86e-08	1.52066	1133.04	305.478	131.5	69.8638	1	1	9	0	0	0	6	0	0	7	0	0	0	0	0	0	0	2	2	28	AK099965;AK070912	GO:0006508;GO:0008450;GO:0006508;GO:0008450
TR043658	LOC_Os03g62610.1	Expressed protein	9.88e-08	1.68388	1614.5	398.071	487.369	102.807	3	4	5	1	0	0	3	1	1	4	0	3	0	0	3	0	2	8	0	38	AK063613	N/A
TR037943	LOC_Os02g43700.1	Lipase family protein, expressed	9.88e-08	1.41095	762.869	214.041	207.711	78.4273	15	34	4	0	0	0	31	1	4	51	0	0	0	0	7	0	20	6	3	176	AK106154;AK104793;AK098925	GO:0004806;GO:0005737;GO:0006629;GO:0008970;GO:0009507;GO:0009695;GO:0009901;GO:0010152
TR062622	LOC_Os05g22930.1	CAAX amino terminal protease family protein	9.93e-08	1.75528	954.17	214.851	324.462	60.2835	2	0	3	0	0	0	0	0	0	1	0	0	0	1	0	0	0	2	1	10	AK073450	GO:0006508;GO:0008487
TR054581	LOC_Os10g23180.1;LOC_Os10g23180.2;LOC_Os10g23180.3	Cytochrome P450 family protein, expressed	9.93e-08	2.03723	767.72	103.566	231.457	42.354	0	0	23	0	0	0	0	0	12	5	0	4	0	0	0	0	2	0	3	49	AK120986	GO:0005783;GO:0008395;GO:0009686;GO:0009826;GO:0009965;GO:0010012;GO:0016132;GO:0019825;GO:0042814;GO:0005783;GO:0008395;GO:0009686;GO:0009826;GO:0009965;GO:0010012;GO:0016132;GO:0019825;GO:0042814;GO:0005783;GO:0008395;GO:0009686;GO:0009826;GO:0009965;GO:0010012;GO:0016132;GO:0019825;GO:0042814
TR057101	LOC_Os06g16980.1	DNA topoisomerase I family protein, expressed	1e-07	1.83239	849.712	148.352	146.958	18.6226	1	0	4	0	0	0	1	0	1	0	0	1	0	0	0	0	0	0	1	9	AK121044	GO:0003677;GO:0003917;GO:0006265;GO:0006268
TR034758	LOC_Os01g70380.1	Serine palmitoyltransferase 2, putative, expressed	1e-07	-1.12817	374.418	943.061	64.4365	140.797	14	4	6	2	0	0	11	0	5	8	0	3	0	0	2	0	1	7	1	64	AK120617	GO:0004758;GO:0005783;GO:0016020;GO:0030148;GO:0046512
TR061282	LOC_Os09g38410.1	Major Facilitator Superfamily protein, expressed	1.01e-07	1.85844	1656.34	348.4	423.568	88.2492	0	0	9	0	0	0	1	0	0	0	0	0	0	0	0	0	0	0	0	10	AK059357	GO:0005351;GO:0008514;GO:0015144;GO:0016020
TR037913	LOC_Os02g43300.1	Expressed protein	1.01e-07	-1.92374	107.179	690.906	43.1913	177.639	3	0	0	0	0	0	1	0	1	3	0	0	2	0	0	0	15	1	0	26	AK111742	GO:0003677;GO:0003700;GO:0045449
TR035658	LOC_Os02g08150.1	CONSTANS-like protein CO7, putative, expressed	1.01e-07	2.0535	4113.81	902.596	1330.92	254.603	2	2	18	0	0	0	0	0	0	1	0	0	1	0	0	0	0	1	2	27	AK109630	GO:0003700;GO:0008270;GO:0009909;GO:0045449
TR039732	LOC_Os03g08070.1;LOC_Os03g08070.2	Copper-translocating P-type ATPase family protein, expressed	1.01e-07	1.72792	3275.9	902.747	710.489	66.6563	2	3	14	0	0	0	1	0	2	0	0	0	0	0	0	0	6	0	4	32	N/A	GO:0005375;GO:0006825;GO:0009535;GO:0009767;GO:0009873;GO:0009941;GO:0015662;GO:0005375;GO:0006825;GO:0009535;GO:0009767;GO:0009873;GO:0009941;GO:0015662
TR047894	LOC_Os07g06644.1;LOC_Os07g06644.2;LOC_Os07g06644.3	Expressed protein	1.01e-07	-1.2192	915.286	2312.45	289.626	862.89	0	12	31	0	0	0	25	0	6	0	0	2	0	0	7	0	2	1	6	92	AK065685	N/A
TR069343	LOC_Os11g37990.1	CRS1/YhbY domain containing protein, expressed	1.02e-07	2.22736	2042.05	305.155	681.738	54.2421	0	0	1	0	0	0	4	0	0	1	0	0	0	0	0	0	0	0	3	9	N/A	N/A
TR072864	LOC_Os05g51150.1	Sigma-70, region 4 family protein, expressed	1.02e-07	2.26173	3267.53	537.524	699.539	91.996	2	0	18	0	0	0	45	1	4	0	0	0	0	0	2	0	0	9	6	87	N/A	GO:0003677;GO:0003700;GO:0003899;GO:0006352;GO:0006355;GO:0009507;GO:0016987;GO:0019685;GO:0045941
TR032265	LOC_Os01g37590.2	Major Facilitator Superfamily protein, expressed	1.03e-07	1.87745	1463.54	317.274	364.151	152.974	0	0	5	0	0	0	0	0	0	1	0	0	0	0	1	0	0	0	1	8	N/A	GO:0005215;GO:0006857;GO:0015112;GO:0015706;GO:0016020
TR035797	LOC_Os02g10350.1	Mlo family protein, expressed	1.03e-07	4.43122	26986.2	1318.74	419.584	722.425	0	1	12	0	0	0	4	0	1	0	0	0	0	0	0	0	0	2	4	24	AK066134	GO:0005516;GO:0005886;GO:0006952;GO:0008219;GO:0016021
TR072918	LOC_Os12g03070.1;LOC_Os12g03070.2;LOC_Os12g03070.3;LOC_Os12g03070.4	FHA domain containing protein, expressed	1.03e-07	3.67868	3712.27	158.358	1455.64	35.731	0	6	28	0	0	0	44	0	0	0	0	0	0	0	0	0	0	3	1	82	AK104144;AK060098;AK059861;AK059747;AK059321	N/A
TR071391	TA11054_4530;CB096871	Cluster related to UPI000009E106; unnamed protein product	1.04e-07	-1.78351	1174.93	3908.3	565.225	1087.07	0	0	0	0	0	0	0	0	0	0	0	0	0	0	0	0	0	0	0	0	N/A	N/A
TR054683	LOC_Os10g25430.1	Serine-threonine protein phosphatase, putative, expressed	1.04e-07	3.12344	1982.23	124.645	638.294	46.5777	0	0	0	0	0	0	1	0	0	0	0	0	0	0	0	0	0	1	3	5	AK066208	GO:0004722
TR050054	LOC_Os07g42200.1	Protein kinase APK1B, chloroplast precursor, putative, expressed	1.04e-07	1.83122	1098.95	216.624	323.99	43.8129	3	3	2	0	0	0	7	0	3	3	0	0	1	0	1	0	3	0	0	26	AK071281	GO:0016301
TR069065	LOC_Os11g34190.1	Expressed protein	1.04e-07	-1.14356	397.672	961.619	160.562	416.821	13	0	4	0	0	0	1	0	0	11	0	0	0	0	5	0	0	1	1	36	AK064128	N/A
TR062543	LOC_Os05g19970.1	Expressed protein	1.04e-07	-1.14654	562.015	1291.98	78.2781	95.52	19	0	6	1	0	0	1	0	7	10	0	9	0	0	1	0	0	0	4	58	AK102650;AK100629	GO:0003676;GO:0008270
TR038524	LOC_Os02g51020.1	Expressed protein	1.04e-07	2.88714	1998.19	149.504	990.158	82.5882	0	0	51	0	0	0	8	0	3	0	0	2	0	0	0	0	2	6	1	73	AK104827;AK064898	N/A
TR070842	LOC_Os02g57290.1;LOC_Os02g57290.2;LOC_Os02g57290.3;LOC_Os02g57290.4	Cytochrome P450 family protein, expressed	1.04e-07	2.47108	1168.9	115.517	309.062	21.4199	0	1	60	0	0	0	16	0	1	9	0	0	0	0	1	0	0	13	13	114	AK068163	GO:0008395;GO:0009416;GO:0009507;GO:0009741;GO:0009974;GO:0016117;GO:0016131;GO:0019825;GO:0008395;GO:0009416;GO:0009507;GO:0009741;GO:0009974;GO:0016117;GO:0016131;GO:0019825;GO:0008395;GO:0009416;GO:0009507;GO:0009741;GO:0009974;GO:0016117;GO:0016131;GO:0019825;GO:0008395;GO:0009416;GO:0009507;GO:0009741;GO:0009974;GO:0016117;GO:0016131;GO:0019825
TR070308	LOC_Os01g45750.1;LOC_Os01g45750.2	Bile acid transporter family protein, expressed	1.04e-07	1.26327	738.349	236.683	133.681	58.784	15	4	42	1	0	0	28	0	20	26	0	5	0	0	2	0	6	0	6	155	N/A	GO:0005215;GO:0006814;GO:0008508;GO:0016020;GO:0005215;GO:0006814;GO:0008508;GO:0016020
TR072785	LOC_Os05g40270.1;LOC_Os05g40270.2;LOC_Os05g40270.3;LOC_Os05g40270.5;LOC_Os05g40270.6	Leucine-rich repeat transmembrane protein kinase, putative, expressed	1.04e-07	1.56136	1101.66	281.387	257.703	84.335	25	21	147	0	0	0	276	5	53	5	0	41	0	5	30	0	0	6	21	635	AK120184;AK111739;AK111636	GO:0004674;GO:0005524;GO:0006468;GO:0007169;GO:0016301;GO:0004674;GO:0005524;GO:0006468;GO:0007169;GO:0016301;GO:0004674;GO:0005524;GO:0006468;GO:0007169;GO:0016301;GO:0004674;GO:0005524;GO:0006468;GO:0007169;GO:0016301;GO:0004674;GO:0005524;GO:0006468;GO:0007169;GO:0016301
TR070819	LOC_Os02g54820.2;LOC_Os02g54820.3;LOC_Os02g54820.4	Trehalose-6-phosphate synthase, putative, expressed	1.04e-07	-2.15175	1354.8	6424.09	362.671	2252.37	104	452	53	0	0	0	110	2	76	43	14	24	0	0	34	0	304	10	13	1239	AK100050;AK066691;AK065160	GO:0003825;GO:0004805;GO:0005739;GO:0005992;GO:0016757;GO:0003825;GO:0004805;GO:0005739;GO:0005992;GO:0016757;GO:0003825;GO:0004805;GO:0005739;GO:0005992;GO:0016757
TR034436	LOC_Os01g66000.1	Expressed protein	1.05e-07	2.68156	1641.23	146.01	637.749	47.5679	0	0	0	0	0	0	3	0	0	1	0	0	0	1	0	0	2	0	0	7	N/A	GO:0009535;GO:0010258
TR033707	LOC_Os01g56780.1	Plus-3 domain containing protein, expressed	1.05e-07	1.28784	562.157	151.374	118.178	35.6081	2	0	7	0	0	0	1	0	0	3	0	0	0	0	1	0	0	1	0	15	N/A	GO:0003676
TR043196	LOC_Os03g56900.1	Reticulon family protein, putative, expressed	1.05e-07	2.03013	1041.81	163.215	195.856	44.2411	2	0	8	0	0	0	2	0	8	1	0	0	0	0	2	0	0	0	0	23	AK103025;AK103023	GO:0005739;GO:0005783
TR031767	LOC_Os01g27880.1;LOC_Os01g27880.2	Sucrose-phosphatase, putative, expressed	1.05e-07	2.84899	2154.59	173.006	1071.24	44.6888	5	0	2	0	0	0	1	0	8	4	0	0	0	0	4	0	2	0	0	26	AK071525	GO:0005634;GO:0005737;GO:0005986;GO:0050307;GO:0005634;GO:0005737;GO:0005986;GO:0050307
TR063202	LOC_Os05g32820.1	Peptide-N4-asparagine amidase A, putative, expressed	1.05e-07	2.30475	3160.67	516.229	1388.25	252.313	1	1	11	0	0	0	7	0	1	2	0	0	0	0	0	0	3	2	2	30	AK105661;AK101858;AK072019	N/A
TR043725	LOC_Os03g63370.1	Polyphosphoinositide-binding protein, putative, expressed	1.05e-07	1.12703	459.524	136.984	72.336	3.13218	0	0	0	0	0	0	16	0	3	4	0	0	0	1	0	0	9	1	2	36	AK099525;AK062083;AK061542	GO:0005215;GO:0006810
TR038913	LOC_Os02g55630.1	CobW/P47K family protein, expressed	1.05e-07	1.70862	4668.44	1385.7	685.821	212.5	3	6	11	0	0	0	10	0	1	1	0	0	0	0	1	0	1	0	4	38	N/A	N/A
TR070475	LOC_Os01g66850.1;LOC_Os01g66850.2;LOC_Os01g66850.3;LOC_Os01g66850.4	Pectinacetylesterase, putative, expressed	1.05e-07	2.74064	1657.2	137.012	591.93	42.9544	24	3	17	3	0	0	15	0	24	13	0	30	0	0	5	0	9	2	2	147	AK104609;AK064882	GO:0016789;GO:0016789;GO:0016789;GO:0016789
TR055753	LOC_Os10g40990.1	Flavonol synthase/flavanone 3-hydroxylase, putative, expressed	1.06e-07	2.27552	1421.26	198.267	301.802	47.2631	2	0	0	0	0	0	2	0	0	1	0	0	0	0	0	0	1	0	1	7	AK066405	GO:0008152;GO:0009813;GO:0010261;GO:0016491;GO:0016682;GO:0016706
TR071774	LOC_Os07g42960.1;LOC_Os07g42960.2	Phospho-2-dehydro-3-deoxyheptonate aldolase 1, chloroplast precursor, putative, expressed	1.06e-07	2.06114	3862.71	866.822	712.928	381.661	22	29	3	0	0	0	27	0	11	53	0	2	0	0	0	0	28	24	2	201	AK105687;AK069968;AB122058	GO:0003849;GO:0009507;GO:0009611;GO:0009618;GO:0016089;GO:0003849;GO:0009507;GO:0009611;GO:0009618;GO:0016089
TR050381	LOC_Os07g46520.1	HAD-superfamily hydrolase, subfamily IA, variant 1 containing protein, expressed	1.07e-07	2.00208	1764.28	332.792	381.644	30.6128	1	1	5	0	0	0	0	0	2	0	0	0	0	0	0	0	1	2	3	15	DQ103591	GO:0016787
TR051969	LOC_Os08g23410.1	Rubredoxin family protein, expressed	1.07e-07	3.20971	5096.82	412.279	2634.23	165.198	0	0	11	0	0	0	14	0	0	7	0	0	0	0	0	0	2	0	4	38	AK120326;AK104226;AK068722	GO:0005489;GO:0006118;GO:0046872
TR034629	LOC_Os01g68320.1;LOC_Os01g68320.2;LOC_Os01g68320.3;LOC_Os01g68320.4;LOC_Os01g68320.5	ATP-dependent RNA helicase DBP2, putative, expressed	1.07e-07	-2.01174	1915.81	8200.55	677.629	1666.73	57	61	271	0	0	0	47	1	5	63	76	15	6	10	23	0	2	6	30	673	AK064782	GO:0004004;GO:0008026;GO:0016887;GO:0004004;GO:0008026;GO:0016887;GO:0004004;GO:0008026;GO:0016887;GO:0004004;GO:0008026;GO:0016887;GO:0004004;GO:0008026;GO:0016887
TR057344	LOC_Os06g21600.1	Uncharacterized ACR, YdiU/UPF0061 family protein, expressed	1.08e-07	1.26588	1164.52	404.33	174.681	48.9694	1	1	5	0	0	0	1	0	2	2	0	2	0	0	0	0	1	0	1	16	AK072187	N/A
TR046995	LOC_Os04g53310.1	Soluble starch synthase 3, chloroplast precursor, putative, expressed	1.08e-07	2.71111	2093.05	200.804	874.414	59.6922	3	0	6	1	0	0	2	1	0	14	0	9	0	0	0	0	2	0	2	40	AK122098	GO:0009011;GO:0009507;GO:0010021;GO:0016757;GO:0019252
TR064147	LOC_Os05g46620.1	Chaperone protein dnaJ 10, putative, expressed	1.08e-07	1.60234	2773.67	780.826	413.253	120.724	8	0	7	0	0	0	6	0	9	13	0	0	0	0	0	0	1	0	5	49	AK103912;AK071113	GO:0006457
TR039744	LOC_Os03g08220.1	Lipoxygenase 6, putative, expressed	1.08e-07	1.3357	1181.89	397.612	329.208	144.255	6	2	5	0	0	0	5	1	0	17	0	0	0	0	0	0	22	1	3	62	AK121637	GO:0006952;GO:0009414;GO:0009507;GO:0009611;GO:0009613;GO:0009688;GO:0009695;GO:0009753;GO:0016165;GO:0040007
TR034689	LOC_Os01g69070.1	Auxin Efflux Carrier family protein, expressed	1.09e-07	3.05132	1398.74	60.891	488.23	20.4181	0	0	19	1	0	0	3	0	0	0	0	0	0	0	0	0	0	1	0	24	AK066552	GO:0005215;GO:0005886;GO:0007389;GO:0009606;GO:0009630;GO:0009672;GO:0009926;GO:0010082;GO:0012506;GO:0016328;GO:0048364
TR034230	LOC_Os01g63620.1	Expressed protein	1.09e-07	2.77456	1488.21	95.8908	801.158	41.8593	1	1	4	0	0	0	16	0	25	10	0	2	0	0	0	0	6	0	9	74	AK066597	N/A
TR070777	LOC_Os02g49230.1;LOC_Os02g49230.2;LOC_Os02g49230.3;LOC_Os02g49230.4;LOC_Os02g49230.5	CCT motif family protein, expressed	1.09e-07	-1.76132	147.697	692.279	24.697	124.413	19	2	17	0	0	0	18	0	5	11	0	0	0	0	2	0	9	1	4	88	AB001888	GO:0003700;GO:0005634;GO:0008270;GO:0045449;GO:0003700;GO:0005634;GO:0008270;GO:0045449;GO:0003700;GO:0005634;GO:0008270;GO:0045449;GO:0003700;GO:0005634;GO:0008270;GO:0045449;GO:0003700;GO:0005634;GO:0008270;GO:0045449
TR039779	TA16569_4530;CB662198	Putative dihydroflavonal-4-reductase related cluster;Putative dihydroflavonal-4-reductase related cluster	1.1e-07	-3.2468	119.438	2130.24	28.7153	646.264	0	0	0	0	0	0	0	0	0	0	0	0	0	0	0	0	0	0	0	0	N/A	N/A
TR037470	LOC_Os02g36850.1	Oxygen evolving enhancer protein 3, putative, expressed	1.1e-07	2.26413	1367.15	197.307	131.993	88.9968	0	0	2	0	0	0	0	0	0	0	0	0	0	0	0	0	0	0	1	3	N/A	GO:0009543;GO:0009654;GO:0030095
TR041195	LOC_Os03g27120.1	ICE-like protease p20 domain containing protein, expressed	1.1e-07	2.81951	4915.52	635.809	980.885	256.692	1	31	26	0	0	0	26	0	3	8	0	0	0	0	3	0	21	0	4	123	N/A	GO:0004197;GO:0006508;GO:0006917;GO:0030693
TR042452	N/A	N/A	1.11e-07	2.11799	646.114	59.1363	191.86	24.9363	0	0	0	0	0	0	0	0	0	0	0	0	0	0	0	0	0	0	0	0	N/A	N/A
TR034765	LOC_Os01g70460.1;LOC_Os01g70460.2	Expressed protein	1.11e-07	1.15405	1132.34	430.003	137.125	67.0304	0	0	1	0	0	0	6	0	0	0	0	0	0	0	0	0	2	0	1	10	AK065852	GO:0009543;GO:0009543
TR050697	LOC_Os08g01760.1;LOC_Os08g01760.2	Oxidoreductase, zinc-binding dehydrogenase family protein, expressed	1.11e-07	-1.88098	186.674	992.166	40.9683	212.898	54	20	3	0	0	0	5	0	2	8	4	2	1	0	2	0	8	2	6	117	AK101912	GO:0001666;GO:0004022;GO:0004327;GO:0008270;GO:0045333;GO:0001666;GO:0004022;GO:0004327;GO:0008270;GO:0045333
TR032289	TA10696_4530;C24932	Hypothetical protein B1064G04.42 related cluster;Cluster related to UPI00003CD676	1.12e-07	1.43968	8308.03	3148.43	1966.05	880.818	0	0	0	0	0	0	0	0	0	0	0	0	0	0	0	0	0	0	0	0	N/A	N/A
TR043424	LOC_Os03g59640.1	Magnesium chelatase ATPase subunit D family protein, expressed	1.12e-07	2.25488	2740.4	475.202	434.81	90.8929	1	0	7	0	0	0	10	0	3	3	0	1	0	0	0	0	1	0	3	29	AK072463;AK061963	GO:0009507;GO:0009570;GO:0010007;GO:0015995;GO:0016851
TR037049	LOC_Os02g30210.1	Beta scruin, putative, expressed	1.12e-07	1.04432	1744.49	775.435	159.984	116.712	20	1	6	1	0	0	3	0	2	2	0	15	0	1	0	0	1	2	5	59	AK073150;AK065386	N/A
TR037010	LOC_Os02g29550.1	AP2 domain containing protein, expressed	1.13e-07	1.71281	1156.91	265.767	504.971	135.124	2	1	19	0	0	0	3	2	0	1	0	0	0	0	0	0	0	3	8	39	AK067156	GO:0003677;GO:0003700;GO:0005634;GO:0006355
TR034466	LOC_Os01g66350.1	Expressed protein	1.13e-07	2.36219	1757.78	230.991	239.557	48.138	11	0	10	0	0	0	3	0	3	5	0	5	0	0	1	0	0	1	1	40	N/A	GO:0009941
TR071562	LOC_Os04g55710.1	Transposon protein, putative, unclassified, expressed	1.13e-07	2.188	822.768	117.891	316.519	76.1387	12	15	11	0	0	0	7	0	2	10	2	4	0	1	2	0	24	3	0	93	AK121820;AK068693;AK061502	N/A
TR063012	LOC_Os05g30140.1;LOC_Os05g30140.2	Pre-mRNA splicing factor SF2, putative, expressed	1.14e-07	-1.51491	511.532	1518.79	195.169	595.465	24	0	7	0	0	0	4	0	6	6	0	0	0	0	0	0	4	4	7	62	AK071503	GO:0000245;GO:0003723;GO:0003729;GO:0005634;GO:0005681;GO:0006376;GO:0016607;GO:0035061;GO:0048024;GO:0000245;GO:0003723;GO:0003729;GO:0005634;GO:0005681;GO:0006376;GO:0016607;GO:0035061;GO:0048024
TR050596	LOC_Os07g49110.1	D-alanine ligase family, putative, expressed	1.14e-07	3.79861	10561.8	611.815	5813.08	170.431	0	0	29	3	0	0	16	1	7	6	0	2	0	2	1	0	5	0	19	91	AK101012;AK072158;AK060763	GO:0008716
TR060309	LOC_Os09g23350.1	Glycosyl transferase family 20 protein, putative, expressed	1.15e-07	-2.40007	585.286	3612.97	84.0334	1235.29	33	22	14	0	0	0	14	0	5	17	0	2	0	0	0	0	31	2	3	143	AK105382	GO:0003825;GO:0004805;GO:0005992;GO:0016757
TR059546	LOC_Os09g09830.1	Heavy metal-associated domain containing protein, expressed	1.16e-07	2.36421	1344.31	170.574	257.735	59.7526	0	0	7	0	0	0	1	0	0	1	0	0	1	0	0	0	0	1	0	11	AK100058	GO:0046872
TR045867	LOC_Os04g38750.1	Plastid-specific 30S ribosomal protein 3, chloroplast precursor, putative, expressed	1.16e-07	1.48891	3556.6	1204.51	978.932	299.231	1	3	16	0	0	0	16	1	1	5	0	0	0	0	0	0	2	4	6	55	AK068022;AK058660	GO:0003735
TR031640	LOC_Os01g25386.1	Glutathione-conjugate transporter, putative, expressed	1.16e-07	1.69365	989.829	208.028	370.29	53.0121	2	12	15	1	0	0	8	0	9	12	0	2	0	0	1	0	8	3	0	73	N/A	GO:0042626
TR030971	LOC_Os01g13730.1	Sof1-like domain containing protein, expressed	1.16e-07	-1.44888	723.32	2080.57	320.749	797.379	42	13	7	0	0	0	0	0	2	9	0	2	0	0	0	0	4	6	3	88	AK111838	GO:0000166;GO:0005834
TR041875	LOC_Os03g39610.1;LOC_Os03g39610.3	Chlorophyll a-b binding protein, chloroplast precursor, putative, expressed	1.16e-07	4.64531	43827.7	1569.13	14767.6	469.155	1	11	244	2	0	0	392	3	3	75	0	3	6	9	0	0	23	16	141	929	RICLHCP2;AK066762;AF061577	GO:0015979;GO:0016168;GO:0030076;GO:0015979;GO:0016168;GO:0030076
TR062716	LOC_Os05g24560.1	NC domain-containing protein, putative, expressed	1.18e-07	-1.51693	763.387	2129.56	41.5905	682.176	7	2	7	0	0	0	3	0	1	4	0	2	0	0	2	0	5	0	0	33	N/A	N/A
TR072209	LOC_Os10g42250.1;LOC_Os10g42250.2	Expressed protein	1.18e-07	1.56069	1144.02	305.24	207.805	113.327	5	10	29	0	0	0	10	0	15	5	0	4	0	0	0	0	4	6	9	97	AK069018	N/A
TR036524	LOC_Os02g21340.1	ABC-2 type transporter family protein, expressed	1.19e-07	1.77305	717.29	118.742	161.967	11.4474	0	0	2	0	0	0	0	0	0	0	0	0	0	0	0	0	1	0	1	4	N/A	GO:0005886;GO:0015692;GO:0042626
TR042765	LOC_Os03g51380.1	Expressed protein	1.19e-07	-1.16628	264.246	735.047	44.1046	132.389	17	3	5	0	0	0	12	0	2	7	0	9	0	0	0	0	7	0	2	64	AK104988;AK067666	N/A
TR034339	LOC_Os01g64930.1	Expressed protein	1.2e-07	1.13155	1733.19	702.271	208.374	98.6672	2	2	2	0	0	0	3	0	2	2	4	0	0	0	0	0	2	3	1	23	AK070678;AK060596	N/A
TR058612	LOC_Os06g44230.1	DNA-directed RNA polymerase 3, chloroplast precursor, putative, expressed	1.2e-07	1.57144	988.916	243.996	162.37	32.4566	6	3	3	0	0	0	2	0	2	3	0	4	0	0	2	0	0	0	1	26	AK069977;AB120430;AB096015	GO:0003677;GO:0003899;GO:0005739;GO:0006350
TR046890	LOC_Os04g52050.1	Expressed protein	1.2e-07	-1.36126	174.52	605.852	49.7924	112.558	7	6	5	0	0	0	2	0	0	4	0	0	0	0	0	0	3	0	0	27	AK065814;AK060380	N/A
TR071926	LOC_Os08g29370.1;LOC_Os08g29370.2	Peptidyl-prolyl cis-trans isomerase, chloroplast precursor, putative, expressed	1.2e-07	3.77333	5950.69	303.725	1679.99	99.5872	0	0	24	0	0	0	22	2	0	3	0	0	0	0	0	0	2	0	4	57	AK099874;AK058264	GO:0003755;GO:0006457;GO:0009543;GO:0003755;GO:0006457;GO:0009543
TR038510	LOC_Os02g50880.1	DegP protease, putative, expressed	1.2e-07	-1.17811	641.756	1572.45	38.4402	148.762	22	0	8	0	0	0	5	1	3	10	0	5	0	0	3	0	0	0	3	60	N/A	GO:0004252;GO:0004295;GO:0006508;GO:0008236;GO:0009533;GO:0009535;GO:0010206
TR039104	LOC_Os02g58090.1	Splicing factor 3B subunit 2, putative, expressed	1.2e-07	-1.72261	1550.54	5521.36	620.534	1579.18	19	16	5	0	2	0	2	0	3	7	0	0	0	0	2	0	5	1	4	66	AK069159	GO:0006397
TR055771	LOC_Os10g41200.1;LOC_Os10g41200.2	ZmMybst1, putative, expressed	1.2e-07	-1.34028	2140.18	5461.27	430.564	891.076	38	8	57	0	0	0	15	0	1	22	0	6	0	1	0	0	0	0	10	158	AY151044;AK101062;AK066961;AK059716	GO:0003676;GO:0003677;GO:0003700;GO:0006355;GO:0045449;GO:0003676;GO:0003677;GO:0003700;GO:0006355;GO:0045449
TR063811	LOC_Os05g41640.1	Phosphoglycerate kinase, chloroplast precursor, putative, expressed	1.2e-07	3.31447	1801.62	67.8904	530.495	12.3621	1	1	108	0	0	0	12	0	13	12	0	0	1	2	3	0	2	3	33	191	N/A	GO:0004618;GO:0005737;GO:0005739;GO:0005829;GO:0006096
TR043249	LOC_Os03g57510.1	Calcium-dependent protein kinase, isoform AK1, putative	1.22e-07	-1.87779	276.839	1356.47	44.8723	498.579	0	0	0	0	0	0	0	0	0	0	0	0	0	0	0	0	0	0	0	0	N/A	GO:0004674;GO:0004685;GO:0005777;GO:0005789;GO:0006468;GO:0006499;GO:0016020;GO:0016301
TR058340	LOC_Os06g40500.1	Phosphatidic acid phosphatase, putative, expressed	1.22e-07	2.81842	1754.58	131.067	676.196	27.5085	4	2	3	0	0	0	3	0	1	5	0	3	0	0	1	0	3	0	3	28	AK071250	N/A
TR072068	LOC_Os10g10990.1;LOC_Os10g10990.2;LOC_Os10g10990.3	Mutant TFIIF-alpha, putative, expressed	1.22e-07	-1.33564	671.501	1755.46	69.4395	231.569	31	45	22	1	0	0	9	0	15	47	3	12	0	0	0	0	14	8	5	212	AK100664;AK071062	GO:0016986;GO:0016986;GO:0016986
TR071851	LOC_Os08g06280.1;LOC_Os08g06280.2;LOC_Os08g06280.3;LOC_Os08g06280.4;LOC_Os08g06280.5	Zinc finger protein, putative, expressed	1.22e-07	2.25569	4509.83	830.686	1323.99	328.062	13	6	73	1	0	0	39	0	17	32	0	18	0	0	9	0	4	6	4	222	AY525368;AK111759;AK059153;AJ620676	GO:0000303;GO:0003677;GO:0003700;GO:0006917;GO:0008219;GO:0009862;GO:0000303;GO:0003677;GO:0003700;GO:0006917;GO:0008219;GO:0009862;GO:0000303;GO:0003677;GO:0003700;GO:0006917;GO:0008219;GO:0009862;GO:0000303;GO:0003677;GO:0003700;GO:0006917;GO:0008219;GO:0009862;GO:0000303;GO:0003677;GO:0003700;GO:0006917;GO:0008219;GO:0009862
TR034950	LOC_Os01g72790.1	Cell division cycle 2-related protein kinase 7, putative, expressed	1.23e-07	-1.21653	742.624	1809.54	149.606	278.497	12	0	1	0	0	0	3	0	1	4	0	0	0	0	0	0	1	0	1	23	OSA564977;OSA512410;AK109352;AK103469	GO:0005634;GO:0016301
TR063159	LOC_Os05g32220.1	50S ribosomal protein L1, putative, expressed	1.24e-07	1.46373	9938.97	3467.44	2545	771.348	0	1	40	0	0	0	19	0	3	1	0	2	1	0	0	0	2	5	4	78	AK104689;AK098990;AK065313	GO:0003735;GO:0005840;GO:0006412;GO:0015934
TR049156	LOC_Os07g29410.1;LOC_Os07g29410.2	Thioredoxin family protein, putative, expressed	1.24e-07	4.32126	17756.3	857.001	4836.42	404.305	0	3	53	0	0	0	22	0	4	3	0	0	0	2	0	0	6	4	51	148	AK066045	GO:0005829;GO:0016671;GO:0030508;GO:0005829;GO:0016671;GO:0030508
TR071185	LOC_Os03g52840.1;LOC_Os03g52840.2	Serine hydroxymethyltransferase, mitochondrial precursor, putative, expressed	1.24e-07	3.49762	5209.69	273.419	2249.31	56.2605	30	35	165	2	0	0	60	0	9	47	0	0	0	4	5	0	6	2	60	425	AK100404	GO:0004372;GO:0005739;GO:0005759;GO:0006544;GO:0006563;GO:0006800;GO:0009626;GO:0019464;GO:0004372;GO:0005739;GO:0005759;GO:0006544;GO:0006563;GO:0006800;GO:0009626;GO:0019464
TR040482	LOC_Os03g17520.1	CDP-diacylglycerol-glycerol-3-phosphate 3-phosphatidyltransferase family protein, expressed	1.25e-07	1.57161	2159.05	646.963	136.7	165.597	9	0	7	0	0	0	4	0	4	2	0	0	0	0	0	0	6	0	3	35	AK070093;AK060009	GO:0006661;GO:0008444;GO:0008654;GO:0009507;GO:0017169
TR039865	LOC_Os03g10180.1;LOC_Os03g10180.2	Expressed protein	1.26e-07	1.6819	2995.89	856.814	658.769	247.638	1	8	31	0	0	0	1	0	0	1	0	4	0	0	0	0	1	0	1	48	AK099437;AK071995	GO:0005737;GO:0009904;GO:0005737;GO:0009904
TR064431	LOC_Os05g50550.1	Polyprenyl synthetase family protein, expressed	1.26e-07	4.07911	13578.4	746.358	1329.1	457.317	7	2	18	1	0	0	6	0	3	4	0	2	0	0	7	0	1	1	2	54	AK066579	GO:0004161;GO:0004311;GO:0009507;GO:0009536
TR046802	LOC_Os04g50970.1	Seed specific protein Bn15D1B, putative, expressed	1.26e-07	-2.94196	1318.18	11670.6	472.566	4910.4	26	22	19	0	0	0	32	1	4	18	75	7	1	0	3	0	4	13	11	236	AK121673	N/A
TR058829	LOC_Os06g47200.1;LOC_Os06g47200.3	Protease inhibitor/seed storage/LTP family protein, expressed	1.27e-07	-1.64267	556.973	2078.08	139.106	933.837	0	2	0	0	0	0	8	0	1	6	0	3	0	0	8	0	9	3	0	40	AK069702	GO:0004675;GO:0006869;GO:0008289;GO:0031225;GO:0004675;GO:0006869;GO:0008289;GO:0031225
TR063093	LOC_Os05g31230.1	N-acetyltransferase ESCO2, putative, expressed	1.27e-07	-2.02002	606.494	2585.66	71.5591	1085.46	6	0	3	0	0	0	2	0	1	12	0	13	0	0	0	0	2	0	3	42	AK068730	N/A
TR072508	LOC_Os09g17600.1;LOC_Os09g17600.2;LOC_Os09g17600.3	Expressed protein	1.27e-07	1.91723	1943.28	403.921	232.527	119.971	3	12	36	0	0	0	16	0	6	4	0	17	0	3	3	0	0	3	4	107	AK067189;AK062085	N/A
TR053761	LOC_Os10g05069.1;LOC_Os10g05069.2;LOC_Os10g05069.3	Glycosyl hydrolase family 38 protein, putative, expressed	1.27e-07	-2.6915	596.474	4015.87	108.415	1430.7	10	29	124	0	0	0	84	0	36	9	0	16	0	0	22	0	10	6	6	352	AK069822	GO:0004559;GO:0004559;GO:0004559
TR067226	LOC_Os11g02400.1	Nonspecific lipid-transfer protein precursor, putative, expressed	1.27e-07	2.1003	2294.01	438.131	1264.03	267.485	148	1	35	1	0	0	318	0	2	37	2	2	0	0	1	0	134	11	34	726	AK073363;AK070192;AK061182;AK059714	GO:0005319;GO:0005516;GO:0005618;GO:0006649;GO:0006869;GO:0009505;GO:0009737
TR050761	LOC_Os08g02490.1	AT hook motif family protein, expressed	1.28e-07	-1.49272	134.609	562.71	20.9758	35.6356	9	12	1	0	0	0	6	0	0	4	0	3	0	0	1	0	0	2	1	39	AK068379	GO:0003677;GO:0005634;GO:0005730;GO:0005737;GO:0005739;GO:0006355
TR063372	LOC_Os05g35110.1	Leucine Rich Repeat family protein, expressed	1.28e-07	-2.64756	2543.33	16881.4	355.334	5127.8	31	12	29	0	0	0	11	2	5	5	0	7	0	0	3	0	7	3	1	116	AK066897	GO:0004842;GO:0006511
TR036266	LOC_Os02g17390.1	Peroxisomal fatty acid beta-oxidation multifunctional protein, putative, expressed	1.28e-07	-2.34955	1596.54	9569.49	461.139	4225.86	50	22	31	5	0	0	29	0	15	27	0	3	0	0	13	0	4	2	10	211	AK103620;AK103234;AK073294;AK061665;AF442962	GO:0003824;GO:0004300;GO:0005777;GO:0006631;GO:0006635;GO:0007275;GO:0008152;GO:0008691;GO:0009845;GO:0009908
TR049792	LOC_Os07g38850.1	UbiA prenyltransferase family protein, putative, expressed	1.29e-07	2.21403	2343.52	400.148	783.902	153.509	3	0	26	0	0	0	5	0	0	10	0	4	0	1	0	0	2	0	1	52	AK102382;AK072012	GO:0004659;GO:0009507;GO:0010176;GO:0010189;GO:0042362
TR037895	LOC_Os02g43020.1	Stress-inducible protein, putative, expressed	1.29e-07	-1.40124	498.474	1462.27	104.517	132.964	18	5	6	0	0	0	6	0	7	12	0	8	2	1	1	0	0	5	3	74	AK102431	GO:0006950
TR073184	LOC_Os11g13890.1;LOC_Os11g13890.2;LOC_Os11g13890.4;LOC_Os11g13890.5	Chlorophyll A-B binding protein, expressed	1.29e-07	4.89468	39844.3	1221.95	9370.01	549.309	16	38	747	5	0	0	588	5	127	62	0	133	2	14	10	0	27	66	193	2033	AK104824;AK098872;AK061295	GO:0005198;GO:0009517;GO:0009533;GO:0009769;GO:0009783;GO:0015979;GO:0016168;GO:0030076;GO:0042651;GO:0005198;GO:0009517;GO:0009533;GO:0009769;GO:0009783;GO:0015979;GO:0016168;GO:0030076;GO:0042651;GO:0005198;GO:0009517;GO:0009533;GO:0009769;GO:0009783;GO:0015979;GO:0016168;GO:0030076;GO:0042651;GO:0005198;GO:0009517;GO:0009533;GO:0009769;GO:0009783;GO:0015979;GO:0016168;GO:0030076;GO:0042651
TR039929	LOC_Os03g10880.1	Transposon protein, putative, Mutator sub-class, expressed	1.31e-07	2.00435	2039.86	446.816	436.089	269.273	1	1	8	0	0	0	3	0	1	3	0	1	0	0	2	0	2	0	0	22	N/A	N/A
TR033613	LOC_Os01g55650.1	Patatin, putative, expressed	1.31e-07	-1.94567	177.093	1024.47	15.5835	265.525	9	0	9	0	0	0	0	0	1	3	0	1	0	0	0	0	2	0	3	28	AK120009	N/A
TR036288	LOC_Os02g17650.1;LOC_Os02g17650.2	Tocopherol cyclase, chloroplast precursor, putative, expressed	1.31e-07	1.50248	1006.27	274.493	159.146	22.2254	6	3	13	0	0	0	2	0	0	4	0	10	0	0	2	0	2	2	7	51	AK072052	GO:0006979;GO:0009507;GO:0009644;GO:0009706;GO:0009976;GO:0042360;GO:0006979;GO:0009507;GO:0009644;GO:0009706;GO:0009976;GO:0042360
TR033525	LOC_Os01g54540.1	50S ribosomal protein L13, chloroplast precursor, putative, expressed	1.31e-07	2.16995	2485.63	457.769	290.479	126.136	2	15	15	0	0	0	23	2	0	0	0	16	0	0	0	0	2	10	2	87	AK119189;AK104146;AK099041;AK072760	GO:0003735;GO:0005840;GO:0006412;GO:0015934
TR047325	N/A	N/A	1.32e-07	1.54355	1963.03	578.549	786.813	258.834	0	0	0	0	0	0	0	0	0	0	0	0	0	0	0	0	0	0	0	0	N/A	N/A
TR052881	LOC_Os08g37480.1;LOC_Os08g37480.2	Surfeit locus protein 5 containing protein, expressed	1.32e-07	-1.21702	936.49	2076.53	218.431	686.861	3	13	16	0	0	0	4	0	0	6	0	1	0	0	0	0	1	3	4	51	AK120540	N/A
TR067943	LOC_Os11g12530.1	Leucine Rich Repeat family protein, expressed	1.32e-07	1.63722	1078.76	257.298	338.06	91.2117	0	36	1	0	0	0	3	0	0	10	0	0	0	0	0	0	23	1	1	75	AK111558;AK105669	GO:0004672;GO:0004674;GO:0005524;GO:0006468;GO:0007169;GO:0016301
TR033452	LOC_Os01g53720.1	Expressed protein	1.32e-07	2.0428	1312.05	219.446	451.011	39.159	7	10	28	0	0	0	9	0	12	1	0	0	0	1	2	0	1	1	7	79	N/A	GO:0016787
TR072650	LOC_Os05g07090.1;LOC_Os05g07090.2;LOC_Os05g07090.3	Acyl-coenzyme A oxidase 4, peroxisomal, putative, expressed	1.32e-07	-2.71185	457.767	3659.82	56.3761	1419.14	18	41	79	0	0	0	12	0	3	9	0	2	2	0	5	0	8	2	14	195	AK071561	GO:0003997;GO:0005739;GO:0005759;GO:0005777;GO:0006118;GO:0006552;GO:0006635;GO:0008470;GO:0009793;GO:0016491;GO:0046459;GO:0003997;GO:0005739;GO:0005759;GO:0005777;GO:0006118;GO:0006552;GO:0006635;GO:0008470;GO:0009793;GO:0016491;GO:0046459;GO:0003997;GO:0005739;GO:0005759;GO:0005777;GO:0006118;GO:0006552;GO:0006635;GO:0008470;GO:0009793;GO:0016491;GO:0046459
TR037344	LOC_Os02g35070.1	SPRY domain containing protein, expressed	1.33e-07	-1.33454	526.046	1446.32	79.5061	161.215	1	2	9	0	0	0	3	0	0	3	0	4	0	1	0	0	1	1	2	27	AK066206	N/A
TR063485	LOC_Os05g37200.1	Integral membrane protein DUF6 containing protein, expressed	1.34e-07	1.51946	780.909	195.889	241.743	60.8118	1	0	5	0	0	0	3	0	5	0	0	0	0	0	0	0	0	2	1	17	AK066046	GO:0016020
TR038112	LOC_Os02g45870.1	Tobamovirus multiplication protein 3, putative, expressed	1.35e-07	1.56937	861.31	204.9	184.088	29.7753	4	0	9	0	0	0	0	0	8	27	0	0	0	0	0	0	1	1	0	50	AK070614	GO:0005515;GO:0005774;GO:0046786;GO:0046790
TR035334	LOC_Os02g03860.1	ATP synthase 24 kDa subunit, mitochondrial precursor, putative, expressed	1.35e-07	-1.81639	1227.85	4615.46	280.847	508.174	38	2	25	4	0	0	20	1	4	30	1	7	4	2	2	0	6	2	17	165	AK110888;AK066913	GO:0005739
TR061651	LOC_Os05g04070.1	Expressed protein	1.36e-07	2.0393	1242.97	203.923	447.722	71.031	4	0	8	0	0	0	3	0	0	1	0	0	0	0	0	0	0	2	0	18	AK068008	N/A
TR072001	LOC_Os08g41460.1;LOC_Os08g41460.2;LOC_Os08g41460.3;LOC_Os08g41460.5	Expressed protein	1.37e-07	2.55138	1999.27	226.66	492.644	14.6637	5	1	78	0	0	0	22	0	42	4	0	0	3	0	0	0	0	0	1	156	AK121104;AK104593;AK070382;AK061736	N/A
TR041982	AK070268	Putative gibberellin regulated protein related cluster	1.38e-07	-2.06628	133.015	885.342	63.9545	104.966	0	0	0	0	0	0	0	0	0	0	0	0	0	0	0	0	0	0	0	0	AK070268	N/A
TR045875	LOC_Os04g38850.1	Expressed protein	1.38e-07	2.69817	1402.5	109.071	475.829	29.3923	0	0	1	0	0	0	0	0	0	2	0	0	0	0	0	0	0	0	0	3	N/A	N/A
TR070481	LOC_Os01g66980.1;LOC_Os01g66980.2	Expressed protein	1.38e-07	2.14683	1294.61	577.899	402.735	739.619	4	0	17	0	0	0	17	0	1	5	0	0	0	0	0	0	0	0	1	45	AK067623	N/A
TR043781	LOC_Os03g64020.1	Expressed protein	1.38e-07	3.90009	34144.4	2312.94	4091.64	1085.62	1	0	55	0	0	0	21	0	2	2	0	1	0	0	0	0	1	1	16	100	AK098951;AK062137	N/A
TR069872	LOC_Os11g45590.1;LOC_Os11g45590.2	Transposon protein, putative, CACTA, En/Spm sub-class, expressed	1.38e-07	-1.62883	1168.79	3590.01	354.765	783.955	31	4	40	0	0	0	12	0	2	20	0	0	0	0	0	0	10	2	5	126	AK066311	N/A
TR049579	LOC_Os07g36080.2	Oxygen-evolving enhancer protein 3-1, chloroplast precursor, putative, expressed	1.38e-07	2.97329	2439.07	189.585	815.061	28.8926	0	12	85	1	0	0	13	5	3	23	0	0	1	2	0	0	2	9	73	229	N/A	GO:0009543;GO:0009654;GO:0019684;GO:0030095
TR065012	LOC_Os12g07950.1;LOC_Os12g07950.2	Transcriptional regulator, Sir2 family protein, expressed	1.4e-07	1.5897	1144.37	300.077	379.911	164.277	3	0	2	0	0	0	6	0	2	0	0	1	0	0	0	0	1	2	1	18	AK067069	GO:0003677;GO:0005677;GO:0006342;GO:0006355;GO:0003677;GO:0005677;GO:0006342;GO:0006355
TR056835	LOC_Os06g12600.1	Fructokinase, putative, expressed	1.4e-07	2.4674	2965.69	389.964	1377.63	139.89	1	2	6	0	0	0	2	0	0	7	0	0	0	0	0	0	0	5	1	24	N/A	GO:0016301
TR032728	LOC_Os01g43870.1;LOC_Os01g43870.2;LOC_Os01g43870.3;LOC_Os01g43870.4	NLI interacting factor-like phosphatase family protein, expressed	1.4e-07	1.46249	1452.25	435.994	213.933	75.5693	20	0	26	3	0	0	6	0	7	10	0	3	0	3	0	0	0	7	6	91	AK102504;AK063853	GO:0000775;GO:0005634;GO:0005694;GO:0000775;GO:0005634;GO:0005694;GO:0000775;GO:0005634;GO:0005694;GO:0000775;GO:0005634;GO:0005694
TR038010	LOC_Os02g44580.1	Expressed protein	1.41e-07	1.87579	882.557	154.502	84.874	23.2253	0	0	0	0	0	0	0	0	0	0	0	0	0	0	0	0	0	0	0	0	N/A	N/A
TR061126	LOC_Os09g36440.1	Transcription initiation factor IIB, putative, expressed	1.41e-07	-1.65473	913.23	3035.38	105.57	543.679	6	0	6	0	0	0	4	0	5	4	0	0	0	2	1	0	6	0	2	36	AK068941;AK058238;AF464908	GO:0003702;GO:0005634;GO:0005737
TR071803	LOC_Os07g47820.1;LOC_Os07g47820.2	Acyl-CoA dehydrogenase, C-terminal domain containing protein, expressed	1.43e-07	-1.30568	200.201	651.397	42.9247	134.002	22	8	35	0	0	0	16	0	10	5	0	260	0	0	2	0	19	6	4	387	AK073523;AK065843	GO:0005739;GO:0005759;GO:0006118;GO:0006552;GO:0008470;GO:0016491;GO:0005739;GO:0005759;GO:0006118;GO:0006552;GO:0008470;GO:0016491
TR067959	LOC_Os11g12820.1	Sucrose-phosphate synthase, putative, expressed	1.44e-07	2.09011	1520.93	242.147	495.8	42.5497	0	0	2	0	0	0	1	0	0	0	0	0	0	0	0	0	0	0	0	3	N/A	GO:0016757
TR032710	LOC_Os01g43630.1;LOC_Os01g43630.2	Adaptin family protein, putative, expressed	1.44e-07	-1.43722	631.039	1823.25	130.344	350.81	0	0	2	0	0	0	0	0	0	3	0	0	0	0	2	0	0	0	1	8	N/A	GO:0030276;GO:0030276
TR049676	LOC_Os07g37250.1	Chloroplast inositol phosphatase, putative, expressed	1.44e-07	1.4319	18149.2	7026.94	5149.21	2355.93	0	1	34	7	0	0	8	0	2	3	0	0	0	0	0	0	2	0	21	78	AK064914;AK059695	GO:0009507;GO:0009534;GO:0010027;GO:0010207;GO:0045037;GO:0045038
TR072285	LOC_Os06g09610.1;LOC_Os06g09610.2	AhpC/TSA family protein, expressed	1.44e-07	2.70501	6444.55	803.734	3356.99	346.753	0	1	10	0	0	0	42	0	0	12	0	0	0	2	0	0	21	2	12	102	AK068635;AK059845	GO:0016209;GO:0016209
TR061035	LOC_Os09g34340.1	Expressed protein	1.44e-07	1.3768	2038.77	649.268	229.33	117.683	3	0	2	0	0	0	12	0	0	0	0	70	0	0	0	0	16	5	1	109	N/A	N/A
TR070127	LOC_Os01g06290.1;LOC_Os01g06290.2;LOC_Os01g06290.3	RNA recognition motif family protein, expressed	1.44e-07	-1.66185	1038.33	3455.43	210.032	835.56	64	10	18	0	0	0	28	0	8	39	0	15	0	0	9	0	33	8	7	239	AK071635;AK060171	GO:0000245;GO:0000398;GO:0003676;GO:0016607;GO:0000245;GO:0000398;GO:0003676;GO:0016607;GO:0000245;GO:0000398;GO:0003676;GO:0016607
TR073006	LOC_Os12g19470.1	Ribulose bisphosphate carboxylase small chain C, chloroplast precursor, putative, expressed	1.44e-07	4.36491	37501.2	1940.68	6857.44	805.163	5	9	602	1	0	0	85	0	7	18	0	12	0	4	14	0	38	14	30	839	AK070257;AK068266	GO:0009573;GO:0015977;GO:0016984
TR072722	LOC_Os05g32390.1;LOC_Os05g32390.2	GTP-binding protein, putative, expressed	1.45e-07	2.35202	1442.27	180.415	241.66	29.3883	0	0	19	2	0	0	5	0	4	0	0	0	0	0	0	0	0	0	0	30	AK120123	N/A
TR066986	LOC_Os12g42300.1	Potassium transporter, putative, expressed	1.45e-07	2.44877	2915.62	388.587	849.286	121.334	3	0	12	0	0	0	4	0	1	2	0	5	0	0	0	0	0	2	1	30	AK068845	GO:0006813;GO:0015079;GO:0015386
TR070339	LOC_Os01g50050.1;LOC_Os01g50050.2	Farnesyl pyrophosphate synthetase, putative, expressed	1.47e-07	2.826	3717.03	418.066	1212.8	172.42	0	0	13	0	0	0	1	0	0	0	0	0	0	1	0	0	0	1	2	18	AK099451	GO:0004161;GO:0004337;GO:0045337;GO:0004161;GO:0004337;GO:0045337
TR045786	LOC_Os04g37619.1;LOC_Os04g37619.2	Zeaxanthin epoxidase, chloroplast precursor, putative, expressed	1.5e-07	3.02246	3950.18	385.116	1031.82	257.194	1	1	20	0	0	0	8	0	2	4	0	0	0	0	0	0	3	0	15	54	N/A	GO:0004497;GO:0006970;GO:0009408;GO:0009414;GO:0009540;GO:0009688;GO:0010182;GO:0016123;GO:0004497;GO:0006970;GO:0009408;GO:0009414;GO:0009540;GO:0009688;GO:0010182;GO:0016123
TR039404	LOC_Os03g03990.1	'chromo' domain containing protein, expressed	1.51e-07	2.19911	1156.85	159.631	124.714	56.5035	0	0	5	0	0	0	1	0	0	0	0	0	0	0	0	0	0	0	1	7	AK099900	GO:0005515;GO:0009507;GO:0009644;GO:0009816;GO:0045038
TR046694	LOC_Os04g49160.1	Zinc finger, C3HC4 type family protein, expressed	1.51e-07	-2.31421	147.17	1135.35	67.6167	220.682	0	0	2	0	0	0	9	0	1	1	0	0	0	0	0	0	0	0	0	13	AK067005	GO:0005515;GO:0008270;GO:0009737;GO:0009741;GO:0010200
TR069346	LOC_Os11g38020.1	Small GTP-binding protein domain containing protein, expressed	1.51e-07	1.42151	810.607	212.001	269.095	50.9553	2	0	4	0	0	0	2	0	0	2	0	0	0	0	0	0	1	1	3	15	N/A	GO:0005525
TR038256	LOC_Os02g47744.1;LOC_Os02g47744.2;LOC_Os02g47744.3	Myb-related protein, putative, expressed	1.51e-07	2.57627	3283.83	425.896	1240.74	107.418	3	0	13	0	0	0	0	0	4	1	0	0	0	0	2	0	0	4	14	41	AK121386	GO:0003677;GO:0003700;GO:0006355;GO:0045449;GO:0003677;GO:0003700;GO:0006355;GO:0045449;GO:0003677;GO:0003700;GO:0006355;GO:0045449
TR071972	LOC_Os08g38710.1;LOC_Os08g38710.2	Raffinose synthase or seed imbibition protein Sip1 containing protein, expressed	1.51e-07	-2.33177	144.063	1250.68	34.9079	639.333	4	7	3	0	0	0	29	0	5	2	0	0	0	0	0	0	3	0	2	55	AK067381;AK067229;AF251068	GO:0004553;GO:0007568;GO:0009416;GO:0009744;GO:0004553;GO:0007568;GO:0009416;GO:0009744
TR035046	LOC_Os01g73960.1;LOC_Os01g73960.2	Drought induced 19 protein containing protein, expressed	1.51e-07	1.52901	958.475	250.699	172.167	38.9449	2	7	44	0	0	0	6	0	6	13	0	0	0	0	0	0	1	1	4	84	AK069516	GO:0005515;GO:0005634;GO:0009414;GO:0009785;GO:0010161;GO:0005515;GO:0005634;GO:0009414;GO:0009785;GO:0010161
TR066296	LOC_Os12g32240.1	Eukaryotic translation initiation factor 5A-2, putative, expressed	1.51e-07	-1.3639	8641.54	22149	2093.67	5365.19	25	33	48	4	0	0	17	1	9	20	32	10	0	1	0	0	37	25	10	272	AK099039;AK061867	GO:0003743;GO:0006413
TR059218	LOC_Os09g02700.1	Polyadenylate-binding protein 2, putative, expressed	1.51e-07	-1.47922	4325.51	12002.6	903.251	2391.62	89	22	61	1	0	0	29	1	9	50	0	16	3	0	14	0	29	14	13	351	AK101706;AK067816;AK058316;AK058314	GO:0000289;GO:0003723;GO:0003743;GO:0006397;GO:0006413;GO:0008143
TR048027	LOC_Os07g08290.1	Expressed protein	1.52e-07	1.67093	832.273	171.738	339.266	69.1448	2	6	9	0	0	0	7	0	4	0	0	0	0	0	2	0	0	0	2	32	AK065026	N/A
TR070297	LOC_Os01g43070.1;LOC_Os01g43070.2	Oxygen-evolving complex, putative, expressed	1.52e-07	1.11255	3343.51	1436.01	355.762	227.371	1	7	5	1	0	0	14	0	8	4	0	0	0	0	0	0	1	4	9	54	AK109342;AK071226;AK068647	GO:0009543;GO:0009543
TR047878	LOC_Os07g06450.1	RNA recognition motif family protein, expressed	1.52e-07	3.04428	2904.52	247.223	712.45	82.5031	2	2	4	0	0	0	11	0	4	13	0	83	0	1	0	0	3	7	3	133	AK104773;AK099188;AK067376	GO:0003723;GO:0006396;GO:0009507
TR038419	LOC_Os02g49720.1	Aldehyde dehydrogenase, mitochondrial precursor, putative, expressed	1.52e-07	-3.75619	84.08	2924.64	17.964	1392.37	56	5	26	0	0	0	5	0	10	18	2	15	1	0	23	0	10	1	4	176	N/A	GO:0004028;GO:0004777;GO:0005739;GO:0005759;GO:0009450
TR030136	LOC_Os01g02900.1	HGA6, putative, expressed	1.54e-07	1.94154	919.888	152.474	134.799	44.5978	2	10	6	0	0	0	5	0	0	4	0	0	0	0	0	0	5	1	0	33	N/A	N/A
TR064291	LOC_Os05g48900.1	Fasciclin domain containing protein, expressed	1.54e-07	2.02487	2375.22	495.694	646.627	229.648	0	13	4	0	0	0	11	0	1	19	0	0	0	0	0	0	12	5	0	65	AK099313;AK058836	GO:0031225
TR052106	LOC_Os08g25734.1;LOC_Os08g25734.2	Glucose-1-phosphate adenylyltransferase small subunit, chloroplast precursor, putative, expressed	1.54e-07	2.36865	4830.2	899.615	548.872	373.458	5	7	62	0	0	0	15	0	7	30	0	29	20	6	4	0	2	3	11	201	RICADP;AK103906;AK071826	GO:0008878;GO:0010170;GO:0019252;GO:0030931;GO:0008878;GO:0010170;GO:0019252;GO:0030931
TR055658	LOC_Os10g39790.1	CorA-like Mg2+ transporter protein, expressed	1.56e-07	-1.17116	783.349	1822.92	132.14	502.606	3	3	6	0	0	0	2	0	2	5	0	4	0	2	0	0	2	3	1	33	AK069472	GO:0016020;GO:0030001;GO:0046873
TR072253	LOC_Os06g05110.1;LOC_Os06g05110.3	Superoxide dismutase, chloroplast, putative, expressed	1.56e-07	-1.16998	486.636	1197.52	46.0607	115.88	29	0	21	0	0	0	18	0	10	4	0	26	0	0	2	0	4	2	6	122	AY770495;AK071301;AK062073;AB014056	GO:0005739;GO:0007623;GO:0008382;GO:0009411;GO:0009507;GO:0019430;GO:0046688;GO:0005739;GO:0007623;GO:0008382;GO:0009411;GO:0009507;GO:0019430;GO:0046688
TR066563	LOC_Os12g36640.1	Fiber protein Fb19, putative, expressed	1.57e-07	-2.55121	992.952	6121.39	280.403	1304.86	2	2	18	0	0	0	9	1	5	2	0	1	0	0	0	0	0	0	7	47	AK066459	GO:0006950
TR057430	LOC_Os06g22960.1	Aquaporin TIP-type RB7-18C, putative, expressed	1.57e-07	-1.83279	12766.9	45069	4842.44	21894.7	87	33	120	0	0	0	93	4	35	30	0	1	2	3	4	0	10	11	20	453	AK104464;AK104377;AK104270;AK100193;AK099616;AK099141;AK099015;AK073531	GO:0006810;GO:0009705;GO:0009740;GO:0015200;GO:0015250;GO:0016020;GO:0018987
TR049085	LOC_Os07g28090.1	ABC transporter family protein, expressed	1.58e-07	1.53342	459.874	84.8278	102.725	26.2143	0	0	1	0	0	0	1	1	1	1	0	0	0	0	0	0	0	0	0	5	AK069799;AK067140	GO:0005215;GO:0005739;GO:0042626
TR060896	LOC_Os09g32240.1	Lipid-binding serum glycoprotein family protein, putative, expressed	1.58e-07	1.37417	1514.17	494.382	522.412	172.631	2	0	1	0	0	0	3	0	2	2	1	0	0	0	0	0	1	0	1	13	AK100566	GO:0008289
TR031072	LOC_Os01g15120.1	Hydrolase, alpha/beta fold family protein, expressed	1.58e-07	1.21303	3206.46	1350.66	315.024	164.709	4	2	6	0	0	0	3	1	0	11	6	0	0	0	0	0	5	5	3	46	AK109484;AK102341	GO:0004301
TR037569	LOC_Os02g38190.1	Expressed protein	1.58e-07	-2.27394	577.573	3433.43	97.418	1374	12	7	8	0	0	0	6	0	1	11	0	1	1	1	1	0	24	1	2	76	AK103993;AK099175;AK069935	N/A
TR055986	LOC_Os06g01934.1	Bell-like homeodomain protein 3, putative, expressed	1.59e-07	1.67516	675.767	132.532	116.913	31.95	0	0	5	0	0	0	7	0	2	0	0	0	0	1	0	0	0	2	0	17	AK111490;AK101029	GO:0003677;GO:0003700;GO:0005634;GO:0005829
TR069401	LOC_Os11g38870.1	Helix-loop-helix DNA-binding domain containing protein, expressed	1.61e-07	-1.3514	1072.04	5550.26	1117.38	8376.56	17	0	5	0	0	0	5	0	5	1	0	0	0	0	2	0	0	1	0	36	AK068017	GO:0003677;GO:0003700;GO:0005634;GO:0005737;GO:0045449
TR047730	LOC_Os07g04180.1	Amino acid permease 6, putative, expressed	1.61e-07	1.59497	2162.4	624.508	441.529	202.52	33	8	8	0	0	0	7	0	1	59	0	0	0	0	5	0	12	1	3	137	AK120257;AK106110	GO:0005886;GO:0005887;GO:0006865;GO:0015171;GO:0015172;GO:0015175;GO:0015359;GO:0015800;GO:0015802;GO:0015804;GO:0015810;GO:0015827;GO:0016020
TR054856	LOC_Os10g28600.1	Pentatricopeptide, putative, expressed	1.62e-07	2.0842	1612.59	262.869	798.199	110.032	2	4	6	0	0	0	0	0	0	0	0	2	0	0	0	0	2	0	3	19	AK119359	N/A
TR062853	LOC_Os05g27100.1	Heavy metal-associated domain containing protein, expressed	1.62e-07	2.31564	2226.29	333.676	602.557	83.3821	0	0	10	0	0	0	17	0	0	0	0	0	0	1	0	0	5	1	1	35	N/A	GO:0046872
TR062265	LOC_Os05g13860.1	Expressed protein	1.64e-07	2.17436	869.146	94.4677	239.607	17.3448	0	0	0	0	0	0	6	0	0	1	0	0	0	0	0	0	0	0	1	8	AK067770	N/A
TR057558	LOC_Os06g25439.1	NmrA-like family protein, expressed	1.64e-07	1.57985	1091.72	267.341	312.025	82.0371	0	2	7	0	0	0	11	1	3	0	0	1	0	0	0	0	0	0	5	30	AK105919;AK070247	N/A
TR041911	LOC_Os03g40100.1	ACT domain containing protein, putative, expressed	1.64e-07	1.54605	1058.97	282.579	89.0358	67.2591	32	1	13	0	0	0	2	0	8	4	0	0	0	0	2	0	1	1	2	66	AK071010	GO:0005829;GO:0006521;GO:0009735;GO:0016597
TR046469	LOC_Os04g46280.1;LOC_Os04g46280.2	Nudix hydrolase 8, putative, expressed	1.64e-07	2.55883	2772.75	388.806	386.108	228.539	4	1	12	0	0	0	12	1	6	11	0	2	0	0	1	0	5	2	10	67	AK065996;AK060404	GO:0003824;GO:0008152;GO:0016787;GO:0047631;GO:0051287;GO:0003824;GO:0008152;GO:0016787;GO:0047631;GO:0051287
TR058452	LOC_Os06g41990.1;LOC_Os06g41990.2	Metalloendopeptidase, putative, expressed	1.64e-07	2.23436	6421.06	1240.79	691.902	494.622	5	0	19	0	0	0	6	0	1	7	0	1	1	2	2	0	0	3	22	69	AK066566;AK063424	GO:0004222;GO:0005739;GO:0006508;GO:0004222;GO:0005739;GO:0006508
TR032664	LOC_Os01g43100.1	Protein phosphatase 2C, putative, expressed	1.65e-07	1.47012	1454.52	425.633	612.864	190.186	1	0	2	0	0	0	0	0	0	2	0	0	0	0	1	0	1	0	1	8	AK102319	GO:0015071
TR030973	LOC_Os01g13760.1	DnaJ domain containing protein, expressed	1.65e-07	-1.0914	306.887	774.408	19.4254	74.7788	1	0	13	0	0	0	0	0	0	6	0	0	0	0	1	0	2	0	3	26	N/A	GO:0006457
TR063842	LOC_Os05g42060.1	Cytokinin-O-glucosyltransferase 1, putative	1.67e-07	1.94315	558.791	62.655	230.791	27.4854	0	2	3	0	0	0	0	0	0	0	0	0	0	0	0	0	0	0	0	5	N/A	GO:0008194;GO:0016757;GO:0016758
TR063858	LOC_Os05g42250.1	Cation channel family protein, expressed	1.67e-07	1.46253	535.593	126.873	139.693	30.6379	0	0	4	0	0	0	0	0	0	1	0	0	0	0	1	0	0	0	0	6	AK063239	GO:0005216;GO:0005221;GO:0005222;GO:0005242;GO:0005261;GO:0005516;GO:0006952;GO:0008324;GO:0009626;GO:0016020;GO:0030551
TR040697	LOC_Os03g19930.1;LOC_Os03g19930.2	Adenylosuccinate lyase, putative, expressed	1.67e-07	1.37405	1788.2	603.787	555.322	211.668	8	0	1	0	0	0	10	0	0	2	0	0	2	0	2	0	2	7	4	38	AK067474	GO:0004018;GO:0004018
TR049588	LOC_Os07g36190.1	Isopentenyl-diphosphate delta-isomerase I, putative, expressed	1.67e-07	2.16007	5646.16	1230.67	1396.33	342.294	1	4	10	4	0	0	14	0	3	13	0	12	1	0	9	0	3	3	5	82	AK065871;AK061800	GO:0004452;GO:0008299;GO:0015995
TR052103	LOC_Os08g25700.1	Expressed protein	1.68e-07	2.03018	2030.03	394.534	318.155	64.3077	1	0	0	0	0	0	12	0	0	2	0	0	0	0	0	0	1	4	1	21	AK065348	N/A
TR050570	LOC_Os07g48810.1	Peptidyl-prolyl cis-trans isomerase, putative, expressed	1.68e-07	1.68048	2026.7	535.132	383.075	94.6827	13	0	2	0	0	0	9	0	0	0	0	0	1	0	0	0	3	2	1	31	AK103992;AK073511	GO:0016853
TR030838	LOC_Os01g12220.1	Uncharacterized protein family UPF0016 containing protein, expressed	1.69e-07	2.35332	1475.84	203.007	315.835	89.7077	0	0	0	0	0	0	1	0	0	0	0	0	0	0	0	0	0	1	0	2	N/A	GO:0009706
TR064558	LOC_Os12g01240.1	Mitochondrial substrate carrier family protein, putative, expressed	1.69e-07	1.24793	835.426	266.759	138.789	38.7788	3	0	9	0	0	0	6	0	0	3	0	4	0	0	0	0	2	0	5	32	AK068622	GO:0005488;GO:0005509;GO:0005743;GO:0006810;GO:0006839
TR030945	LOC_Os01g13420.1	SOUL heme-binding protein, expressed	1.69e-07	-2.06417	386.66	1987.03	64.4382	511.506	3	4	4	0	0	0	12	0	2	2	0	0	0	0	0	0	6	1	1	35	AK104591;AK102961;AK059862	GO:0005488
TR042748	LOC_Os03g51160.1	Fb27, putative, expressed	1.69e-07	-1.29073	380.613	1075.37	83.7055	213.957	16	4	0	0	0	0	6	0	0	10	0	6	0	0	0	0	9	1	2	54	AK106139;AK102605;AK059834	N/A
TR041276	N/A	N/A	1.7e-07	1.15305	342.997	83.6007	107.008	25.9996	0	0	0	0	0	0	0	0	0	0	0	0	0	0	0	0	0	0	0	0	N/A	N/A
TR030897	LOC_Os01g12880.1	VHS domain containing protein, expressed	1.7e-07	-1.67652	700.245	2407.08	133.997	198.714	32	12	16	0	0	0	23	2	22	16	0	3	0	0	4	0	3	1	7	141	AK106136;AK071900;AK066024;AK061937	GO:0005795;GO:0006886;GO:0006891;GO:0008565
TR042676	LOC_Os03g50350.1	Coatomer alpha subunit, putative, expressed	1.72e-07	-1.23015	647.568	1608.04	135.692	220.231	5	6	6	1	0	0	4	0	0	10	0	2	0	0	7	0	2	1	2	46	AK058652	GO:0005215;GO:0006888;GO:0030126
TR064455	LOC_Os05g50890.1;LOC_Os05g50890.2	GH3 auxin-responsive promoter family protein, expressed	1.73e-07	1.42133	1355.74	407.682	238.877	72.8875	4	0	18	0	0	0	5	0	10	1	0	0	0	0	2	0	1	0	4	45	AK071721	GO:0003824;GO:0005524;GO:0005737;GO:0009416;GO:0009585;GO:0009640;GO:0009733;GO:0009753;GO:0009861;GO:0009864;GO:0010252;GO:0018117;GO:0003824;GO:0005524;GO:0005737;GO:0009416;GO:0009585;GO:0009640;GO:0009733;GO:0009753;GO:0009861;GO:0009864;GO:0010252;GO:0018117
TR069075	LOC_Os11g34370.1	Patatin, putative, expressed	1.74e-07	1.4768	1817.1	527.595	279.588	39.4688	1	0	11	1	0	0	0	0	0	4	0	1	0	1	0	0	0	0	2	21	AK121962	N/A
TR071702	LOC_Os07g29640.1;LOC_Os07g29640.2;LOC_Os07g29640.3	Expressed protein	1.74e-07	1.0857	987.972	393.863	380.887	144.829	3	11	21	0	0	0	9	0	4	6	0	0	0	3	0	1	8	3	22	91	AK071565	N/A
TR063614	LOC_Os05g39110.1;LOC_Os05g39110.2	SelT/selW/selH selenoprotein domain containing protein, expressed	1.74e-07	-1.47972	1342.88	3951.48	203.024	1277.7	19	20	28	2	0	0	16	0	4	10	0	12	0	2	6	0	2	0	3	124	AK098945;AK061873	N/A
TR043508	LOC_Os03g60740.1	Expressed protein	1.75e-07	1.4206	3153.62	1114.3	429.812	37.2326	4	7	13	0	0	0	5	0	1	7	0	0	0	1	0	0	3	4	0	45	AK104209;AK104151;AK069405	N/A
TR042148	LOC_Os03g43420.1	Single-strand binding protein, expressed	1.76e-07	1.46501	855.693	227.252	239.246	54.498	3	0	1	1	0	0	2	0	0	0	0	0	0	0	0	0	1	1	2	11	AK068169;AK059181	N/A
TR034913	LOC_Os01g72340.1	Glycosyl hydrolases family 2, immunoglobulin-like beta-sandwich domain containing protein, expressed	1.77e-07	-2.66526	234.257	2052.91	39.1069	570.911	18	4	12	0	0	0	9	2	7	17	0	2	0	0	1	0	27	2	10	111	AK070047;AK067525	GO:0004553
TR040403	LOC_Os03g16600.1	Expressed protein	1.78e-07	-2.11486	313.783	1814.79	120.324	648.161	2	0	0	0	0	0	5	0	2	2	0	0	0	0	0	0	6	0	0	17	AK066807;AK063186	N/A
TR039719	LOC_Os03g07920.1	Expressed protein	1.78e-07	-1.75102	122.95	671.336	21.7126	149.105	0	1	7	0	0	0	5	0	0	3	0	0	0	0	0	0	2	0	0	18	AK109502	N/A
TR043295	TA25212_4530	Putative integral membrane protein related cluster	1.8e-07	1.21742	927.288	325.164	74.975	44.5606	0	0	0	0	0	0	0	0	0	0	0	0	0	0	0	0	0	0	0	0	N/A	N/A
TR047183	AK068693	N/A	1.8e-07	2.42801	927.616	73.3562	366.152	47.2897	0	0	0	0	0	0	0	0	0	0	0	0	0	0	0	0	0	0	0	0	AK068693	N/A
TR046735	LOC_Os04g49620.1;LOC_Os04g49620.2	Expressed protein	1.8e-07	1.72652	937.057	185.882	421.743	88.0371	0	0	0	0	0	0	2	0	0	0	0	2	0	0	1	0	0	0	1	6	AK061584	N/A
TR042787	LOC_Os03g51610.1	Inositol 1, 3, 4-trisphosphate 5/6-kinase, putative, expressed	1.8e-07	1.50257	2781.65	891.133	679.813	154.838	1	0	7	0	0	0	4	0	2	1	0	1	1	0	2	0	3	0	8	30	AK110903;AK067068	GO:0003824;GO:0004428;GO:0005634;GO:0005737;GO:0046853
TR040723	LOC_Os03g20300.1	Glucose-6-phosphate 1-dehydrogenase 4, chloroplast precursor, putative, expressed	1.8e-07	-1.247	223.076	677.47	48.3393	121.011	7	6	8	0	0	0	2	0	2	5	0	2	0	0	2	0	1	0	0	35	AK121967	GO:0004345;GO:0005829;GO:0006006;GO:0009051;GO:0009507
TR036593	LOC_Os02g22260.1;LOC_Os02g22260.2	Fruit protein PKIWI502, putative, expressed	1.8e-07	2.98213	2765.13	232.528	892.245	33.8589	2	2	1	0	0	0	30	0	0	2	0	0	0	0	0	0	2	2	3	44	AK109330;AK104780;AK068505	GO:0006118;GO:0016491;GO:0006118;GO:0016491
TR058942	LOC_Os06g48750.1	Eukaryotic initiation factor 4A, putative, expressed	1.8e-07	-2.74015	1115.78	8122.27	311.845	3092.15	410	99	54	1	2	0	71	3	24	91	2	74	1	1	41	0	27	12	9	922	RICEIF4A;AK119234;AK105454;AK099927;AK065230	GO:0003743;GO:0006413;GO:0008026
TR042962	LOC_Os03g53710.1	Aldose 1-epimerase family protein, expressed	1.81e-07	1.48074	1042.36	301.409	202.592	106.356	0	0	1	0	0	0	1	0	0	0	0	0	0	0	0	0	0	1	3	6	AK068519	N/A
TR038098	LOC_Os02g45670.1	Myb family transcription factor, putative, expressed	1.81e-07	1.81497	1460.52	314.997	490.907	91.5728	1	0	4	0	0	0	2	0	1	3	0	0	0	1	0	0	2	2	2	18	N/A	GO:0003677;GO:0003700;GO:0006355
TR038240	chr02:29057280	N/A	1.83e-07	2.7437	2496.93	254.339	887.67	106.028	0	0	0	0	0	0	0	0	0	0	0	0	0	0	0	0	0	0	0	0	N/A	N/A
TR046335	LOC_Os04g44650.1	Ferredoxin thioredoxin reductase variable alpha chain family protein, expressed	1.83e-07	2.31649	1520.67	195.321	678.493	70.5315	3	0	0	0	0	0	3	0	0	2	0	1	0	0	0	0	1	0	0	10	AK103671;AK062397	GO:0019684;GO:0030385
TR039991	LOC_Os03g11550.1	Expressed protein	1.83e-07	-1.3783	193.769	666.691	40.0949	20.9844	12	4	8	0	0	0	2	0	2	12	0	2	0	0	0	0	2	1	2	47	AK100623	GO:0005634;GO:0009738
TR048151	LOC_Os07g09800.1	Expressed protein	1.83e-07	1.78277	1447.22	322.711	463.108	111.019	2	0	45	0	0	0	1	0	1	0	0	0	0	0	0	0	1	0	1	51	AK070765	N/A
TR037377	LOC_Os02g35620.1	Expressed protein	1.85e-07	1.29541	792.977	251.796	144.927	71.5991	0	2	13	0	0	0	0	0	1	3	0	2	0	1	0	0	0	1	0	23	N/A	GO:0005375;GO:0008026
TR061577	LOC_Os05g03000.1;LOC_Os05g03000.2	Integral membrane protein TerC family protein, expressed	1.87e-07	1.0125	884.071	358.574	174.979	81.1591	11	0	1	0	0	0	5	0	0	0	0	0	0	2	9	0	0	0	2	30	AK120088;AK066388	GO:0016021;GO:0016021
TR063188	LOC_Os05g32630.1	Mitochondrial carrier protein, expressed	1.87e-07	-1.8269	465.96	1906.69	143.647	1041.53	38	8	8	1	0	0	8	0	3	6	0	2	0	0	7	0	0	2	2	85	AK104407;AK073425;AK058728	GO:0005488;GO:0005743;GO:0005778;GO:0006810;GO:0006839;GO:0008517;GO:0009507;GO:0009941;GO:0015884
TR061923	LOC_Os05g07870.1	Triose phosphate/phosphate translocator, non-green plastid, chloroplast precursor, putative, expressed	1.89e-07	1.91224	5581.51	1315.15	1720.54	342.969	0	0	7	0	0	0	0	0	0	0	0	0	0	0	0	0	0	0	5	12	N/A	GO:0005355;GO:0009528;GO:0009670;GO:0015152;GO:0015297;GO:0015712;GO:0015717
TR038135	LOC_Os02g46220.1	Expressed protein	1.89e-07	1.58996	1026.57	257.19	222.261	51.5325	3	3	0	0	0	0	3	1	0	3	0	0	0	0	0	0	7	5	1	26	N/A	N/A
TR043312	LOC_Os03g58250.1;LOC_Os03g58250.2	BZIP transcription factor family protein, expressed	1.89e-07	-1.44877	209.354	773.987	54.9628	201.547	10	1	10	0	0	0	12	0	0	5	0	0	0	0	0	0	6	1	2	47	AK068589	GO:0003677;GO:0003700;GO:0006355;GO:0003677;GO:0003700;GO:0006355
TR040965	LOC_Os03g24020.1	50S ribosomal protein L6, putative, expressed	1.89e-07	1.51167	1026.04	273.086	228.202	35.0477	1	0	16	0	0	0	24	0	2	10	0	0	0	0	0	0	0	1	2	56	AK099034;AK061469	GO:0003735;GO:0006412;GO:0015934
TR058724	LOC_Os06g45710.1	Phosphoglycerate kinase, cytosolic, putative, expressed	1.89e-07	-1.31187	149.48	486.696	67.7492	224.542	133	0	13	0	0	0	1	0	1	35	0	6	2	0	7	0	15	7	4	224	AK101622;AK070705	GO:0004618;GO:0005737;GO:0005739;GO:0005829;GO:0006096
TR042491	LOC_Os03g48040.1	Ferredoxin family protein, expressed	1.91e-07	3.31219	4445.93	336.838	1300.16	137.148	0	0	6	0	0	0	6	0	0	3	0	0	0	0	0	0	2	0	1	18	AK099303;AK059896	GO:0006118;GO:0009055;GO:0009416;GO:0009570;GO:0009767
TR072204	LOC_Os10g41520.1;LOC_Os10g41520.2;LOC_Os10g41520.3	Casein kinase II beta-4 subunit, putative, expressed	1.91e-07	-1.45547	709.831	2028.86	277.039	713.204	3	0	45	2	0	0	23	0	5	8	0	3	0	0	6	0	8	5	26	134	AK111555	GO:0005634;GO:0005737;GO:0005956;GO:0006468;GO:0007623;GO:0008134;GO:0008605;GO:0005634;GO:0005737;GO:0005956;GO:0006468;GO:0007623;GO:0008134;GO:0008605;GO:0005634;GO:0005737;GO:0005956;GO:0006468;GO:0007623;GO:0008134;GO:0008605
TR038529	LOC_Os02g51080.1;LOC_Os02g51080.2	Geranylgeranyl hydrogenase, putative, expressed	1.91e-07	3.89354	34037.6	2257.76	8080.95	938.618	2	0	63	0	0	0	23	1	2	15	0	89	1	0	2	0	9	3	9	219	AK061968	GO:0015995;GO:0045550;GO:0015995;GO:0045550
TR047953	LOC_Os07g07320.1	Glutathione S-transferase, N-terminal domain containing protein, expressed	1.93e-07	1.19104	671.496	222.798	98.5828	42.1393	0	1	0	0	0	0	5	0	2	5	0	0	0	0	0	0	4	0	0	17	AK099137;AK061436;AF402798	GO:0004364;GO:0005737;GO:0009407
TR061402	LOC_Os09g39740.1;LOC_Os09g39740.2;LOC_Os09g39740.3	ACT domain-containing protein, putative, expressed	1.93e-07	2.14027	1057.19	142.305	364.123	45.539	0	0	10	0	0	0	11	0	6	5	0	0	0	0	3	0	0	2	2	39	AK071292;AK068397	N/A
TR063403	LOC_Os05g35540.1	Expressed protein	1.94e-07	1.94907	879.427	156.164	299.231	64.8168	12	3	6	0	0	0	7	0	5	2	3	1	0	0	2	0	3	0	4	48	AK063573	GO:0005525
TR052877	TA23357_4530	N/A	1.95e-07	1.45547	1072.63	301.619	257.158	84.3667	0	0	0	0	0	0	0	0	0	0	0	0	0	0	0	0	0	0	0	0	N/A	N/A
TR059106	LOC_Os06g51150.1;LOC_Os06g51150.2	Catalase isozyme B, putative, expressed	1.95e-07	-2.51019	1254.79	7897.21	273.858	2883.11	125	24	66	4	2	0	15	1	9	62	0	7	0	2	4	0	10	5	29	365	RICPOSCATB;DQ078758;AK100019;AK069446	GO:0004096;GO:0005739;GO:0005777;GO:0042744;GO:0004096;GO:0005739;GO:0005777;GO:0042744
TR057453	N/A	N/A	1.96e-07	1.35834	528.435	142.764	262.094	43.0764	0	0	0	0	0	0	0	0	0	0	0	0	0	0	0	0	0	0	0	0	N/A	N/A
TR073099	LOC_Os12g42220.1;LOC_Os12g42220.2	Expressed protein	1.97e-07	1.35631	464.585	112.546	28.0432	25.0017	0	0	28	0	0	0	0	0	2	1	0	0	0	0	0	0	4	0	0	35	AK070105	N/A
TR032749	LOC_Os01g44210.1	Ribosomal protein L31 containing protein, expressed	1.97e-07	1.71889	4747.93	1371.95	1361.57	275.119	4	0	39	2	0	0	31	0	1	13	0	0	1	0	0	0	22	13	4	130	AK062051	GO:0003735;GO:0005840;GO:0006412;GO:0007046
TR044745	LOC_Os04g20164.1;LOC_Os04g20164.2	Copper amine oxidase, enzyme domain containing protein, expressed	1.97e-07	1.3563	899.637	254.991	396.187	88.6974	16	106	41	2	0	0	50	0	39	56	0	0	4	0	9	0	57	0	21	401	AK100640;AK066445;AK062589;AK060758	GO:0005507;GO:0005507
TR047916	LOC_Os07g06890.1	FAD linked oxidases, C-terminal domain containing protein, expressed	1.99e-07	1.02517	463.929	161.673	48.5758	29.6895	9	6	7	0	0	0	2	0	0	1	0	0	0	0	0	0	0	0	3	28	AK067700	GO:0009055
TR039764	LOC_Os03g08480.1	SAP-like protein BP-73, putative, expressed	2e-07	-2.45133	308.474	2167.11	53.7917	626.659	5	2	12	1	0	0	18	0	8	9	0	1	0	0	10	0	3	2	4	75	OSA315791;AK067631;AK065516	GO:0005886;GO:0007033;GO:0007035;GO:0008553;GO:0010023;GO:0015662;GO:0016887;GO:0019829
TR072245	LOC_Os06g03860.1;LOC_Os06g03860.2	SPX domain-containing protein, putative, expressed	2e-07	-2.2106	1052.1	4974.7	332.334	366.285	50	38	58	0	0	0	20	0	72	6	0	14	0	0	6	0	8	6	33	311	N/A	N/A
TR070651	N/A	N/A	2.02e-07	3.39386	4971.65	354.025	1415.4	194.286	0	0	0	0	0	0	0	0	0	0	0	0	0	0	0	0	0	0	0	0	N/A	N/A
TR052838	LOC_Os08g36840.1;LOC_Os08g36840.2	Glycoprotein 3-alpha-L-fucosyltransferase A, putative, expressed	2.02e-07	-1.20334	764.381	1797.71	107.995	335.04	3	8	7	0	0	0	2	0	1	9	0	1	0	1	0	0	3	2	2	39	AK099681	GO:0008417;GO:0016757;GO:0017083;GO:0008417;GO:0016757;GO:0017083
TR073102	LOC_Os12g42850.1;LOC_Os12g42850.2;LOC_Os12g42850.3	Amino acid permease family protein, putative, expressed	2.02e-07	-3.39304	1533.93	15394.5	593.959	5096.19	42	32	231	0	0	0	63	0	6	20	0	3	0	0	18	0	15	3	19	452	AK064822;AK059703	GO:0006810;GO:0015171;GO:0015326;GO:0016020;GO:0006810;GO:0015171;GO:0015326;GO:0016020;GO:0006810;GO:0015171;GO:0015326;GO:0016020
TR053027	LOC_Os08g39300.3	Serine-glyoxylate aminotransferase, putative, expressed	2.02e-07	1.99305	1374.64	230.439	433.607	40.3166	4	10	328	2	0	0	37	0	6	11	0	0	0	3	0	0	0	16	37	454	N/A	GO:0005777;GO:0008453;GO:0009853
TR033785	LOC_Os01g57840.1	Expressed protein	2.06e-07	1.29861	535.02	145.635	83.8147	29.4715	0	2	9	0	0	0	1	0	1	0	0	0	0	0	0	0	1	0	0	14	N/A	N/A
TR035294	LOC_Os02g03400.1	Microtubule associated protein containing protein, expressed	2.07e-07	2.66958	2116.91	231.328	395.102	130.986	0	0	0	0	0	0	0	0	2	0	0	0	0	0	0	0	0	0	0	2	AK070676	GO:0000910;GO:0000911;GO:0001578;GO:0005634;GO:0005737;GO:0005819;GO:0005874;GO:0007020;GO:0008017;GO:0009524;GO:0010005;GO:0031116;GO:0051322
TR057516	LOC_Os06g24404.1	GDSL-like Lipase/Acylhydrolase family protein, expressed	2.07e-07	1.78648	671.729	108.753	133.783	27.7077	0	0	2	0	0	0	10	0	1	2	0	5	0	0	0	0	3	2	0	25	AK099072;AK067876;AK061188	GO:0005576;GO:0008415;GO:0016298;GO:0016789;GO:0019953
TR037399	LOC_Os02g35900.1	Thioredoxin family protein, putative, expressed	2.07e-07	2.74141	2016.52	193.081	625.169	82.6391	0	0	8	0	0	0	5	0	0	6	0	5	0	0	0	0	1	7	2	34	AK066393;AK061487	GO:0030508
TR034717	LOC_Os01g69920.1;LOC_Os01g69920.2	Histidine kinase 2, putative, expressed	2.07e-07	-2.25066	952.402	4966.48	293.359	1247.24	23	62	28	0	0	0	50	0	23	18	0	4	0	2	17	0	6	8	16	257	AK121135;AK067580;AK067355	GO:0004673;GO:0009736;GO:0009884;GO:0004673;GO:0009736;GO:0009884
TR039511	LOC_Os03g05290.1	Aquaporin TIP-type, putative, expressed	2.07e-07	-1.24307	11784.4	29827.6	1246.47	6256.7	68	51	98	0	0	0	373	2	13	173	0	2	6	7	3	0	152	15	40	1003	AK104123;AK068986;AK060994;AK058322	GO:0006810;GO:0009705;GO:0009740;GO:0015200;GO:0015250;GO:0016020;GO:0018987
TR043271	LOC_Os03g57830.1	Hypothetical protein	2.08e-07	-2.15319	271.712	1665.38	74.2625	774.474	0	0	0	0	0	0	0	0	0	0	0	0	0	0	0	0	0	0	0	0	N/A	N/A
TR046678	LOC_Os04g48880.1	Beta-carotene hydroxylase, putative, expressed	2.11e-07	3.12376	2265.63	142.535	837.503	18.6502	0	0	12	0	0	0	3	0	0	2	0	0	0	0	3	0	4	2	0	26	AK060559	GO:0016119;GO:0042411
TR031438	LOC_Os01g21820.1	Preprotein translocase secA subunit, chloroplast precursor, putative, expressed	2.11e-07	1.79577	1732.76	402.455	429.786	124.958	0	0	12	1	0	0	11	0	0	2	0	1	0	1	0	0	0	0	3	31	N/A	GO:0005524;GO:0006605;GO:0006886
TR045206	LOC_Os04g28840.1	Hypothetical protein	2.12e-07	-1.54278	2893.6	8352.3	2614.37	5931.71	0	0	0	0	0	0	0	0	0	0	0	0	0	0	0	0	0	0	0	0	N/A	N/A
TR034674	LOC_Os01g68900.1	Zinc finger, C3HC4 type family protein, expressed	2.13e-07	2.7551	1257.65	83.5119	338.917	13.8604	0	1	0	0	0	0	0	0	0	9	0	0	0	0	0	0	2	0	0	12	AK109460	GO:0005515;GO:0005516;GO:0008270
TR038846	LOC_Os02g54890.1	NAD dependent epimerase/dehydratase family protein, expressed	2.14e-07	-1.13431	129.765	417.222	12.9619	71.9862	6	5	19	0	0	0	5	0	1	9	1	0	0	1	1	0	10	7	2	67	AK071654	GO:0003824;GO:0009225;GO:0016020;GO:0050378
TR031153	LOC_Os01g16350.1;LOC_Os01g16350.2	Hydroxymethylglutaryl-CoA lyase, mitochondrial precursor, putative, expressed	2.15e-07	-2.25165	433.091	2502.77	34.0994	701.433	8	1	4	0	0	0	5	0	0	2	0	2	0	0	0	0	4	0	2	28	AK068875	GO:0004419;GO:0005739;GO:0006551;GO:0004419;GO:0005739;GO:0006551
TR066362	LOC_Os12g33080.1	2-oxoglutarate/malate translocator, chloroplast precursor, putative, expressed	2.18e-07	3.23204	4389.06	306.406	2276.84	73.6562	6	0	18	0	0	0	4	0	1	4	0	4	0	1	5	0	0	3	2	48	AK099798;AK061957	GO:0006499;GO:0015367;GO:0015743
TR056579	LOC_Os06g09390.1	Ethylene response element binding protein, putative, expressed	2.18e-07	-2.06198	1835.8	7834.54	370.896	1236.81	59	22	67	1	0	0	51	2	19	108	2	4	2	1	3	0	19	4	8	372	AK069833;AK060742;AF190770	GO:0003677;GO:0003700;GO:0005634;GO:0006355
TR058777	LOC_Os06g46460.1	Expressed protein	2.19e-07	1.97707	985.701	152.496	255.181	41.6218	0	0	3	0	0	0	0	0	0	0	0	0	0	0	0	0	0	0	1	4	N/A	N/A
TR068955	LOC_Os11g32240.1	Cytochrome P450 51, putative, expressed	2.2e-07	-1.59727	566.689	1885.24	98.2683	518.931	22	12	11	2	0	0	8	1	19	51	4	0	0	0	1	0	15	3	2	151	AK121491;AK060487	GO:0008398;GO:0016126;GO:0019825
TR031257	LOC_Os01g18320.1	Protoporphyrinogen oxidase, chloroplast precursor, putative, expressed	2.22e-07	1.80613	825.045	138.257	311.278	35.0306	3	0	7	0	0	0	3	0	1	1	0	2	0	1	0	0	1	3	3	25	AB057749	GO:0004729;GO:0006779
TR070246	LOC_Os01g32300.1;LOC_Os01g32300.2	Expressed protein	2.22e-07	-1.4319	443.603	1340.37	72.0655	233.513	12	4	20	0	0	0	20	0	10	0	0	2	0	0	2	0	0	4	2	76	AK059119	N/A
TR030571	LOC_Os01g08440.1	Indole-3-acetate beta-glucosyltransferase, putative, expressed	2.22e-07	2.04703	2826.97	595.395	820.705	250.444	22	10	6	0	0	0	7	0	0	10	0	0	2	0	1	0	41	1	2	102	N/A	GO:0008194;GO:0009524;GO:0009920;GO:0016757
TR043084	LOC_Os03g55640.1;LOC_Os03g55640.2	Signal peptidase I family protein, expressed	2.23e-07	1.78938	3028.18	799.77	423.132	95.4493	14	0	12	0	0	0	2	0	2	18	0	9	0	0	0	0	2	0	3	62	AK069581	GO:0006508;GO:0008233;GO:0016020;GO:0006508;GO:0008233;GO:0016020
TR060441	LOC_Os09g25550.1	Puative protein, putative, expressed	2.24e-07	2.02632	1000.58	150.73	180.738	24.8908	4	0	0	0	0	0	7	0	2	0	0	4	1	0	0	0	0	1	0	19	AK099808;AK072601;AK066315	N/A
TR059066	LOC_Os06g50370.1	RING-H2 finger protein ATL5P, putative, expressed	2.24e-07	-1.34374	387.358	1139.13	36.9028	159.659	9	0	23	0	0	0	14	0	5	26	0	6	0	0	2	0	4	2	4	95	AK067113;AK061850	GO:0005515;GO:0008270
TR034991	LOC_Os01g73250.1	ABA/WDS induced protein, expressed	2.24e-07	3.29928	3356.19	202.418	1886.61	63.6137	0	2	16	3	0	0	36	0	0	0	0	0	0	4	0	0	10	1	29	101	AK104613;AK065858;AK060804	N/A
TR047028	LOC_Os04g53680.1	Cyclin, N-terminal domain containing protein, expressed	2.25e-07	1.98483	1261.32	223.546	574.472	108.784	0	0	2	0	0	0	0	1	0	0	0	0	0	0	0	0	0	0	0	3	N/A	GO:0000074;GO:0004693
TR058332	LOC_Os06g40370.1	CBL-interacting serine/threonine-protein kinase 24, putative, expressed	2.25e-07	-1.25406	409.419	1083.12	138.462	472.733	5	0	3	0	0	0	6	0	6	5	0	0	0	0	16	0	1	1	1	44	AK102270	GO:0004672;GO:0004674;GO:0005634;GO:0005737;GO:0006468;GO:0009628;GO:0009651;GO:0009735;GO:0009737;GO:0009738;GO:0009845;GO:0016301
TR073064	LOC_Os12g37910.1;LOC_Os12g37910.2	GDSL-like Lipase/Acylhydrolase family protein, expressed	2.25e-07	1.8963	2522.56	568.732	781.583	180.077	3	1	10	0	0	0	7	0	3	18	0	0	1	1	1	0	10	2	2	59	AK071697;AK070277;AK060201;AK059954	GO:0016298;GO:0016789;GO:0016298;GO:0016789
TR071202	LOC_Os03g55640.1;LOC_Os03g55640.2;LOC_Os03g55640.3;LOC_Os03g55640.4	Signal peptidase I family protein, expressed	2.27e-07	1.70406	2469.44	616.791	348.955	84.6707	17	0	14	0	0	0	3	0	2	24	0	10	0	0	0	0	2	0	4	76	AK069581;AK058692	GO:0006508;GO:0008233;GO:0016020;GO:0006508;GO:0008233;GO:0016020;GO:0006508;GO:0008233;GO:0016020;GO:0006508;GO:0008233;GO:0016020
TR056327	LOC_Os06g06190.1	ATPase, putative, expressed	2.28e-07	1.37708	675.477	191.434	185.149	25.1917	4	0	2	0	0	0	1	0	0	18	0	0	0	0	6	0	0	2	0	33	AK101138	N/A
TR066930	LOC_Os12g41680.1	Salicylic acid-induced protein 19, putative, expressed	2.29e-07	-1.91377	260.701	1206.45	135.135	619.587	7	1	2	0	0	0	3	0	5	1	0	0	0	0	0	0	0	0	2	21	AK071464	GO:0003700;GO:0007275;GO:0009734;GO:0010072
TR073301	BX927705;BX901517;BM421245;TA257_4530	Chloroplast ORF137 related cluster;Chloroplast ORF137 related cluster;Chloroplast ORF137 related cluster;Chloroplast 50S ribosomal protein L2 related cluster	2.3e-07	2.57601	2281.16	276.122	1007	131.18	0	0	0	0	0	0	0	0	0	0	0	0	0	0	0	0	0	0	0	0	N/A	N/A
TR065071	LOC_Os12g08770.1	Photosystem I reaction centre subunit N, chloroplast precursor, putative, expressed	2.3e-07	3.67664	5243.31	222.918	2695.5	36.3713	0	2	130	2	0	0	74	1	0	20	0	1	3	1	1	0	8	6	10	259	N/A	GO:0005516;GO:0009522;GO:0009543;GO:0009773;GO:0030093
TR037332	LOC_Os02g34950.1	ATP-binding family protein, putative, expressed	2.31e-07	-1.04446	445.166	1013.19	24.9951	69.0703	13	2	4	0	0	0	5	0	6	1	0	1	1	0	1	0	2	3	0	39	AK121253;AK065270	GO:0005524
TR039351	LOC_Os03g03410.1	Protein kinase domain containing protein, expressed	2.31e-07	-1.99694	640.033	2908.75	129.474	1109.93	8	8	7	2	0	0	7	0	2	9	0	0	0	0	6	0	2	1	7	59	N/A	GO:0016301
TR070797	LOC_Os02g52420.1;LOC_Os02g52420.2	Methionine aminopeptidase, putative, expressed	2.33e-07	2.48329	3055.27	382.238	1075.11	71.1938	4	0	31	0	0	0	2	0	0	1	0	2	0	0	2	0	0	2	2	46	AK068344	GO:0004239;GO:0005737;GO:0005739;GO:0006508;GO:0008235;GO:0009507;GO:0016485;GO:0031365;GO:0004239;GO:0005737;GO:0005739;GO:0006508;GO:0008235;GO:0009507;GO:0016485;GO:0031365
TR038220	LOC_Os02g47310.1	Tocopherol O-methyltransferase, chloroplast precursor, putative, expressed	2.35e-07	1.54745	1799.8	514.058	272.818	34.8539	6	1	7	0	0	0	9	0	7	7	0	0	0	0	0	0	1	0	7	45	AK071763;AK061746	GO:0000234;GO:0003838;GO:0005737;GO:0005783;GO:0006656;GO:0007389;GO:0008168;GO:0008757;GO:0009507;GO:0009793;GO:0009825;GO:0010051;GO:0010189;GO:0016126;GO:0042023;GO:0050342
TR071251	LOC_Os03g60530.1;LOC_Os03g60530.2	Ras-related protein ARA-3, putative, expressed	2.37e-07	-1.99601	532.692	2393.5	128.856	1151.86	18	31	10	0	0	0	22	1	0	13	0	1	3	0	0	0	14	11	2	126	AY579410;AK112029;AK111912	GO:0005525;GO:0009873;GO:0005525;GO:0009873
TR040370	LOC_Os03g16110.1;LOC_Os03g16110.2;LOC_Os03g16110.3	Serine/threonine protein phosphatase PP1, putative, expressed	2.37e-07	-2.43901	2335.86	14352.7	225.127	4516.07	66	32	46	0	0	0	21	0	12	28	0	3	6	1	1	0	4	11	7	238	AK073140;AK063856	GO:0000163;GO:0000164;GO:0004722;GO:0006470;GO:0000163;GO:0000164;GO:0004722;GO:0006470;GO:0000163;GO:0000164;GO:0004722;GO:0006470
TR042388	LOC_Os03g46650.1	Guanine nucleotide-binding protein beta subunit, putative, expressed	2.38e-07	-1.31162	967.27	2566.38	198.064	446.808	7	0	3	0	0	0	6	0	3	20	0	2	0	0	0	0	2	0	7	50	N/A	GO:0000166;GO:0003924;GO:0005834;GO:0006800;GO:0009887;GO:0010154;GO:0030126;GO:0042831
TR042204	LOC_Os03g44150.1	Ornithine aminotransferase, putative, expressed	2.39e-07	-1.35088	349.17	1049.81	65.9032	175.719	2	0	3	0	0	0	2	0	1	2	0	0	0	0	0	0	1	0	1	12	AK099445	GO:0003992;GO:0004587;GO:0005739;GO:0006561;GO:0008453;GO:0042538
TR032491	LOC_Os01g40870.1	Aldehyde dehydrogenase, mitochondrial precursor, putative, expressed	2.39e-07	1.6006	482.528	79.7611	129.866	19.9892	18	40	5	0	2	0	12	0	0	4	0	0	0	0	2	0	0	9	0	92	AK101427	GO:0004028;GO:0005739
TR049309	LOC_Os07g31884.1	MATE efflux family protein, expressed	2.39e-07	1.27376	1464.4	532.37	361.292	177.32	48	18	15	0	0	0	18	0	0	5	0	0	2	1	1	0	6	4	2	120	AK120682	GO:0005215;GO:0009636;GO:0015297;GO:0016020
TR035793	LOC_Os02g10290.1	Copper-transporting ATPase 3, putative, expressed	2.4e-07	-2.07091	172.889	1101.86	22.8575	278.001	18	6	17	0	0	0	6	0	1	10	0	6	0	0	5	0	12	2	2	85	N/A	GO:0005375;GO:0006825;GO:0009535;GO:0009767;GO:0009873;GO:0009941;GO:0015662
TR060906	LOC_Os09g32330.1	Expressed protein	2.4e-07	-2.15259	742.216	3827.07	107.281	1770.59	38	40	12	0	0	0	6	1	5	15	0	3	0	0	1	0	8	6	2	137	AK060116	N/A
TR072765	LOC_Os05g38040.1;LOC_Os05g38040.2;LOC_Os05g38040.3	Expressed protein	2.41e-07	-1.78065	1364.23	5203.19	300.857	2378.84	32	49	62	0	0	0	8	0	3	62	0	11	0	2	0	0	15	12	7	263	AK121844	N/A
TR054267	LOC_Os10g17489.1	UDP-glucoronosyl and UDP-glucosyl transferase family protein, expressed	2.42e-07	-1.67791	97.9438	575.196	21.2816	93.6181	18	2	1	0	0	0	4	0	0	3	0	0	0	0	0	0	2	0	1	31	AK106038	GO:0008194;GO:0016757;GO:0016758
TR067359	LOC_Os11g04420.1;LOC_Os11g04420.2	Uncharacterised protein family containing protein, expressed	2.42e-07	-1.18058	1080.2	2582.67	601.477	1744.8	10	11	20	0	0	0	13	0	0	12	0	0	0	0	0	0	15	0	2	83	AK059337	N/A
TR071076	LOC_Os03g29350.1;LOC_Os03g29350.2;LOC_Os03g29350.3;LOC_Os03g29350.4	Von Willebrand factor type A domain containing protein, expressed	2.42e-07	-2.50549	539.015	3227.35	123.746	1525.72	88	0	102	0	0	0	51	0	16	17	0	12	0	0	4	0	45	8	4	347	N/A	N/A
TR060379	LOC_Os09g24620.1	Expressed protein	2.43e-07	2.72506	1356.11	93.9867	485.078	20.7004	0	1	15	0	0	0	4	0	0	1	0	0	0	0	0	0	1	0	1	23	AK062405	N/A
TR053143	LOC_Os08g40850.1	Mitochondrial carrier protein, expressed	2.45e-07	1.8279	638.308	113.015	130.797	37.2652	8	1	3	0	0	0	0	0	0	0	0	0	0	0	0	0	3	0	1	16	AK063556	GO:0005215;GO:0005488;GO:0005743;GO:0006810;GO:0006839
TR034636	LOC_Os01g68450.1	Expressed protein	2.45e-07	3.8401	10109.1	675.61	2156.67	402.501	0	1	9	0	0	0	8	0	0	7	0	0	0	0	0	0	0	0	2	27	AK068528	N/A
TR054197	LOC_Os10g14180.1	Expressed protein	2.45e-07	-2.72384	204.152	2248.8	37.9701	1435.14	42	0	12	0	0	0	16	0	0	3	0	0	0	0	0	0	2	2	0	77	AK060372	N/A
TR050392	LOC_Os07g46630.1	Adenosine/AMP deaminase family protein, putative, expressed	2.46e-07	1.69071	749.233	144.233	152.426	45.5288	0	0	0	0	0	0	0	0	3	1	0	0	0	0	0	0	0	0	1	5	AK072514	GO:0009168;GO:0019239
TR072086	LOC_Os10g21560.1;LOC_Os10g21560.2	No apical meristem protein, expressed	2.46e-07	-1.14202	221.144	628.659	35.5567	113.785	21	1	3	0	0	0	6	0	7	2	0	0	0	0	1	0	1	0	0	42	AK072682	GO:0003700;GO:0007275;GO:0003700;GO:0007275
TR041839	LOC_Os03g38970.1	Expressed protein	2.46e-07	-1.18574	451.003	1189.44	152.953	580.308	13	3	3	0	0	0	2	0	6	7	13	4	1	0	0	0	1	2	3	58	AK067968	N/A
TR060634	LOC_Os09g27970.1	Hypothetical protein	2.46e-07	-1.95609	867.036	3583.06	113.642	1636.31	13	0	5	0	0	0	2	0	3	35	0	0	0	1	3	0	4	2	6	74	N/A	N/A
TR043079	LOC_Os03g55590.1	Myb-like DNA-binding domain, SHAQKYF class family protein, expressed	2.46e-07	-1.37083	5159.26	14158.9	727.23	1608.51	8	0	50	0	0	0	2	0	0	5	1	0	0	0	0	0	9	2	6	83	AK105625	GO:0003677;GO:0003700;GO:0045449
TR072035	LOC_Os10g02220.1;LOC_Os10g02220.2	Major Facilitator Superfamily protein, expressed	2.47e-07	1.23275	539.61	153.021	119.838	25.3115	0	0	16	0	0	0	26	0	21	0	0	0	0	0	0	0	0	0	2	65	AK070621	GO:0005215;GO:0006857;GO:0015197;GO:0015833;GO:0016020;GO:0005215;GO:0006857;GO:0015197;GO:0015833;GO:0016020
TR067100	LOC_Os12g43930.1	Zinc finger, C3HC4 type family protein, expressed	2.51e-07	-1.07507	225.59	588.971	65.4223	135.557	3	3	3	0	0	0	5	0	1	8	0	0	0	0	2	0	0	0	3	28	AK099519;AK062128	GO:0005515;GO:0008270
TR045020	LOC_Os04g25570.1	Protein phosphatase 2c, putative, expressed	2.51e-07	2.05077	3052.87	649.636	1126.58	292.33	5	0	4	0	0	0	4	0	9	1	0	0	0	0	0	0	1	0	4	28	AK071295	GO:0005634;GO:0015071
TR055344	LOC_Os10g35370.2	Protochlorophyllide reductase B, chloroplast precursor, putative, expressed	2.51e-07	3.32509	2058.69	87.0033	870.091	19.1043	6	0	35	2	0	0	51	3	9	11	0	1	0	1	1	0	10	1	6	137	N/A	GO:0009507;GO:0015995;GO:0016491;GO:0016630
TR048347	LOC_Os07g12800.1;LOC_Os07g12800.2	Expressed protein	2.52e-07	-1.13071	274.368	780.311	153.421	362.834	0	4	19	0	0	0	7	0	0	12	0	0	0	0	0	0	2	0	0	44	AK119649;AK066676	N/A
TR045341	LOC_Os04g31040.1;LOC_Os04g31040.3	Violaxanthin de-epoxidase, putative, expressed	2.53e-07	2.23511	852.212	87.7541	137.564	16.6922	0	0	16	0	0	0	2	0	0	0	0	1	0	0	0	0	0	1	2	22	AK061554;AF411133	GO:0009408;GO:0009543;GO:0010028;GO:0016122;GO:0030095;GO:0046422;GO:0009408;GO:0009543;GO:0010028;GO:0016122;GO:0030095;GO:0046422
TR043630	LOC_Os03g62240.1	Expressed protein	2.53e-07	3.06186	2425.49	160.398	1243.77	64.5684	2	0	21	1	0	0	8	0	2	4	0	2	0	1	0	0	6	5	3	55	N/A	N/A
TR072783	LOC_Os05g40260.1	Ycf52, putative, expressed	2.54e-07	1.63307	1203.85	282.874	419.639	108.008	0	4	3	0	0	0	9	0	0	0	0	2	0	0	0	0	0	0	1	19	AK104449;AK068619;AK059369	GO:0008080;GO:0008152
TR055670	LOC_Os10g39920.1	Expressed protein	2.54e-07	-1.82499	69.8306	537.783	10.8353	68.9194	5	0	3	0	0	0	5	0	2	1	0	0	0	0	0	0	15	0	0	31	N/A	N/A
TR042982	LOC_Os03g53950.1	Strictosidine synthase family protein, expressed	2.54e-07	1.53311	917.239	238.307	155.126	58.7783	3	2	6	0	0	0	10	0	3	30	77	7	0	0	0	0	3	4	2	147	AK111876;AK099001	GO:0009821;GO:0016844
TR069656	LOC_Os11g42490.1	Retrotransposon protein, putative, unclassified, expressed	2.55e-07	3.30159	2257.49	116.921	638.103	44.8491	0	0	7	0	0	0	3	0	0	0	0	0	0	0	0	0	0	0	1	11	N/A	N/A
TR056808	LOC_Os06g12320.1	Transmembrane amino acid transporter protein, expressed	2.55e-07	1.38941	396.92	84.441	101.453	35.1791	0	0	5	0	0	0	2	0	0	1	1	0	0	0	0	0	3	2	0	14	AK107472	GO:0006865;GO:0015359;GO:0016020
TR071935	LOC_Os08g32980.1;LOC_Os08g32980.2	Expressed protein	2.55e-07	-1.80233	900.672	3435.34	335.857	1805.73	20	11	4	0	0	0	7	0	0	4	0	0	0	0	3	0	4	2	3	58	AK061339	N/A
TR058769	LOC_Os06g46366.1	Zinc finger, C3HC4 type family protein, expressed	2.55e-07	-2.04183	587.98	2697.79	97.0317	812.448	5	2	9	0	0	0	3	0	7	2	60	1	0	0	5	0	0	2	2	98	AK100432	GO:0005515;GO:0008270
TR055818	LOC_Os10g41780.3	Chlorophyll a oxygenase, putative, expressed	2.55e-07	1.65557	810.79	168.775	236.922	33.8441	17	4	36	0	0	0	52	1	14	3	0	7	0	1	3	0	0	1	9	148	N/A	GO:0009055;GO:0009507;GO:0015995;GO:0016630;GO:0046407
TR064488	LOC_Os05g51240.1	Hydrolase, alpha/beta fold family protein, expressed	2.57e-07	2.44322	1153.86	96.9343	489.285	27.7338	0	0	9	0	0	0	1	0	0	0	0	0	0	0	0	0	0	2	5	17	AK067788	GO:0003824;GO:0016787
TR071397	LOC_Os04g31040.1;LOC_Os04g31040.2;LOC_Os04g31040.3	Violaxanthin de-epoxidase, putative, expressed	2.57e-07	2.13092	925.833	118.596	210.402	86.2792	0	0	16	0	0	0	2	0	0	0	0	1	0	0	0	0	0	1	2	22	AK061554;AF411133	GO:0009408;GO:0009543;GO:0010028;GO:0016122;GO:0030095;GO:0046422;GO:0009408;GO:0009543;GO:0010028;GO:0016122;GO:0030095;GO:0046422;GO:0009408;GO:0009543;GO:0010028;GO:0016122;GO:0030095;GO:0046422
TR030901	LOC_Os01g12920.1	Thioesterase family protein, expressed	2.59e-07	1.87151	1240.09	249.127	472.078	106.602	0	1	0	0	0	0	0	0	0	1	0	0	0	0	0	0	1	1	0	4	AK107876	GO:0016291;GO:0016788
TR070215	LOC_Os01g19820.1;LOC_Os01g19820.2;LOC_Os05g12710.1	Universal stress protein family protein, expressed;hypothetical protein	2.59e-07	-2.10854	126.862	939.104	26.0545	211.621	13	2	15	0	0	0	20	0	10	36	0	0	0	0	3	0	50	0	2	151	AK121626;AK103732;AK060078	GO:0006950;GO:0006950
TR039407	N/A	N/A	2.61e-07	-1.41806	630.657	1906.37	93.8607	536.602	0	0	0	0	0	0	0	0	0	0	0	0	0	0	0	0	0	0	0	0	N/A	N/A
TR035869	LOC_Os02g11640.1	Flavonol-3-O-glycoside-7-O-glucosyltransferase 1, putative, expressed	2.61e-07	2.46041	1171.4	106.131	382.38	14.6768	0	0	21	0	0	0	0	0	0	0	0	0	0	0	0	0	0	1	0	22	N/A	GO:0008194;GO:0016757;GO:0016758
TR053485	LOC_Os10g01080.1	Pyridoxin biosynthesis protein ER1, putative, expressed	2.63e-07	4.05509	7217.12	255.487	5784.44	198.122	1	0	8	1	0	0	5	0	0	3	0	0	0	0	0	0	4	3	0	25	AK060323	GO:0005829;GO:0005886;GO:0006950;GO:0008615;GO:0009723;GO:0012505;GO:0042819
TR059043	LOC_Os06g50050.1	ATPase, AAA family protein, expressed	2.63e-07	-1.83348	852.031	3224.72	217.265	699.103	24	4	10	0	0	0	6	0	8	25	0	1	0	0	5	0	10	1	2	96	AK119628;AK100047	GO:0016887
TR048114	LOC_Os07g09340.1	Plasma membrane ATPase 1, putative, expressed	2.63e-07	1.72221	8998.55	2709.21	2435.65	478.049	60	10	5	0	0	0	61	0	100	5	10	60	1	0	30	1	5	8	2	358	RICOSA2;AK121402;AK072909	GO:0005886;GO:0008553;GO:0009935;GO:0015992;GO:0016887
TR049568	LOC_Os07g35880.1	Beta-amylase, putative, expressed	2.64e-07	2.75658	1642.52	119.108	956.328	47.297	0	0	0	0	0	0	0	0	0	0	0	0	0	0	0	0	0	0	0	0	N/A	GO:0005983;GO:0016161
TR055954	LOC_Os06g01440.1	Integral membrane protein, expressed	2.64e-07	1.3924	789.467	219.785	229.543	54.4178	8	0	5	0	0	0	3	0	5	4	0	0	0	0	2	0	0	1	3	31	AK067892	GO:0016021
TR063217	LOC_Os05g33040.1	Cyclin, N-terminal domain containing protein, expressed	2.64e-07	-1.66587	93.6934	551.745	18.8536	121.798	4	6	9	0	0	0	2	0	4	7	0	0	0	2	3	0	0	0	1	38	N/A	GO:0000074;GO:0004693
TR040325	LOC_Os03g15590.1	Eukaryotic translation initiation factor 4E type 3, putative, expressed	2.64e-07	-1.29608	500.706	1421.59	63.4786	407.067	23	11	10	0	0	0	6	0	3	17	0	3	1	0	0	0	14	4	3	95	AK059989	GO:0000339;GO:0000340;GO:0003723;GO:0003743;GO:0005634;GO:0005730;GO:0005737;GO:0006413;GO:0009615
TR056712	LOC_Os06g11170.1;LOC_Os06g11170.2	U1 zinc finger family protein, expressed	2.64e-07	-1.21027	795.293	1914.51	131.242	462.732	13	28	12	0	0	0	20	0	5	6	0	3	0	0	21	0	10	3	4	125	AK072439;AK065717	GO:0003676;GO:0003676
TR072145	LOC_Os10g35220.1;LOC_Os10g35220.2	KH domain containing protein, expressed	2.64e-07	-1.68823	1391.22	4567.52	324.114	908.405	57	2	29	0	0	0	8	0	6	18	0	16	0	0	20	0	6	2	3	167	AK066573	GO:0003676;GO:0003676
TR059410	LOC_Os09g07360.1;LOC_Os09g07360.2	ABI3-interacting protein 2, putative, expressed	2.64e-07	-1.74499	817.416	2925.39	269.72	1795.19	86	4	45	0	0	0	38	4	40	30	2	12	0	2	6	0	12	8	14	303	AK107545;AK103826;AK060788	N/A
TR065869	LOC_Os12g24020.1;LOC_Os12g24020.2	Rhodanese-like domain containing protein, expressed	2.64e-07	-5.34863	847.494	37024.7	330.624	12142.2	109	31	79	0	0	0	19	0	7	9	0	0	0	0	2	0	35	4	9	304	AK100244;AK063419	GO:0007568;GO:0009416;GO:0009744;GO:0007568;GO:0009416;GO:0009744
TR031335	LOC_Os01g19740.1	Chloroplast protein 12, putative, expressed	2.64e-07	3.37561	35769.5	3422.58	9953.76	1170.97	3	0	173	2	0	0	26	1	0	28	0	0	8	5	0	0	25	13	38	322	AK102013;AK066266;AK058929	GO:0009416;GO:0009570;GO:0009744;GO:0018316;GO:0019253
TR034402	LOC_Os01g65630.1;LOC_Os01g65630.2	Expressed protein	2.65e-07	1.42457	397.829	76.1601	50.7818	25.5301	1	0	0	0	0	0	8	0	0	2	0	0	0	0	0	0	2	0	0	13	AK104289;AK061119;AK060162	N/A
TR030311	LOC_Os01g05080.1	Thylakoid lumenal 15 kDa protein, chloroplast precursor, putative, expressed	2.66e-07	2.01965	2313.88	466.693	476.96	31.0054	1	2	10	0	0	0	7	0	0	1	0	0	0	0	0	0	5	1	1	28	AK104051;AK068113;AK058909	GO:0009543
TR030741	LOC_Os01g10890.1	CBL-interacting serine/threonine-protein kinase 15, putative, expressed	2.66e-07	1.81769	1020.76	204.813	150.402	52.6025	0	0	15	0	0	0	6	0	30	3	0	0	0	0	2	0	2	1	4	63	BT014686;AK071552;AK069681;AK065589	GO:0004674;GO:0005829;GO:0009737;GO:0016301
TR072313	LOC_Os06g18670.1;LOC_Os06g18670.2	Flavonol 3-O-glucosyltransferase 5, putative, expressed	2.67e-07	2.7562	2060.62	181.561	912.329	83.9587	0	0	10	0	0	0	24	0	5	11	0	0	0	0	0	0	2	1	1	54	N/A	GO:0008194;GO:0016757;GO:0008194;GO:0016757
TR072208	LOC_Os10g41820.1;LOC_Os10g41820.2	Dynamin-related protein 1C, putative, expressed	2.67e-07	-1.07114	656.947	1430.3	35.9255	178.773	16	0	27	0	0	0	40	0	8	5	0	0	0	0	1	0	7	3	2	109	AK073186;AK061703	GO:0000266;GO:0000911;GO:0003924;GO:0005515;GO:0005525;GO:0005874;GO:0007005;GO:0009504;GO:0009535;GO:0009793;GO:0009920;GO:0010051;GO:0010091;GO:0010152;GO:0016192;GO:0000266;GO:0000911;GO:0003924;GO:0005515;GO:0005525;GO:0005874;GO:0007005;GO:0009504;GO:0009535;GO:0009793;GO:0009920;GO:0010051;GO:0010091;GO:0010152;GO:0016192
TR072429	LOC_Os06g49740.1;LOC_Os06g49740.2	Expressed protein	2.67e-07	-2.21557	274.204	1681.85	118.782	855.56	35	11	64	2	0	0	11	0	6	20	0	9	4	0	0	0	7	3	2	174	N/A	N/A
TR072356	LOC_Os06g36360.1;LOC_Os06g36360.3;LOC_Os06g36360.4	Poly polymerase central domain containing protein, expressed	2.68e-07	-1.19939	2057.77	4800.97	419.246	1961.17	18	9	26	0	0	0	5	1	3	18	0	0	3	3	0	0	5	0	19	110	AY785762;AK059039	GO:0016779;GO:0016779;GO:0016779
TR073092	LOC_Os12g41650.1;LOC_Os12g41650.2;LOC_Os12g41650.3	Helix-loop-helix DNA-binding domain containing protein, expressed	2.71e-07	-1.10628	212.201	572.167	92.3776	264.786	4	0	16	0	0	0	7	0	5	2	0	0	0	0	0	0	0	0	1	35	AK066763	GO:0003677;GO:0003700;GO:0005515;GO:0005634;GO:0010017;GO:0010161;GO:0003677;GO:0003700;GO:0005515;GO:0005634;GO:0010017;GO:0010161;GO:0003677;GO:0003700;GO:0005515;GO:0005634;GO:0010017;GO:0010161
TR051748	LOC_Os08g18110.1	Alpha-soluble NSF attachment protein, putative, expressed	2.71e-07	-0.996937	2145.38	4538.42	314.591	800.081	15	6	17	0	0	0	9	0	7	27	0	1	0	0	5	0	4	2	3	96	AK100935	GO:0005483
TR049329	LOC_Os07g32380.1	Protein phosphatase 2C containing protein, expressed	2.72e-07	-1.41826	288.958	962.161	65.7224	266.366	5	4	17	0	0	0	1	0	0	16	0	6	0	0	0	0	0	0	1	50	N/A	GO:0015071
TR052361	LOC_Os08g30060.1;LOC_Os08g30060.2	Proton pump interactor, putative, expressed	2.72e-07	-1.07033	423.972	995.153	81.5338	222.764	55	0	58	0	0	0	17	2	5	4	0	9	0	4	3	0	11	4	6	178	AK099893;AK067513;AB117988	GO:0005515;GO:0010155;GO:0005515;GO:0010155
TR034720	AK120797	50S ribosomal protein L27, chloroplast precursor relatedcluster	2.74e-07	1.93697	748.57	102.225	162.716	18.3297	0	0	0	0	0	0	0	0	0	0	0	0	0	0	0	0	0	0	0	0	AK120797	N/A
TR030076	LOC_Os01g02080.1	Peptidyl-prolyl cis-trans isomerase cyclophilin-type family protein, putative, expressed	2.75e-07	2.32852	2185.49	332.907	489.116	93.2509	2	0	5	0	0	0	0	0	0	0	0	2	0	1	0	0	0	1	1	12	AK065672	GO:0003755;GO:0006457;GO:0009543
TR033163	LOC_Os01g50080.1	ABC transporter family protein, expressed	2.76e-07	2.37978	1202.67	129.761	305.065	11.3495	0	0	0	0	0	0	0	0	0	1	0	0	1	0	0	0	0	0	1	3	N/A	GO:0008559;GO:0009733;GO:0009735;GO:0009926;GO:0016020;GO:0042626
TR032828	LOC_Os01g45760.2	Flavin-containing monooxygenase family protein, putative, expressed	2.76e-07	-1.30817	74.107	346.236	28.4723	57.5979	2	0	0	0	0	0	0	0	0	1	0	0	0	0	0	0	1	0	0	4	AK105488	GO:0004497;GO:0006118;GO:0009851
TR041577	LOC_Os03g33580.1;LOC_Os03g33580.2	Mitotic checkpoint protein BUB3, putative, expressed	2.76e-07	-1.41685	152.345	593.887	35.9549	139.616	16	0	7	0	0	0	3	0	1	9	0	0	0	0	3	0	7	0	4	50	AK111867	GO:0000166;GO:0000166
TR071998	LOC_Os08g41250.1;LOC_Os08g41250.2	Signal recognition particle receptor beta subunit, putative, expressed	2.76e-07	-1.51867	354.842	1154.74	51.475	372.257	23	32	12	0	0	0	8	0	0	8	4	3	0	0	11	0	10	3	2	116	AK067169	GO:0005047;GO:0005047
TR031064	LOC_Os01g15010.1	GTP-binding protein SAR1A, putative, expressed	2.76e-07	-1.45816	1650.86	4854.03	279.146	497.83	20	6	21	0	0	0	24	0	8	9	0	2	0	0	10	0	23	4	2	129	AY620417;AK119548;AK111979;AK111904	GO:0000300;GO:0005525;GO:0005783;GO:0005829;GO:0048221
TR051926	LOC_Os08g22354.1	Polyadenylate-binding protein 2, putative, expressed	2.77e-07	-1.32407	2952.67	7962.37	257.309	1194.03	75	17	30	0	0	0	38	0	20	49	0	65	2	2	21	0	12	8	16	355	AK104792;AK099783;AK098867;AK065167;AK060952	GO:0000289;GO:0003723;GO:0003743;GO:0006397;GO:0006413;GO:0008143
TR033161	LOC_Os01g50050.2	Farnesyl pyrophosphate synthetase, putative, expressed	2.78e-07	2.56344	2258.91	263.484	870.155	70.2837	0	0	3	0	0	0	0	0	0	0	0	0	0	0	0	0	0	0	0	3	N/A	GO:0004161;GO:0004337;GO:0045337
TR039458	LOC_Os03g04610.1	Expressed protein	2.78e-07	1.48127	1604.29	492.984	471.75	143.381	0	0	1	0	0	0	0	0	1	3	0	0	0	0	1	0	3	0	0	9	AK070427	N/A
TR037058	LOC_Os02g30310.1;LOC_Os02g30310.2	Ubiquitin-activating enzyme E1-domain containing protein 1, putative, expressed	2.78e-07	-1.62204	761.5	2537.66	157.07	294.49	63	5	39	0	0	0	27	0	8	61	0	9	4	2	3	0	30	5	7	263	AK101016;AK062572	GO:0003824;GO:0016925;GO:0019948;GO:0003824;GO:0016925;GO:0019948
TR057321	LOC_Os06g21140.1;LOC_Os06g21140.2	Glycine rich protein family protein, expressed	2.81e-07	1.30626	909.204	297.431	357.987	84.0787	0	0	0	0	0	0	4	0	0	1	0	0	0	0	0	0	1	0	1	7	N/A	GO:0003723;GO:0003723
TR061273	LOC_Os09g38320.1	Phytoene synthase, chloroplast precursor, putative, expressed	2.81e-07	1.91849	728.979	107.569	126.673	13.7834	0	1	6	0	0	0	0	0	0	7	0	0	0	0	0	0	2	2	1	19	AK108154	GO:0016117;GO:0016767
TR070812	LOC_Os02g54080.1;LOC_Os02g54080.2	Expressed protein	2.81e-07	-1.61729	1226.32	4043.71	315.39	1933.5	10	4	25	0	0	0	40	0	4	15	0	4	0	0	6	0	3	0	1	112	AY224477;AK061791	N/A
TR057357	LOC_Os06g21890.1	Expressed protein	2.82e-07	2.36762	1417.79	179.367	431.052	72.1326	3	0	0	0	0	0	0	0	0	1	0	1	0	0	0	0	1	0	1	7	N/A	N/A
TR047510	LOC_Os07g01060.1;LOC_Os07g01060.2;LOC_Os07g01060.3	Expressed protein	2.83e-07	1.42576	2331.94	798.282	341.263	185.08	33	15	32	0	0	0	14	0	6	34	0	5	0	0	18	0	9	5	16	187	AK103198;AK101821;AK067928;AK066470	N/A
TR033887	LOC_Os01g59100.1	Glucosyltransferase, putative, expressed	2.84e-07	-1.48651	113.436	502.845	37.1692	131.754	10	1	7	0	0	0	11	0	0	2	0	3	0	0	0	0	3	0	0	37	AK105954	GO:0008194;GO:0016757;GO:0016758;GO:0047215
TR061999	LOC_Os05g08930.1	Chloroplast lumen common family protein, putative, expressed	2.85e-07	2.37042	2012.59	262.026	629.176	59.5103	6	4	3	0	0	0	4	0	3	9	0	1	0	0	1	0	0	6	0	37	AK106020;AK071095	GO:0009543;GO:0009941
TR033478	LOC_Os01g54010.1	Transferrin receptor-like dimerisation domain containing protein, expressed	2.85e-07	-1.35322	176.306	615.129	48.3866	133.255	7	9	2	0	0	0	3	0	2	7	0	4	0	0	2	0	2	2	0	40	AK069026	GO:0005739;GO:0006508;GO:0008233;GO:0009640;GO:0009910;GO:0009980;GO:0016805
TR042487	LOC_Os03g48000.1;LOC_Os03g48000.2	Magnesium transporter CorA-like family protein, putative, expressed	2.88e-07	1.26827	3740.16	1499.33	1348.41	560.851	1	1	26	0	0	0	0	0	4	6	0	0	0	0	3	0	1	2	2	46	AK100086	GO:0015095;GO:0015693;GO:0016020;GO:0030001;GO:0046873;GO:0015095;GO:0015693;GO:0016020;GO:0030001;GO:0046873
TR033136	LOC_Os01g49740.1	Expressed protein	2.9e-07	1.77475	603.337	94.8716	35.8335	42.2377	0	0	1	0	0	0	0	0	0	0	0	0	0	0	0	0	0	0	1	2	AK120588	N/A
TR037447	LOC_Os02g36570.1;LOC_Os02g36570.2	ABC1 family protein, putative, expressed	2.9e-07	3.10769	4180.02	342.995	1873.26	53.445	1	0	22	1	0	0	5	1	0	1	0	0	0	0	2	0	0	1	5	39	AK099974;AK058407	GO:0005215;GO:0006810;GO:0005215;GO:0006810
TR038970	LOC_Os02g56480.1	PB1 domain containing protein, expressed	2.9e-07	-1.14837	143.766	439.262	27.5641	82.9986	19	3	1	0	0	0	2	0	0	5	0	0	0	0	1	0	14	1	0	46	AK063947	N/A
TR072166	LOC_Os10g37840.1;LOC_Os10g37840.3;LOC_Os10g37840.4	Expressed protein	2.91e-07	1.58338	849.127	269.723	214.301	236.548	1	0	2	0	0	0	2	0	0	3	0	0	0	0	3	0	1	0	0	12	AK072155	N/A
TR070970	LOC_Os03g15020.1;LOC_Os03g15020.2;LOC_Os03g15020.3;LOC_Os03g15020.4	Beta-galactosidase precursor, putative, expressed	2.92e-07	-2.94584	244.259	2637.85	71.712	1055.42	26	43	67	0	0	0	88	0	33	53	244	73	4	4	18	0	173	11	3	840	AK119809;AK067479	GO:0004565;GO:0004565;GO:0004565;GO:0004565
TR072894	LOC_Os12g01580.1;LOC_Os12g01580.2	MATE efflux family protein, expressed	2.94e-07	2.12219	1403.41	227.442	348.518	24.9862	0	12	3	0	0	0	13	0	4	0	0	0	0	0	0	0	0	0	0	32	AK064975	GO:0005215;GO:0006879;GO:0015297;GO:0016020;GO:0005215;GO:0006879;GO:0015297;GO:0016020
TR057115	LOC_Os06g17290.1	Phosphatidylinositol 3- and 4-kinase family protein, putative, expressed	2.94e-07	-1.20943	197.127	596.557	35.7518	105.216	22	3	3	0	0	0	3	0	6	12	0	0	1	1	4	0	9	0	1	65	AK072153	GO:0004428
TR030015	LOC_Os01g01280.1	Expressed protein	2.96e-07	0.991616	695.189	282.32	111.131	43.7068	1	1	3	0	0	0	6	0	0	2	0	0	0	0	0	0	2	0	0	15	AK067320	GO:0009543
TR039373	LOC_Os03g03640.1	Expressed protein	2.96e-07	1.79194	1204.74	254.955	204.495	48.5289	6	0	12	0	0	0	4	0	0	2	0	0	0	0	0	0	1	1	1	27	AK063116	N/A
TR036262	LOC_Os02g17350.1	VHS domain containing protein, expressed	2.96e-07	2.15393	1739.09	280.059	459.472	18.8484	6	10	9	0	0	0	10	0	7	2	0	2	0	0	1	0	2	1	3	53	AK102828	GO:0005795;GO:0006886;GO:0006891;GO:0008565
TR060463	LOC_Os09g25770.1	Integral membrane protein DUF6 containing protein, expressed	2.97e-07	-1.21829	156.114	520.282	10.5746	93.7106	5	1	2	0	0	0	1	0	0	1	0	2	0	0	0	0	0	1	0	13	AK073366	GO:0016020
TR035178	LOC_Os02g02050.1	SNF2 family N-terminal domain containing protein, expressed	2.97e-07	-1.23925	196.853	620.03	34.887	92.0174	7	1	5	0	0	0	4	0	0	4	0	1	0	0	0	0	0	3	0	25	AK061065;AK058383	GO:0003677;GO:0003682;GO:0004386;GO:0005524;GO:0005634;GO:0006333;GO:0006342;GO:0030528
TR050746	LOC_Os08g02330.1	RNA-binding protein, putative, expressed	2.98e-07	-1.36302	628.284	1773.71	208.201	545.34	32	12	9	0	0	0	17	0	1	7	0	6	0	0	10	0	2	3	2	101	AK103042;AK061804	GO:0003723;GO:0005515
TR051080	LOC_Os08g07060.1	Expressed protein	2.99e-07	2.06461	1395.45	242.735	173.817	59.3738	0	0	1	0	0	0	4	0	1	0	0	0	0	0	0	0	0	2	1	9	AK071197;AK061061	N/A
TR031112	LOC_Os01g15830.1	Peroxidase 72 precursor, putative, expressed	2.99e-07	-1.33172	149.273	531.989	29.3892	77.5874	7	7	9	0	0	0	26	0	0	10	0	0	0	0	1	0	3	2	3	68	AK102117;AK061583	GO:0004601;GO:0009613;GO:0009624
TR060526	LOC_Os09g26580.1	Hypothetical protein	3.01e-07	2.18076	858.254	96.8677	136.372	25.035	0	2	19	0	0	0	3	0	0	2	0	0	0	0	0	0	0	25	1	52	N/A	N/A
TR070853	LOC_Os02g58790.1;LOC_Os02g58790.2;LOC_Os02g58790.3	Expressed protein	3.01e-07	2.51638	1407.39	131.895	533.444	27.6649	0	0	9	1	0	0	23	2	7	3	0	0	0	0	0	0	0	2	5	52	AK067965;AK061331	N/A
TR058263	LOC_Os06g39344.1;LOC_Os06g39344.2;LOC_Os06g39344.3	Enoyl-CoA hydratase/isomerase family protein, putative, expressed	3.05e-07	1.65873	1929.27	503.821	617.301	248.481	19	31	49	0	0	0	22	0	18	8	0	3	0	0	19	0	0	7	5	181	AK072650	GO:0003824;GO:0003860;GO:0005739;GO:0006574;GO:0006635;GO:0008152;GO:0009733;GO:0003824;GO:0003860;GO:0005739;GO:0006574;GO:0006635;GO:0008152;GO:0009733;GO:0003824;GO:0003860;GO:0005739;GO:0006574;GO:0006635;GO:0008152;GO:0009733
TR041309	LOC_Os03g29190.1	PDI, putative, expressed	3.07e-07	-2.28965	134.592	1193.1	47.1589	662.863	28	28	37	0	0	0	13	0	2	8	0	2	2	0	2	0	10	1	4	137	AK104893;AK069583	N/A
TR037209	LOC_Os02g33110.1;LOC_Os02g33110.2	Beta-fructofuranosidase, insoluble isoenzyme 1 precursor, putative, expressed	3.08e-07	1.9468	1775.97	378.986	396.024	140.995	2	17	52	0	0	0	15	0	10	6	0	0	0	0	0	0	9	0	8	119	AY578158;AY342319;AK121403;AK119504;AB073749	GO:0004553;GO:0004553
TR055366	LOC_Os10g35670.1	RNA-binding protein, putative, expressed	3.09e-07	-1.39403	411.488	1250.97	37.5209	374.81	0	0	5	0	0	0	0	0	0	5	0	0	1	0	0	0	0	0	0	11	N/A	GO:0005515;GO:0008270
TR071483	LOC_Os04g44530.1;LOC_Os04g44530.2;LOC_Os04g44530.3;LOC_Os04g44530.5	Expressed protein	3.09e-07	2.58161	2144.86	266.182	721.039	167.469	25	13	12	0	0	0	15	0	14	15	0	0	0	0	3	0	9	3	14	123	AK107295;AK064991	N/A
TR068862	LOC_Os11g30910.1	Sulfotransferase domain containing protein, expressed	3.1e-07	-1.75184	162.635	848.808	34.4795	181.331	0	0	10	0	0	0	4	0	0	0	0	0	0	0	0	0	1	0	0	15	AK061003	GO:0008146
TR059354	LOC_Os09g06464.1	CCT motif family protein, expressed	3.1e-07	2.13682	997.808	140.102	537.223	48.6073	0	1	12	0	0	0	3	0	0	1	0	3	0	0	0	0	0	1	3	24	AB001887	GO:0003700;GO:0005634;GO:0007623;GO:0008270;GO:0009909;GO:0030528;GO:0045449
TR071154	LOC_Os03g48380.1	Expressed protein	3.1e-07	-1.67107	500.657	1804.6	122.356	480.019	0	0	16	0	0	0	1	0	0	2	0	0	0	0	0	0	0	0	6	25	AK111437	N/A
TR061104	LOC_Os09g36220.1	Two-component response regulator-like PRR95, putative, expressed	3.1e-07	1.62566	12403.5	3869.22	2604.07	813	27	14	46	0	0	0	49	4	10	8	0	6	0	2	12	0	3	3	26	210	AK067728;AK067314;AB189041	GO:0000156;GO:0005515;GO:0005634;GO:0005739;GO:0006355;GO:0007623;GO:0009266;GO:0009640;GO:0010017;GO:0010031;GO:0016310;GO:0030528;GO:0042752
TR072070	LOC_Os10g11260.1;LOC_Os10g11260.2;LOC_Os10g11260.3	Ubiquitin-conjugating enzyme E2 M, putative, expressed	3.1e-07	-1.533	984.15	3008.29	257.77	1311.63	3	36	19	4	0	0	18	3	8	57	18	35	3	0	19	0	6	12	8	249	AK066484;AK064839	GO:0004840;GO:0006511;GO:0008640;GO:0009733;GO:0009790;GO:0016976;GO:0004840;GO:0006511;GO:0008640;GO:0009733;GO:0009790;GO:0016976;GO:0004840;GO:0006511;GO:0008640;GO:0009733;GO:0009790;GO:0016976
TR057647	N/A	N/A	3.13e-07	3.39401	2873.8	120.071	1567.15	54.8296	0	0	0	0	0	0	0	0	0	0	0	0	0	0	0	0	0	0	0	0	N/A	N/A
TR055319	LOC_Os10g35110.2	Alpha-galactosidase precursor, putative, expressed	3.18e-07	-3.27152	1325.7	14661.6	209.548	6389.83	30	11	116	2	0	0	9	0	0	6	0	5	1	0	3	0	13	3	6	205	AK068374;AK059912;AK058373	GO:0004557
TR059406	LOC_Os09g07300.1;LOC_Os09g07300.2	Auxin transport protein, putative, expressed	3.22e-07	-1.23106	1377.04	3294.1	188.191	365.945	28	14	22	0	0	0	9	0	0	5	0	0	0	2	0	0	4	2	4	90	AK059400	GO:0009640;GO:0009733;GO:0009926;GO:0048364;GO:0009640;GO:0009733;GO:0009926;GO:0048364
TR050584	LOC_Os07g48970.1	Expressed protein	3.26e-07	1.23886	842.414	282.098	233.329	60.8874	1	0	1	0	0	0	2	0	4	1	0	0	0	0	2	0	0	0	0	11	N/A	N/A
TR066674	LOC_Os12g38150.1	Thaumatin-like cytokinin-binding protein, putative, expressed	3.26e-07	-2.79894	333.293	3250.09	152.52	1563.24	21	6	4	0	0	0	0	0	0	11	0	0	0	0	0	2	23	2	2	71	N/A	GO:0042828
TR063374	LOC_Os05g35140.1	MtN3/saliva family protein, expressed	3.28e-07	1.3095	1166.65	375.607	203.373	36.4536	28	0	7	0	0	0	5	0	0	11	0	3	0	0	0	0	16	5	2	77	AK063475	GO:0016020
TR064403	LOC_Os05g50190.1	Protein kinase, putative, expressed	3.29e-07	-1.46838	202.174	667.048	80.4449	257.289	1	0	10	2	0	0	1	0	0	5	0	0	0	0	0	0	1	1	0	21	AY224453;AK107217	GO:0016301
TR053332	LOC_Os08g43320.1	Membrane protein, putative, expressed	3.29e-07	1.06095	475.871	163.127	195.264	67.5034	3	3	11	0	0	0	13	0	0	0	0	0	0	0	2	0	1	10	3	46	AK061056	N/A
TR066366	LOC_Os12g33120.1	Expressed protein	3.29e-07	3.26531	4101.55	269.333	2057.77	27.1824	0	3	19	1	0	0	18	1	0	1	0	0	0	0	0	0	1	2	4	50	AK120440	N/A
TR046018	LOC_Os04g40670.1	Expressed protein	3.3e-07	2.81686	1404.88	92.4956	443.852	31.0027	0	0	18	0	0	0	0	0	5	0	0	0	0	0	0	0	0	0	0	23	AK100146	N/A
TR054751	LOC_Os10g26610.1	Expressed protein	3.3e-07	-1.09504	293.813	753.729	30.564	88.4611	7	2	6	0	0	0	1	0	0	8	0	0	0	1	1	0	1	0	0	27	N/A	N/A
TR030913	LOC_Os01g13060.1	Casein kinase I hhp1, putative, expressed	3.32e-07	1.48147	1669.63	485.281	521.478	110.306	10	0	15	0	0	0	13	0	1	5	0	2	0	0	3	0	6	0	1	56	AK111602;AK111599	GO:0004681;GO:0004712;GO:0005634;GO:0005737;GO:0007165;GO:0009506;GO:0016301
TR030541	N/A	N/A	3.34e-07	2.45969	1123.02	99.5488	382.125	24.3552	0	0	0	0	0	0	0	0	0	0	0	0	0	0	0	0	0	0	0	0	N/A	N/A
TR071833	LOC_Os08g03310.1;LOC_Os08g03310.2;LOC_Os08g03310.3	Zinc finger C-x8-C-x5-C-x3-H type family protein, expressed	3.37e-07	1.31697	6780.61	2890.59	1241.35	535.555	9	0	69	4	0	0	12	0	6	15	0	0	0	0	0	0	8	0	31	154	AK111902;AK111805	GO:0003676;GO:0003723;GO:0003676;GO:0003723;GO:0003676;GO:0003723
TR058894	LOC_Os06g47940.1	Nitrogen fixation protein, putative, expressed	3.41e-07	2.27268	994.13	100.151	132.222	29.3217	1	2	1	0	0	0	4	0	0	0	0	0	0	0	0	0	0	0	1	9	AK103983;AK067484	GO:0005198;GO:0009507;GO:0009658;GO:0016226
TR039420	LOC_Os03g04169.1	ATP phosphoribosyltransferase family protein, expressed	3.41e-07	1.4654	5553.44	1957.3	2016.7	523.117	8	0	4	1	0	0	5	0	2	6	0	0	0	1	4	0	1	2	7	41	AK102053	GO:0000105;GO:0003879
TR042633	LOC_Os03g49830.1	Expressed protein	3.42e-07	1.2417	413.029	109.603	82.3231	34.6172	1	0	0	0	0	0	0	0	0	0	0	0	0	0	0	0	1	0	0	2	N/A	N/A
TR034662	LOC_Os01g68750.1	Adaptin N terminal region family protein, expressed	3.43e-07	-0.977988	529.388	1114.26	46.2905	152.696	12	1	10	0	0	0	3	0	1	16	0	1	0	0	14	0	0	1	11	70	AK101112;AK073832	GO:0016192;GO:0030121;GO:0030276
TR065389	LOC_Os12g14070.1	Stromal 70 kDa heat shock-related protein, chloroplast precursor, putative, expressed	3.43e-07	1.20881	4404.88	1761.69	1298.99	534.045	5	0	24	0	0	0	7	0	8	8	0	4	3	6	0	0	3	3	3	74	AK121949;AK119535;AK072071;AK069937	GO:0005739;GO:0005759;GO:0005788;GO:0006457;GO:0009408;GO:0009532;GO:0009615
TR068686	LOC_Os11g28270.1;LOC_Os11g28270.2	Zinc finger CCCH type domain containing protein ZFN, putative, expressed	3.43e-07	1.1776	2739.61	1053.4	742.259	403.012	31	21	2	0	0	0	30	2	37	25	0	26	0	6	2	0	6	3	9	200	AK110345	GO:0003676;GO:0003677;GO:0004518;GO:0003676;GO:0003677;GO:0004518
TR053936	LOC_Os10g08580.1	Deoxyribodipyrimidine photo-lyase, putative, expressed	3.45e-07	1.39462	1341.72	407.651	608.229	137.871	1	0	14	2	0	0	0	0	0	1	0	0	0	0	0	0	0	1	0	19	AK111418;AB125340;AB096003	GO:0000719;GO:0003913;GO:0009650
TR058100	LOC_Os06g36840.1	Cysteine synthase, putative, expressed	3.45e-07	2.99963	2374.68	161.825	1134.07	59.0398	1	1	15	1	0	0	9	0	0	3	0	0	0	0	0	0	0	0	1	31	AK062038;AF073696	GO:0004124;GO:0005739;GO:0005829;GO:0006535;GO:0009536;GO:0019344
TR049180	LOC_Os07g29750.1	Glycosyl hydrolases family 16 protein, expressed	3.45e-07	-1.52357	77.2202	431.641	14.4171	45.1837	0	2	1	0	0	0	5	0	0	6	0	0	0	0	6	0	11	2	4	37	N/A	GO:0010087;GO:0016762;GO:0016798;GO:0042546
TR050585	LOC_Os07g48980.1	Nicotianamine synthase 3, putative, expressed	3.45e-07	2.8392	1665.47	116.739	595.39	18.4711	23	4	0	0	0	0	8	0	2	4	0	0	0	0	0	0	4	0	2	47	AK070656;AB023819	N/A
TR030994	LOC_Os01g14050.1	C2 domain-containing protein, putative, expressed	3.45e-07	-1.16167	602.45	1440.02	53.0483	168.13	7	7	11	1	0	0	23	0	4	1	0	2	0	0	4	0	0	0	3	63	AK098860;AK067756	N/A
TR036576	LOC_Os02g22070.1	Expressed protein	3.46e-07	1.29095	792.272	255.588	231.177	92.7524	0	0	0	0	0	0	0	0	1	1	0	2	0	0	0	0	0	0	2	6	N/A	GO:0003676
TR039368	N/A	N/A	3.47e-07	1.76903	1062.02	222.7	395.086	76.6449	0	0	0	0	0	0	0	0	0	0	0	0	0	0	0	0	0	0	0	0	N/A	N/A
TR054254	LOC_Os10g17260.1	Flavonoid 3'-monooxygenase, putative, expressed	3.47e-07	1.78637	641.764	99.7497	165.482	42.1748	1	0	4	0	0	0	1	0	0	1	0	1	0	0	0	0	0	0	0	8	AK064736	GO:0004497;GO:0006118;GO:0009411;GO:0009699;GO:0009809;GO:0009813;GO:0016711;GO:0019825;GO:0046424
TR048088	LOC_Os07g09040.1	Peptidyl-prolyl cis-trans isomerase, FKBP-type family protein, expressed	3.47e-07	1.83843	674.835	97.2632	120.269	17.2161	0	0	7	0	0	0	0	0	0	0	0	0	0	0	0	0	0	3	2	12	N/A	GO:0003755;GO:0005528;GO:0009543
TR053953	LOC_Os10g08840.1	Esterase/lipase/thioesterase family protein, putative, expressed	3.48e-07	-1.90527	699.637	2756.39	132.773	685.905	25	5	4	0	0	0	4	0	2	19	0	1	0	0	1	0	2	2	5	70	AK067281	GO:0003824
TR040889	LOC_Os03g22210.1	Expressed protein	3.49e-07	-4.38951	937.582	27834.5	198.503	18643.9	0	0	1	0	0	0	1	0	0	0	0	0	0	1	0	0	0	2	0	5	AK067497	N/A
TR058264	LOC_Os06g39344.1;LOC_Os06g39344.2;LOC_Os06g39344.3	Enoyl-CoA hydratase/isomerase family protein, putative, expressed	3.49e-07	1.79736	1939.77	457.17	377.501	160.461	19	31	49	0	0	0	22	0	18	8	0	3	0	0	19	0	0	7	5	181	AK120136;AK072650	GO:0003824;GO:0003860;GO:0005739;GO:0006574;GO:0006635;GO:0008152;GO:0009733;GO:0003824;GO:0003860;GO:0005739;GO:0006574;GO:0006635;GO:0008152;GO:0009733;GO:0003824;GO:0003860;GO:0005739;GO:0006574;GO:0006635;GO:0008152;GO:0009733
TR061305	LOC_Os09g38670.1	Thioredoxin family protein, expressed	3.5e-07	1.64988	1214.38	287.051	194.446	78.9579	0	0	2	0	0	0	0	0	0	0	0	0	0	0	0	0	1	0	0	3	N/A	GO:0000103;GO:0005829;GO:0006499;GO:0016671;GO:0030508
TR050226	LOC_Os07g44320.1	Expressed protein	3.5e-07	-1.34846	131.376	497.255	24.741	97.7067	14	1	8	0	0	0	13	0	7	6	0	5	0	0	2	0	5	1	0	62	AK072575	N/A
TR058965	LOC_Os06g49030.1;LOC_Os06g49030.2	Expressed protein	3.52e-07	-1.25477	204.418	651.629	31.3292	60.9204	24	9	9	0	0	0	5	0	1	12	0	2	0	0	3	0	5	0	3	73	AK066056	N/A
TR070895	LOC_Os03g06240.1;LOC_Os03g06240.2;LOC_Os03g06240.3	YT521-B-like family protein, expressed	3.53e-07	-3.74684	1480.91	19891.2	716.719	11111.4	217	140	177	0	0	0	52	0	10	126	0	54	6	4	38	0	172	2	24	1022	AK111489	GO:0005515;GO:0005634;GO:0005737;GO:0005515;GO:0005634;GO:0005737;GO:0005515;GO:0005634;GO:0005737
TR043146	LOC_Os03g56370.1	Methyltransferase, putative, TIGR00027 family protein, expressed	3.57e-07	2.62774	1215.25	90.5943	505.482	43.1583	0	0	2	0	0	0	0	0	0	0	0	0	0	0	0	0	0	0	1	3	N/A	N/A
TR044368	LOC_Os04g11400.1	Expressed protein	3.57e-07	3.65635	4483.55	216.571	1495.25	72.0177	0	0	7	0	0	0	12	0	0	0	0	0	0	0	0	0	0	0	11	30	AK060268	N/A
TR035827	LOC_Os02g10690.1	Targeting protein for Xklp2 containing protein, expressed	3.57e-07	-1.25183	198.378	622.828	14.7093	54.2111	11	2	6	1	0	0	4	0	0	3	0	0	0	0	0	0	6	0	0	33	N/A	N/A
TR070576	LOC_Os02g06640.1;LOC_Os02g06640.2	Polyubiquitin containing 7 ubiquitin monomers, putative, expressed	3.58e-07	-4.89905	2178.8	67011.6	814.31	38216.1	1681	477	1429	3	0	0	179	14	22	196	0	82	10	12	48	0	182	74	21	4430	AK101547;AK067024	GO:0005515;GO:0006464;GO:0006511;GO:0007568;GO:0042787;GO:0005515;GO:0006464;GO:0006511;GO:0007568;GO:0042787
TR032888	LOC_Os01g46570.1;LOC_Os01g46570.2	CTP synthase, putative, expressed	3.61e-07	-1.37493	477.838	1422.26	50.1504	488.581	4	2	8	4	0	0	8	0	7	57	0	2	1	0	0	0	3	0	1	97	AK069482;AK062263	GO:0003883;GO:0003883
TR038226	LOC_Os02g47390.1	Expressed protein	3.62e-07	-3.63149	76.8202	2407.17	20.8564	896.785	0	0	18	0	0	0	3	0	0	1	0	0	0	0	0	0	1	0	0	23	AK100068	N/A
TR050663	LOC_Os08g01380.1	Ferredoxin-1, chloroplast precursor, putative, expressed	3.62e-07	3.86212	43560.3	2777.05	14268.6	925.044	1	10	166	5	0	0	445	3	20	84	0	9	4	2	12	0	73	2	78	914	RICFERR;AY072818;AK120393;AK119709;AK119605;AK119206;AK061654	GO:0006118;GO:0009055;GO:0009416;GO:0009570;GO:0009767
TR046932	LOC_Os04g52520.1	Hypothetical protein	3.63e-07	1.58157	984.57	249.612	289.439	78.5896	3	0	1	0	0	0	7	0	0	0	0	2	0	0	1	0	0	1	0	15	N/A	N/A
TR066139	LOC_Os12g29570.1	One helix protein, putative, expressed	3.63e-07	1.83695	787.079	133.942	118.848	28.416	0	0	15	1	0	0	6	0	0	0	0	0	0	1	0	0	0	1	1	25	AK120556	GO:0009535;GO:0009644
TR071798	LOC_Os07g47290.1;LOC_Os07g47290.2;LOC_Os07g47290.3	Xylose isomerase, putative, expressed	3.63e-07	-1.45955	1718.9	4728.73	233.477	1665.05	13	1	41	0	0	0	12	0	1	0	0	0	0	0	2	0	2	11	9	92	AK072249	GO:0005975;GO:0009045;GO:0005975;GO:0009045;GO:0005975;GO:0009045
TR071552	LOC_Os04g53850.1;LOC_Os04g53850.2	NAD dependent epimerase/dehydratase family protein, expressed	3.66e-07	-1.50401	117.448	578.15	7.51045	122.403	36	10	14	0	0	0	4	0	0	14	0	0	0	0	0	0	2	2	2	84	AK067411	GO:0004022;GO:0009718;GO:0009809;GO:0009964;GO:0009985;GO:0016491;GO:0042406;GO:0045551;GO:0045552;GO:0004022;GO:0009718;GO:0009809;GO:0009964;GO:0009985;GO:0016491;GO:0042406;GO:0045551;GO:0045552
TR055436	N/A	N/A	3.67e-07	1.53931	2874.86	907.795	739.217	352.788	0	0	0	0	0	0	0	0	0	0	0	0	0	0	0	0	0	0	0	0	N/A	N/A
TR052791	LOC_Os08g36140.1	Expressed protein	3.67e-07	2.41678	1962.35	256.826	483.755	41.8234	0	0	3	0	0	0	2	0	0	0	0	0	0	0	0	0	4	4	1	14	AK120178	N/A
TR048854	LOC_Os07g23520.2	Expressed protein	3.67e-07	1.63969	3810.98	1164.27	1154.1	395.479	5	0	10	0	0	0	3	0	2	2	0	0	0	0	0	0	1	1	0	24	AK065942	N/A
TR064353	LOC_Os05g49610.1	Membrane associated salt-inducible protein, putative, expressed	3.67e-07	2.01258	2557.9	479.307	1274.91	192.97	8	2	5	0	0	0	11	0	1	2	0	2	0	0	0	0	6	1	2	40	AK104438;AK068658	N/A
TR059132	LOC_Os06g51470.1	Expressed protein	3.69e-07	1.07883	846.552	326.793	174.321	99.0732	0	1	0	0	0	0	1	0	0	0	0	2	0	0	0	0	1	1	0	6	N/A	N/A
TR073170	LOC_Os11g09680.1;LOC_Os11g09680.2	Expressed protein	3.69e-07	1.91596	1037.45	184.87	356.175	57.3892	0	0	4	0	0	0	8	0	4	2	0	0	0	0	0	0	0	0	0	18	AK068673	N/A
TR062845	LOC_Os05g26954.1	Saposin-like type B, region 1 family protein, expressed	3.69e-07	1.14862	1690.79	731.08	704.338	561.093	2	3	11	0	0	0	0	1	0	7	0	3	0	1	0	0	2	2	2	34	AK107763	N/A
TR072786	LOC_Os05g40420.1;LOC_Os05g40420.2;LOC_Os05g40420.3	2,3-bisphosphoglycerate-independent phosphoglycerate mutase, putative, expressed	3.69e-07	1.61626	797.586	186.718	250.65	84.7602	17	2	7	0	0	0	9	0	0	6	0	2	0	0	0	0	9	1	4	57	AK065541	GO:0046537;GO:0046537;GO:0046537
TR066795	LOC_Os12g39860.1	Adenine phosphoribosyltransferase 1, putative, expressed	3.69e-07	-1.55555	2113.78	6515.91	269.2	2191.22	11	16	12	0	0	0	21	0	3	5	0	4	1	0	3	0	6	6	4	92	AK104808;AK104107;AK073627	GO:0003999;GO:0005829;GO:0006168
TR038671	LOC_Os02g52860.1	Phosphate carrier protein, mitochondrial precursor, putative, expressed	3.69e-07	1.26465	2770.42	1089.53	419.656	189.604	50	10	23	1	0	0	13	0	35	39	0	4	0	0	1	0	9	1	7	193	AK069611;AB016065	GO:0005476;GO:0005488;GO:0005509;GO:0005739;GO:0005743;GO:0006810;GO:0006839
TR058362	LOC_Os06g40740.1	Expressed protein	3.7e-07	-1.23358	163.966	554.563	20.5805	42.6948	1	0	4	0	0	0	6	1	1	1	0	0	0	0	0	0	1	0	0	15	AK065646;AK058339	N/A
TR038405	LOC_Os02g49570.1	Peptidase family U7 containing protein, expressed	3.71e-07	1.95906	837.271	108.825	382.59	17.4765	1	1	2	0	0	0	0	1	2	1	0	0	0	0	0	0	0	2	1	11	N/A	GO:0004252;GO:0006508;GO:0008981;GO:0009535;GO:0009642;GO:0030095
TR040257	LOC_Os03g14690.1	V-type ATPase 116kDa subunit family protein, expressed	3.71e-07	1.65834	511.223	88.9897	106.497	47.068	1	0	2	2	0	0	0	0	0	0	0	1	0	0	0	0	6	1	1	14	AK101151	GO:0005739;GO:0016887
TR031857	LOC_Os01g29469.1	Dual specificity phosphatase, catalytic domain containing protein, expressed	3.71e-07	1.61954	914.497	215.366	97.3002	26.5788	4	0	1	0	0	0	2	0	8	1	0	0	0	1	2	0	1	1	0	21	AK103881;AK102282	GO:0008138
TR047728	LOC_Os07g04160.1;LOC_Os07g04160.2	Peptidyl-prolyl cis-trans isomerase, FKBP-type family protein, expressed	3.71e-07	1.47518	572.019	129.014	98.2784	20.6765	0	0	20	0	0	0	0	2	0	2	0	0	0	0	0	0	0	0	0	24	N/A	GO:0003755;GO:0005528;GO:0009543;GO:0003755;GO:0005528;GO:0009543
TR049838	LOC_Os07g39430.1	MTERF family protein, expressed	3.71e-07	1.66987	2185.26	582.591	694.615	161.766	6	0	6	0	0	0	6	0	4	1	0	0	0	1	0	0	0	0	1	25	AK071674	N/A
TR037164	LOC_Os02g32430.1	WD40 repeat protein, putative, expressed	3.71e-07	-1.02878	362.804	835.305	45.9152	68.8542	12	1	3	0	0	0	2	1	0	5	0	0	0	0	0	0	5	0	2	31	N/A	GO:0000166;GO:0008134;GO:0009718;GO:0009957;GO:0010026;GO:0045165
TR035288	LOC_Os02g03330.1	Lil3 protein, putative, expressed	3.71e-07	1.63602	1676.33	448.95	368.008	84.7362	3	0	6	0	0	0	5	1	1	5	0	0	1	0	2	0	5	1	2	32	AK101502;AK071006	GO:0003700;GO:0009765;GO:0045449
TR037763	LOC_Os02g40900.1	Expressed protein	3.71e-07	-1.50242	369.228	1238.84	128.876	313.826	10	0	1	0	0	0	1	0	0	2	0	19	0	1	3	0	2	1	1	41	AK067651	GO:0003723
TR049842	LOC_Os07g39470.1	Chitin-inducible gibberellin-responsive protein 2, putative, expressed	3.71e-07	1.54734	1116.51	299.727	99.014	63.0341	27	10	9	0	0	0	11	0	6	19	0	2	0	0	2	0	10	6	5	107	AY062210;AK122131;AK098890;AK073470	GO:0003700;GO:0004871;GO:0005737;GO:0009640;GO:0045449
TR036107	LOC_Os02g14780.1	Surp module family protein, expressed	3.71e-07	-1.05573	730.352	1638.03	137.346	228.494	9	26	22	0	0	0	6	0	1	17	0	1	0	0	0	0	19	3	5	109	AK119874;AK119770	GO:0003723;GO:0006396;GO:0006869;GO:0008289
TR049245	LOC_Os07g30970.1	Nucleoside diphosphate kinase 1, putative, expressed	3.71e-07	1.84295	19206.5	5433.7	5293.9	831.029	49	9	65	2	0	0	22	0	25	12	0	5	11	1	5	0	9	3	32	250	RICNDKR;AY649743;AK121796	GO:0004550;GO:0005515;GO:0005524;GO:0005634;GO:0005737;GO:0005739;GO:0009411;GO:0009585;GO:0009734;GO:0042542
TR055800	LOC_Os10g41510.1	Calcineurin B-like protein 9, putative, expressed	3.72e-07	-1.69557	1048.25	3543.19	133.306	649.096	4	4	5	0	0	0	1	0	0	2	0	1	0	2	0	0	2	0	1	22	N/A	GO:0005509;GO:0005513;GO:0005886;GO:0006950;GO:0006970;GO:0008287;GO:0009738;GO:0019722
TR030020	LOC_Os01g01340.1;LOC_Os01g01340.2	Cytokinin-repressed protein CR9, putative, expressed	3.73e-07	2.28133	23167.2	5033.35	5430.59	1547.21	15	32	295	1	0	0	70	1	24	52	0	14	0	14	0	0	75	34	193	820	OSLIAA;AK120535;AK067670	N/A
TR038868	LOC_Os02g55120.1	Translation initiation factor IF-3, C-terminal domain containing protein, expressed	3.74e-07	2.81203	3782.69	425.596	977.824	84.4742	0	0	8	0	0	0	6	0	0	0	0	1	0	0	2	0	0	0	0	17	AK065845	GO:0003743;GO:0006413
TR040478	LOC_Os03g17470.1	IN2-1 protein, putative, expressed	3.74e-07	2.33068	6459.62	1278	838.347	487.664	4	3	9	0	0	0	16	0	5	5	0	0	0	0	5	0	2	0	1	50	AK065887;AK061849	GO:0005739;GO:0009753;GO:0010193;GO:0045174
TR040441	LOC_Os03g17070.1	ATP synthase B chain, chloroplast precursor, putative, expressed	3.74e-07	1.44804	3252.59	1146.84	290.235	153.206	4	2	40	0	0	0	17	0	0	21	0	1	0	1	0	0	14	9	13	122	AK105925	N/A
TR037194	LOC_Os02g32814.1	Heavy metal-associated domain containing protein, expressed	3.74e-07	2.41553	1873.61	235.511	622.21	37.9425	60	7	7	1	0	0	39	0	6	2	5	1	0	1	4	0	1	11	5	150	AK121599;AK058520;AF198626	GO:0000302;GO:0005215;GO:0006827;GO:0006878;GO:0007568;GO:0016021;GO:0016531
TR072800	LOC_Os05g41930.1;LOC_Os05g41930.2;LOC_Os05g41930.3	Gda-1, putative, expressed	3.74e-07	-1.91608	722.408	2923.18	121.081	786.064	56	38	89	0	0	0	27	2	6	40	0	9	2	0	9	0	12	5	18	313	AK065975	N/A
TR060536	LOC_Os09g26730.1	20 kDa chaperonin, chloroplast precursor, putative, expressed	3.76e-07	-1.53955	727.772	2234.02	190.522	451.294	16	6	8	0	0	0	16	0	2	20	0	4	2	0	3	0	12	2	3	94	AK098903;AK061837	GO:0005516;GO:0005739;GO:0006457;GO:0009408;GO:0009507;GO:0051087
TR065324	LOC_Os12g13120.1;LOC_Os12g13120.2	Histidine triad family protein, putative, expressed	3.77e-07	1.47361	782.448	207.525	105.768	37.0392	0	0	0	0	0	0	1	0	0	0	0	0	0	0	0	0	0	0	1	2	AK058317	N/A
TR071455	LOC_Os04g41100.1;LOC_Os04g41100.2;LOC_Os04g41100.4;LOC_Os04g41100.5;LOC_Os04g41100.6	Protein kinase family protein, putative, expressed	3.77e-07	-1.10784	379.283	892.103	184.773	449.686	28	6	143	0	0	0	16	4	4	39	0	4	0	0	13	0	6	2	44	309	AK099095	GO:0000087;GO:0004693;GO:0005634;GO:0007346;GO:0016301;GO:0000087;GO:0004693;GO:0005634;GO:0007346;GO:0016301;GO:0000087;GO:0004693;GO:0005634;GO:0007346;GO:0016301;GO:0000087;GO:0004693;GO:0005634;GO:0007346;GO:0016301;GO:0000087;GO:0004693;GO:0005634;GO:0007346;GO:0016301
TR052867	LOC_Os08g37300.1	Expressed protein	3.78e-07	-1.24818	158.703	544.787	29.5592	96.7465	0	2	4	0	0	0	9	0	0	0	0	0	0	0	0	0	0	0	0	15	AK099412;AK059493	GO:0006869;GO:0008289
TR069064	LOC_Os11g34180.1	Uncharacterized protein family UPF0016 containing protein, expressed	3.78e-07	1.52506	1580.31	429.188	442.106	60.7485	3	1	13	0	0	0	9	0	0	2	0	0	0	0	0	0	1	0	1	30	AK099080;AK071982	GO:0009706
TR041069	LOC_Os03g25480.1	Cytochrome P450 family protein, expressed	3.79e-07	-1.16892	189.34	547.058	23.3345	64.5284	1	0	2	0	0	0	3	0	0	1	0	0	0	1	1	0	1	6	1	17	AK120700;AK101513	GO:0008395;GO:0009416;GO:0009741;GO:0016131;GO:0019825
TR031568	LOC_Os01g24070.1;LOC_Os01g24070.2	GATA zinc finger family protein, expressed	3.79e-07	2.50629	4476.25	629.366	2184.48	241.964	4	0	17	0	0	0	4	0	0	1	0	0	0	0	0	0	0	2	6	34	AK067244	GO:0003700;GO:0009735;GO:0003700;GO:0009735
TR053483	LOC_Os10g01044.1	Tic62 protein, putative, expressed	3.79e-07	2.70421	5399.8	683.751	1599.96	82.7169	3	0	33	0	0	0	42	0	17	1	0	0	0	0	0	0	2	1	3	102	AK104934;AK065110	N/A
TR051300	LOC_Os08g10130.1	SHR5-receptor-like kinase, putative, expressed	3.81e-07	1.2139	360.663	90.6195	87.1165	23.7059	2	0	2	0	0	0	1	0	0	0	0	0	0	0	0	0	0	0	0	5	N/A	GO:0004672;GO:0005515;GO:0005524;GO:0016020;GO:0016301
TR047423	LOC_Os04g58640.1	Nudix type motif 21, putative, expressed	3.81e-07	-1.25818	514.728	1351.79	119.375	270.797	9	5	5	1	0	0	5	0	2	13	0	0	0	0	2	0	0	0	13	55	AK104757;AK064962;AK060155	N/A
TR071929	LOC_Os08g29720.1;LOC_Os08g29720.2	Mitochondrial carrier protein, expressed	3.81e-07	-1.67053	1463.67	3128.61	1236.42	713.265	42	9	26	0	0	0	16	0	0	16	0	12	0	0	3	0	14	9	9	156	AK119576;AK073889	GO:0005215;GO:0005488;GO:0005743;GO:0006810;GO:0006839;GO:0005215;GO:0005488;GO:0005743;GO:0006810;GO:0006839
TR036000	LOC_Os02g13350.1	Hydrolase, NUDIX family protein, expressed	3.82e-07	2.66665	2455.87	261.517	979.95	54.7232	0	0	2	0	0	0	0	0	0	0	0	0	0	0	0	0	0	0	0	2	N/A	GO:0003824;GO:0008152;GO:0016787;GO:0047631;GO:0051287
TR072657	LOC_Os05g08570.1;LOC_Os05g08570.2;LOC_Os05g08570.3;LOC_Os05g08570.4;LOC_Os05g08570.6	AUX/IAA family protein, expressed	3.84e-07	-1.05563	609.564	1471.9	155.029	661.719	18	10	66	3	0	0	101	0	18	30	0	5	4	0	0	0	71	10	4	340	AK100080;AK061796	GO:0003677;GO:0003700;GO:0005622;GO:0005634;GO:0005737;GO:0005837;GO:0006445;GO:0008180;GO:0009733;GO:0009734;GO:0010102;GO:0016564;GO:0019005;GO:0003677;GO:0003700;GO:0005622;GO:0005634;GO:0005737;GO:0005837;GO:0006445;GO:0008180;GO:0009733;GO:0009734;GO:0010102;GO:0016564;GO:0019005;GO:0003677;GO:0003700;GO:0005622;GO:0005634;GO:0005737;GO:0005837;GO:0006445;GO:0008180;GO:0009733;GO:0009734;GO:…
TR063132	LOC_Os05g31760.1	Annexin family protein, expressed	3.85e-07	1.17736	609.102	220.955	204.956	28.3706	2	1	14	0	0	0	8	1	5	3	0	0	0	0	0	0	0	0	3	37	AK065038;AK061728	GO:0005509;GO:0005544;GO:0009928;GO:0015774
TR056316	LOC_Os06g06040.1;LOC_Os06g06040.3	Thiol methyltransferase, putative, expressed	3.87e-07	-1.38395	180.959	674.53	46.4535	159.999	3	10	13	0	0	0	10	0	0	1	0	0	0	0	0	0	7	4	0	48	AK101884;AK061306	GO:0008168;GO:0008168
TR060644	LOC_Os09g28100.1	Rhomboid family protein, expressed	3.88e-07	1.82015	1564.65	334.899	321.127	10.9987	1	2	9	0	0	0	0	0	0	1	0	0	0	0	0	0	0	0	2	15	AK107657	N/A
TR030511	LOC_Os01g07700.1	Expressed protein	3.88e-07	2.14005	1516.37	237.447	581.842	82.8701	10	0	0	0	0	0	6	0	3	4	0	15	0	0	0	0	0	1	0	39	AK067987	N/A
TR073000	LOC_Os12g18120.1;LOC_Os12g18120.2;LOC_Os12g18120.3	Zinc finger C-x8-C-x5-C-x3-H type family protein, expressed	3.88e-07	-1.22786	574.507	1391.75	90.0378	167.133	35	10	26	2	0	0	10	0	0	13	0	2	0	0	8	0	6	2	2	116	AK121774;AK111962;AK111498	GO:0003676;GO:0003676;GO:0003676
TR037674	LOC_Os02g39740.1	Tab2 protein, putative, expressed	3.89e-07	2.25651	2778.85	481.864	468.556	113.905	1	0	12	0	0	0	13	0	0	1	0	0	0	1	0	0	3	1	1	33	AK099736	N/A
TR035666	LOC_Os02g08260.1	Metal-dependent phosphohydrolase HD domain-containing protein, putative, expressed	3.9e-07	1.97578	1305.03	234.82	129.986	42.4399	0	0	0	1	0	0	5	0	0	0	2	1	0	0	0	0	1	1	2	13	AK058557	GO:0003824
TR060806	LOC_Os09g30130.1	Cellulose synthase family protein, expressed	3.92e-07	3.22504	2041.32	102.137	935.459	24.7359	0	0	8	0	0	0	2	0	0	3	0	0	0	0	3	0	0	0	1	17	N/A	GO:0000271;GO:0009832;GO:0009834;GO:0016740;GO:0016757;GO:0016759;GO:0030244
TR072825	LOC_Os05g46230.1	Nucleosome assembly protein containing protein, expressed	3.92e-07	-1.32827	462.058	1277.68	78.696	274.703	30	0	19	1	0	0	9	1	2	23	0	4	0	0	2	0	5	0	3	99	OSA438612;AK105671;AK071120	GO:0003677;GO:0005634;GO:0006334
TR030836	LOC_Os01g12200.1	Expressed protein	3.93e-07	1.72517	2021	523.693	347.36	138.219	2	0	167	2	0	0	0	0	0	1	0	2	0	0	1	0	2	5	2	184	AK063996	N/A
TR061858	LOC_Os05g06780.1	Protease inhibitor/seed storage/lipid transfer protein, putative, expressed	3.95e-07	1.94845	1512.43	268.748	823.513	133.526	0	17	7	0	0	0	2	0	0	7	0	0	0	0	0	0	13	0	3	49	N/A	GO:0006869;GO:0008289
TR064955	LOC_Os12g07270.1	Sodium Bile acid symporter family protein, expressed	3.96e-07	2.57415	1218.61	96.7834	359.012	17.6528	0	0	1	0	0	0	2	0	1	0	0	1	0	0	0	0	0	1	0	6	AK072870	GO:0005215;GO:0006814;GO:0008508;GO:0016020
TR072761	LOC_Os05g37830.1;LOC_Os05g37830.2	Expressed protein	3.96e-07	-1.57452	88.9249	475	42.6465	238.758	5	6	2	3	0	0	0	3	0	1	0	2	0	0	0	0	0	4	1	27	AK108341	N/A
TR039635	LOC_Os03g06850.1	B3 DNA binding domain containing protein, expressed	3.96e-07	-1.8955	102.714	649.222	30.1675	85.9735	21	2	9	0	0	0	0	0	2	4	1	14	0	1	0	0	1	1	1	57	AK070845	N/A
TR059133	LOC_Os06g51480.1;LOC_Os06g51480.2	Expressed protein	3.96e-07	-2.1786	1015.23	4955.19	154.33	1350.18	10	2	19	0	0	0	12	0	0	16	0	0	0	0	4	0	4	1	5	73	AK120175;AK098979;AK065285	GO:0005515;GO:0016020;GO:0046786;GO:0005515;GO:0016020;GO:0046786
TR072704	LOC_Os05g26902.1;LOC_Os05g26914.1;LOC_Os05g26926.1	Chaperone protein dnaJ, putative, expressed;Chaperone protein dnaJ, putative, expressed;Chaperone protein dnaJ, putative, expressed	3.96e-07	1.855	2532.63	576.453	457.605	100.162	19	3	10	1	0	0	9	0	10	13	0	7	0	0	3	0	8	0	11	94	AK101370;AB055405	GO:0006457;GO:0006457;GO:0006457
TR067060	LOC_Os12g43370.1;LOC_Os12g43370.2	Methionine aminopeptidase 2, putative, expressed	3.96e-07	-1.76762	755.352	2711.56	86.3969	1091.82	13	1	10	0	0	0	2	0	4	72	0	0	0	1	3	0	3	0	2	111	AK122063	GO:0004239;GO:0005737;GO:0006508;GO:0008235;GO:0016485;GO:0031365;GO:0004239;GO:0005737;GO:0006508;GO:0008235;GO:0016485;GO:0031365
TR071990	LOC_Os08g40150.1;LOC_Os08g40150.2	AT-hook protein 1, putative, expressed	3.96e-07	-1.06553	385.34	913.154	107.149	214.214	29	16	59	2	0	0	17	0	3	18	0	0	0	0	4	0	20	4	24	196	AK067561;AK063161	GO:0003677;GO:0005634;GO:0005730;GO:0005737;GO:0005739;GO:0006355;GO:0003677;GO:0005634;GO:0005730;GO:0005737;GO:0005739;GO:0006355
TR071131	LOC_Os03g43720.1;LOC_Os03g43720.2;LOC_Os03g43720.3;LOC_Os03g43720.4;LOC_Os03g43720.5	Major facilitator superfamily protein, expressed	3.96e-07	-2.07034	569.914	2844.91	135.178	1247.88	97	56	102	0	0	0	38	1	9	0	0	0	0	0	4	0	8	73	13	401	AK119211	GO:0005351;GO:0005354;GO:0005355;GO:0005365;GO:0005403;GO:0005886;GO:0015144;GO:0015145;GO:0015148;GO:0015168;GO:0015575;GO:0015591;GO:0016020;GO:0005351;GO:0005354;GO:0005355;GO:0005365;GO:0005403;GO:0005886;GO:0015144;GO:0015145;GO:0015148;GO:0015168;GO:0015575;GO:0015591;GO:0016020;GO:0005351;GO:0005354;GO:0005355;GO:0005365;GO:0005403;GO:0005886;GO:0015144;GO:0015145;GO:0015148;GO:0015168;GO:…
TR064087	LOC_Os05g45950.1	Outer mitochondrial membrane protein porin, putative, expressed	3.97e-07	1.47359	4418.22	1460.56	1102.92	252.631	40	6	20	6	0	0	13	1	6	13	0	0	0	0	2	0	6	0	6	119	OSA251562;AK071833	GO:0005739;GO:0005741;GO:0006820;GO:0008308
TR072674	LOC_Os05g12640.1;LOC_Os05g12640.2;LOC_Os05g12640.3	BURP domain containing protein, expressed	3.97e-07	2.90866	6844.58	736.587	4138.28	488.574	7	0	35	0	0	0	3846	0	0	0	0	0	0	0	69	0	104	19	4	4084	AK119556;AK119549;AK119541;AK119526;AK119525;AK106187;AK104631;AK104582;AK104579;AK104534;AK104491;AK104402	GO:0004650;GO:0009269;GO:0009651;GO:0009737;GO:0045735;GO:0004650;GO:0009269;GO:0009651;GO:0009737;GO:0045735;GO:0004650;GO:0009269;GO:0009651;GO:0009737;GO:0045735
TR058695	LOC_Os06g45370.1	Fructose-1,6-bisphosphatase family protein, expressed	3.98e-07	1.98616	867.822	134.838	136.223	25.0348	1	0	2	0	0	0	6	0	1	1	0	0	0	0	0	0	0	0	2	13	N/A	GO:0005975;GO:0005986;GO:0006000;GO:0016051;GO:0019252;GO:0019253;GO:0042132;GO:0042578
TR070431	LOC_Os01g61670.1;LOC_Os01g61670.2	Expressed protein	3.98e-07	0.994015	1754.04	813.895	700.109	407.584	3	24	52	3	0	0	17	0	4	3	20	91	0	0	0	0	10	12	4	243	AK121629	N/A
TR070736	LOC_Os02g41650.1;LOC_Os02g41650.3	Phenylalanine ammonia-lyase, putative, expressed	3.98e-07	-1.92007	846.834	3587.59	273.37	1681.81	36	48	171	0	0	0	50	1	4	30	35	3	3	3	19	0	26	6	9	444	AK120127;AK065208;AK061959	GO:0006952;GO:0006979;GO:0009611;GO:0009699;GO:0045548;GO:0006952;GO:0006979;GO:0009611;GO:0009699;GO:0045548
TR055390	LOC_Os10g35940.1	Dihydrofolate synthetase/folylpolyglutamate synthetase, putative, expressed	3.99e-07	1.83555	614.776	89.0018	137.577	22.8517	1	0	12	0	0	0	1	0	0	1	0	0	0	0	0	0	0	0	0	15	AK121595;AK072481	GO:0004326;GO:0005829;GO:0006730;GO:0009570
TR039321	LOC_Os03g03020.1	50S ribosomal protein L11, chloroplast precursor, putative, expressed	3.99e-07	1.32204	2609.61	982.437	390.965	153.331	0	0	11	0	0	0	12	0	2	0	0	1	0	0	0	0	0	2	3	31	AK065033;AB042934	GO:0003735;GO:0005840;GO:0006412;GO:0007046;GO:0009282
TR031581	LOC_Os01g24440.1	Expressed protein	4e-07	1.42879	903.548	254.008	199.164	69.0654	0	0	1	0	0	0	0	0	2	3	0	1	0	0	0	0	1	0	1	9	AK071793	N/A
TR035336	N/A	N/A	4.02e-07	-1.16368	1504.24	3609.29	327.068	756.097	0	0	0	0	0	0	0	0	0	0	0	0	0	0	0	0	0	0	0	0	N/A	N/A
TR052601	LOC_Os08g33540.1	ATP-dependent Clp protease adaptor protein ClpS containing protein, expressed	4.03e-07	2.69978	2699.47	307.436	708.904	115.356	4	0	10	0	0	0	6	0	0	0	0	0	0	1	0	0	0	0	3	24	AK106170	N/A
TR059012	LOC_Os06g49640.1;LOC_Os06g49640.3;LOC_Os06g49640.4;LOC_Os06g49640.5;LOC_Os06g49640.6	INTEGRAL MEMBRANE PROTEIN, putative, expressed	4.03e-07	1.82592	4096.55	1043.02	437.713	202.898	6	25	97	2	0	0	26	0	17	16	0	0	0	0	6	0	12	30	55	292	AK121344	GO:0009706;GO:0009706;GO:0009706;GO:0009706;GO:0009706
TR043404	LOC_Os03g59360.1	Remorin, C-terminal region family protein, expressed	4.04e-07	-2.22512	2729.61	13472.4	1089.31	3305.61	8	17	49	1	0	0	36	0	0	24	0	1	0	0	0	0	12	5	8	161	AK109389	GO:0003677
TR043657	TA19691_4530	Expressed protein related cluster	4.05e-07	1.27812	1045.23	352.925	251.219	72.6674	0	0	0	0	0	0	0	0	0	0	0	0	0	0	0	0	0	0	0	0	N/A	N/A
TR037792	LOC_Os02g41840.1	Expressed protein	4.05e-07	-4.2221	525.873	10376.5	398.477	3854.46	2	3	0	1	0	0	2	0	0	5	0	0	0	0	0	0	5	0	3	21	AK062480	N/A
TR033967	LOC_Os01g60120.1	Expressed protein	4.05e-07	1.34886	602.05	159.704	113.653	50.9259	6	0	8	0	0	0	7	0	0	0	0	0	0	0	0	0	0	1	1	23	AK065721	N/A
TR036186	LOC_Os02g15900.1	50S ribosomal protein L21, chloroplast precursor, putative, expressed	4.05e-07	2.30505	3453.59	603.607	807.715	144.879	0	0	9	0	0	0	20	0	2	2	0	0	0	0	0	0	4	1	2	40	AK104384;AK064863;AK062182	GO:0003700;GO:0003735;GO:0005840;GO:0006412
TR030427	LOC_Os01g06600.1	Acyl-coenzyme A oxidase 4, peroxisomal, putative, expressed	4.05e-07	-1.98141	200.44	1157.09	64.989	412.137	30	4	36	1	0	0	10	0	4	1	0	1	0	0	5	0	2	3	1	98	AK100550	GO:0003997;GO:0005739;GO:0005759;GO:0005777;GO:0006118;GO:0006552;GO:0006635;GO:0008470;GO:0009793;GO:0016491;GO:0046459
TR031136	LOC_Os01g16170.5	PQ loop repeat family protein, expressed	4.05e-07	-1.59362	167.639	761.183	56.0729	322.038	3	0	78	0	0	0	1	0	6	5	108	0	0	0	0	0	0	1	2	204	N/A	GO:0016020
TR054998	LOC_Os10g30750.1	Appr-1-p processing enzyme family protein, putative, expressed	4.07e-07	-1.85361	466.867	2045.34	147.947	958.435	2	2	8	0	0	0	5	0	1	3	0	1	0	0	1	0	0	1	0	24	AK121209	N/A
TR055274	LOC_Os10g34540.1	TPR Domain containing protein, expressed	4.07e-07	-1.06785	594.1	1296.65	15.0277	81.7306	6	3	0	0	0	0	2	0	0	2	0	3	0	0	3	0	3	2	3	27	AK063937	GO:0003755;GO:0005516;GO:0005528;GO:0009611
TR054386	LOC_Os10g20310.1	Expressed protein	4.09e-07	1.19318	806.37	275.022	255.413	76.1446	4	1	0	0	0	0	1	0	2	4	0	0	0	0	0	0	1	0	4	17	AK071027	GO:0005489;GO:0006118;GO:0030508
TR054412	LOC_Os10g20630.1	Vacuolar sorting receptor 1 precursor, putative, expressed	4.09e-07	-1.19959	782.385	1755.81	154.465	571.041	3	0	6	0	0	0	0	0	0	12	0	0	0	0	0	0	0	2	8	31	N/A	GO:0005794;GO:0005802;GO:0005886;GO:0005887;GO:0006623;GO:0006886;GO:0006896;GO:0009940;GO:0017119
TR053543	LOC_Os10g02040.1	Peroxidase 53 precursor, putative, expressed	4.11e-07	-1.54942	263.226	1003.66	83.5398	194.72	12	36	134	0	0	0	51	0	0	8	0	2	0	2	5	0	8	14	14	286	N/A	GO:0004601
TR037079	LOC_Os02g30640.1	Expressed protein	4.12e-07	-1.02949	199.319	508.422	28.214	60.8885	8	0	0	0	0	0	6	0	0	2	0	0	0	0	0	0	4	1	0	21	AK104001;AK067961	GO:0005739
TR032418	LOC_Os01g39960.1	Lycopene epsilon cyclase, chloroplast precursor, putative, expressed	4.13e-07	1.98491	1744.24	334.631	405.478	77.0167	0	0	12	0	0	0	9	0	0	2	2	0	0	0	0	0	0	0	1	26	AK072015;AK066182	GO:0009507;GO:0009765;GO:0016117;GO:0016120;GO:0045435;GO:0045436
TR030923	LOC_Os01g13170.1	Ubiquitin-conjugating enzyme, putative, expressed	4.13e-07	-1.2492	728.651	1840.81	192.311	459.974	18	10	4	0	0	0	9	0	7	20	0	1	1	0	2	0	9	2	2	85	AK119659;AK067926	GO:0004840;GO:0006511
TR052505	LOC_Os08g32120.1	Expressed protein	4.19e-07	2.21853	1397.56	199.174	412.389	45.284	0	0	8	0	0	0	9	0	0	1	0	0	0	0	0	0	0	0	1	19	N/A	N/A
TR037530	LOC_Os02g37690.1	UDP-glucoronosyl and UDP-glucosyl transferase family protein, expressed	4.19e-07	1.78481	989.325	188.708	316.1	12.1636	6	0	3	0	0	0	14	0	3	1	0	0	0	1	0	0	1	0	1	30	N/A	GO:0016757
TR069961	LOC_Os11g47500.1	Xylanase inhibitor protein 1 precursor, putative, expressed	4.2e-07	-3.49215	122.215	3074.83	46.0441	2316.49	98	21	14	1	0	0	14	0	2	20	0	0	0	0	6	0	52	2	1	231	D55714;AK073757;AK067962;AB027422;AB027421	GO:0004553
TR061461	LOC_Os05g01470.1;LOC_Os05g01470.2	Methionine S-methyltransferase, putative, expressed	4.21e-07	2.3425	2515.51	393.836	223.721	183.6	17	8	50	6	0	0	2	0	14	12	0	0	0	0	2	0	8	2	6	127	AK121285	GO:0008757;GO:0046500;GO:0008757;GO:0046500
TR037275	LOC_Os02g34130.1	Transposon protein, putative, CACTA, En/Spm sub-class	4.23e-07	2.03548	877.051	123.295	190.088	13.6408	0	0	0	0	0	0	0	0	0	0	0	0	0	0	0	0	0	0	0	0	N/A	N/A
TR038426	LOC_Os02g49800.1	Eukaryotic aspartyl protease family protein, expressed	4.24e-07	-1.40695	1963.07	5588.44	296.716	901.096	47	17	33	4	0	0	12	0	11	10	0	4	0	0	15	0	4	1	2	160	AK072199;AK068664	GO:0004194;GO:0006508
TR064379	LOC_Os05g49910.1	Expressed protein	4.26e-07	2.22693	1496.97	241.369	539.146	131.439	0	0	2	0	0	0	1	0	0	0	0	0	0	0	0	0	0	0	2	5	AK108682	N/A
TR071570	LOC_Os04g57220.1;LOC_Os04g57220.2	Ubiquitin-conjugating enzyme E2-17 kDa, putative, expressed	4.26e-07	-2.59046	9937.72	61468.5	1521.93	15514.4	201	62	271	2	0	0	85	2	15	143	0	74	16	4	22	0	182	30	44	1153	AK119682;AK104783;AK060954	GO:0004840;GO:0006511;GO:0004840;GO:0006511
TR039763	LOC_Os03g08460.1	AP2 domain containing protein, expressed	4.27e-07	-1.56269	100.146	545.143	44.2246	274.852	17	17	6	0	0	0	4	0	3	0	0	0	0	0	5	0	1	2	0	55	OSA304840;AY323478;AK073133	GO:0003677;GO:0003700;GO:0005634;GO:0006355
TR043640	LOC_Os03g62370.1	WD40-like Beta Propeller Repeat family protein, expressed	4.28e-07	2.50913	1937.21	238.511	629.541	117.898	1	2	8	0	0	0	2	0	1	2	0	0	0	0	0	0	4	1	2	23	AK100408;AK067797	N/A
TR031152	LOC_Os01g16340.1	Expressed protein	4.34e-07	1.20928	510.711	152.742	140.045	48.5823	0	2	3	0	0	0	2	0	0	0	0	0	0	0	0	0	1	0	2	10	AK062596	N/A
TR072837	LOC_Os05g47560.1	Serine/threonine-protein kinase SNT7, chloroplast precursor, putative, expressed	4.37e-07	1.70856	4895.21	1371.93	850.849	308.066	3	0	42	1	0	0	5	0	2	2	0	0	0	0	0	0	6	0	11	72	AK099842;AK072422	GO:0000074;GO:0000307;GO:0004672;GO:0004674;GO:0009507;GO:0009579;GO:0016301;GO:0030332;GO:0042548;GO:0042549
TR072992	LOC_Os12g15470.1	Serine carboxypeptidase I precursor, putative, expressed	4.37e-07	1.90964	4347.36	1090.87	173.582	405.288	8	0	18	0	0	0	22	0	5	6	0	0	0	0	2	0	5	2	7	75	AK072798;AK064874;AK062220	GO:0004185;GO:0006508
TR065019	LOC_Os12g08020.1	Hypothetical protein	4.38e-07	1.33107	853.676	266.2	351.21	57.906	3	0	3	0	0	0	0	0	0	0	0	0	0	0	0	0	0	1	1	8	N/A	N/A
TR045780	LOC_Os04g37550.1	Eukaryotic aspartyl protease family protein, expressed	4.39e-07	0.997267	265.853	76.0049	25.2663	16.6083	0	7	8	0	0	0	4	0	2	5	0	0	0	0	0	0	4	3	0	33	N/A	GO:0004194;GO:0006508
TR063252	LOC_Os05g33510.1	Expressed protein	4.4e-07	1.31344	5883.26	2196.54	1294.83	450.522	4	2	10	0	0	0	6	0	1	2	0	1	0	0	1	0	4	0	0	31	AK104169;AK099324;AK071730	N/A
TR034966	LOC_Os01g72980.1	Glucose-inhibited division protein A, putative, expressed	4.43e-07	0.966924	763.708	324.269	153.67	56.6588	5	0	2	0	0	0	1	0	7	1	0	0	0	0	0	0	2	2	0	20	AK105000;AK100099	N/A
TR045298	LOC_Os04g30500.1	Hypothetical protein	4.45e-07	-1.22546	88.9261	357.833	17.9131	81.376	0	0	0	0	0	0	0	0	0	0	0	0	0	0	0	0	0	0	0	0	N/A	N/A
TR071116	LOC_Os03g41510.1;LOC_Os03g41510.2;LOC_Os03g41510.3;LOC_Os03g41510.4;LOC_Os03g41510.5	Oxidoreductase, aldo/keto reductase family protein, expressed	4.45e-07	2.54923	2099.28	264.87	436.112	136.401	20	0	84	0	0	0	33	0	7	28	0	47	0	0	6	0	3	1	8	237	N/A	GO:0003700;GO:0004033;GO:0005267;GO:0006813;GO:0009744;GO:0003700;GO:0004033;GO:0005267;GO:0006813;GO:0009744;GO:0003700;GO:0004033;GO:0005267;GO:0006813;GO:0009744;GO:0003700;GO:0004033;GO:0005267;GO:0006813;GO:0009744;GO:0003700;GO:0004033;GO:0005267;GO:0006813;GO:0009744
TR030536	LOC_Os01g07970.1	Expressed protein	4.47e-07	-2.95358	559.293	5257.89	151.258	2216.7	2	7	6	0	0	0	0	0	2	3	0	0	0	0	0	0	2	0	6	28	AK071289	N/A
TR066457	LOC_Os12g34860.1	Phenylalanyl-tRNA synthetase class IIc family protein, putative, expressed	4.49e-07	0.928522	624.689	266.484	201.92	75.4236	5	1	8	0	0	0	6	0	0	4	0	1	0	0	0	0	4	1	3	33	AK099502;AK059125	GO:0004826;GO:0005524;GO:0006432
TR038032	LOC_Os02g44820.2	Expressed protein	4.49e-07	-2.59908	419.969	3110.07	104.383	1092.18	29	8	9	0	0	0	9	1	2	13	0	0	0	0	4	0	37	0	2	114	AK071867	N/A
TR072903	LOC_Os11g02350.1;LOC_Os12g02300.1	Nonspecific lipid-transfer protein 4 precursor, putative, expressed;Nonspecific lipid-transfer protein 4 precursor, putative, expressed	4.5e-07	-1.86635	136.634	798.67	79.7945	555.196	45	5	68	1	0	0	406	5	3	96	0	28	4	0	7	0	138	20	42	868	AK119692;AK119681;AK119677;AK104005;AK060340	GO:0005516;GO:0005618;GO:0006869;GO:0008289;GO:0009505;GO:0009737;GO:0005516;GO:0005618;GO:0006869;GO:0008289;GO:0009505;GO:0009737
TR051925	LOC_Os08g22354.1	Polyadenylate-binding protein 2, putative, expressed	4.58e-07	-1.55775	2190.4	6944.12	249.728	779.452	75	17	30	0	0	0	38	0	20	49	0	65	2	2	21	0	12	8	16	355	AK104792;AK099783;AK098867;AK065167;AK060952	GO:0000289;GO:0003723;GO:0003743;GO:0006397;GO:0006413;GO:0008143
TR042504	LOC_Os03g48180.1	POT family protein, expressed	4.58e-07	-1.29345	519.788	1408.19	59.0411	125.725	43	31	43	0	0	0	139	0	38	24	1	38	1	0	33	0	16	3	13	423	AK104378;AK099321;AK099244;AK099218;AK065253	GO:0005215;GO:0006857;GO:0016020
TR047257	LOC_Os04g56710.1	GTP cyclohydrolase I family protein, expressed	4.59e-07	1.61849	790.162	176.394	123.012	48.6797	18	1	12	1	0	0	8	0	2	2	0	0	1	0	0	0	3	3	3	54	AK105717;AK069126	GO:0003934;GO:0009058
TR035282	LOC_Os02g03260.1;LOC_Os02g03260.2	Homoaconitate hydratase family protein, expressed	4.61e-07	1.18175	3153.86	1358.29	824.011	404.218	28	2	56	0	0	0	3	0	4	18	0	2	2	2	0	0	6	0	5	128	AK101889	GO:0003994;GO:0005739;GO:0008152;GO:0016829;GO:0003994;GO:0005739;GO:0008152;GO:0016829
TR034979	LOC_Os01g73120.1	Membrane protein, putative, expressed	4.62e-07	-1.45399	515.183	1582.1	95.8629	414.025	5	2	14	1	0	0	5	0	2	4	0	0	0	2	0	0	0	0	0	35	AK067659	GO:0010149;GO:0048316
TR047837	LOC_Os07g05570.1	ERD4 protein, putative, expressed	4.62e-07	1.60268	1136.83	291.319	99.5679	40.9955	36	29	24	0	0	0	30	0	10	2	0	0	0	1	1	0	6	1	3	143	AK098912;AK065241	N/A
TR060541	LOC_Os09g26810.1	Chlorophyll a-b binding protein, chloroplast precursor, putative, expressed	4.63e-07	2.25485	1367.89	185.927	554.548	78.2968	0	0	0	0	0	0	3	0	0	0	0	0	0	0	0	0	0	0	0	3	AK067780	GO:0009768;GO:0009782;GO:0015979;GO:0016168;GO:0030076;GO:0031409
TR072331	LOC_Os06g24070.1;LOC_Os06g24070.2	Myb-like DNA-binding domain, SHAQKYF class family protein, expressed	4.64e-07	2.14903	3879.09	703.682	1911.33	254.568	2	2	18	0	0	0	17	0	0	5	0	0	0	0	0	0	1	1	26	72	AK122161;AK098915;AK098909;AK065184;AK061946;AF318581	GO:0000156;GO:0003677;GO:0003700;GO:0005634;GO:0007623;GO:0030528;GO:0045941;GO:0000156;GO:0003677;GO:0003700;GO:0005634;GO:0007623;GO:0030528;GO:0045941
TR054535	LOC_Os10g22590.1	Pollen proteins Ole e I family protein, expressed	4.64e-07	-2.81258	567.979	4735.34	177.385	2284.83	10	8	9	0	0	0	24	0	4	75	27	12	0	0	5	0	42	14	3	233	AK070069	N/A
TR046388	LOC_Os04g45210.1	Peroxisomal biogenesis factor 11 family protein, expressed	4.67e-07	2.84081	1200.84	62.7065	432.897	20.452	1	0	6	0	0	0	0	0	0	5	0	0	0	0	0	0	4	0	1	17	AK073835	GO:0005778;GO:0016559
TR045906	LOC_Os04g39190.1	Cell division protein FtsH, putative, expressed	4.67e-07	1.12345	635.539	224.115	54.0449	41.2713	1	0	14	0	0	0	0	0	0	0	0	0	0	1	1	0	0	0	1	18	N/A	GO:0004176;GO:0006510;GO:0008233;GO:0008237;GO:0008270;GO:0009507;GO:0009535;GO:0010027;GO:0010205;GO:0016887
TR056031	LOC_Os06g02490.1	Acyl-CoA-binding protein, putative, expressed	4.69e-07	2.27619	2027.79	293.512	1040.98	90.3387	2	0	10	0	0	0	3	0	1	1	0	2	4	0	1	0	0	1	12	37	AK058833	GO:0000062
TR046330	LOC_Os04g44590.2	Expressed protein	4.73e-07	1.64815	1346.44	341.253	265.329	104.017	7	0	1	0	0	0	8	0	1	1	0	0	0	0	0	0	0	0	0	18	N/A	N/A
TR069080	LOC_Os11g34460.1;LOC_Os11g34460.2	Adagio 3, putative, expressed	4.73e-07	1.72898	1187.23	298.317	508.167	64.6122	2	0	14	0	0	0	7	0	5	0	0	0	0	0	0	0	0	6	10	44	AK100677;AK065369	GO:0004842;GO:0005515;GO:0005634;GO:0005829;GO:0006511;GO:0007623;GO:0009908;GO:0009911;GO:0015030;GO:0042752;GO:0043153;GO:0004842;GO:0005515;GO:0005634;GO:0005829;GO:0006511;GO:0007623;GO:0009908;GO:0009911;GO:0015030;GO:0042752;GO:0043153
TR048210	LOC_Os07g10610.1	Expressed protein	4.75e-07	-1.11655	859.18	2034.82	164.528	447.994	0	0	0	0	0	0	0	0	0	5	0	1	0	0	0	0	5	1	4	16	N/A	N/A
TR055473	LOC_Os10g37110.1	Transposon protein, putative, unclassified, expressed	4.75e-07	-1.15052	710.654	1709.08	229.694	623.04	18	3	11	0	0	0	6	0	0	2	0	0	0	0	0	0	9	1	2	52	AK105678	N/A
TR038461	LOC_Os02g50270.1	Ankyrin repeat family protein, putative, expressed	4.76e-07	-1.34372	576.445	1571.47	107.684	153.938	12	5	0	1	0	0	8	0	3	6	0	0	0	0	4	0	3	1	0	43	AK120217	GO:0005515
TR034022	LOC_Os01g60860.1	U-box domain containing protein, expressed	4.77e-07	-1.57163	140.361	630.213	38.9623	98.9023	3	39	6	0	0	0	9	0	1	3	0	0	0	0	0	0	16	0	2	79	AK065307	N/A
TR055608	LOC_Os10g39150.1	Expressed protein	4.79e-07	2.11572	4031.41	772.833	1155.46	154.646	0	0	15	0	0	0	12	0	0	2	0	0	0	0	0	0	3	0	1	33	AK103995;AK066849	GO:0003677;GO:0009773;GO:0009941;GO:0030093
TR056710	LOC_Os06g11130.1	2-Hydroxyisoflavanone dehydratase, putative, expressed	4.79e-07	2.02313	949.866	145.072	299.22	19.9332	0	8	6	0	0	0	18	0	1	3	4	1	0	0	0	0	8	0	2	51	AK109407;AK109351;AK098967;AK070299	N/A
TR070159	LOC_Os01g10450.1;LOC_Os01g10450.2;LOC_Os01g10450.3	Protein kinase, putative, expressed	4.82e-07	2.13785	1073.23	196.916	282.559	111.456	9	1	3	0	0	0	0	0	0	17	0	7	1	0	1	0	1	0	11	51	AK069537	GO:0016301;GO:0016301;GO:0016301
TR055894	LOC_Os10g42700.1	Expressed protein	4.84e-07	1.87566	1559.47	321.496	232.05	61.4074	0	0	0	0	0	0	5	0	5	4	0	0	0	0	0	0	0	0	2	16	AK100237;AK061718	GO:0016089
TR066637	LOC_Os12g37710.1;LOC_Os12g37710.2	Thylakoid lumenal 21.5 kDa protein, chloroplast precursor, putative, expressed	4.87e-07	1.3344	649.253	188.025	89.2128	45.5713	4	4	0	0	0	0	13	0	5	1	0	0	0	0	0	0	0	0	0	27	AK104548;AK066183;AK059949	GO:0009543;GO:0009654;GO:0030095;GO:0009543;GO:0009654;GO:0030095
TR072031	LOC_Os08g45180.1;LOC_Os08g45180.2	PfkB-type carbohydrate kinase family protein, putative, expressed	4.9e-07	0.942182	814.577	351.921	184.657	58.6778	4	0	17	0	0	0	38	0	0	6	0	2	0	0	4	0	0	2	6	79	AK067804	GO:0016301;GO:0016301
TR041762	LOC_Os03g37840.1	Potassium transporter 1, putative, expressed	4.92e-07	1.4682	412.25	74.2742	97.5393	15.0121	3	0	7	0	0	0	5	1	3	0	0	0	0	0	0	0	0	0	1	20	AK066919	GO:0006813;GO:0009674;GO:0015079
TR049076	LOC_Os07g27930.1	DNA-directed RNA polymerases I, II, and III 14.4 kDa polypeptide, putative, expressed	4.92e-07	-1.22973	2158.42	5413.27	305.292	617.304	3	0	10	0	0	0	8	0	1	8	0	6	1	0	0	0	1	1	3	42	AK121807	GO:0003677;GO:0003899;GO:0006351
TR038623	LOC_Os02g52270.1	Chaperone protein dnaJ, putative, expressed	4.94e-07	2.10318	1287.08	239.994	471.301	211.358	0	0	0	0	0	0	1	0	0	3	0	0	0	0	1	0	3	0	2	10	N/A	GO:0006457
TR064246	LOC_Os05g48340.2	Proteasome, putative, expressed	4.95e-07	-1.29074	74.7911	314.476	17.5155	122.084	26	1	4	0	0	0	5	0	5	3	2	6	0	0	3	0	1	1	0	57	N/A	N/A
TR040933	LOC_Os03g22790.1	Glycosyl hydrolase family 14 protein, expressed	4.95e-07	-1.22691	265.11	778.193	83.8212	182.324	2	0	46	0	0	0	1	0	0	7	0	0	1	1	0	0	0	0	5	63	N/A	GO:0005983;GO:0009570;GO:0016161
TR038888	LOC_Os02g55320.1	Two-component response regulator ARR12, putative, expressed	4.96e-07	-1.63455	313.23	1179.06	72.9792	227.619	6	2	2	0	0	0	30	1	7	1	0	2	0	0	4	0	3	0	4	62	AK120648;AK099581;AK065276	GO:0000156;GO:0003700;GO:0009736
TR037515	LOC_Os02g37430.1	Small nuclear ribonucleoprotein Sm D1, putative, expressed	4.96e-07	-0.905555	425.465	882.266	54.4615	136.057	44	11	13	2	0	0	8	0	0	19	2	12	2	0	10	0	10	20	3	156	AK101525	GO:0005634;GO:0005732
TR032658	LOC_Os01g43020.1	CTP synthase, putative, expressed	4.98e-07	-1.18833	1994.94	4706.23	1099.73	2244.02	12	0	14	1	0	0	3	1	0	3	0	0	1	0	0	0	1	0	2	38	N/A	GO:0003883
TR042109	LOC_Os03g42840.1	Calcineurin B-like protein 3, putative, expressed	4.99e-07	-1.1303	609.713	1461.55	141.662	470.086	12	2	9	0	0	0	6	0	0	11	0	0	0	2	0	0	9	1	5	57	AK112092;AK111916	GO:0005509;GO:0005513;GO:0005886;GO:0006970;GO:0009738;GO:0019722
TR037574	LOC_Os02g38240.1	Rhodanese family protein, putative, expressed	5e-07	1.91666	1509.63	351.901	257.989	233.55	1	0	8	1	0	0	7	0	2	0	0	2	0	0	0	0	0	2	2	25	AK072766	N/A
TR045662	LOC_Os04g35130.1	Harpin-induced protein 1 containing protein, expressed	5e-07	-1.74992	103.223	636.312	28.4907	217.047	18	0	2	0	0	0	7	0	0	11	0	1	0	0	0	0	12	2	1	54	AK106337;AK072050	N/A
TR071545	LOC_Os04g53210.1;LOC_Os04g53210.2;LOC_Os04g53210.3;LOC_Os04g53210.4	Expressed protein	5.01e-07	-2.79986	227.403	2355.5	19.8585	1045.94	32	2	16	0	0	0	13	3	0	9	0	8	0	0	2	0	11	8	2	106	AK068638;AK060221	GO:0008891;GO:0008891;GO:0008891;GO:0008891
TR059136	LOC_Os06g51510.1;LOC_Os06g51510.2	Expressed protein	5.01e-07	-1.4553	1796.04	5025.15	184.998	992.181	24	15	54	0	0	0	4	2	6	69	0	6	2	2	8	0	5	6	16	219	AK069288	N/A
TR072667	LOC_Os05g11090.1;LOC_Os05g11090.2	Thioredoxin-like 2, chloroplast precursor, putative, expressed	5.02e-07	1.36075	1222.8	370.313	594.412	171.68	4	0	9	2	0	0	16	0	2	7	0	0	0	2	2	0	6	0	0	50	AK099199;AK061208	GO:0030508;GO:0030508
TR072703	LOC_Os05g26890.1;LOC_Os05g26890.2;LOC_Os05g26890.3;LOC_Os05g26890.4	Guanine nucleotide-binding protein alpha-1 subunit, putative, expressed	5.02e-07	1.03885	570.326	218.13	124.948	87.0012	14	9	22	0	0	0	18	3	6	27	0	15	0	0	0	0	0	0	7	121	RICRGA1X;RICGPAS;AB026180;AB026179;AB026178;AB026177;AB026176	GO:0001789;GO:0004871;GO:0005789;GO:0005834;GO:0005886;GO:0006499;GO:0006800;GO:0007186;GO:0008219;GO:0009738;GO:0009740;GO:0009845;GO:0010119;GO:0016247;GO:0001789;GO:0004871;GO:0005789;GO:0005834;GO:0005886;GO:0006499;GO:0006800;GO:0007186;GO:0008219;GO:0009738;GO:0009740;GO:0009845;GO:0010119;GO:0016247;GO:0001789;GO:0004871;GO:0005789;GO:0005834;GO:0005886;GO:0006499;GO:0006800;GO:0007186;GO:…
TR054564	LOC_Os10g22980.1;LOC_Os10g22980.3	Leucine Rich Repeat family protein, expressed	5.04e-07	0.987525	454.165	160.26	155.973	52.3868	0	3	0	0	0	0	0	0	3	24	0	2	2	0	0	0	10	5	2	51	AK121005	GO:0005515;GO:0005515
TR063016	LOC_Os05g30190.1	Expressed protein	5.06e-07	2.73683	2344.12	219.043	973.411	41.2347	0	0	3	0	0	0	0	0	0	2	0	0	0	0	0	0	1	0	0	6	N/A	GO:0005515;GO:0009585
TR064606	LOC_Os12g01940.1	Expressed protein	5.06e-07	-1.60679	388.409	1458.15	158.585	638.138	3	0	27	0	0	0	1	0	0	4	0	2	0	0	3	0	2	1	0	43	AK058945	N/A
TR049140	N/A	N/A	5.08e-07	1.64822	609.8	97.4658	288.608	31.1712	0	0	0	0	0	0	0	0	0	0	0	0	0	0	0	0	0	0	0	0	N/A	N/A
TR071304	LOC_Os03g63770.1;LOC_Os03g63770.2;LOC_Os03g63770.3;LOC_Os03g63770.4;LOC_Os03g63770.5	Poly polymerase catalytic domain containing protein, expressed	5.11e-07	-1.50744	2518.32	7215.55	470.07	1315.16	139	41	139	8	0	0	58	0	33	24	3	5	0	9	29	0	2	5	20	515	AK072499;AK060748	GO:0000303;GO:0005515;GO:0005634;GO:0006979;GO:0009723;GO:0009816;GO:0009867;GO:0009873;GO:0010193;GO:0012501;GO:0000303;GO:0005515;GO:0005634;GO:0006979;GO:0009723;GO:0009816;GO:0009867;GO:0009873;GO:0010193;GO:0012501;GO:0000303;GO:0005515;GO:0005634;GO:0006979;GO:0009723;GO:0009816;GO:0009867;GO:0009873;GO:0010193;GO:0012501;GO:0000303;GO:0005515;GO:0005634;GO:0006979;GO:0009723;GO:0009816;GO:…
TR046710	LOC_Os04g49350.1	Pentatricopeptide, putative, expressed	5.14e-07	2.48197	1218.83	118.837	361.033	35.1624	3	3	15	0	0	0	4	0	2	4	0	0	0	0	2	0	4	0	20	57	AK065769	N/A
TR046381	LOC_Os04g45140.1	Expressed protein	5.15e-07	2.01396	946.933	133.304	404.724	27.8084	4	0	7	0	0	0	6	0	2	3	0	0	0	0	0	0	2	0	3	27	AK066666	N/A
TR070357	LOC_Os01g52500.1;LOC_Os01g52500.2;LOC_Os01g52500.3;LOC_Os01g52500.4	NADP-dependent malic enzyme, putative, expressed	5.15e-07	-1.52115	5197.92	14564.8	1466.92	2393.72	109	41	236	8	0	0	158	0	50	31	0	16	0	12	22	0	16	0	67	766	AK099646;AK068110;AK065560;AB053295	GO:0004470;GO:0004473;GO:0005739;GO:0006108;GO:0006633;GO:0009051;GO:0009507;GO:0009793;GO:0009845;GO:0016652;GO:0004470;GO:0004473;GO:0005739;GO:0006108;GO:0006633;GO:0009051;GO:0009507;GO:0009793;GO:0009845;GO:0016652;GO:0004470;GO:0004473;GO:0005739;GO:0006108;GO:0006633;GO:0009051;GO:0009507;GO:0009793;GO:0009845;GO:0016652;GO:0004470;GO:0004473;GO:0005739;GO:0006108;GO:0006633;GO:0009051;GO:…
TR050413	N/A	N/A	5.19e-07	1.23443	411.371	107.658	69.8735	26.8628	0	0	0	0	0	0	0	0	0	0	0	0	0	0	0	0	0	0	0	0	N/A	N/A
TR034520	LOC_Os01g67000.1	Membrane-associated 30 kDa protein, chloroplast precursor, putative, expressed	5.19e-07	1.8385	1690.7	370.026	576.994	83.5304	7	0	11	0	0	0	12	0	10	8	0	2	1	0	3	0	5	2	1	62	AK099166;AK067698;AK058611	GO:0009534;GO:0009941;GO:0016020
TR040923	LOC_Os03g22680.2	CHY zinc finger family protein, expressed	5.24e-07	-1.61772	80.3068	495.106	26.9026	111.623	2	0	0	0	0	0	0	0	0	0	0	0	0	0	0	0	0	1	0	3	N/A	GO:0005515;GO:0008270
TR066518	LOC_Os12g35940.1	Transposon protein, putative, CACTA, En/Spm sub-class, expressed	5.24e-07	-2.15039	181.872	1211.84	16.4472	386.505	4	0	2	0	0	0	0	0	0	0	0	0	0	0	0	0	0	0	0	6	N/A	N/A
TR057559	LOC_Os06g25439.1	NmrA-like family protein, expressed	5.25e-07	1.40221	821.313	220.153	266.896	90.7474	0	2	7	0	0	0	11	1	3	0	0	1	0	0	0	0	0	0	5	30	AK105919;AK070247	N/A
TR039594	LOC_Os03g06330.1	Protein kinase APK1B, chloroplast precursor, putative, expressed	5.26e-07	1.1263	445.986	141.76	90.8576	41.7213	1	0	7	0	0	0	3	0	2	22	0	0	0	0	0	0	0	2	0	37	AK065635	GO:0016301
TR039211	LOC_Os03g01740.1	Expressed protein	5.32e-07	-3.54937	218.379	4531.59	27.5403	2782.9	13	4	12	0	0	0	2	0	0	10	0	5	0	0	0	2	27	4	9	88	D64038;AK063743	N/A
TR038663	LOC_Os02g52770.1	Expressed protein	5.34e-07	-1.361	1187.04	3291.22	194.488	531.006	19	24	7	0	0	1	6	0	0	7	0	0	1	0	0	0	12	5	3	85	AK099386;AK059779	N/A
TR053553	LOC_Os10g02240.1	POT family protein, expressed	5.36e-07	1.57297	2051.91	625.877	326.251	305.741	0	0	4	0	0	0	15	0	1	2	0	0	0	0	0	0	1	0	2	25	N/A	GO:0005215;GO:0006857;GO:0015197;GO:0015833;GO:0016020
TR047298	LOC_Os04g57200.1	Heavy metal-associated domain containing protein, expressed	5.4e-07	-1.27659	441.983	1186.59	81.1752	182.854	24	31	46	0	1	0	8	1	0	30	0	4	0	1	2	0	15	7	17	187	AK106330	GO:0046872
TR053099	LOC_Os08g40250.1	Expressed protein	5.42e-07	-1.2237	395.214	1056.8	15.1116	142.366	1	0	4	0	0	0	0	0	0	3	0	0	0	0	0	0	0	0	2	10	N/A	GO:0005515;GO:0010155
TR064690	LOC_Os12g03260.1	MATE efflux family protein, expressed	5.43e-07	1.35888	575.506	149.904	64.2962	22.929	1	0	0	0	0	0	3	0	0	3	0	0	0	0	0	0	1	3	2	13	AK067521	GO:0005215;GO:0015297;GO:0016020
TR040092	LOC_Os03g12670.1	Expressed protein	5.44e-07	-2.16816	10385.3	47319.4	3634.42	5465.16	76	8	194	4	0	0	34	4	1	118	2	6	0	3	10	0	22	13	53	548	AK103846;AK061960	N/A
TR032474	chr01:23283468	N/A	5.46e-07	2.08775	797.735	88.2326	245.235	23.6202	0	0	0	0	0	0	0	0	0	0	0	0	0	0	0	0	0	0	0	0	N/A	N/A
TR040932	LOC_Os03g22780.1	Isoflavone reductase, putative, expressed	5.46e-07	2.39644	1834.49	228.522	635.679	42.0221	0	0	7	0	0	0	1	0	0	1	0	0	0	0	0	0	0	0	0	9	N/A	GO:0009507;GO:0015995
TR040711	LOC_Os03g20120.1	Galactinol synthase 3, putative, expressed	5.46e-07	1.53659	1102.99	399.018	624.256	448.92	4	3	10	0	0	0	21	0	6	12	0	3	0	0	0	0	21	0	5	85	AK103958;AK071812	GO:0016051;GO:0016757;GO:0016758
TR066562	LOC_Os12g36630.1	Fiber protein Fb19, putative, expressed	5.5e-07	-2.67328	3203.75	2392.32	6148.04	1838.25	0	0	0	0	0	0	0	0	0	0	0	0	0	0	0	0	0	0	0	0	AK070150	GO:0006950
TR043270	LOC_Os03g57790.1	Ubiquitin-conjugating enzyme E2-17 kDa, putative, expressed	5.5e-07	-2.071	5128.69	23286.2	1059.75	6223.58	12	24	35	4	0	0	15	0	5	24	0	1	1	2	6	0	8	15	26	178	AK120251;AK067703;AB079798	GO:0004840;GO:0006511;GO:0009650
TR046036	AY078072;AK101101;AK100545;AK067410;AK061890	N/A	5.54e-07	1.61941	2407.04	679.367	515.31	78.6911	0	0	0	0	0	0	0	0	0	0	0	0	0	0	0	0	0	0	0	0	AY078072;AK101101;AK100545;AK067410;AK061890	N/A
TR042685	LOC_Os03g50440.1	Ubiquitin-conjugating enzyme family protein, expressed	5.54e-07	1.48504	1548.88	457.994	335.248	68.2862	1	0	2	0	0	0	0	1	5	6	0	0	0	0	0	0	3	1	5	24	AK120951	GO:0004840
TR052564	LOC_Os08g32980.1	Expressed protein	5.54e-07	-1.6974	1096.69	4227.2	367.549	2302.38	11	7	1	0	0	0	5	0	0	3	0	0	0	0	1	0	4	2	2	36	AK101198;AK061339	N/A
TR038468	LOC_Os02g50350.1	Dihydroorotate dehydrogenase family protein, expressed	5.54e-07	-3.37558	701.806	9156.7	232.373	4260.61	11	7	22	2	0	0	8	1	2	5	0	2	0	0	2	0	8	6	8	84	DQ102485;AK065229	GO:0006207;GO:0016627
TR050409	LOC_Os07g46790.1	Glycoside hydrolase family 77 protein, putative, expressed	5.54e-07	3.24717	6761.79	509.999	4361.73	174.351	17	11	20	0	0	0	18	0	65	15	0	8	0	0	18	0	1	2	4	179	AK067082	GO:0000023;GO:0004134;GO:0005829;GO:0005976;GO:0005983
TR036038	LOC_Os02g13840.1	Citrate synthase, glyoxysomal precursor, putative, expressed	5.55e-07	-1.7196	1055.19	3752.35	296.318	766.624	22	14	28	1	0	0	7	0	7	15	0	16	2	0	5	0	10	1	2	130	AK120755	GO:0003878;GO:0004108;GO:0005739;GO:0005777;GO:0006099;GO:0006635
TR060833	AK064780;AB111810	N/A	5.58e-07	-3.44522	5554.39	58386.7	2344.51	12539	0	0	0	0	0	0	0	0	0	0	0	0	0	0	0	0	0	0	0	0	AK064780;AB111810	N/A
TR055977	LOC_Os06g01790.1	Expressed protein	5.58e-07	1.63854	3667.54	1051.07	1080.58	420.883	0	0	1	0	0	0	3	0	0	0	0	0	0	0	0	0	0	2	3	9	AK098965;AK068804;AK066804	N/A
TR055476	LOC_Os10g37180.1	Glycine cleavage system H protein, mitochondrial precursor, putative, expressed	5.6e-07	2.95837	4088.53	383.589	1281.55	164.849	1	0	85	0	0	0	44	1	10	4	0	3	0	7	1	0	5	3	37	201	AK120480	GO:0004375;GO:0005739;GO:0005960;GO:0006546;GO:0009853;GO:0019464
TR046448	LOC_Os04g45970.1	Glutamate dehydrogenase, putative, expressed	5.62e-07	-3.17086	204.35	2891.7	76.7706	1398.28	3	2	6	0	0	0	1	0	0	0	0	2	0	0	1	0	0	0	0	15	AK065301;AK063467	GO:0005739;GO:0016491
TR070225	LOC_Os01g23680.1;LOC_Os01g23680.2;LOC_Os01g23680.3	Expressed protein	5.67e-07	1.78375	2532.86	591.578	670.564	52.1408	1	24	60	0	0	0	11	0	7	6	0	10	0	0	0	0	1	4	3	127	AK066580	N/A
TR068258	LOC_Os11g18730.1	Glycosyl hydrolase family 3 C terminal domain containing protein, expressed	5.68e-07	-2.571	111.159	1166.41	43.8665	818.103	0	8	27	0	0	0	12	0	0	8	0	0	0	0	0	0	6	0	5	66	N/A	GO:0004553
TR047509	AK109623	N/A	5.69e-07	1.22514	444.702	114.754	158.463	25.2303	0	0	0	0	0	0	0	0	0	0	0	0	0	0	0	0	0	0	0	0	AK109623	N/A
TR041071	LOC_Os03g25500.1	Cytochrome P450 72A1, putative, expressed	5.69e-07	2.32903	930.549	80.2632	360.913	36.2078	0	0	2	0	0	0	0	0	0	0	0	0	0	0	0	0	0	0	5	7	N/A	GO:0008395;GO:0009416;GO:0009741;GO:0016131;GO:0019825
TR067084	LOC_Os12g43720.1	Early-responsive to dehydration protein, putative, expressed	5.69e-07	1.44241	824.969	243.509	126.603	92.2106	5	0	1	0	0	0	3	0	0	4	0	1	0	0	2	0	3	0	0	19	AK103521	N/A
TR067363	LOC_Os11g04480.1	EF hand family protein, expressed	5.7e-07	1.36995	1068.27	325.275	212.069	40.5669	7	7	6	1	0	0	7	0	2	10	0	0	1	0	3	0	11	2	7	64	N/A	GO:0005509
TR050819	LOC_Os08g03360.1;LOC_Os08g03360.2	DNA-binding bromodomain-containing protein, putative, expressed	5.72e-07	-1.16207	511.436	1296.27	120.034	428.251	3	1	4	0	0	0	1	0	0	2	0	0	0	0	0	0	1	0	1	13	N/A	GO:0003677;GO:0003677
TR030883	LOC_Os01g12750.1	Cytochrome P450 family protein, expressed	5.77e-07	2.33584	1575.04	209.872	351.593	52.4574	0	0	3	0	0	0	4	0	2	0	0	0	0	1	0	0	0	0	1	11	AK120914	GO:0019825
TR058806	LOC_Os06g46900.1;LOC_Os06g46900.2	Phosphosulfolactate synthase-related protein, putative, expressed	5.77e-07	-2.16256	214.026	1169.59	150.784	433.258	47	0	4	0	0	0	0	0	16	11	0	14	0	2	4	0	11	5	3	117	AK072958	N/A
TR071777	LOC_Os07g43710.1	Glycosyltransferase 5, putative, expressed	5.78e-07	-1.46333	98.1792	481.306	28.7672	141.712	6	0	4	0	0	0	3	0	0	4	0	0	0	0	0	0	1	0	0	18	AK122106;AK064833	GO:0009294;GO:0009618;GO:0016757;GO:0016759
TR063192	LOC_Os05g32680.1	Pale cress protein, putative, expressed	5.78e-07	1.23807	786.109	247.156	187.505	22.9026	6	2	6	0	0	0	6	0	0	6	0	1	0	0	1	0	3	0	4	35	AK100039;AK099875;AK059594	GO:0009501;GO:0009507;GO:0009509;GO:0009513;GO:0009537;GO:0009658;GO:0009965;GO:0010239;GO:0016117
TR061019	LOC_Os09g34140.1;LOC_Os09g34140.2	Expressed protein	5.78e-07	2.6343	2153.6	213.365	934.436	44.8254	0	1	18	0	0	0	6	0	0	1	0	0	0	0	0	0	0	11	3	40	AK067677	GO:0005943;GO:0005943
TR039421	LOC_Os03g04169.1	ATP phosphoribosyltransferase family protein, expressed	5.78e-07	1.78319	8574.71	2433.53	3107.77	545.728	8	0	4	1	0	0	5	0	2	6	0	0	0	1	4	0	1	2	7	41	AK102053	GO:0000105;GO:0003879
TR035395	LOC_Os02g04680.1;LOC_Os02g04680.2	SBP domain containing protein, expressed	5.78e-07	1.10598	528.737	173.163	182.777	59.5225	4	1	29	0	0	0	4	0	0	29	0	8	0	0	0	0	0	5	3	83	N/A	GO:0003677;GO:0003700;GO:0005634;GO:0045449;GO:0003677;GO:0003700;GO:0005634;GO:0045449
TR043225	LOC_Os03g57220.1	Expressed protein	5.78e-07	2.53881	31983.7	5643.72	4231.65	2319.13	11	10	212	0	0	0	27	1	18	20	0	0	3	4	4	0	11	10	71	402	AK120304;AK098878;AK061719	GO:0008891
TR039581	LOC_Os03g06139.1	ABC transporter family protein, putative, expressed	5.8e-07	2.17245	1644.99	256.853	590.002	84.717	5	0	4	0	0	0	13	0	5	2	0	0	0	0	4	0	1	0	3	37	AK066035	GO:0042626
TR039680	LOC_Os03g07360.1	Dof domain, zinc finger family protein, expressed	5.8e-07	2.56258	4909.78	735.198	1268.82	212.29	18	2	41	1	0	0	26	0	3	16	0	0	0	0	4	0	4	2	12	129	AY224429;AK104523;AK099490;AK060900	GO:0003677;GO:0003700;GO:0005515;GO:0045449
TR046187	LOC_Os04g42784.1	DNA mismatch repair MutS family, putative, expressed	5.82e-07	1.45128	567.115	129.078	135.009	22.447	4	0	0	0	0	0	2	0	0	3	0	0	0	0	0	0	0	0	1	10	AK067042	GO:0000002;GO:0003684;GO:0005524;GO:0005739;GO:0006298;GO:0009507
TR036002	LOC_Os02g13370.1	Expressed protein	5.82e-07	-2.9304	85.2759	1370.85	50.0773	301.031	7	0	5	0	0	0	1	0	1	0	0	2	0	0	0	0	0	0	1	17	AK066722	N/A
TR066977	LOC_Os12g42210.1	Protease Do-like 5, chloroplast precursor, putative, expressed	5.84e-07	1.83704	699.564	115.521	268.686	29.4998	0	0	1	0	0	0	1	0	0	0	0	0	0	0	0	0	3	0	0	5	AK067918	GO:0004252;GO:0004295;GO:0006508;GO:0008236;GO:0009534;GO:0009535;GO:0009543;GO:0030163
TR070242	LOC_Os01g31690.1;LOC_Os01g31690.2	Oxygen-evolving enhancer protein 1, chloroplast precursor, putative, expressed	5.86e-07	2.9253	28196	4160.21	13551.5	1763.95	33	6	544	6	0	0	855	1	24	105	0	9	1	4	8	0	71	44	93	1804	AK119515;AK119188;AK119163;AK104760;AK104649;AK104080;AK103937;AK103920;AK067715;AK062941;AK060886	GO:0009543;GO:0009579;GO:0009654;GO:0009781;GO:0010207;GO:0010242;GO:0030095;GO:0042549;GO:0009543;GO:0009579;GO:0009654;GO:0009781;GO:0010207;GO:0010242;GO:0030095;GO:0042549
TR034378	LOC_Os01g65380.1	Patellin-5, putative, expressed	5.88e-07	-2.11084	273.33	1579.4	33.6754	538.378	18	23	21	0	0	0	0	0	0	6	0	0	0	0	1	0	9	2	2	82	AK121856;AK105447;AK073077	GO:0005215;GO:0006810
TR060427	LOC_Os09g25320.1	Polyubiquitin 2, putative, expressed	5.91e-07	1.22406	8638.32	3627.41	893.328	658.734	24	9	31	0	0	0	14	0	17	5	0	13	1	0	6	0	0	1	1	122	AK099513	GO:0005515;GO:0005622;GO:0006464;GO:0006511;GO:0009733;GO:0045116
TR057328	LOC_Os06g21330.1	Ankyrin repeat family protein, putative, expressed	5.93e-07	1.07602	1785.23	702.778	219.557	73.6128	0	0	1	0	0	0	0	0	0	1	0	0	0	0	1	0	1	0	1	5	AK106874	GO:0005515
TR040242	LOC_Os03g14510.1	Immature colon carcinoma transcript 1 protein precursor, putative, expressed	5.93e-07	1.79425	1798.9	423.164	365.396	97.2961	3	0	0	0	0	0	2	0	1	0	0	0	0	0	0	0	0	0	1	7	AK069944	N/A
TR038441	LOC_Os02g50010.1	APO protein 3, mitochondrial precursor, putative, expressed	5.93e-07	1.22698	1163.31	410.867	223.14	53.2487	5	3	13	0	0	0	13	1	1	6	0	0	0	0	2	0	2	1	13	60	AK104342;AK065796	N/A
TR061930	LOC_Os05g07940.1;LOC_Os05g07940.2	Lactoylglutathione lyase family protein, putative, expressed	5.95e-07	-3.24079	476.861	5800.18	229.323	4978.58	205	10	74	0	0	0	87	0	13	113	0	0	0	0	0	0	156	7	13	678	AK119669;AK119584;AK069814	GO:0003824;GO:0004462;GO:0005975;GO:0008152;GO:0003824;GO:0004462;GO:0005975;GO:0008152
TR049854	LOC_Os07g39630.1	Calcium-binding protein 39, putative, expressed	5.96e-07	-1.65823	1507.45	5008.64	458.312	404.804	7	14	16	0	0	0	5	0	1	12	0	3	0	1	0	0	2	1	6	68	AK103268	N/A
TR051232	LOC_Os08g09310.1	Expressed protein	5.98e-07	1.33645	383.029	82.1409	140.641	24.9548	0	0	0	0	0	0	0	0	0	0	0	0	0	0	0	0	0	0	0	0	N/A	N/A
TR038388	LOC_Os02g49332.1;LOC_Os02g49332.2;LOC_Os02g49332.3	Cellulose synthase-like protein CslE, putative, expressed	5.98e-07	-1.69301	462.179	1797.44	131.651	700.256	16	3	8	0	0	0	5	2	4	11	0	0	1	0	6	0	4	0	4	64	AK120054;AK101487	GO:0000271;GO:0005886;GO:0006970;GO:0009414;GO:0009832;GO:0009834;GO:0016740;GO:0016757;GO:0016759;GO:0030244;GO:0000271;GO:0005886;GO:0006970;GO:0009414;GO:0009832;GO:0009834;GO:0016740;GO:0016757;GO:0016759;GO:0030244;GO:0000271;GO:0005886;GO:0006970;GO:0009414;GO:0009832;GO:0009834;GO:0016740;GO:0016757;GO:0016759;GO:0030244
[truncated: 3,273 more rows]

## Sheet: more than 0.0001 FDR
Oligo_id	Locus_id	Annotation	FDR (p-value)	Log2 R (Light/Dark)	Avg_light intensity	Avg_dark intensity	full length cDNA	GO_id	Callus	Root	Panicle	Seed	all leaf	sum
[truncated: 628 more rows]
