# Supplementary material for: Refinement of Light-Responsive Transcript Lists Using Rice Oligonucleotide Arrays: Evaluation of Gene-Redundancy
Source: PLoS One. 2008 Oct 6;3(10):e3337. doi: 10.1371/journal.pone.0003337 (PMC2556097; doi:10.1371/journal.pone.0003337)
Supplement: Table S6 — GO fold-enrichment values at five FDRs for the NSF45K light vs dark array data set. This table consists of six worksheets, one for each principle category (cellular component, biological process, and molecular function) in the light and in the dark. (2.69 MB XLS) [file pone.0003337.s006.xls]

## Sheet: cellular componet_light
GO name indicate the name of GO term.
Total is the number of times each GO term has been assigned in the genome.
Observed # is the number of times each a gene with each GO term assignment appears in the gene list at the selected FDR.
Expected # is the number of times each GO term is expected to appear in a gene list with the size of those at each selected FDR.
GO enrichment is the ratio of observed # over expected #.
p-value is the probability of the difference between observed and expected calculated according to the hypergeometric distribution.
p-valueof < 0.05 are marked with an asterick, p-values of <0.01 are marked with two as asterisks.
GO ID	GO name	Total	observed # in ≤0.05 (FDR)	observed # in ≤0.01 (FDR)	observed # in ≤0.0001(FDR)	observed # in ≤0.000001(FDR)	observed # in ≤0.0000001(FDR)	Expected # in ≤0.05 (FDR)	Expected # in ≤0.01 (FDR)	Expected # in ≤0.0001(FDR)	Expected # in ≤0.000001(FDR)	Expected # in ≤0.0000001(FDR)	GO enrichment at less than 0.05 FDR	GO enrichment at less than 0.01 FDR	GO enrichment at less than 0.0001 FDR	GO enrichment at less than 0.000001 FDR	GO enrichment at less than 0.00000001 FDR	p value # in ≤0.05 (FDR)		p value # in ≤0.01 (FDR)		p value # in ≤0.0001(FDR)		p value # in ≤0.000001(FDR)		p value # in ≤0.0000001(FDR)
GO:0030076	light-harvesting complex	20	20	20	19	16	5	4.98	4.178	2.48	1.22	0.3	4.01606	4.78698	7.66129	13.1148	16.6667	7.87465e-13	**	2.26598e-14	**	9.56179e-17	**	1.11124e-16	**	8.02813e-06	**
GO:0030093	photosystem I (sensu Viridiplantae)	11	10	8	7	6	3	2.739	2.2979	1.364	0.671	0.165	3.65097	3.48144	5.13196	8.94188	18.1818	7.43052e-06	**	0.00028995	**	8.70347e-05	**	1.66528e-05	**	0.000455969	**
GO:0030095	photosystem II (sensu Viridiplantae)	23	17	15	13	12	1	5.727	4.8047	2.852	1.403	0.345	2.9684	3.12194	4.5582	8.5531	2.89855	9.47684e-07	**	4.50555e-06	**	4.84697e-07	**	1.58487e-09	**	0.244111
GO:0009543	thylakoid lumen (sensu Viridiplantae)	96	58	54	48	41	11	23.904	20.0544	11.904	5.856	1.44	2.42637	2.69268	4.03226	7.00137	7.63889	1.08497e-13	**	2.12606e-14	**	2.15073e-19	**	4.03731e-25	**	1.34121e-07	**
GO:0009535	thylakoid membrane (sensu Viridiplantae)	90	48	45	39	25	7	22.41	18.801	11.16	5.49	1.35	2.1419	2.39349	3.49462	4.55373	5.18519	4.4896e-09	**	5.40551e-10	**	1.84939e-13	**	5.84081e-11	**	0.000297544	**
GO:0009706	chloroplast inner membrane	72	44	42	31	18	4	17.928	15.0408	8.928	4.392	1.08	2.45426	2.7924	3.47222	4.09836	3.7037	5.66948e-11	**	3.11545e-12	**	6.54283e-11	**	1.56669e-07	**	0.0172001	*
GO:0009941	chloroplast envelope	80	39	34	26	16	6	19.92	16.712	9.92	4.88	1.2	1.95783	2.03447	2.62097	3.27869	5	2.14695e-06	**	6.18059e-06	**	1.49641e-06	**	1.54338e-05	**	0.000953753	**
GO:0009507	chloroplast	495	225	205	154	87	25	123.255	103.406	61.38	30.195	7.425	1.82548	1.98249	2.50896	2.88127	3.367	1.48394e-24	**	1.52973e-26	**	1.60947e-29	**	4.07731e-20	**	4.61573e-08	**
GO:0009570	chloroplast stroma	119	60	57	37	18	5	29.631	24.8591	14.756	7.259	1.785	2.02491	2.29292	2.50745	2.47968	2.80112	1.04372e-09	**	2.64421e-11	**	3.99236e-08	**	0.000193393	**	0.0226333	*
GO:0009536	plastid	90	44	38	26	12	3	22.41	18.801	11.16	5.49	1.35	1.96341	2.02117	2.32975	2.18579	2.22222	4.63763e-07	**	2.25656e-06	**	1.52478e-05	**	0.00507789	**	0.102545
GO:0005759	mitochondrial matrix	68	32	30	18	8	1	16.932	14.2052	8.432	4.148	1.02	1.88991	2.1119	2.13472	1.92864	0.980392	3.78439e-05	**	8.7198e-06	**	0.000797529	**	0.0316794	*	0.371645
GO:0005829	cytosol	282	98	83	52	32	8	70.218	58.9098	34.968	17.202	4.23	1.39565	1.40893	1.48707	1.86025	1.89125	4.61035e-05	**	0.000140996	**	0.00083978	**	0.000249833	**	0.0328487	*
GO:0015934	large ribosomal subunit	46	15	14	8	4	0	11.454	9.6094	5.704	2.806	0.69	1.30959	1.45691	1.40252	1.42552	0	0.0623645		0.0394991	*	0.0954816		0.160001		0.506103
GO:0005739	mitochondrion	1187	356	308	191	93	21	295.563	247.964	147.188	72.407	17.805	1.20448	1.24211	1.29766	1.28441	1.17944	3.80522e-06	**	1.44365e-06	**	1.56786e-05	**	0.00164867	**	0.0628479
GO:0005743	mitochondrial inner membrane	90	28	21	17	7	3	22.41	18.801	11.16	5.49	1.35	1.24944	1.11696	1.5233	1.27505	2.22222	0.0370937	*	0.0842701		0.0228988	*	0.125903		0.102545
GO:0005777	peroxisome	86	19	16	10	6	2	21.414	17.9654	10.664	5.246	1.29	0.88727	0.890601	0.937734	1.14373	1.55039	0.0860909		0.0963126		0.130269		0.157548		0.228205
GO:0009705	vacuolar membrane (sensu Magnoliophyta)	65	11	10	7	4	1	16.185	13.5785	8.06	3.965	0.975	0.679642	0.736458	0.868486	1.00883	1.02564	0.0393975	*	0.0722048		0.145369		0.202123		0.371349
GO:0016021	integral to membrane	124	33	24	13	7	1	30.876	25.9036	15.376	7.564	1.86	1.06879	0.926512	0.845473	0.925436	0.537634	0.0735964		0.0833011		0.0933509		0.150997		0.295689
GO:0005840	ribosome	187	70	59	25	10	0	46.563	39.0643	23.188	11.407	2.805	1.50334	1.51033	1.07814	0.876655	0	4.00773e-05	**	0.000164657	**	0.0795812		0.118233		0.0617435
GO:0005783	endoplasmic reticulum	191	37	29	19	10	3	47.559	39.8999	23.684	11.651	2.865	0.777981	0.726819	0.802229	0.858295	1.04712	0.0139161	*	0.0105779	*	0.0544679		0.114255		0.226128
GO:0005887	integral to plasma membrane	65	23	20	10	3	1	16.185	13.5785	8.06	3.965	0.975	1.42107	1.47292	1.24069	0.75662	1.02564	0.0173514	*	0.0182562	*	0.106203		0.201451		0.371349
GO:0016020	membrane	1223	294	248	145	54	13	304.527	255.485	151.652	74.603	18.345	0.965432	0.970704	0.956136	0.723831	0.70864	0.0217038	*	0.0261131	*	0.0306247	*	0.00163949	**	0.0496073	*
GO:0005737	cytoplasm	1042	199	162	92	39	10	259.458	217.674	129.208	63.562	15.63	0.766983	0.744233	0.71203	0.613574	0.639795	7.05966e-07	**	1.14429e-06	**	3.03445e-05	**	0.000141543	**	0.0413363	*
GO:0005774	vacuolar membrane	30	11	11	5	1	0	7.47	6.267	3.72	1.83	0.45	1.47256	1.75523	1.34409	0.546448	0	0.0537723		0.0207114	*	0.152868		0.296204		0.641564
GO:0005886	plasma membrane	516	99	77	46	17	3	128.484	107.792	63.984	31.476	7.74	0.770524	0.714336	0.71893	0.540094	0.387597	0.000326421	**	0.000103169	**	0.00231535	**	0.00134328	**	0.0347797	*
GO:0005874	microtubule	37	6	4	1	1	0	9.213	7.7293	4.588	2.257	0.555	0.651254	0.517511	0.21796	0.443066	0	0.077535		0.055506		0.038806	*	0.235484		0.578354
GO:0010005	cortical microtubule (sensu Viridiplantae)	38	6	5	3	1	0	9.462	7.9382	4.712	2.318	0.57	0.634115	0.629866	0.636672	0.431406	0	0.0691416		0.0880722		0.156158		0.227138		0.569844
GO:0005634	nucleus	1812	329	275	126	45	7	451.188	378.527	224.688	110.532	27.18	0.729186	0.726501	0.560778	0.407122	0.257542	3.78051e-14	**	7.10116e-12	**	1.62117e-16	**	9.78336e-15	**	1.4364e-06	**
GO:0005789	endoplasmic reticulum membrane	85	19	13	6	2	0	21.165	17.7565	10.54	5.185	1.275	0.897708	0.732126	0.56926	0.385728	0	0.0893049		0.0506412		0.0452383	*	0.0722383		0.283531
GO:0000145	exocyst	44	6	4	3	1	0	10.956	9.1916	5.456	2.684	0.66	0.547645	0.43518	0.549853	0.372578	0	0.0316862	*	0.0221376	*	0.110605		0.180463		0.52134
GO:0005843	cytosolic small ribosomal subunit (sensu Eukaryota)	45	19	13	5	1	0	11.205	9.4005	5.58	2.745	0.675	1.69567	1.38291	0.896057	0.364299	0	0.00471081	**	0.0577467		0.179794		0.173332		0.513665
GO:0005618	cell wall	110	14	11	6	2	1	27.39	22.979	13.64	6.71	1.65	0.511135	0.478698	0.439883	0.298063	0.606061	0.000729497	**	0.00118342	**	0.00796238	**	0.0251199	*	0.322861
GO:0009524	phragmoplast	112	21	11	7	2	0	27.888	23.3968	13.888	6.832	1.68	0.753012	0.47015	0.504032	0.29274	0	0.0288428	*	0.000910329	**	0.0147013	*	0.0229597	*	0.189631
GO:0005794	Golgi apparatus	57	13	13	3	1	0	14.193	11.9073	7.068	3.477	0.855	0.915944	1.09177	0.424448	0.287604	0	0.117223		0.117478		0.0434956	*	0.103305		0.429879
GO:0005834	heterotrimeric G-protein complex	118	30	25	13	2	1	29.382	24.6502	14.632	7.198	1.77	1.02103	1.01419	0.888464	0.277855	0.564972	0.083713		0.089629		0.104913		0.017463	*	0.307588
GO:0005622	intracellular	177	34	22	9	3	1	44.073	36.9753	21.948	10.797	2.655	0.771447	0.594992	0.41006	0.277855	0.376648	0.0149085	*	0.00118207	**	0.000541891	**	0.00360276	**	0.191834
GO:0005576	extracellular region	138	20	14	5	2	0	34.362	28.8282	17.112	8.418	2.07	0.582038	0.485636	0.292193	0.237586	0	0.00105111	**	0.000376622	**	0.000240965	**	0.00676284	**	0.128623
GO:0005730	nucleolus	155	28	22	7	2	0	38.595	32.3795	19.22	9.455	2.325	0.725483	0.679442	0.364204	0.211528	0	0.0103196	*	0.00917584	**	0.000487486	**	0.00291339	**	0.0997442
GO:0005819	spindle	82	12	7	3	1	0	20.418	17.1298	10.168	5.002	1.23	0.587717	0.408645	0.295043	0.19992	0	0.00924378	**	0.0015418	**	0.00473683	**	0.0308224	*	0.296473
GO:0009505	cell wall (sensu Magnoliophyta)	179	20	12	5	2	1	44.571	37.3931	22.196	10.919	2.685	0.448722	0.320915	0.225266	0.183167	0.372439	1.98999e-06	**	9.86757e-08	**	3.72219e-06	**	0.000849944	**	0.188301
GO:0031225	anchored to membrane	329	44	33	10	1	0	81.921	68.7281	40.796	20.069	4.935	0.537103	0.480153	0.245122	0.0498281	0	7.89009e-08	**	5.5706e-08	**	9.55189e-10	**	1.83244e-08	**	0.00723571	**
GO:0019897	extrinsic to plasma membrane	213	11	8	1	0	0	53.037	44.4957	26.412	12.993	3.195	0.207402	0.179793	0.0378616	0	0	9.68899e-15	**	3.61546e-13	**	1.31592e-11	**	1.42069e-06	**	0.0417771	*
GO:0019005	SCF ubiquitin ligase complex	64	6	2	1	0	0	15.936	13.3696	7.936	3.904	0.96	0.376506	0.149593	0.126008	0	0	0.00108465	**	4.30479e-05	**	0.00185287	**	0.0179534	*	0.387435
GO:0000151	ubiquitin ligase complex	48	4	2	0	0	0	11.952	10.0272	5.952	2.928	0.72	0.334672	0.199457	0	0	0	0.00251394	**	0.00103096	**	0.00170954	**	0.0491473	*	0.491308
GO:0005856	cytoskeleton	47	8	6	0	0	0	11.703	9.8183	5.828	2.867	0.705	0.683585	0.611104	0	0	0	0.0658059		0.0604413		0.00195276	**	0.0523377		0.498651
GO:0005792	microsome	43	5	2	1	0	0	10.707	8.9827	5.332	2.623	0.645	0.466984	0.22265	0.187547	0	0	0.0173347	*	0.00266661	**	0.0203252	*	0.0673055		0.529129
GO:0016607	nuclear speck	42	6	6	2	0	0	10.458	8.7738	5.208	2.562	0.63	0.573723	0.683854	0.384025	0	0	0.0417685	*	0.0951978		0.0660389		0.0716727		0.537034
GO:0005768	endosome	41	7	6	2	0	0	10.209	8.5649	5.084	2.501	0.615	0.68567	0.700534	0.393391	0	0	0.0790933		0.103117		0.0718234		0.0763228		0.545056
GO:0009504	cell plate	39	3	2	0	0	0	9.711	8.1471	4.836	2.379	0.585	0.308928	0.245486	0	0	0	0.00469755	**	0.00558972	**	0.00565724	**	0.0865465		0.56146
GO:0008180	signalosome complex	37	5	3	1	0	0	9.213	7.7293	4.588	2.257	0.555	0.542711	0.388133	0.21796	0	0	0.0438197	*	0.0247378	*	0.038806	*	0.0981375		0.578354
GO:0005635	nuclear envelope	35	6	6	3	0	0	8.715	7.3115	4.34	2.135	0.525	0.688468	0.820625	0.691244	0	0	0.0959896		0.151539		0.180345		0.111278		0.595754
GO:0005773	vacuole	31	12	12	4	0	0	7.719	6.4759	3.844	1.891	0.465	1.55461	1.85302	1.04058	0	0	0.0345197	*	0.0111334	*	0.208802		0.143066		0.63213
GO:0016602	CCAAT-binding factor complex	30	6	5	1	0	0	7.47	6.267	3.72	1.83	0.45	0.803213	0.79783	0.268817	0	0	0.146943		0.162559		0.0796906		0.152339		0.641564
GO:0042651	thylakoid membrane	12	12	12	12	11	3	2.988	2.5068	1.488	0.732	0.18	4.01606	4.78698	8.06452	15.0273	16.6667	5.53246e-08	**	6.60194e-09	**	1.28021e-11	**	4.35315e-13	**	0.000599183	**
GO:0009654	oxygen evolving complex	13	9	8	8	7	1	3.237	2.7157	1.612	0.793	0.195	2.78035	2.94583	4.96278	8.82724	5.12821	0.000826424	**	0.00141858	**	3.67731e-05	**	3.50433e-06	**	0.159849
GO:0009533	chloroplast stromal thylakoid	12	9	9	8	7	2	2.988	2.5068	1.488	0.732	0.18	3.01205	3.59023	5.37634	9.56284	11.1111	0.000338278	**	8.04148e-05	**	1.6137e-05	**	1.721e-06	**	0.012202	*
GO:0042579	microbody	11	6	5	5	4	0	2.739	2.2979	1.364	0.671	0.165	2.19058	2.1759	3.66569	5.96125	0	0.0261694	*	0.0446954	*	0.00611277	**	0.00287817	**	0.849917
GO:0009534	thylakoid (sensu Viridiplantae)	24	19	19	16	9	2	5.976	5.0136	2.976	1.464	0.36	3.17938	3.78969	5.37634	6.14754	5.55556	3.25795e-08	**	1.4549e-09	**	7.56882e-10	**	5.53583e-06	**	0.0428096	*
GO:0005778	peroxisomal membrane	17	9	9	8	4	1	4.233	3.5513	2.108	1.037	0.255	2.12615	2.53428	3.79507	3.85728	3.92157	0.00896907	**	0.00276946	**	0.000409852	**	0.014278	*	0.197088
GO:0012505	endomembrane system	13	3	3	2	2	1	3.237	2.7157	1.612	0.793	0.195	0.926784	1.10469	1.24069	2.52207	5.12821	0.25217		0.250273		0.279797		0.144423		0.159849
GO:0009579	thylakoid	18	10	7	7	5	0	4.482	3.7602	2.232	1.098	0.27	2.23115	1.8616	3.1362	4.55373	0	0.00401025	**	0.0415542	*	0.00333215	**	0.00310867	**	0.766304
GO:0005694	chromosome	12	1	1	1	1	0	2.988	2.5068	1.488	0.732	0.18	0.334672	0.398915	0.672043	1.36612	0	0.12827		0.191086		0.346841		0.366041		0.837439
GO:0010008	endosome membrane	11	2	2	1	1	0	2.739	2.2979	1.364	0.671	0.165	0.730194	0.87036	0.733138	1.49031	0	0.25941		0.291623		0.362982		0.357219		0.849917
GO:0015030	Cajal body	11	2	1	1	1	0	2.739	2.2979	1.364	0.671	0.165	0.730194	0.43518	0.733138	1.49031	0	0.25941		0.221326		0.362982		0.357219		0.849917
GO:0010170	glucose-1-phosphate adenylyltransferase complex	10	3	3	2	2	1	2.49	2.089	1.24	0.61	0.15	1.20482	1.43609	1.6129	3.27869	6.66667	0.249568		0.211708		0.240144		0.100513		0.128508
GO:0042406	extrinsic to endoplasmic reticulum membrane	17	5	5	2	2	0	4.233	3.5513	2.108	1.037	0.255	1.1812	1.40794	0.948767	1.92864	0	0.190606		0.147419		0.287211		0.196076		0.777728
GO:0009928	cell surface (sensu Magnoliophyta)	16	2	2	2	2	0	3.984	3.3424	1.984	0.976	0.24	0.502008	0.598372	1.00806	2.04918	0	0.135306		0.19761		0.289316		0.184177		0.789322
GO:0005741	mitochondrial outer membrane	15	4	3	3	2	0	3.735	3.1335	1.86	0.915	0.225	1.07095	0.957396	1.6129	2.18579	0	0.224964		0.249463		0.177349		0.171556		0.801087
GO:0005795	Golgi stack	15	4	2	2	1	0	3.735	3.1335	1.86	0.915	0.225	1.07095	0.638264	1.07527	1.0929	0	0.224964		0.218475		0.289005		0.37918		0.801087
GO:0000775	chromosome, pericentric region	19	1	1	1	1	0	4.731	3.9691	2.356	1.159	0.285	0.211372	0.251946	0.424448	0.862813	0	0.02736	*	0.0588016		0.217145		0.373837		0.755047
GO:0009840	chloroplastic endopeptidase Clp complex	14	11	11	8	2	0	3.486	2.9246	1.736	0.854	0.21	3.15548	3.7612	4.60829	2.34192	0	3.44978e-05	**	5.75117e-06	**	7.52034e-05	**	0.158278		0.813027
GO:0008287	protein serine/threonine phosphatase complex	17	5	5	5	1	0	4.233	3.5513	2.108	1.037	0.255	1.1812	1.40794	2.37192	0.96432	0	0.190606		0.147419		0.0370494	*	0.379136		0.777728
GO:0009707	chloroplast outer membrane	24	6	3	1	1	0	5.976	5.0136	2.976	1.464	0.36	1.00402	0.598372	0.336022	0.68306	0	0.185423		0.135209		0.14133		0.345189		0.701181
GO:0000311	plastid large ribosomal subunit	17	5	5	4	1	0	4.233	3.5513	2.108	1.037	0.255	1.1812	1.40794	1.89753	0.96432	0	0.190606		0.147419		0.100758		0.379136		0.777728
GO:0000307	cyclin-dependent protein kinase holoenzyme complex	17	4	4	1	1	0	4.233	3.5513	2.108	1.037	0.255	0.944956	1.12635	0.474383	0.96432	0	0.221357		0.215348		0.253279		0.379136		0.777728
GO:0000312	plastid small ribosomal subunit	24	4	3	2	1	0	5.976	5.0136	2.976	1.464	0.36	0.669344	0.598372	0.672043	0.68306	0	0.133317		0.135209		0.23053		0.345189		0.701181
GO:0005788	endoplasmic reticulum lumen	16	5	5	2	1	0	3.984	3.3424	1.984	0.976	0.24	1.25502	1.49593	1.00806	1.02459	0	0.179085		0.131446		0.289316		0.379901		0.789322
GO:0048196	extracellular matrix (sensu Magnoliophyta)	29	3	2	1	0	0	7.221	6.0581	3.596	1.769	0.435	0.415455	0.330137	0.278087	0	0	0.0330119	*	0.0318926	*	0.0879669		0.162213		0.651138
GO:0005643	nuclear pore	28	3	2	1	0	0	6.972	5.8492	3.472	1.708	0.42	0.430293	0.341927	0.288018	0	0	0.039416	*	0.0375287	*	0.0969862		0.172725		0.660854
GO:0000325	vacuole (sensu Magnoliophyta)	27	3	3	2	0	0	6.723	5.6403	3.348	1.647	0.405	0.446229	0.531887	0.597372	0	0	0.0468674	*	0.0968321		0.196971		0.183918		0.670714
GO:0008540	proteasome regulatory particle, base subcomplex (sensu Eukaryota)	27	5	4	0	0	0	6.723	5.6403	3.348	1.647	0.405	0.743716	0.709182	0	0	0	0.142253		0.153207		0.0278568	*	0.183918		0.670714
GO:0005802	Golgi trans face	25	2	1	1	0	0	6.225	5.2225	3.1	1.525	0.375	0.321285	0.191479	0.322581	0	0	0.0256939	*	0.0189858	*	0.128929		0.208523		0.690875
GO:0008541	proteasome regulatory particle, lid subcomplex (sensu Eukaryota)	23	3	2	0	0	0	5.727	4.8047	2.852	1.403	0.345	0.523834	0.416259	0	0	0	0.0892296		0.0809819		0.0473744	*	0.236415		0.711639
GO:0005839	proteasome core complex (sensu Eukaryota)	22	10	6	2	0	0	5.478	4.5958	2.728	1.342	0.33	1.82548	1.30554	0.733138	0	0	0.0189147	*	0.145489		0.25151		0.251728		0.722253
GO:0005732	small nucleolar ribonucleoprotein complex	21	9	8	2	0	0	5.229	4.3869	2.604	1.281	0.315	1.72117	1.82361	0.768049	0	0	0.0346006	*	0.0346884	*	0.261045		0.268032		0.733024
GO:0005744	mitochondrial inner membrane presequence translocase complex	20	4	4	2	0	0	4.98	4.178	2.48	1.22	0.3	0.803213	0.957396	0.806452	0	0	0.190995		0.217414		0.269649		0.28539		0.743954
GO:0035061	interchromatin granule	20	3	3	1	0	0	4.98	4.178	2.48	1.22	0.3	0.60241	0.718047	0.403226	0	0	0.135591		0.194136		0.20019		0.28539		0.743954
GO:0000786	nucleosome	20	6	5	0	0	0	4.98	4.178	2.48	1.22	0.3	1.20482	1.19674	0	0	0	0.167629		0.183237		0.0705424		0.28539		0.743954
GO:0015630	microtubule cytoskeleton	19	3	3	0	0	0	4.731	3.9691	2.356	1.159	0.285	0.634115	0.755839	0	0	0	0.153451		0.208498		0.0805519		0.30387		0.755047
GO:0005681	spliceosome complex	19	3	3	1	0	0	4.731	3.9691	2.356	1.159	0.285	0.634115	0.755839	0.424448	0	0	0.153451		0.208498		0.217145		0.30387		0.755047
GO:0009897	external side of plasma membrane	19	2	0	0	0	0	4.731	3.9691	2.356	1.159	0.285	0.422744	0	0	0	0	0.0816762		0.0117285	*	0.0805519		0.30387		0.755047
GO:0016585	chromatin remodeling complex	17	4	1	1	0	0	4.233	3.5513	2.108	1.037	0.255	0.944956	0.281587	0.474383	0	0	0.221357		0.0840218		0.253279		0.344494		0.777728
GO:0045298	tubulin	17	3	3	0	0	0	4.233	3.5513	2.108	1.037	0.255	0.708717	0.844761	0	0	0	0.190881		0.233569		0.10503		0.344494		0.777728
GO:0005945	6-phosphofructokinase complex	16	7	6	1	0	0	3.984	3.3424	1.984	0.976	0.24	1.75703	1.79512	0.504032	0	0	0.0513663		0.0634116		0.27217		0.366796		0.789322
GO:0005740	mitochondrial envelope	16	2	2	1	0	0	3.984	3.3424	1.984	0.976	0.24	0.502008	0.598372	0.504032	0	0	0.135306		0.19761		0.27217		0.366796		0.789322
GO:0000794	condensed nuclear chromosome	15	1	0	0	0	0	3.735	3.1335	1.86	0.915	0.225	0.267738	0	0	0	0	0.0679204		0.0299225	*	0.136939		0.39054		0.801087
GO:0030125	clathrin vesicle coat	15	2	0	0	0	0	3.735	3.1335	1.86	0.915	0.225	0.535475	0	0	0	0	0.157633		0.0299225	*	0.136939		0.39054		0.801087
GO:0005852	eukaryotic translation initiation factor 3 complex	15	3	2	0	0	0	3.735	3.1335	1.86	0.915	0.225	0.803213	0.638264	0	0	0	0.226373		0.218475		0.136939		0.39054		0.801087
GO:0015935	small ribosomal subunit	15	6	6	1	0	0	3.735	3.1335	1.86	0.915	0.225	1.60643	1.91479	0.537634	0	0	0.0903953		0.0500557		0.291324		0.39054		0.801087
GO:0016591	DNA-directed RNA polymerase II, holoenzyme	14	2	1	0	0	0	3.486	2.9246	1.736	0.854	0.21	0.573723	0.341927	0	0	0	0.18189		0.139625		0.156361		0.415818		0.813027
GO:0046658	anchored to plasma membrane	13	2	0	0	0	0	3.237	2.7157	1.612	0.793	0.195	0.617856	0	0	0	0	0.207567		0.0477882	*	0.178535		0.442731		0.825143
GO:0030126	COPI vesicle coat	13	1	0	0	0	0	3.237	2.7157	1.612	0.793	0.195	0.308928	0	0	0	0	0.104365		0.0477882	*	0.178535		0.442731		0.825143
GO:0030176	integral to endoplasmic reticulum membrane	13	3	2	1	0	0	3.237	2.7157	1.612	0.793	0.195	0.926784	0.736458	0.620347	0	0	0.25217		0.259089		0.329111		0.442731		0.825143
GO:0005885	Arp2/3 protein complex	13	2	1	0	0	0	3.237	2.7157	1.612	0.793	0.195	0.617856	0.368229	0	0	0	0.207567		0.163828		0.178535		0.442731		0.825143
GO:0005763	mitochondrial small ribosomal subunit	13	2	1	1	0	0	3.237	2.7157	1.612	0.793	0.195	0.617856	0.368229	0.620347	0	0	0.207567		0.163828		0.329111		0.442731		0.825143
GO:0042735	protein body	13	1	1	1	0	0	3.237	2.7157	1.612	0.793	0.195	0.308928	0.368229	0.620347	0	0	0.104365		0.163828		0.329111		0.442731		0.825143
GO:0000502	proteasome complex (sensu Eukaryota)	13	2	0	0	0	0	3.237	2.7157	1.612	0.793	0.195	0.617856	0	0	0	0	0.207567		0.0477882	*	0.178535		0.442731		0.825143
GO:0030140	trans-Golgi network transport vesicle	12	0	0	0	0	0	2.988	2.5068	1.488	0.732	0.18	0	0	0	0	0	0.0322366	*	0.0603904		0.203851		0.471383		0.837439
GO:0000148	1,3-beta-glucan synthase complex	12	1	0	0	0	0	2.988	2.5068	1.488	0.732	0.18	0.334672	0	0	0	0	0.12827		0.0603904		0.203851		0.471383		0.837439
GO:0000159	protein phosphatase type 2A complex	12	0	0	0	0	0	2.988	2.5068	1.488	0.732	0.18	0	0	0	0	0	0.0322366	*	0.0603904		0.203851		0.471383		0.837439
GO:0009574	preprophase band	12	2	2	0	0	0	2.988	2.5068	1.488	0.732	0.18	0.669344	0.79783	0	0	0	0.233827		0.276984		0.203851		0.471383		0.837439
GO:0030880	RNA polymerase complex	12	3	2	0	0	0	2.988	2.5068	1.488	0.732	0.18	1.00402	0.79783	0	0	0	0.258219		0.276984		0.203851		0.471383		0.837439
GO:0016459	myosin	12	2	1	0	0	0	2.988	2.5068	1.488	0.732	0.18	0.669344	0.398915	0	0	0	0.233827		0.191086		0.203851		0.471383		0.837439
GO:0015629	actin cytoskeleton	12	1	1	0	0	0	2.988	2.5068	1.488	0.732	0.18	0.334672	0.398915	0	0	0	0.12827		0.191086		0.203851		0.471383		0.837439
GO:0005837	26S proteasome	12	2	1	0	0	0	2.988	2.5068	1.488	0.732	0.18	0.669344	0.398915	0	0	0	0.233827		0.191086		0.203851		0.471383		0.837439
GO:0005758	mitochondrial intermembrane space	11	4	1	1	0	0	2.739	2.2979	1.364	0.671	0.165	1.46039	0.43518	0.733138	0	0	0.170719		0.221326		0.362982		0.501886		0.849917
GO:0009986	cell surface	11	0	0	0	0	0	2.739	2.2979	1.364	0.671	0.165	0	0	0	0	0	0.0429258	*	0.0763142		0.232754		0.501886		0.849917
GO:0005624	membrane fraction	11	2	2	2	0	0	2.739	2.2979	1.364	0.671	0.165	0.730194	0.87036	1.46628	0	0	0.25941		0.291623		0.257113		0.501886		0.849917
GO:0000164	protein phosphatase type 1 complex	11	4	4	3	0	0	2.739	2.2979	1.364	0.671	0.165	1.46039	1.74072	2.19941	0	0	0.170719		0.121329		0.10919		0.501886		0.849917
GO:0005851	eukaryotic translation initiation factor 2B complex	11	3	2	2	0	0	2.739	2.2979	1.364	0.671	0.165	1.09529	0.87036	1.46628	0	0	0.257796		0.291623		0.257113		0.501886		0.849917
GO:0031012	extracellular matrix	11	0	0	0	0	0	2.739	2.2979	1.364	0.671	0.165	0	0	0	0	0	0.0429258	*	0.0763142		0.232754		0.501886		0.849917
GO:0016324	apical plasma membrane	10	1	1	1	0	0	2.49	2.089	1.24	0.61	0.15	0.401606	0.478698	0.806452	0	0	0.189486		0.254228		0.376732		0.53436		0.862581
GO:0031209	SCAR complex	10	3	3	0	0	0	2.49	2.089	1.24	0.61	0.15	1.20482	1.43609	0	0	0	0.249568		0.211708		0.265753		0.53436		0.862581
GO:0000300	peripheral to membrane of membrane fraction	10	1	1	0	0	0	2.49	2.089	1.24	0.61	0.15	0.401606	0.478698	0	0	0	0.189486		0.254228		0.265753		0.53436		0.862581
GO:0000785	chromatin	10	2	2	2	0	0	2.49	2.089	1.24	0.61	0.15	0.803213	0.957396	1.6129	0	0	0.282553		0.301446		0.240144		0.53436		0.862581
GO:0005798	Golgi-associated vesicle	10	3	2	1	0	0	2.49	2.089	1.24	0.61	0.15	1.20482	0.957396	0.806452	0	0	0.249568		0.301446		0.376732		0.53436		0.862581
GO:0005669	transcription factor TFIID complex	10	1	1	0	0	0	2.49	2.089	1.24	0.61	0.15	0.401606	0.478698	0	0	0	0.189486		0.254228		0.265753		0.53436		0.862581
GO:0008278	cohesin complex	10	0	0	0	0	0	2.49	2.089	1.24	0.61	0.15	0	0	0	0	0	0.0571578		0.0964347		0.265753		0.53436		0.862581
GO:0009506	plasmodesma	9	3	3	1	1	0	2.241	1.8801	1.116	0.549	0.135	1.33869	1.59566	0.896057	1.82149	0	0.232536		0.187206		0.387087		0.331257		0.875431
GO:0009925	basal plasma membrane	9	0	0	0	0	0	2.241	1.8801	1.116	0.549	0.135	0	0	0	0	0	0.0761064		0.121858		0.303426		0.568933		0.875431
GO:0000139	Golgi membrane	9	3	2	1	1	1	2.241	1.8801	1.116	0.549	0.135	1.33869	1.06377	0.896057	1.82149	7.40741	0.232536		0.304669		0.387087		0.331257		0.11737
GO:0030427	site of polarized growth	9	2	1	1	0	0	2.241	1.8801	1.116	0.549	0.135	0.892459	0.531887	0.896057	0	0	0.300913		0.289094		0.387087		0.568933		0.875431
GO:0016514	SWI/SNF complex	9	3	1	0	0	0	2.241	1.8801	1.116	0.549	0.135	1.33869	0.531887	0	0	0	0.232536		0.289094		0.303426		0.568933		0.875431
GO:0005654	nucleoplasm	9	3	3	1	0	0	2.241	1.8801	1.116	0.549	0.135	1.33869	1.59566	0.896057	0	0	0.232536		0.187206		0.387087		0.568933		0.875431
GO:0019773	proteasome core complex, alpha-subunit complex (sensu Eukaryota)	9	4	3	1	0	0	2.241	1.8801	1.116	0.549	0.135	1.78492	1.59566	0.896057	0	0	0.115468		0.187206		0.387087		0.568933		0.875431
GO:0030136	clathrin-coated vesicle	8	1	1	0	0	0	1.992	1.6712	0.992	0.488	0.12	0.502008	0.598372	0	0	0	0.26869		0.324677		0.346436		0.605739		0.888473
GO:0012506	vesicle membrane	8	2	2	1	1	0	1.992	1.6712	0.992	0.488	0.12	1.00402	1.19674	1.00806	2.04918	0	0.311555		0.299367		0.392813		0.313472		0.888473
GO:0016328	lateral plasma membrane	8	2	2	1	1	0	1.992	1.6712	0.992	0.488	0.12	1.00402	1.19674	1.00806	2.04918	0	0.311555		0.299367		0.392813		0.313472		0.888473
GO:0000152	nuclear ubiquitin ligase complex	8	1	1	1	1	1	1.992	1.6712	0.992	0.488	0.12	0.502008	0.598372	1.00806	2.04918	8.33333	0.26869		0.324677		0.392813		0.313472		0.105874
GO:0009539	photosystem II reaction center	8	8	8	5	1	1	1.992	1.6712	0.992	0.488	0.12	4.01606	4.78698	5.04032	2.04918	8.33333	1.4577e-05	**	3.53684e-06	**	0.00110128	**	0.313472		0.105874
GO:0009782	photosystem I antenna complex	8	8	8	7	6	2	1.992	1.6712	0.992	0.488	0.12	4.01606	4.78698	7.05645	12.2951	16.6667	1.4577e-05	**	3.53684e-06	**	3.13429e-06	**	1.21619e-06	**	0.00548841	**
GO:0005720	nuclear heterochromatin	8	1	1	0	0	0	1.992	1.6712	0.992	0.488	0.12	0.502008	0.598372	0	0	0	0.26869		0.324677		0.346436		0.605739		0.888473
GO:0009930	longitudinal side of cell surface (sensu Magnoliophyta)	8	2	0	0	0	0	1.992	1.6712	0.992	0.488	0.12	1.00402	0	0	0	0	0.311555		0.153979		0.346436		0.605739		0.888473
GO:0009538	photosystem I reaction center	8	8	8	7	5	2	1.992	1.6712	0.992	0.488	0.12	4.01606	4.78698	7.05645	10.2459	16.6667	1.4577e-05	**	3.53684e-06	**	3.13429e-06	**	3.78737e-05	**	0.00548841	**
GO:0008352	katanin	7	0	0	0	0	0	1.743	1.4623	0.868	0.427	0.105	0	0	0	0	0	0.13492		0.194564		0.395537		0.644924		0.901707
GO:0048046	apoplast	7	3	3	2	0	0	1.743	1.4623	0.868	0.427	0.105	1.72117	2.05156	2.30415	0	0	0.171652		0.124465		0.166703		0.644924		0.901707
GO:0005842	cytosolic large ribosomal subunit (sensu Eukaryota)	7	3	3	1	0	0	1.743	1.4623	0.868	0.427	0.105	1.72117	2.05156	1.15207	0	0	0.171652		0.124465		0.39239		0.644924		0.901707
GO:0030139	endocytic vesicle	7	0	0	0	0	0	1.743	1.4623	0.868	0.427	0.105	0	0	0	0	0	0.13492		0.194564		0.395537		0.644924		0.901707
GO:0009517	PSII associated light-harvesting complex II	7	7	7	7	7	3	1.743	1.4623	0.868	0.427	0.105	4.01606	4.78698	8.06452	16.3934	28.5714	5.86932e-05	**	1.70025e-05	**	4.47023e-07	**	2.96391e-09	**	0.000102512	**
GO:0017119	Golgi transport complex	7	1	1	1	0	0	1.743	1.4623	0.868	0.427	0.105	0.573723	0.683854	1.15207	0	0	0.312992		0.358934		0.39239		0.644924		0.901707
GO:0009898	internal side of plasma membrane	7	1	1	1	0	0	1.743	1.4623	0.868	0.427	0.105	0.573723	0.683854	1.15207	0	0	0.312992		0.358934		0.39239		0.644924		0.901707
GO:0005770	late endosome	6	0	0	0	0	0	1.494	1.2534	0.744	0.366	0.09	0	0	0	0	0	0.179633		0.24584		0.451593		0.686639		0.915137
GO:0009346	citrate lyase complex	6	1	1	0	0	0	1.494	1.2534	0.744	0.366	0.09	0.669344	0.79783	0	0	0	0.357149		0.388699		0.451593		0.686639		0.915137
GO:0005615	extracellular space	6	1	1	0	0	0	1.494	1.2534	0.744	0.366	0.09	0.669344	0.79783	0	0	0	0.357149		0.388699		0.451593		0.686639		0.915137
GO:0045177	apical part of cell	6	0	0	0	0	0	1.494	1.2534	0.744	0.366	0.09	0	0	0	0	0	0.179633		0.24584		0.451593		0.686639		0.915137
GO:0005764	lysosome	6	1	1	0	0	0	1.494	1.2534	0.744	0.366	0.09	0.669344	0.79783	0	0	0	0.357149		0.388699		0.451593		0.686639		0.915137
GO:0048353	primary endosperm nucleus	6	1	1	1	0	0	1.494	1.2534	0.744	0.366	0.09	0.669344	0.79783	1.34409	0	0	0.357149		0.388699		0.383964		0.686639		0.915137
GO:0000796	condensin complex	6	0	0	0	0	0	1.494	1.2534	0.744	0.366	0.09	0	0	0	0	0	0.179633		0.24584		0.451593		0.686639		0.915137
GO:0009573	ribulose bisphosphate carboxylase complex (sensu Magnoliophyta)	6	4	4	4	1	0	1.494	1.2534	0.744	0.366	0.09	2.67738	3.19132	5.37634	2.73224	0	0.0324027	*	0.0177292	*	0.00271919	**	0.266457		0.915137
GO:0008076	voltage-gated potassium channel complex	6	1	0	0	0	0	1.494	1.2534	0.744	0.366	0.09	0.669344	0	0	0	0	0.357149		0.24584		0.451593		0.686639		0.915137
GO:0005578	extracellular matrix (sensu Metazoa)	6	1	1	1	0	0	1.494	1.2534	0.744	0.366	0.09	0.669344	0.79783	1.34409	0	0	0.357149		0.388699		0.383964		0.686639		0.915137
GO:0005663	DNA replication factor C complex	6	0	0	0	0	0	1.494	1.2534	0.744	0.366	0.09	0	0	0	0	0	0.179633		0.24584		0.451593		0.686639		0.915137
GO:0005769	early endosome	6	1	1	1	0	0	1.494	1.2534	0.744	0.366	0.09	0.669344	0.79783	1.34409	0	0	0.357149		0.388699		0.383964		0.686639		0.915137
GO:0010009	external side of endosome membrane	6	1	1	1	0	0	1.494	1.2534	0.744	0.366	0.09	0.669344	0.79783	1.34409	0	0	0.357149		0.388699		0.383964		0.686639		0.915137
GO:0010240	pyruvate dehydrogenase complex (sensu Viridiplantae)	6	4	4	1	0	0	1.494	1.2534	0.744	0.366	0.09	2.67738	3.19132	1.34409	0	0	0.0324027	*	0.0177292	*	0.383964		0.686639		0.915137
GO:0009783	photosystem II antenna complex	6	6	6	6	5	2	1.494	1.2534	0.744	0.366	0.09	4.01606	4.78698	8.06452	13.6612	22.2222	0.000236264	**	8.17098e-05	**	3.61561e-06	**	4.59583e-06	**	0.00302745	**
GO:0009512	cytochrome b6f complex	6	4	4	1	1	1	1.494	1.2534	0.744	0.366	0.09	2.67738	3.19132	1.34409	2.73224	11.1111	0.0324027	*	0.0177292	*	0.383964		0.266457		0.0817753
GO:0005801	Golgi cis-face	5	2	1	0	0	0	1.245	1.0445	0.62	0.305	0.075	1.60643	0.957396	0	0	0	0.262436		0.409231		0.515587		0.731048		0.928766
GO:0005753	proton-transporting ATP synthase complex (sensu Eukaryota)	5	1	1	0	0	0	1.245	1.0445	0.62	0.305	0.075	0.803213	0.957396	0	0	0	0.396204		0.409231		0.515587		0.731048		0.928766
GO:0005875	microtubule associated complex	5	1	1	0	0	0	1.245	1.0445	0.62	0.305	0.075	0.803213	0.957396	0	0	0	0.396204		0.409231		0.515587		0.731048		0.928766
GO:0005667	transcription factor complex	5	0	0	0	0	0	1.245	1.0445	0.62	0.305	0.075	0	0	0	0	0	0.239158		0.310623		0.515587		0.731048		0.928766
GO:0009282	cytosolic large ribosomal subunit (sensu Bacteria)	5	2	2	1	1	0	1.245	1.0445	0.62	0.305	0.075	1.60643	1.91479	1.6129	3.27869	0	0.262436		0.21555		0.365278		0.236388		0.928766
GO:0000323	lytic vacuole	5	1	1	0	0	0	1.245	1.0445	0.62	0.305	0.075	0.803213	0.957396	0	0	0	0.396204		0.409231		0.515587		0.731048		0.928766
GO:0005955	calcineurin complex	5	1	1	1	0	0	1.245	1.0445	0.62	0.305	0.075	0.803213	0.957396	1.6129	0	0	0.396204		0.409231		0.365278		0.731048		0.928766
GO:0009544	chloroplast ATP synthase complex	5	3	3	2	1	1	1.245	1.0445	0.62	0.305	0.075	2.40964	2.87219	3.22581	3.27869	13.3333	0.0868772		0.0567389		0.103437		0.236388		0.0691552
GO:0005786	signal recognition particle (sensu Eukaryota)	5	1	1	1	0	0	1.245	1.0445	0.62	0.305	0.075	0.803213	0.957396	1.6129	0	0	0.396204		0.409231		0.365278		0.731048		0.928766
GO:0009331	glycerol-3-phosphate dehydrogenase complex	5	1	0	0	0	0	1.245	1.0445	0.62	0.305	0.075	0.803213	0	0	0	0	0.396204		0.310623		0.515587		0.731048		0.928766
GO:0030121	AP-1 adaptor complex	5	0	0	0	0	0	1.245	1.0445	0.62	0.305	0.075	0	0	0	0	0	0.239158		0.310623		0.515587		0.731048		0.928766
GO:0030529	ribonucleoprotein complex	5	0	0	0	0	0	1.245	1.0445	0.62	0.305	0.075	0	0	0	0	0	0.239158		0.310623		0.515587		0.731048		0.928766
GO:0000299	integral to membrane of membrane fraction	5	1	0	0	0	0	1.245	1.0445	0.62	0.305	0.075	0.803213	0	0	0	0	0.396204		0.310623		0.515587		0.731048		0.928766
GO:0030089	phycobilisome	5	1	1	0	0	0	1.245	1.0445	0.62	0.305	0.075	0.803213	0.957396	0	0	0	0.396204		0.409231		0.515587		0.731048		0.928766
GO:0009523	photosystem II	5	4	4	3	1	1	1.245	1.0445	0.62	0.305	0.075	3.21285	3.82958	4.83871	3.27869	13.3333	0.0143737	*	0.00746395	**	0.0146343	*	0.236388		0.0691552
GO:0031463	Cul3-RING ubiquitin ligase complex	4	1	1	0	0	0	0.996	0.8356	0.496	0.244	0.06	1.00402	1.19674	0	0	0	0.421938		0.413605		0.588642		0.778326		0.942597
GO:0005953	CAAX-protein geranylgeranyltransferase complex	4	0	0	0	0	0	0.996	0.8356	0.496	0.244	0.06	0	0	0	0	0	0.318399		0.39247		0.588642		0.778326		0.942597
GO:0009528	plastid inner membrane	4	3	3	2	2	1	0.996	0.8356	0.496	0.244	0.06	3.01205	3.59023	4.03226	8.19672	16.6667	0.0462499	*	0.0286667	*	0.070843		0.0194998	*	0.0561434
GO:0000220	hydrogen-transporting ATPase V0 domain	4	0	0	0	0	0	0.996	0.8356	0.496	0.244	0.06	0	0	0	0	0	0.318399		0.39247		0.588642		0.778326		0.942597
GO:0005754	proton-transporting ATP synthase, catalytic core (sensu Eukaryota)	4	2	2	1	0	0	0.996	0.8356	0.496	0.244	0.06	2.00803	2.39349	2.01613	0	0	0.209588		0.163373		0.333597		0.778326		0.942597
GO:0005678	chromatin assembly complex	4	0	0	0	0	0	0.996	0.8356	0.496	0.244	0.06	0	0	0	0	0	0.318399		0.39247		0.588642		0.778326		0.942597
GO:0000798	nuclear cohesin complex	4	0	0	0	0	0	0.996	0.8356	0.496	0.244	0.06	0	0	0	0	0	0.318399		0.39247		0.588642		0.778326		0.942597
GO:0018444	translation release factor complex	4	1	0	0	0	0	0.996	0.8356	0.496	0.244	0.06	1.00402	0	0	0	0	0.421938		0.39247		0.588642		0.778326		0.942597
GO:0005680	anaphase-promoting complex	4	1	0	0	0	0	0.996	0.8356	0.496	0.244	0.06	1.00402	0	0	0	0	0.421938		0.39247		0.588642		0.778326		0.942597
GO:0009532	plastid stroma	4	3	3	2	1	0	0.996	0.8356	0.496	0.244	0.06	3.01205	3.59023	4.03226	4.09836	0	0.0462499	*	0.0286667	*	0.070843		0.201323		0.942597
GO:0005971	ribonucleoside-diphosphate reductase complex	4	0	0	0	0	0	0.996	0.8356	0.496	0.244	0.06	0	0	0	0	0	0.318399		0.39247		0.588642		0.778326		0.942597
GO:0000214	tRNA-intron endonuclease complex	4	0	0	0	0	0	0.996	0.8356	0.496	0.244	0.06	0	0	0	0	0	0.318399		0.39247		0.588642		0.778326		0.942597
GO:0005775	vacuolar lumen	4	0	0	0	0	0	0.996	0.8356	0.496	0.244	0.06	0	0	0	0	0	0.318399		0.39247		0.588642		0.778326		0.942597
GO:0005776	autophagic vacuole	4	0	0	0	0	0	0.996	0.8356	0.496	0.244	0.06	0	0	0	0	0	0.318399		0.39247		0.588642		0.778326		0.942597
GO:0005871	kinesin complex	4	0	0	0	0	0	0.996	0.8356	0.496	0.244	0.06	0	0	0	0	0	0.318399		0.39247		0.588642		0.778326		0.942597
GO:0016272	prefoldin complex	4	0	0	0	0	0	0.996	0.8356	0.496	0.244	0.06	0	0	0	0	0	0.318399		0.39247		0.588642		0.778326		0.942597
GO:0005673	transcription factor TFIIE complex	4	0	0	0	0	0	0.996	0.8356	0.496	0.244	0.06	0	0	0	0	0	0.318399		0.39247		0.588642		0.778326		0.942597
GO:0030931	ADPG pyrophosphorylase complex (sensu Eukaryota)	4	2	2	1	1	0	0.996	0.8356	0.496	0.244	0.06	2.00803	2.39349	2.01613	4.09836	0	0.209588		0.163373		0.333597		0.201323		0.942597
GO:0042646	plastid nucleoid	3	1	0	0	0	0	0.747	0.6267	0.372	0.183	0.045	1.33869	0	0	0	0	0.421247		0.495871		0.672042		0.828656		0.956633
GO:0005746	mitochondrial electron transport chain	3	1	1	1	0	0	0.747	0.6267	0.372	0.183	0.045	1.33869	1.59566	2.68817	0	0	0.421247		0.39189		0.285619		0.828656		0.956633
GO:0042175	nuclear envelope-endoplasmic reticulum network	3	0	0	0	0	0	0.747	0.6267	0.372	0.183	0.045	0	0	0	0	0	0.423883		0.495871		0.672042		0.828656		0.956633
GO:0005665	DNA-directed RNA polymerase II, core complex	3	1	1	0	0	0	0.747	0.6267	0.372	0.183	0.045	1.33869	1.59566	0	0	0	0.421247		0.39189		0.672042		0.828656		0.956633
GO:0005749	respiratory chain complex II (sensu Eukaryota)	3	1	1	0	0	0	0.747	0.6267	0.372	0.183	0.045	1.33869	1.59566	0	0	0	0.421247		0.39189		0.672042		0.828656		0.956633
GO:0005960	glycine cleavage complex	3	2	2	2	1	0	0.747	0.6267	0.372	0.183	0.045	2.67738	3.19132	5.37634	5.46448	0	0.139481		0.103187		0.0404325	*	0.160742		0.956633
GO:0010006	Toc complex	3	1	0	0	0	0	0.747	0.6267	0.372	0.183	0.045	1.33869	0	0	0	0	0.421247		0.495871		0.672042		0.828656		0.956633
GO:0000795	synaptonemal complex	3	1	1	0	0	0	0.747	0.6267	0.372	0.183	0.045	1.33869	1.59566	0	0	0	0.421247		0.39189		0.672042		0.828656		0.956633
GO:0008622	epsilon DNA polymerase complex	3	0	0	0	0	0	0.747	0.6267	0.372	0.183	0.045	0	0	0	0	0	0.423883		0.495871		0.672042		0.828656		0.956633
GO:0009547	plastid ribosome	3	1	1	1	0	0	0.747	0.6267	0.372	0.183	0.045	1.33869	1.59566	2.68817	0	0	0.421247		0.39189		0.285619		0.828656		0.956633
GO:0005853	eukaryotic translation elongation factor 1 complex	3	1	0	0	0	0	0.747	0.6267	0.372	0.183	0.045	1.33869	0	0	0	0	0.421247		0.495871		0.672042		0.828656		0.956633
GO:0000138	Golgi trans cisterna	3	1	0	0	0	0	0.747	0.6267	0.372	0.183	0.045	1.33869	0	0	0	0	0.421247		0.495871		0.672042		0.828656		0.956633
GO:0012511	lipid storage body (sensu Viridiplantae)	3	0	0	0	0	0	0.747	0.6267	0.372	0.183	0.045	0	0	0	0	0	0.423883		0.495871		0.672042		0.828656		0.956633
GO:0005847	mRNA cleavage and polyadenylation specificity factor complex	3	1	0	0	0	0	0.747	0.6267	0.372	0.183	0.045	1.33869	0	0	0	0	0.421247		0.495871		0.672042		0.828656		0.956633
GO:0005872	minus-end kinesin complex	3	0	0	0	0	0	0.747	0.6267	0.372	0.183	0.045	0	0	0	0	0	0.423883		0.495871		0.672042		0.828656		0.956633
GO:0005876	spindle microtubule	3	0	0	0	0	0	0.747	0.6267	0.372	0.183	0.045	0	0	0	0	0	0.423883		0.495871		0.672042		0.828656		0.956633
GO:0009522	photosystem I	3	3	3	3	3	2	0.747	0.6267	0.372	0.183	0.045	4.01606	4.78698	8.06452	16.3934	44.4444	0.015388	*	0.00905203	**	0.00190644	**	0.00022305	**	0.000632631	**
GO:0000119	mediator complex	3	0	0	0	0	0	0.747	0.6267	0.372	0.183	0.045	0	0	0	0	0	0.423883		0.495871		0.672042		0.828656		0.956633
GO:0005961	glycine dehydrogenase complex (decarboxylating)	3	3	3	3	3	2	0.747	0.6267	0.372	0.183	0.045	4.01606	4.78698	8.06452	16.3934	44.4444	0.015388	*	0.00905203	**	0.00190644	**	0.00022305	**	0.000632631	**
GO:0045255	hydrogen-translocating F-type ATPase complex	3	1	1	1	0	0	0.747	0.6267	0.372	0.183	0.045	1.33869	1.59566	2.68817	0	0	0.421247		0.39189		0.285619		0.828656		0.956633
GO:0009320	phosphoribosylaminoimidazole carboxylase complex	2	1	1	1	0	0	0.498	0.4178	0.248	0.122	0.03	2.00803	2.39349	4.03226	0	0	0.373819		0.330051		0.217368		0.882237		0.970877
GO:0005742	mitochondrial outer membrane translocase complex	2	1	1	0	0	0	0.498	0.4178	0.248	0.122	0.03	2.00803	2.39349	0	0	0	0.373819		0.330051		0.767248		0.882237		0.970877
GO:0030981	cortical microtubule cytoskeleton	2	0	0	0	0	0	0.498	0.4178	0.248	0.122	0.03	0	0	0	0	0	0.564299		0.626501		0.767248		0.882237		0.970877
GO:0005672	transcription factor TFIIA complex	2	0	0	0	0	0	0.498	0.4178	0.248	0.122	0.03	0	0	0	0	0	0.564299		0.626501		0.767248		0.882237		0.970877
GO:0005830	cytosolic ribosome (sensu Eukaryota)	2	1	0	0	0	0	0.498	0.4178	0.248	0.122	0.03	2.00803	0	0	0	0	0.373819		0.626501		0.767248		0.882237		0.970877
GO:0005750	respiratory chain complex III (sensu Eukaryota)	2	1	1	0	0	0	0.498	0.4178	0.248	0.122	0.03	2.00803	2.39349	0	0	0	0.373819		0.330051		0.767248		0.882237		0.970877
GO:0016469	proton-transporting two-sector ATPase complex	2	1	1	0	0	0	0.498	0.4178	0.248	0.122	0.03	2.00803	2.39349	0	0	0	0.373819		0.330051		0.767248		0.882237		0.970877
GO:0000275	proton-transporting ATP synthase complex, catalytic core F(1) (sensu Eukaryota)	2	1	1	1	1	0	0.498	0.4178	0.248	0.122	0.03	2.00803	2.39349	4.03226	8.19672	0	0.373819		0.330051		0.217368		0.11408		0.970877
GO:0008290	F-actin capping protein complex	2	2	2	0	0	0	0.498	0.4178	0.248	0.122	0.03	4.01606	4.78698	0	0	0	0.0618818		0.0434476	*	0.767248		0.882237		0.970877
GO:0010007	magnesium chelatase complex	2	2	2	2	2	0	0.498	0.4178	0.248	0.122	0.03	4.01606	4.78698	8.06452	16.3934	0	0.0618818		0.0434476	*	0.0153839	*	0.00368258	**	0.970877
GO:0016461	unconventional myosin	2	1	0	0	0	0	0.498	0.4178	0.248	0.122	0.03	2.00803	0	0	0	0	0.373819		0.626501		0.767248		0.882237		0.970877
GO:0005950	anthranilate synthase complex	2	0	0	0	0	0	0.498	0.4178	0.248	0.122	0.03	0	0	0	0	0	0.564299		0.626501		0.767248		0.882237		0.970877
GO:0005677	chromatin silencing complex	2	1	1	1	1	0	0.498	0.4178	0.248	0.122	0.03	2.00803	2.39349	4.03226	8.19672	0	0.373819		0.330051		0.217368		0.11408		0.970877
GO:0005815	microtubule organizing center	2	0	0	0	0	0	0.498	0.4178	0.248	0.122	0.03	0	0	0	0	0	0.564299		0.626501		0.767248		0.882237		0.970877
GO:0016035	zeta DNA polymerase complex	2	0	0	0	0	0	0.498	0.4178	0.248	0.122	0.03	0	0	0	0	0	0.564299		0.626501		0.767248		0.882237		0.970877
GO:0005956	protein kinase CK2 complex	2	0	0	0	0	0	0.498	0.4178	0.248	0.122	0.03	0	0	0	0	0	0.564299		0.626501		0.767248		0.882237		0.970877
GO:0016023	cytoplasmic membrane-bound vesicle	2	0	0	0	0	0	0.498	0.4178	0.248	0.122	0.03	0	0	0	0	0	0.564299		0.626501		0.767248		0.882237		0.970877
GO:0045281	succinate dehydrogenase complex	2	0	0	0	0	0	0.498	0.4178	0.248	0.122	0.03	0	0	0	0	0	0.564299		0.626501		0.767248		0.882237		0.970877
GO:0016363	nuclear matrix	2	0	0	0	0	0	0.498	0.4178	0.248	0.122	0.03	0	0	0	0	0	0.564299		0.626501		0.767248		0.882237		0.970877
GO:0005835	fatty acid synthase complex	2	0	0	0	0	0	0.498	0.4178	0.248	0.122	0.03	0	0	0	0	0	0.564299		0.626501		0.767248		0.882237		0.970877
GO:0005762	mitochondrial large ribosomal subunit	2	1	0	0	0	0	0.498	0.4178	0.248	0.122	0.03	2.00803	0	0	0	0	0.373819		0.626501		0.767248		0.882237		0.970877
GO:0005838	proteasome regulatory particle (sensu Eukaryota)	2	0	0	0	0	0	0.498	0.4178	0.248	0.122	0.03	0	0	0	0	0	0.564299		0.626501		0.767248		0.882237		0.970877
GO:0005685	snRNP U1	2	0	0	0	0	0	0.498	0.4178	0.248	0.122	0.03	0	0	0	0	0	0.564299		0.626501		0.767248		0.882237		0.970877
GO:0005674	transcription factor TFIIF complex	2	1	0	0	0	0	0.498	0.4178	0.248	0.122	0.03	2.00803	0	0	0	0	0.373819		0.626501		0.767248		0.882237		0.970877
GO:0000221	hydrogen-transporting ATPase V1 domain	2	0	0	0	0	0	0.498	0.4178	0.248	0.122	0.03	0	0	0	0	0	0.564299		0.626501		0.767248		0.882237		0.970877
GO:0005666	DNA-directed RNA polymerase III complex	2	1	0	0	0	0	0.498	0.4178	0.248	0.122	0.03	2.00803	0	0	0	0	0.373819		0.626501		0.767248		0.882237		0.970877
GO:0009923	fatty acid elongase complex	1	1	1	1	1	0	0.249	0.2089	0.124	0.061	0.015	4.01606	4.78698	8.06452	16.3934	0	0.248791		0.208473		0.124068		0.0607228		0.985331
GO:0008305	integrin complex	1	0	0	0	0	0	0.249	0.2089	0.124	0.061	0.015	0	0	0	0	0	0.751209		0.791527		0.875932		0.939277		0.985331
GO:0005849	mRNA cleavage factor complex	1	0	0	0	0	0	0.249	0.2089	0.124	0.061	0.015	0	0	0	0	0	0.751209		0.791527		0.875932		0.939277		0.985331
GO:0005660	delta-DNA polymerase cofactor complex	1	0	0	0	0	0	0.249	0.2089	0.124	0.061	0.015	0	0	0	0	0	0.751209		0.791527		0.875932		0.939277		0.985331
GO:0000808	origin recognition complex	1	1	1	0	0	0	0.249	0.2089	0.124	0.061	0.015	4.01606	4.78698	0	0	0	0.248791		0.208473		0.875932		0.939277		0.985331
GO:0010169	myrosinase complex	1	1	1	0	0	0	0.249	0.2089	0.124	0.061	0.015	4.01606	4.78698	0	0	0	0.248791		0.208473		0.875932		0.939277		0.985331
GO:0008250	oligosaccharyl transferase complex	1	1	0	0	0	0	0.249	0.2089	0.124	0.061	0.015	4.01606	0	0	0	0	0.248791		0.791527		0.875932		0.939277		0.985331
GO:0019866	organelle inner membrane	1	0	0	0	0	0	0.249	0.2089	0.124	0.061	0.015	0	0	0	0	0	0.751209		0.791527		0.875932		0.939277		0.985331
GO:0000123	histone acetyltransferase complex	1	0	0	0	0	0	0.249	0.2089	0.124	0.061	0.015	0	0	0	0	0	0.751209		0.791527		0.875932		0.939277		0.985331
GO:0009330	DNA topoisomerase complex (ATP-hydrolyzing)	1	0	0	0	0	0	0.249	0.2089	0.124	0.061	0.015	0	0	0	0	0	0.751209		0.791527		0.875932		0.939277		0.985331
GO:0005943	1-phosphatidylinositol-4-phosphate kinase, class IA complex	1	1	1	1	1	0	0.249	0.2089	0.124	0.061	0.015	4.01606	4.78698	8.06452	16.3934	0	0.248791		0.208473		0.124068		0.0607228		0.985331
GO:0009501	amyloplast	1	1	1	1	1	0	0.249	0.2089	0.124	0.061	0.015	4.01606	4.78698	8.06452	16.3934	0	0.248791		0.208473		0.124068		0.0607228		0.985331
GO:0009509	chromoplast	1	1	1	1	1	0	0.249	0.2089	0.124	0.061	0.015	4.01606	4.78698	8.06452	16.3934	0	0.248791		0.208473		0.124068		0.0607228		0.985331
GO:0009513	etioplast	1	1	1	1	1	0	0.249	0.2089	0.124	0.061	0.015	4.01606	4.78698	8.06452	16.3934	0	0.248791		0.208473		0.124068		0.0607228		0.985331
GO:0009537	proplastid	1	1	1	1	1	0	0.249	0.2089	0.124	0.061	0.015	4.01606	4.78698	8.06452	16.3934	0	0.248791		0.208473		0.124068		0.0607228		0.985331
GO:0009328	phenylalanine-tRNA ligase complex	1	0	0	0	0	0	0.249	0.2089	0.124	0.061	0.015	0	0	0	0	0	0.751209		0.791527		0.875932		0.939277		0.985331
GO:0005965	protein farnesyltransferase complex	1	0	0	0	0	0	0.249	0.2089	0.124	0.061	0.015	0	0	0	0	0	0.751209		0.791527		0.875932		0.939277		0.985331
GO:0000506	glycosylphosphatidylinositol-N-acetylglucosaminyltransferase (GPI-GnT) complex	1	0	0	0	0	0	0.249	0.2089	0.124	0.061	0.015	0	0	0	0	0	0.751209		0.791527		0.875932		0.939277		0.985331
GO:0000781	chromosome, telomeric region	1	0	0	0	0	0	0.249	0.2089	0.124	0.061	0.015	0	0	0	0	0	0.751209		0.791527		0.875932		0.939277		0.985331
GO:0019898	extrinsic to membrane	1	1	1	1	1	0	0.249	0.2089	0.124	0.061	0.015	4.01606	4.78698	8.06452	16.3934	0	0.248791		0.208473		0.124068		0.0607228		0.985331
GO:0000276	proton-transporting ATP synthase complex, coupling factor F(o) (sensu Eukaryota)	1	0	0	0	0	0	0.249	0.2089	0.124	0.061	0.015	0	0	0	0	0	0.751209		0.791527		0.875932		0.939277		0.985331
Total		12172	3006	2516	1488	719	171
		12203	0.248791	0.208473	0.124068	0.0607228	0.0146685
			0.249	0.208	0.124	0.061	0.015

## Sheet: cellular componet_dark
GO name indicate the name of GO term.
Total is the number of times each GO term has been assigned in the genome.
Observed # is the number of times each a gene with each GO term assignment appears in the gene list at the selected FDR.
Expected # is the number of times each GO term is expected to appear in a gene list with the size of those at each selected FDR.
GO enrichment is the ratio of observed # over expected #.
p-value is the probability of the difference between observed and expected calculated according to the hypergeometric distribution.
p-valueof < 0.05 are marked with an asterick, p-values of <0.01 are marked with two as asterisks.
GO ID	GO name	Total	observed # in ≤0.05 (FDR)	observed # in ≤0.01 (FDR)	observed # in ≤0.0001(FDR)	observed # in ≤0.000001(FDR)	observed # in ≤0.0000001(FDR)	Expected # in ≤0.05 (FDR)	Expected # in ≤0.01 (FDR)	Expected # in ≤0.0001(FDR)	Expected # in ≤0.000001(FDR)	Expected # in ≤0.0000001(FDR)	GO enrichment at less than 0.05 FDR	GO enrichment at less than 0.01 FDR	GO enrichment at less than 0.0001 FDR	GO enrichment at less than 0.000001 FDR	GO enrichment at less than 0.00000001 FDR	p value # in ≤0.05 (FDR)		p value # in ≤0.01 (FDR)		p value # in ≤0.0001(FDR)		p value # in ≤0.000001(FDR)		p value # in ≤0.0000001(FDR)
GO:0005777	peroxisome	86	33	28	16	12	3	20.038	16.254	7.396	2.752	0.516	1.64687	1.72265	2.16333	4.36047	5.81395	0.000639363	**	0.00101333	**	0.00154145	**	1.35095e-05	**	0.0158836	*
GO:0005774	vacuolar membrane	30	7	6	5	4	2	6.99	5.67	2.58	0.96	0.18	1.00143	1.0582	1.93798	4.16667	11.1111	0.170232		0.177889		0.070654		0.0120016	*	0.0150745	*
GO:0016607	nuclear speck	42	20	19	13	5	1	9.786	7.938	3.612	1.344	0.252	2.04374	2.39355	3.59911	3.72024	3.96825	0.000320237	**	6.64373e-05	**	2.53084e-05	**	0.00826615	**	0.208945
GO:0005635	nuclear envelope	35	15	12	8	4	1	8.155	6.615	3.01	1.12	0.21	1.83936	1.81406	2.65781	3.57143	4.7619	0.00510827	**	0.014325	*	0.00613942	**	0.0195341	*	0.182141
GO:0005759	mitochondrial matrix	68	18	17	12	7	2	15.844	12.852	5.848	2.176	0.408	1.13608	1.32275	2.05198	3.21691	4.90196	0.0904094		0.0526525		0.00761518	**	0.00433785	**	0.0620046
GO:0005768	endosome	41	12	8	5	4	3	9.553	7.749	3.526	1.312	0.246	1.25615	1.03239	1.41804	3.04878	12.1951	0.0918426		0.155192		0.138508		0.0311672	*	0.00219478	**
GO:0019005	SCF ubiquitin ligase complex	64	25	20	11	5	1	14.912	12.096	5.504	2.048	0.384	1.6765	1.65344	1.99855	2.44141	2.60417	0.00189185	**	0.00677593	**	0.0118882	*	0.0366215	*	0.276332
GO:0005794	Golgi apparatus	57	24	21	8	4	2	13.281	10.773	4.902	1.824	0.342	1.80709	1.94932	1.63199	2.19298	5.84795	0.000744706	**	0.000744366	**	0.0601505		0.0727361		0.0465905	*
GO:0008180	signalosome complex	37	14	12	3	2	0	8.621	6.993	3.182	1.184	0.222	1.62394	1.716	0.942803	1.68919	0	0.01873	*	0.0208981	*	0.232671		0.217654		0.786104
GO:0005792	microsome	43	9	7	4	2	0	10.019	8.127	3.698	1.376	0.258	0.898293	0.861326	1.08167	1.45349	0	0.138657		0.146601		0.202762		0.243191		0.755963
GO:0030095	photosystem II (sensu Viridiplantae)	23	4	4	3	1	0	5.359	4.347	1.978	0.736	0.138	0.746408	0.920175	1.51668	1.3587	0	0.169449		0.210865		0.186548		0.359652		0.861124
GO:0005856	cytoskeleton	47	16	15	7	2	0	10.951	8.883	4.042	1.504	0.282	1.46105	1.68862	1.73182	1.32979	0	0.0300321	*	0.0132492	*	0.0598023		0.255882		0.736506
GO:0009570	chloroplast stroma	119	23	18	9	5	1	27.727	22.491	10.234	3.808	0.714	0.829516	0.80032	0.879422	1.31303	1.40056	0.0537758		0.0552296		0.126446		0.149828		0.360143
GO:0005634	nucleus	1812	497	416	213	74	16	422.196	342.468	155.832	57.984	10.872	1.17718	1.21471	1.36686	1.27621	1.47167	1.03384e-06	**	6.59806e-07	**	1.24832e-07	**	0.00374992	**	0.0480967	*
GO:0005622	intracellular	177	42	37	19	7	2	41.241	33.453	15.222	5.664	1.062	1.0184	1.10603	1.24819	1.23588	1.88324	0.0700993		0.0600354		0.0597277		0.130316		0.211175
GO:0005739	mitochondrion	1187	308	244	114	46	10	276.571	224.343	102.082	37.984	7.122	1.11364	1.08762	1.11675	1.21104	1.4041	0.00209098	**	0.0106482	*	0.0182267	*	0.0240455	*	0.0938772
GO:0005886	plasma membrane	516	101	80	37	19	6	120.228	97.524	44.376	16.512	3.096	0.840071	0.820311	0.833784	1.15068	1.93798	0.00532784	**	0.00535972	**	0.0332222	*	0.077081		0.0677174
GO:0005829	cytosol	282	47	42	24	10	1	65.706	53.298	24.252	9.024	1.692	0.715308	0.788022	0.989609	1.10816	0.591017	0.00145135	**	0.012763	*	0.0857122		0.121438		0.294883
GO:0009535	thylakoid membrane (sensu Viridiplantae)	90	13	10	5	3	0	20.97	17.01	7.74	2.88	0.54	0.619933	0.587889	0.645995	1.04167	0	0.013252	*	0.0167207	*	0.0990426		0.227966		0.556167
GO:0005743	mitochondrial inner membrane	90	17	12	5	3	0	20.97	17.01	7.74	2.88	0.54	0.810682	0.705467	0.645995	1.04167	0	0.0644002		0.0442305	*	0.0990426		0.227966		0.556167
GO:0016602	CCAAT-binding factor complex	30	10	9	3	1	0	6.99	5.67	2.58	0.96	0.18	1.43062	1.5873	1.16279	1.04167	0	0.069894		0.0549618		0.228063		0.374189		0.82277
GO:0005737	cytoplasm	1042	255	207	94	33	8	242.786	196.938	89.612	33.344	6.252	1.05031	1.05109	1.04897	0.989683	1.27959	0.0189965	*	0.0243097	*	0.0396909	*	0.073572		0.13084
GO:0009705	vacuolar membrane (sensu Magnoliophyta)	65	15	12	4	2	0	15.145	12.285	5.59	2.08	0.39	0.990426	0.976801	0.715564	0.961538	0	0.116985		0.126225		0.153795		0.275323		0.654895
GO:0005874	microtubule	37	11	10	4	1	0	8.621	6.993	3.182	1.184	0.222	1.27595	1.43	1.25707	0.844595	0	0.0945646		0.071895		0.186016		0.368068		0.786104
GO:0009524	phragmoplast	112	26	20	10	3	0	26.096	21.168	9.632	3.584	0.672	0.996321	0.944822	1.03821	0.837054	0	0.0893835		0.0939168		0.130687		0.217173		0.481541
GO:0010005	cortical microtubule (sensu Viridiplantae)	38	9	9	3	1	1	8.854	7.182	3.268	1.216	0.228	1.01649	1.25313	0.917993	0.822368	4.38596	0.150675		0.116531		0.230895		0.365991		0.193974
GO:0009507	chloroplast	495	88	68	30	13	3	115.335	93.555	42.57	15.84	2.97	0.762995	0.726845	0.704722	0.820707	1.0101	0.000472417	**	0.000365074	**	0.00744859	**	0.0863787		0.227512
GO:0005730	nucleolus	155	32	27	13	4	1	36.115	29.295	13.33	4.96	0.93	0.886058	0.921659	0.975244	0.806452	1.07527	0.0582446		0.0746288		0.115069		0.180482		0.371422
GO:0009504	cell plate	39	15	15	5	1	0	9.087	7.371	3.354	1.248	0.234	1.65071	2.035	1.49076	0.801282	0	0.0137479	*	0.00237326	**	0.127335		0.363673		0.775927
GO:0005834	heterotrimeric G-protein complex	118	31	27	14	3	1	27.494	22.302	10.148	3.776	0.708	1.12752	1.21065	1.37958	0.794492	1.41243	0.062383		0.0499372	*	0.0546363		0.209439		0.359437
GO:0016020	membrane	1223	263	206	91	31	5	284.959	231.147	105.178	39.136	7.338	0.92294	0.891208	0.8652	0.79211	0.681385	0.0087979	**	0.00403556	**	0.0137015	*	0.0284038	*	0.0918348
GO:0009941	chloroplast envelope	80	18	11	3	2	0	18.64	15.12	6.88	2.56	0.48	0.965665	0.727513	0.436047	0.78125	0	0.105221		0.0593748		0.0511791		0.257521		0.593758
GO:0005819	spindle	82	16	11	4	2	0	19.106	15.498	7.052	2.624	0.492	0.837433	0.709769	0.567215	0.762195	0	0.0790167		0.0520429		0.0859026		0.25368		0.586044
GO:0005789	endoplasmic reticulum membrane	85	25	17	7	2	0	19.805	16.065	7.31	2.72	0.51	1.26231	1.0582	0.957592	0.735294	0	0.0402899	*	0.104967		0.154937		0.247467		0.574659
GO:0000151	ubiquitin ligase complex	48	14	10	6	1	0	11.184	9.072	4.128	1.536	0.288	1.25179	1.10229	1.45349	0.651042	0	0.0807506		0.133627		0.113671		0.334557		0.73172
GO:0005618	cell wall	110	20	17	6	2	1	25.63	20.79	9.46	3.52	0.66	0.780336	0.817701	0.634249	0.568182	1.51515	0.0421587	*	0.0655786		0.0750738		0.184846		0.352876
GO:0005783	endoplasmic reticulum	191	35	26	9	3	0	44.503	36.099	16.426	6.112	1.146	0.786464	0.720242	0.547912	0.490838	0	0.0184868	*	0.0117778	*	0.0151375	*	0.0837957		0.286416
GO:0005887	integral to plasma membrane	65	9	9	4	1	0	15.145	12.285	5.59	2.08	0.39	0.594256	0.732601	0.715564	0.480769	0	0.0230025	*	0.0776702		0.153795		0.261272		0.654895
GO:0031225	anchored to membrane	329	69	48	17	4	2	76.657	62.181	28.294	10.528	1.974	0.900113	0.77194	0.600834	0.379939	1.01317	0.0328397	*	0.00658172	**	0.00545674	**	0.012797	*	0.273847
GO:0009543	thylakoid lumen (sensu Viridiplantae)	96	10	9	5	1	0	22.368	18.144	8.256	3.072	0.576	0.447067	0.496032	0.60562	0.325521	0	0.000652578	**	0.00453313	**	0.0801996		0.141143		0.534751
GO:0009505	cell wall (sensu Magnoliophyta)	179	21	16	4	1	0	41.707	33.831	15.394	5.728	1.074	0.503513	0.472939	0.259841	0.174581	0	3.63352e-05	**	8.76908e-05	**	0.000311772	**	0.0175854	*	0.310004
GO:0005840	ribosome	187	32	28	12	1	0	43.571	35.343	16.082	5.984	1.122	0.734433	0.792236	0.746176	0.167112	0	0.00899471	**	0.0287041	*	0.0637404		0.0141398	*	0.294075
GO:0009706	chloroplast inner membrane	72	7	7	1	0	0	16.776	13.608	6.192	2.304	0.432	0.417263	0.514403	0.161499	0	0	0.00178249	**	0.0148129	*	0.010334	*	0.096969		0.625627
GO:0030076	light-harvesting complex	20	0	0	0	0	0	4.66	3.78	1.72	0.64	0.12	0	0	0	0	0	0.00498704	**	0.0148038	*	0.165441		0.523745		0.878096
GO:0030093	photosystem I (sensu Viridiplantae)	11	1	1	0	0	0	2.563	2.079	0.946	0.352	0.066	0.390168	0.481	0	0	0	0.181096		0.254463		0.371895		0.700767		0.931022
GO:0009536	plastid	90	7	7	3	0	0	20.97	17.01	7.74	2.88	0.54	0.33381	0.411523	0.387597	0	0	7.52031e-05	**	0.00167486	**	0.0296732	*	0.0539928		0.556167
GO:0015934	large ribosomal subunit	46	9	8	2	0	0	10.718	8.694	3.956	1.472	0.276	0.839709	0.920175	0.505561	0	0	0.12235		0.147955		0.146406		0.225566		0.741324
GO:0016021	integral to membrane	124	33	26	6	0	0	28.892	23.436	10.664	3.968	0.744	1.14218	1.1094	0.562641	0	0	0.0555257		0.0753756		0.0442439	*	0.0178216	*	0.445097
GO:0000145	exocyst	44	14	12	5	0	0	10.252	8.316	3.784	1.408	0.264	1.36559	1.443	1.32135	0	0	0.0554276		0.0547001		0.153338		0.240683		0.751052
GO:0005576	extracellular region	138	25	17	5	0	0	32.154	26.082	11.868	4.416	0.828	0.777508	0.651791	0.421301	0	0	0.0294894	*	0.0110565	*	0.0114436	*	0.0112805	*	0.40601
GO:0005843	cytosolic small ribosomal subunit (sensu Eukaryota)	45	8	7	0	0	0	10.485	8.505	3.87	1.44	0.27	0.762995	0.823045	0	0	0	0.102805		0.135488		0.0173804	*	0.233002		0.746172
GO:0019897	extrinsic to plasma membrane	213	20	12	1	0	0	49.629	40.257	18.318	6.816	1.278	0.40299	0.298085	0.0545911	0	0	6.81534e-08	**	9.94276e-09	**	8.29651e-08	**	0.000964478	**	0.247683
GO:0005773	vacuole	31	7	6	0	0	0	7.223	5.859	2.666	0.992	0.186	0.969126	1.02407	0	0	0	0.168729		0.178724		0.0614223		0.366806		0.81743
GO:0042651	thylakoid membrane	12	0	0	0	0	0	2.796	2.268	1.032	0.384	0.072	0	0	0	0	0	0.0416126	*	0.0799143		0.339897		0.678466		0.924989
GO:0009654	oxygen evolving complex	13	2	2	2	1	0	3.029	2.457	1.118	0.416	0.078	0.660284	0.814001	1.78891	2.40385	0	0.229354		0.27758		0.214554		0.280714		0.918995
GO:0009533	chloroplast stromal thylakoid	12	1	1	1	1	0	2.796	2.268	1.032	0.384	0.072	0.357654	0.440917	0.968992	2.60417	0	0.151573		0.224886		0.383974		0.267616		0.924989
GO:0042579	microbody	11	2	2	2	2	0	2.563	2.079	0.946	0.352	0.066	0.780336	0.962001	2.11416	5.68182	0	0.274693		0.298179		0.18105		0.0415251	*	0.931022
GO:0009534	thylakoid (sensu Viridiplantae)	24	3	3	1	0	0	5.592	4.536	2.064	0.768	0.144	0.536481	0.661376	0.484496	0	0	0.0979086		0.166578		0.261014		0.460138		0.855538
GO:0005778	peroxisomal membrane	17	4	4	2	1	0	3.961	3.213	1.462	0.544	0.102	1.00985	1.24494	1.36799	1.83824	0	0.223156		0.200321		0.261189		0.322639		0.895399
GO:0012505	endomembrane system	13	2	2	0	0	0	3.029	2.457	1.118	0.416	0.078	0.660284	0.814001	0	0	0	0.229354		0.27758		0.31065		0.656873		0.918995
GO:0009579	thylakoid	18	1	1	0	0	0	4.194	3.402	1.548	0.576	0.108	0.238436	0.293945	0	0	0	0.0463467	*	0.095319		0.19808		0.558765		0.889595
GO:0005694	chromosome	12	4	4	4	2	0	2.796	2.268	1.032	0.384	0.072	1.43062	1.76367	3.87597	5.20833	0	0.174378		0.119253		0.0131318	*	0.0482525	*	0.924989
GO:0010008	endosome membrane	11	6	6	2	1	1	2.563	2.079	0.946	0.352	0.066	2.34101	2.886	2.11416	2.84091	15.1515	0.0194539	*	0.00751566	**	0.18105		0.253357		0.066787
GO:0015030	Cajal body	11	5	5	2	0	0	2.563	2.079	0.946	0.352	0.066	1.95084	2.405	2.11416	0	0	0.0642445		0.0321375	*	0.18105		0.700767		0.931022
GO:0010170	glucose-1-phosphate adenylyltransferase complex	10	3	2	0	0	0	2.33	1.89	0.86	0.32	0.06	1.28755	1.0582	0	0	0	0.236815		0.301109		0.406902		0.7238		0.937093
GO:0042406	extrinsic to endoplasmic reticulum membrane	17	3	3	1	1	0	3.961	3.213	1.462	0.544	0.102	0.757384	0.933707	0.683995	1.83824	0	0.210229		0.24433		0.347016		0.322639		0.895399
GO:0009928	cell surface (sensu Magnoliophyta)	16	5	5	1	1	1	3.728	3.024	1.376	0.512	0.096	1.3412	1.65344	0.726744	1.95312	10.4167	0.161774		0.106218		0.357332		0.31362		0.0940763
GO:0005741	mitochondrial outer membrane	15	3	3	1	0	0	3.495	2.835	1.29	0.48	0.09	0.858369	1.0582	0.775194	0	0	0.238925		0.249045		0.366514		0.615721		0.907121
GO:0005795	Golgi stack	15	7	6	3	2	0	3.495	2.835	1.29	0.48	0.09	2.00286	2.1164	2.32558	4.16667	0	0.0284854	*	0.0351365	*	0.0982723		0.0697014		0.907121
GO:0000775	chromosome, pericentric region	19	5	4	4	2	0	4.427	3.591	1.634	0.608	0.114	1.12943	1.1139	2.44798	3.28947	0	0.194653		0.214185		0.0549024		0.0998008		0.883827
GO:0009840	chloroplastic endopeptidase Clp complex	14	1	1	1	0	0	3.262	2.646	1.204	0.448	0.084	0.30656	0.377929	0.830565	0	0	0.104083		0.172181		0.374258		0.635965		0.913039
GO:0008287	protein serine/threonine phosphatase complex	17	4	3	1	1	0	3.961	3.213	1.462	0.544	0.102	1.00985	0.933707	0.683995	1.83824	0	0.223156		0.24433		0.347016		0.322639		0.895399
GO:0009707	chloroplast outer membrane	24	6	5	3	0	0	5.592	4.536	2.064	0.768	0.144	1.07296	1.10229	1.45349	0	0	0.181787		0.192126		0.194888		0.460138		0.855538
GO:0000311	plastid large ribosomal subunit	17	5	5	2	0	0	3.961	3.213	1.462	0.544	0.102	1.26231	1.55618	1.36799	0	0	0.175886		0.121941		0.261189		0.577141		0.895399
GO:0000307	cyclin-dependent protein kinase holoenzyme complex	17	1	1	0	0	0	3.961	3.213	1.462	0.544	0.102	0.252461	0.311236	0	0	0	0.0570608		0.111136		0.216737		0.577141		0.895399
GO:0000312	plastid small ribosomal subunit	24	4	4	0	0	0	5.592	4.536	2.064	0.768	0.144	0.715308	0.881834	0	0	0	0.15601		0.205007		0.115402		0.460138		0.855538
GO:0005788	endoplasmic reticulum lumen	16	1	1	0	0	0	3.728	3.024	1.376	0.512	0.096	0.26824	0.330688	0	0	0	0.0700069		0.129128		0.23715		0.59612		0.901242
GO:0048196	extracellular matrix (sensu Magnoliophyta)	29	4	4	0	0	0	6.757	5.481	2.494	0.928	0.174	0.591979	0.729794	0	0	0	0.0926751		0.159906		0.0735522		0.391355		0.828144
GO:0005643	nuclear pore	28	13	6	4	0	0	6.524	5.292	2.408	0.896	0.168	1.99264	1.13379	1.66113	0	0	0.00409268	**	0.171918		0.129365		0.404238		0.833553
GO:0000325	vacuole (sensu Magnoliophyta)	27	4	3	1	1	0	6.291	5.103	2.322	0.864	0.162	0.635829	0.587889	0.430663	1.15741	0	0.116357		0.127967		0.224168		0.371039		0.838996
GO:0008540	proteasome regulatory particle, base subcomplex (sensu Eukaryota)	27	4	4	1	1	0	6.291	5.103	2.322	0.864	0.162	0.635829	0.783853	0.430663	1.15741	0	0.116357		0.180041		0.224168		0.371039		0.838996
GO:0005802	Golgi trans face	25	9	8	3	2	0	5.825	4.725	2.15	0.8	0.15	1.54506	1.69312	1.39535	2.5	0	0.0588941		0.0507981		0.202444		0.144329		0.849989
GO:0008541	proteasome regulatory particle, lid subcomplex (sensu Eukaryota)	23	5	5	2	0	0	5.359	4.347	1.978	0.736	0.138	0.93301	1.15022	1.01112	0	0	0.195322		0.187717		0.283398		0.475278		0.861124
GO:0005839	proteasome core complex (sensu Eukaryota)	22	3	2	0	0	0	5.126	4.158	1.892	0.704	0.132	0.585252	0.481	0	0	0	0.126575		0.123538		0.138177		0.490915		0.866745
GO:0005732	small nucleolar ribonucleoprotein complex	21	4	3	2	2	1	4.893	3.969	1.806	0.672	0.126	0.817494	0.755858	1.10742	2.97619	7.93651	0.194545		0.205883		0.28155		0.114919		0.119573
GO:0005744	mitochondrial inner membrane presequence translocase complex	20	5	4	2	0	0	4.66	3.78	1.72	0.64	0.12	1.07296	1.0582	1.16279	0	0	0.199169		0.216927		0.278686		0.523745		0.878096
GO:0035061	interchromatin granule	20	9	9	6	3	1	4.66	3.78	1.72	0.64	0.12	1.93133	2.38095	3.48837	4.6875	8.33333	0.018161	*	0.00527012	**	0.00441299	**	0.0210785	*	0.114613
GO:0000786	nucleosome	20	6	5	2	1	0	4.66	3.78	1.72	0.64	0.12	1.28755	1.32275	1.16279	1.5625	0	0.150921		0.162572		0.278686		0.344546		0.878096
GO:0015630	microtubule cytoskeleton	19	4	4	0	0	0	4.427	3.591	1.634	0.608	0.114	0.903546	1.1139	0	0	0	0.213993		0.214185		0.181027		0.540972		0.883827
GO:0005681	spliceosome complex	19	12	11	7	2	0	4.427	3.591	1.634	0.608	0.114	2.71064	3.06321	4.28397	3.28947	0	0.000196192	**	0.000159486	**	0.000587305	**	0.0998008		0.883827
GO:0009897	external side of plasma membrane	19	1	0	0	0	0	4.427	3.591	1.634	0.608	0.114	0.225887	0	0	0	0	0.0375273	*	0.0182782	*	0.181027		0.540972		0.883827
GO:0016585	chromatin remodeling complex	17	6	6	2	1	0	3.961	3.213	1.462	0.544	0.102	1.51477	1.86741	1.36799	1.83824	0	0.106588		0.0570689		0.261189		0.322639		0.895399
GO:0045298	tubulin	17	4	4	1	0	0	3.961	3.213	1.462	0.544	0.102	1.00985	1.24494	0.683995	0	0	0.223156		0.200321		0.347016		0.577141		0.895399
GO:0005945	6-phosphofructokinase complex	16	2	2	1	0	0	3.728	3.024	1.376	0.512	0.096	0.536481	0.661376	0.726744	0	0	0.159369		0.227082		0.357332		0.59612		0.901242
GO:0005740	mitochondrial envelope	16	7	5	4	2	0	3.728	3.024	1.376	0.512	0.096	1.87768	1.65344	2.90698	3.90625	0	0.0388739	*	0.106218		0.0337357	*	0.0771359		0.901242
GO:0000794	condensed nuclear chromosome	15	7	5	2	1	0	3.495	2.835	1.29	0.48	0.09	2.00286	1.76367	1.55039	2.08333	0	0.0284854	*	0.0901112		0.241338		0.30366		0.907121
GO:0030125	clathrin vesicle coat	15	3	3	1	0	0	3.495	2.835	1.29	0.48	0.09	0.858369	1.0582	0.775194	0	0	0.238925		0.249045		0.366514		0.615721		0.907121
GO:0005852	eukaryotic translation initiation factor 3 complex	15	2	1	0	0	0	3.495	2.835	1.29	0.48	0.09	0.572246	0.352734	0	0	0	0.181755		0.149442		0.259483		0.615721		0.907121
GO:0015935	small ribosomal subunit	15	1	1	0	0	0	3.495	2.835	1.29	0.48	0.09	0.286123	0.352734	0	0	0	0.0855526		0.149442		0.259483		0.615721		0.907121
GO:0016591	DNA-directed RNA polymerase II, holoenzyme	14	8	6	3	0	0	3.262	2.646	1.204	0.448	0.084	2.45248	2.26757	2.49169	0	0	0.00524048	**	0.0260115	*	0.0859977		0.635965		0.913039
GO:0046658	anchored to plasma membrane	13	3	2	0	0	0	3.029	2.457	1.118	0.416	0.078	0.990426	0.814001	0	0	0	0.255059		0.27758		0.31065		0.656873		0.918995
GO:0030126	COPI vesicle coat	13	7	6	3	2	0	3.029	2.457	1.118	0.416	0.078	2.31099	2.442	2.68336	4.80769	0	0.0128897	*	0.0183389	*	0.0739119		0.0552201		0.918995
GO:0030176	integral to endoplasmic reticulum membrane	13	6	5	4	1	0	3.029	2.457	1.118	0.416	0.078	1.98085	2.035	3.57782	2.40385	0	0.0425775	*	0.058802		0.0173423	*	0.280714		0.918995
GO:0005885	Arp2/3 protein complex	13	3	3	0	0	0	3.029	2.457	1.118	0.416	0.078	0.990426	1.221	0	0	0	0.255059		0.23845		0.31065		0.656873		0.918995
GO:0005763	mitochondrial small ribosomal subunit	13	0	0	0	0	0	3.029	2.457	1.118	0.416	0.078	0	0	0	0	0	0.031922	*	0.0647325		0.31065		0.656873		0.918995
GO:0042735	protein body	13	1	0	0	0	0	3.029	2.457	1.118	0.416	0.078	0.330142	0	0	0	0	0.125978		0.0647325		0.31065		0.656873		0.918995
GO:0000502	proteasome complex (sensu Eukaryota)	13	0	0	0	0	0	3.029	2.457	1.118	0.416	0.078	0	0	0	0	0	0.031922	*	0.0647325		0.31065		0.656873		0.918995
GO:0030140	trans-Golgi network transport vesicle	12	6	4	0	0	0	2.796	2.268	1.032	0.384	0.072	2.14592	1.76367	0	0	0	0.029867	*	0.119253		0.339897		0.678466		0.924989
GO:0000148	1,3-beta-glucan synthase complex	12	5	5	0	0	0	2.796	2.268	1.032	0.384	0.072	1.78827	2.20459	0	0	0	0.0845332		0.0446499	*	0.339897		0.678466		0.924989
GO:0000159	protein phosphatase type 2A complex	12	7	5	1	0	0	2.796	2.268	1.032	0.384	0.072	2.50358	2.20459	0.968992	0	0	0.00774928	**	0.0446499	*	0.383974		0.678466		0.924989
GO:0009574	preprophase band	12	4	3	2	1	1	2.796	2.268	1.032	0.384	0.072	1.43062	1.32275	1.93798	2.60417	13.8889	0.174378		0.226373		0.198603		0.267616		0.0723924
GO:0030880	RNA polymerase complex	12	4	3	2	0	0	2.796	2.268	1.032	0.384	0.072	1.43062	1.32275	1.93798	0	0	0.174378		0.226373		0.198603		0.678466		0.924989
GO:0016459	myosin	12	3	3	1	0	0	2.796	2.268	1.032	0.384	0.072	1.07296	1.32275	0.968992	0	0	0.255678		0.226373		0.383974		0.678466		0.924989
GO:0015629	actin cytoskeleton	12	0	0	0	0	0	2.796	2.268	1.032	0.384	0.072	0	0	0	0	0	0.0416126	*	0.0799143		0.339897		0.678466		0.924989
GO:0005837	26S proteasome	12	7	6	3	2	0	2.796	2.268	1.032	0.384	0.072	2.50358	2.6455	2.90698	5.20833	0	0.00774928	**	0.0121834	*	0.0621914		0.0482525	*	0.924989
GO:0005758	mitochondrial intermembrane space	11	0	0	0	0	0	2.563	2.079	0.946	0.352	0.066	0	0	0	0	0	0.0542436		0.0986548		0.371895		0.700767		0.931022
GO:0009986	cell surface	11	2	2	0	0	0	2.563	2.079	0.946	0.352	0.066	0.780336	0.962001	0	0	0	0.274693		0.298179		0.371895		0.700767		0.931022
GO:0005624	membrane fraction	11	4	3	3	2	0	2.563	2.079	0.946	0.352	0.066	1.56067	1.443	3.17125	5.68182	0	0.151474		0.209531		0.0510208		0.0415251	*	0.931022
GO:0000164	protein phosphatase type 1 complex	11	4	3	1	1	0	2.563	2.079	0.946	0.352	0.066	1.56067	1.443	1.05708	2.84091	0	0.151474		0.209531		0.385077		0.253357		0.931022
GO:0005851	eukaryotic translation initiation factor 2B complex	11	4	2	1	1	0	2.563	2.079	0.946	0.352	0.066	1.56067	0.962001	1.05708	2.84091	0	0.151474		0.298179		0.385077		0.253357		0.931022
GO:0031012	extracellular matrix	11	3	3	1	1	0	2.563	2.079	0.946	0.352	0.066	1.1705	1.443	1.05708	2.84091	0	0.249884		0.209531		0.385077		0.253357		0.931022
GO:0016324	apical plasma membrane	10	1	0	0	0	0	2.33	1.89	0.86	0.32	0.06	0.429185	0	0	0	0	0.214577		0.121788		0.406902		0.7238		0.937093
GO:0031209	SCAR complex	10	4	4	1	0	0	2.33	1.89	0.86	0.32	0.06	1.71674	2.1164	1.16279	0	0	0.125595		0.0770392		0.382988		0.7238		0.937093
GO:0000300	peripheral to membrane of membrane fraction	10	3	3	2	2	0	2.33	1.89	0.86	0.32	0.06	1.28755	1.5873	2.32558	6.25	0	0.236815		0.188061		0.162047		0.0350858	*	0.937093
GO:0000785	chromatin	10	4	4	3	0	0	2.33	1.89	0.86	0.32	0.06	1.71674	2.1164	3.48837	0	0	0.125595		0.0770392		0.040588	*	0.7238		0.937093
GO:0005798	Golgi-associated vesicle	10	4	3	0	0	0	2.33	1.89	0.86	0.32	0.06	1.71674	1.5873	0	0	0	0.125595		0.188061		0.406902		0.7238		0.937093
GO:0005669	transcription factor TFIID complex	10	6	5	3	1	0	2.33	1.89	0.86	0.32	0.06	2.57511	2.6455	3.48837	3.125	0	0.0115191	*	0.021629	*	0.040588	*	0.237874		0.937093
GO:0008278	cohesin complex	10	2	2	1	0	0	2.33	1.89	0.86	0.32	0.06	0.858369	1.0582	1.16279	0	0	0.292899		0.301109		0.382988		0.7238		0.937093
GO:0009506	plasmodesma	9	2	1	1	0	0	2.097	1.701	0.774	0.288	0.054	0.953743	0.587889	1.29199	0	0	0.305364		0.317212		0.377098		0.747587		0.943204
GO:0009925	basal plasma membrane	9	3	3	1	0	0	2.097	1.701	0.774	0.288	0.054	1.43062	1.76367	1.29199	0	0	0.216009		0.162458		0.377098		0.747587		0.943204
GO:0000139	Golgi membrane	9	4	4	2	2	0	2.097	1.701	0.774	0.288	0.054	1.90749	2.35156	2.58398	6.94444	0	0.0981836		0.057038		0.141814		0.0289862	*	0.943204
GO:0030427	site of polarized growth	9	2	2	1	0	0	2.097	1.701	0.774	0.288	0.054	0.953743	1.17578	1.29199	0	0	0.305364		0.297306		0.377098		0.747587		0.943204
GO:0016514	SWI/SNF complex	9	2	2	1	0	0	2.097	1.701	0.774	0.288	0.054	0.953743	1.17578	1.29199	0	0	0.305364		0.297306		0.377098		0.747587		0.943204
GO:0005654	nucleoplasm	9	5	5	2	0	0	2.097	1.701	0.774	0.288	0.054	2.38436	2.93945	2.58398	0	0	0.0297383	*	0.0133433	*	0.141814		0.747587		0.943204
GO:0019773	proteasome core complex, alpha-subunit complex (sensu Eukaryota)	9	1	1	0	0	0	2.097	1.701	0.774	0.288	0.054	0.476872	0.587889	0	0	0	0.251699		0.317212		0.445201		0.747587		0.943204
GO:0030136	clathrin-coated vesicle	8	1	1	1	1	1	1.864	1.512	0.688	0.256	0.048	0.536481	0.661376	1.45349	3.90625	20.8333	0.291591		0.348034		0.366713		0.202978		0.0495165	*
GO:0012506	vesicle membrane	8	1	1	0	0	0	1.864	1.512	0.688	0.256	0.048	0.536481	0.661376	0	0	0	0.291591		0.348034		0.4871		0.772154		0.949354
GO:0016328	lateral plasma membrane	8	1	1	0	0	0	1.864	1.512	0.688	0.256	0.048	0.536481	0.661376	0	0	0	0.291591		0.348034		0.4871		0.772154		0.949354
GO:0000152	nuclear ubiquitin ligase complex	8	2	2	1	1	0	1.864	1.512	0.688	0.256	0.048	1.07296	1.32275	1.45349	3.90625	0	0.309508		0.285391		0.366713		0.202978		0.949354
GO:0009539	photosystem II reaction center	8	0	0	0	0	0	1.864	1.512	0.688	0.256	0.048	0	0	0	0	0	0.120131		0.185588		0.4871		0.772154		0.949354
GO:0009782	photosystem I antenna complex	8	0	0	0	0	0	1.864	1.512	0.688	0.256	0.048	0	0	0	0	0	0.120131		0.185588		0.4871		0.772154		0.949354
GO:0005720	nuclear heterochromatin	8	2	1	1	0	0	1.864	1.512	0.688	0.256	0.048	1.07296	0.661376	1.45349	0	0	0.309508		0.348034		0.366713		0.772154		0.949354
GO:0009930	longitudinal side of cell surface (sensu Magnoliophyta)	8	0	0	0	0	0	1.864	1.512	0.688	0.256	0.048	0	0	0	0	0	0.120131		0.185588		0.4871		0.772154		0.949354
GO:0009538	photosystem I reaction center	8	0	0	0	0	0	1.864	1.512	0.688	0.256	0.048	0	0	0	0	0	0.120131		0.185588		0.4871		0.772154		0.949354
GO:0008352	katanin	7	3	3	1	1	0	1.631	1.323	0.602	0.224	0.042	1.83936	2.26757	1.66113	4.46429	0	0.152811		0.103085		0.351038		0.183426		0.955543
GO:0048046	apoplast	7	0	0	0	0	0	1.631	1.323	0.602	0.224	0.042	0	0	0	0	0	0.15658		0.229092		0.532939		0.797527		0.955543
GO:0005842	cytosolic large ribosomal subunit (sensu Eukaryota)	7	2	2	1	1	0	1.631	1.323	0.602	0.224	0.042	1.22624	1.51172	1.66113	4.46429	0	0.302497		0.264164		0.351038		0.183426		0.955543
GO:0030139	endocytic vesicle	7	1	1	0	0	0	1.631	1.323	0.602	0.224	0.042	0.613121	0.755858	0	0	0	0.33252		0.375877		0.532939		0.797527		0.955543
GO:0009517	PSII associated light-harvesting complex II	7	0	0	0	0	0	1.631	1.323	0.602	0.224	0.042	0	0	0	0	0	0.15658		0.229092		0.532939		0.797527		0.955543
GO:0017119	Golgi transport complex	7	3	3	2	1	0	1.631	1.323	0.602	0.224	0.042	1.83936	2.26757	3.32226	4.46429	0	0.152811		0.103085		0.0989922		0.183426		0.955543
GO:0009898	internal side of plasma membrane	7	3	3	0	0	0	1.631	1.323	0.602	0.224	0.042	1.83936	2.26757	0	0	0	0.152811		0.103085		0.532939		0.797527		0.955543
GO:0005770	late endosome	6	4	3	0	0	0	1.398	1.134	0.516	0.192	0.036	2.86123	2.6455	0	0	0	0.0258491	*	0.0726907		0.583088		0.823731		0.961773
GO:0009346	citrate lyase complex	6	0	0	0	0	0	1.398	1.134	0.516	0.192	0.036	0	0	0	0	0	0.204083		0.282789		0.583088		0.823731		0.961773
GO:0005615	extracellular space	6	1	1	1	0	0	1.398	1.134	0.516	0.192	0.036	0.715308	0.881834	1.93798	0	0	0.371445		0.397656		0.329173		0.823731		0.961773
GO:0045177	apical part of cell	6	2	2	1	0	0	1.398	1.134	0.516	0.192	0.036	1.43062	1.76367	1.93798	0	0	0.28156		0.232868		0.329173		0.823731		0.961773
GO:0005764	lysosome	6	3	3	0	0	0	1.398	1.134	0.516	0.192	0.036	2.14592	2.6455	0	0	0	0.113775		0.0726907		0.583088		0.823731		0.961773
GO:0048353	primary endosperm nucleus	6	0	0	0	0	0	1.398	1.134	0.516	0.192	0.036	0	0	0	0	0	0.204083		0.282789		0.583088		0.823731		0.961773
GO:0000796	condensin complex	6	1	1	0	0	0	1.398	1.134	0.516	0.192	0.036	0.715308	0.881834	0	0	0	0.371445		0.397656		0.583088		0.823731		0.961773
GO:0009573	ribulose bisphosphate carboxylase complex (sensu Magnoliophyta)	6	0	0	0	0	0	1.398	1.134	0.516	0.192	0.036	0	0	0	0	0	0.204083		0.282789		0.583088		0.823731		0.961773
GO:0008076	voltage-gated potassium channel complex	6	2	2	1	0	0	1.398	1.134	0.516	0.192	0.036	1.43062	1.76367	1.93798	0	0	0.28156		0.232868		0.329173		0.823731		0.961773
GO:0005578	extracellular matrix (sensu Metazoa)	6	0	0	0	0	0	1.398	1.134	0.516	0.192	0.036	0	0	0	0	0	0.204083		0.282789		0.583088		0.823731		0.961773
GO:0005663	DNA replication factor C complex	6	1	1	1	0	0	1.398	1.134	0.516	0.192	0.036	0.715308	0.881834	1.93798	0	0	0.371445		0.397656		0.329173		0.823731		0.961773
GO:0005769	early endosome	6	2	2	1	0	0	1.398	1.134	0.516	0.192	0.036	1.43062	1.76367	1.93798	0	0	0.28156		0.232868		0.329173		0.823731		0.961773
GO:0010009	external side of endosome membrane	6	2	2	1	0	0	1.398	1.134	0.516	0.192	0.036	1.43062	1.76367	1.93798	0	0	0.28156		0.232868		0.329173		0.823731		0.961773
GO:0010240	pyruvate dehydrogenase complex (sensu Viridiplantae)	6	1	1	0	0	0	1.398	1.134	0.516	0.192	0.036	0.715308	0.881834	0	0	0	0.371445		0.397656		0.583088		0.823731		0.961773
GO:0009783	photosystem II antenna complex	6	0	0	0	0	0	1.398	1.134	0.516	0.192	0.036	0	0	0	0	0	0.204083		0.282789		0.583088		0.823731		0.961773
GO:0009512	cytochrome b6f complex	6	1	1	0	0	0	1.398	1.134	0.516	0.192	0.036	0.715308	0.881834	0	0	0	0.371445		0.397656		0.583088		0.823731		0.961773
GO:0005801	Golgi cis-face	5	0	0	0	0	0	1.165	0.945	0.43	0.16	0.03	0	0	0	0	0	0.26599		0.349065		0.63795		0.850793		0.968042
GO:0005753	proton-transporting ATP synthase complex (sensu Eukaryota)	5	2	2	0	0	0	1.165	0.945	0.43	0.16	0.03	1.71674	2.1164	0	0	0	0.244594		0.191591		0.63795		0.850793		0.968042
GO:0005875	microtubule associated complex	5	2	2	0	0	0	1.165	0.945	0.43	0.16	0.03	1.71674	2.1164	0	0	0	0.244594		0.191591		0.63795		0.850793		0.968042
GO:0005667	transcription factor complex	5	1	0	0	0	0	1.165	0.945	0.43	0.16	0.03	0.858369	0	0	0	0	0.40339		0.349065		0.63795		0.850793		0.968042
GO:0009282	cytosolic large ribosomal subunit (sensu Bacteria)	5	1	1	0	0	0	1.165	0.945	0.43	0.16	0.03	0.858369	1.0582	0	0	0	0.40339		0.409003		0.63795		0.850793		0.968042
GO:0000323	lytic vacuole	5	1	1	1	0	0	1.165	0.945	0.43	0.16	0.03	0.858369	1.0582	2.32558	0	0	0.40339		0.409003		0.300094		0.850793		0.968042
GO:0005955	calcineurin complex	5	2	1	1	0	0	1.165	0.945	0.43	0.16	0.03	1.71674	1.0582	2.32558	0	0	0.244594		0.409003		0.300094		0.850793		0.968042
GO:0009544	chloroplast ATP synthase complex	5	0	0	0	0	0	1.165	0.945	0.43	0.16	0.03	0	0	0	0	0	0.26599		0.349065		0.63795		0.850793		0.968042
GO:0005786	signal recognition particle (sensu Eukaryota)	5	2	2	0	0	0	1.165	0.945	0.43	0.16	0.03	1.71674	2.1164	0	0	0	0.244594		0.191591		0.63795		0.850793		0.968042
GO:0009331	glycerol-3-phosphate dehydrogenase complex	5	3	3	1	0	0	1.165	0.945	0.43	0.16	0.03	2.57511	3.1746	2.32558	0	0	0.0741202		0.0448498	*	0.300094		0.850793		0.968042
GO:0030121	AP-1 adaptor complex	5	3	3	2	1	0	1.165	0.945	0.43	0.16	0.03	2.57511	3.1746	4.65116	6.25	0	0.0741202		0.0448498	*	0.0564072		0.139746		0.968042
GO:0030529	ribonucleoprotein complex	5	2	2	2	0	0	1.165	0.945	0.43	0.16	0.03	1.71674	2.1164	4.65116	0	0	0.244594		0.191591		0.0564072		0.850793		0.968042
GO:0000299	integral to membrane of membrane fraction	5	0	0	0	0	0	1.165	0.945	0.43	0.16	0.03	0	0	0	0	0	0.26599		0.349065		0.63795		0.850793		0.968042
GO:0030089	phycobilisome	5	2	2	1	0	0	1.165	0.945	0.43	0.16	0.03	1.71674	2.1164	2.32558	0	0	0.244594		0.191591		0.300094		0.850793		0.968042
GO:0009523	photosystem II	5	0	0	0	0	0	1.165	0.945	0.43	0.16	0.03	0	0	0	0	0	0.26599		0.349065		0.63795		0.850793		0.968042
GO:0031463	Cul3-RING ubiquitin ligase complex	4	3	2	2	0	0	0.932	0.756	0.344	0.128	0.024	3.21888	2.6455	5.81395	0	0	0.0386283	*	0.141864		0.0370218	*	0.878742		0.974352
GO:0005953	CAAX-protein geranylgeranyltransferase complex	4	3	2	0	0	0	0.932	0.756	0.344	0.128	0.024	3.21888	2.6455	0	0	0	0.0386283	*	0.141864		0.697969		0.878742		0.974352
GO:0009528	plastid inner membrane	4	1	1	1	0	0	0.932	0.756	0.344	0.128	0.024	1.07296	1.32275	2.90698	0	0	0.42055		0.403838		0.262638		0.878742		0.974352
GO:0000220	hydrogen-transporting ATPase V0 domain	4	2	2	0	0	0	0.932	0.756	0.344	0.128	0.024	2.14592	2.6455	0	0	0	0.191228		0.141864		0.697969		0.878742		0.974352
GO:0005754	proton-transporting ATP synthase, catalytic core (sensu Eukaryota)	4	0	0	0	0	0	0.932	0.756	0.344	0.128	0.024	0	0	0	0	0	0.346669		0.430865		0.697969		0.878742		0.974352
GO:0005678	chromatin assembly complex	4	1	0	0	0	0	0.932	0.756	0.344	0.128	0.024	1.07296	0	0	0	0	0.42055		0.430865		0.697969		0.878742		0.974352
GO:0000798	nuclear cohesin complex	4	2	1	1	0	0	0.932	0.756	0.344	0.128	0.024	2.14592	1.32275	2.90698	0	0	0.191228		0.403838		0.262638		0.878742		0.974352
GO:0018444	translation release factor complex	4	2	2	1	0	0	0.932	0.756	0.344	0.128	0.024	2.14592	2.6455	2.90698	0	0	0.191228		0.141864		0.262638		0.878742		0.974352
GO:0005680	anaphase-promoting complex	4	1	0	0	0	0	0.932	0.756	0.344	0.128	0.024	1.07296	0	0	0	0	0.42055		0.430865		0.697969		0.878742		0.974352
GO:0009532	plastid stroma	4	1	1	0	0	0	0.932	0.756	0.344	0.128	0.024	1.07296	1.32275	0	0	0	0.42055		0.403838		0.697969		0.878742		0.974352
GO:0005971	ribonucleoside-diphosphate reductase complex	4	0	0	0	0	0	0.932	0.756	0.344	0.128	0.024	0	0	0	0	0	0.346669		0.430865		0.697969		0.878742		0.974352
GO:0000214	tRNA-intron endonuclease complex	4	0	0	0	0	0	0.932	0.756	0.344	0.128	0.024	0	0	0	0	0	0.346669		0.430865		0.697969		0.878742		0.974352
GO:0005775	vacuolar lumen	4	3	2	0	0	0	0.932	0.756	0.344	0.128	0.024	3.21888	2.6455	0	0	0	0.0386283	*	0.141864		0.697969		0.878742		0.974352
GO:0005776	autophagic vacuole	4	3	2	0	0	0	0.932	0.756	0.344	0.128	0.024	3.21888	2.6455	0	0	0	0.0386283	*	0.141864		0.697969		0.878742		0.974352
GO:0005871	kinesin complex	4	0	0	0	0	0	0.932	0.756	0.344	0.128	0.024	0	0	0	0	0	0.346669		0.430865		0.697969		0.878742		0.974352
GO:0016272	prefoldin complex	4	4	3	1	0	0	0.932	0.756	0.344	0.128	0.024	4.29185	3.96825	2.90698	0	0	0.00292476	**	0.0221373	*	0.262638		0.878742		0.974352
GO:0005673	transcription factor TFIIE complex	4	1	1	1	0	0	0.932	0.756	0.344	0.128	0.024	1.07296	1.32275	2.90698	0	0	0.42055		0.403838		0.262638		0.878742		0.974352
GO:0030931	ADPG pyrophosphorylase complex (sensu Eukaryota)	4	0	0	0	0	0	0.932	0.756	0.344	0.128	0.024	0	0	0	0	0	0.346669		0.430865		0.697969		0.878742		0.974352
GO:0042646	plastid nucleoid	3	0	0	0	0	0	0.699	0.567	0.258	0.096	0.018	0	0	0	0	0	0.451806		0.531825		0.763628		0.907607		0.980702
GO:0005746	mitochondrial electron transport chain	3	0	0	0	0	0	0.699	0.567	0.258	0.096	0.018	0	0	0	0	0	0.451806		0.531825		0.763628		0.907607		0.980702
GO:0042175	nuclear envelope-endoplasmic reticulum network	3	2	2	1	0	0	0.699	0.567	0.258	0.096	0.018	2.86123	3.52734	3.87597	0	0	0.124585		0.0875351		0.215489		0.907607		0.980702
GO:0005665	DNA-directed RNA polymerase II, core complex	3	1	1	0	0	0	0.699	0.567	0.258	0.096	0.018	1.43062	1.76367	0	0	0	0.411027		0.373811		0.763628		0.907607		0.980702
GO:0005749	respiratory chain complex II (sensu Eukaryota)	3	0	0	0	0	0	0.699	0.567	0.258	0.096	0.018	0	0	0	0	0	0.451806		0.531825		0.763628		0.907607		0.980702
GO:0005960	glycine cleavage complex	3	1	1	0	0	0	0.699	0.567	0.258	0.096	0.018	1.43062	1.76367	0	0	0	0.411027		0.373811		0.763628		0.907607		0.980702
GO:0010006	Toc complex	3	1	1	1	0	0	0.699	0.567	0.258	0.096	0.018	1.43062	1.76367	3.87597	0	0	0.411027		0.373811		0.215489		0.907607		0.980702
GO:0000795	synaptonemal complex	3	0	0	0	0	0	0.699	0.567	0.258	0.096	0.018	0	0	0	0	0	0.451806		0.531825		0.763628		0.907607		0.980702
GO:0008622	epsilon DNA polymerase complex	3	0	0	0	0	0	0.699	0.567	0.258	0.096	0.018	0	0	0	0	0	0.451806		0.531825		0.763628		0.907607		0.980702
GO:0009547	plastid ribosome	3	1	1	1	0	0	0.699	0.567	0.258	0.096	0.018	1.43062	1.76367	3.87597	0	0	0.411027		0.373811		0.215489		0.907607		0.980702
GO:0005853	eukaryotic translation elongation factor 1 complex	3	1	1	0	0	0	0.699	0.567	0.258	0.096	0.018	1.43062	1.76367	0	0	0	0.411027		0.373811		0.763628		0.907607		0.980702
GO:0000138	Golgi trans cisterna	3	2	2	1	1	0	0.699	0.567	0.258	0.096	0.018	2.86123	3.52734	3.87597	10.4167	0	0.124585		0.0875351		0.215489		0.0894315		0.980702
GO:0012511	lipid storage body (sensu Viridiplantae)	3	0	0	0	0	0	0.699	0.567	0.258	0.096	0.018	0	0	0	0	0	0.451806		0.531825		0.763628		0.907607		0.980702
GO:0005847	mRNA cleavage and polyadenylation specificity factor complex	3	1	0	0	0	0	0.699	0.567	0.258	0.096	0.018	1.43062	0	0	0	0	0.411027		0.531825		0.763628		0.907607		0.980702
GO:0005872	minus-end kinesin complex	3	0	0	0	0	0	0.699	0.567	0.258	0.096	0.018	0	0	0	0	0	0.451806		0.531825		0.763628		0.907607		0.980702
GO:0005876	spindle microtubule	3	0	0	0	0	0	0.699	0.567	0.258	0.096	0.018	0	0	0	0	0	0.451806		0.531825		0.763628		0.907607		0.980702
GO:0009522	photosystem I	3	0	0	0	0	0	0.699	0.567	0.258	0.096	0.018	0	0	0	0	0	0.451806		0.531825		0.763628		0.907607		0.980702
GO:0000119	mediator complex	3	3	3	2	1	0	0.699	0.567	0.258	0.096	0.018	4.29185	5.29101	7.75194	10.4167	0	0.0125818	*	0.00682904	**	0.0202486	*	0.0894315		0.980702
GO:0005961	glycine dehydrogenase complex (decarboxylating)	3	0	0	0	0	0	0.699	0.567	0.258	0.096	0.018	0	0	0	0	0	0.451806		0.531825		0.763628		0.907607		0.980702
GO:0045255	hydrogen-translocating F-type ATPase complex	3	1	1	0	0	0	0.699	0.567	0.258	0.096	0.018	1.43062	1.76367	0	0	0	0.411027		0.373811		0.763628		0.907607		0.980702
GO:0009320	phosphoribosylaminoimidazole carboxylase complex	2	0	0	0	0	0	0.466	0.378	0.172	0.064	0.012	0	0	0	0	0	0.588815		0.656429		0.835458		0.937418		0.987094
GO:0005742	mitochondrial outer membrane translocase complex	2	0	0	0	0	0	0.466	0.378	0.172	0.064	0.012	0	0	0	0	0	0.588815		0.656429		0.835458		0.937418		0.987094
GO:0030981	cortical microtubule cytoskeleton	2	1	0	0	0	0	0.466	0.378	0.172	0.064	0.012	2.14592	0	0	0	0	0.357075		0.656429		0.835458		0.937418		0.987094
GO:0005672	transcription factor TFIIA complex	2	1	0	0	0	0	0.466	0.378	0.172	0.064	0.012	2.14592	0	0	0	0	0.357075		0.656429		0.835458		0.937418		0.987094
GO:0005830	cytosolic ribosome (sensu Eukaryota)	2	0	0	0	0	0	0.466	0.378	0.172	0.064	0.012	0	0	0	0	0	0.588815		0.656429		0.835458		0.937418		0.987094
GO:0005750	respiratory chain complex III (sensu Eukaryota)	2	0	0	0	0	0	0.466	0.378	0.172	0.064	0.012	0	0	0	0	0	0.588815		0.656429		0.835458		0.937418		0.987094
GO:0016469	proton-transporting two-sector ATPase complex	2	0	0	0	0	0	0.466	0.378	0.172	0.064	0.012	0	0	0	0	0	0.588815		0.656429		0.835458		0.937418		0.987094
GO:0000275	proton-transporting ATP synthase complex, catalytic core F(1) (sensu Eukaryota)	2	0	0	0	0	0	0.466	0.378	0.172	0.064	0.012	0	0	0	0	0	0.588815		0.656429		0.835458		0.937418		0.987094
GO:0008290	F-actin capping protein complex	2	0	0	0	0	0	0.466	0.378	0.172	0.064	0.012	0	0	0	0	0	0.588815		0.656429		0.835458		0.937418		0.987094
GO:0010007	magnesium chelatase complex	2	0	0	0	0	0	0.466	0.378	0.172	0.064	0.012	0	0	0	0	0	0.588815		0.656429		0.835458		0.937418		0.987094
GO:0016461	unconventional myosin	2	0	0	0	0	0	0.466	0.378	0.172	0.064	0.012	0	0	0	0	0	0.588815		0.656429		0.835458		0.937418		0.987094
GO:0005950	anthranilate synthase complex	2	1	1	1	0	0	0.466	0.378	0.172	0.064	0.012	2.14592	2.6455	5.81395	0	0	0.357075		0.307564		0.157159		0.937418		0.987094
GO:0005677	chromatin silencing complex	2	0	0	0	0	0	0.466	0.378	0.172	0.064	0.012	0	0	0	0	0	0.588815		0.656429		0.835458		0.937418		0.987094
GO:0005815	microtubule organizing center	2	0	0	0	0	0	0.466	0.378	0.172	0.064	0.012	0	0	0	0	0	0.588815		0.656429		0.835458		0.937418		0.987094
GO:0016035	zeta DNA polymerase complex	2	1	0	0	0	0	0.466	0.378	0.172	0.064	0.012	2.14592	0	0	0	0	0.357075		0.656429		0.835458		0.937418		0.987094
GO:0005956	protein kinase CK2 complex	2	2	2	2	1	0	0.466	0.378	0.172	0.064	0.012	4.29185	5.29101	11.6279	15.625	0	0.0541103		0.0360074	*	0.00738311	**	0.0615741		0.987094
GO:0016023	cytoplasmic membrane-bound vesicle	2	2	2	0	0	0	0.466	0.378	0.172	0.064	0.012	4.29185	5.29101	0	0	0	0.0541103		0.0360074	*	0.835458		0.937418		0.987094
GO:0045281	succinate dehydrogenase complex	2	0	0	0	0	0	0.466	0.378	0.172	0.064	0.012	0	0	0	0	0	0.588815		0.656429		0.835458		0.937418		0.987094
GO:0016363	nuclear matrix	2	0	0	0	0	0	0.466	0.378	0.172	0.064	0.012	0	0	0	0	0	0.588815		0.656429		0.835458		0.937418		0.987094
GO:0005835	fatty acid synthase complex	2	1	0	0	0	0	0.466	0.378	0.172	0.064	0.012	2.14592	0	0	0	0	0.357075		0.656429		0.835458		0.937418		0.987094
GO:0005762	mitochondrial large ribosomal subunit	2	0	0	0	0	0	0.466	0.378	0.172	0.064	0.012	0	0	0	0	0	0.588815		0.656429		0.835458		0.937418		0.987094
GO:0005838	proteasome regulatory particle (sensu Eukaryota)	2	1	1	1	0	0	0.466	0.378	0.172	0.064	0.012	2.14592	2.6455	5.81395	0	0	0.357075		0.307564		0.157159		0.937418		0.987094
GO:0005685	snRNP U1	2	2	2	1	0	0	0.466	0.378	0.172	0.064	0.012	4.29185	5.29101	5.81395	0	0	0.0541103		0.0360074	*	0.157159		0.937418		0.987094
GO:0005674	transcription factor TFIIF complex	2	1	0	0	0	0	0.466	0.378	0.172	0.064	0.012	2.14592	0	0	0	0	0.357075		0.656429		0.835458		0.937418		0.987094
GO:0000221	hydrogen-transporting ATPase V1 domain	2	0	0	0	0	0	0.466	0.378	0.172	0.064	0.012	0	0	0	0	0	0.588815		0.656429		0.835458		0.937418		0.987094
GO:0005666	DNA-directed RNA polymerase III complex	2	1	1	0	0	0	0.466	0.378	0.172	0.064	0.012	2.14592	2.6455	0	0	0	0.357075		0.307564		0.835458		0.937418		0.987094
GO:0009923	fatty acid elongase complex	1	0	0	0	0	0	0.233	0.189	0.086	0.032	0.006	0	0	0	0	0	0.767352		0.810211		0.914038		0.968205		0.993526
GO:0008305	integrin complex	1	1	1	0	0	0	0.233	0.189	0.086	0.032	0.006	4.29185	5.29101	0	0	0	0.232648		0.189789		0.914038		0.968205		0.993526
GO:0005849	mRNA cleavage factor complex	1	0	0	0	0	0	0.233	0.189	0.086	0.032	0.006	0	0	0	0	0	0.767352		0.810211		0.914038		0.968205		0.993526
GO:0005660	delta-DNA polymerase cofactor complex	1	1	1	1	0	0	0.233	0.189	0.086	0.032	0.006	4.29185	5.29101	11.6279	0	0	0.232648		0.189789		0.0859625		0.968205		0.993526
GO:0000808	origin recognition complex	1	0	0	0	0	0	0.233	0.189	0.086	0.032	0.006	0	0	0	0	0	0.767352		0.810211		0.914038		0.968205		0.993526
GO:0010169	myrosinase complex	1	0	0	0	0	0	0.233	0.189	0.086	0.032	0.006	0	0	0	0	0	0.767352		0.810211		0.914038		0.968205		0.993526
GO:0008250	oligosaccharyl transferase complex	1	0	0	0	0	0	0.233	0.189	0.086	0.032	0.006	0	0	0	0	0	0.767352		0.810211		0.914038		0.968205		0.993526
GO:0019866	organelle inner membrane	1	1	1	0	0	0	0.233	0.189	0.086	0.032	0.006	4.29185	5.29101	0	0	0	0.232648		0.189789		0.914038		0.968205		0.993526
GO:0000123	histone acetyltransferase complex	1	1	0	0	0	0	0.233	0.189	0.086	0.032	0.006	4.29185	0	0	0	0	0.232648		0.810211		0.914038		0.968205		0.993526
GO:0009330	DNA topoisomerase complex (ATP-hydrolyzing)	1	0	0	0	0	0	0.233	0.189	0.086	0.032	0.006	0	0	0	0	0	0.767352		0.810211		0.914038		0.968205		0.993526
GO:0005943	1-phosphatidylinositol-4-phosphate kinase, class IA complex	1	0	0	0	0	0	0.233	0.189	0.086	0.032	0.006	0	0	0	0	0	0.767352		0.810211		0.914038		0.968205		0.993526
GO:0009501	amyloplast	1	0	0	0	0	0	0.233	0.189	0.086	0.032	0.006	0	0	0	0	0	0.767352		0.810211		0.914038		0.968205		0.993526
GO:0009509	chromoplast	1	0	0	0	0	0	0.233	0.189	0.086	0.032	0.006	0	0	0	0	0	0.767352		0.810211		0.914038		0.968205		0.993526
GO:0009513	etioplast	1	0	0	0	0	0	0.233	0.189	0.086	0.032	0.006	0	0	0	0	0	0.767352		0.810211		0.914038		0.968205		0.993526
GO:0009537	proplastid	1	0	0	0	0	0	0.233	0.189	0.086	0.032	0.006	0	0	0	0	0	0.767352		0.810211		0.914038		0.968205		0.993526
GO:0009328	phenylalanine-tRNA ligase complex	1	0	0	0	0	0	0.233	0.189	0.086	0.032	0.006	0	0	0	0	0	0.767352		0.810211		0.914038		0.968205		0.993526
GO:0005965	protein farnesyltransferase complex	1	1	1	0	0	0	0.233	0.189	0.086	0.032	0.006	4.29185	5.29101	0	0	0	0.232648		0.189789		0.914038		0.968205		0.993526
GO:0000506	glycosylphosphatidylinositol-N-acetylglucosaminyltransferase (GPI-GnT) complex	1	0	0	0	0	0	0.233	0.189	0.086	0.032	0.006	0	0	0	0	0	0.767352		0.810211		0.914038		0.968205		0.993526
GO:0000781	chromosome, telomeric region	1	1	0	0	0	0	0.233	0.189	0.086	0.032	0.006	4.29185	0	0	0	0	0.232648		0.810211		0.914038		0.968205		0.993526
GO:0019898	extrinsic to membrane	1	0	0	0	0	0	0.233	0.189	0.086	0.032	0.006	0	0	0	0	0	0.767352		0.810211		0.914038		0.968205		0.993526
GO:0000276	proton-transporting ATP synthase complex, coupling factor F(o) (sensu Eukaryota)	1	1	1	0	0	0	0.233	0.189	0.086	0.032	0.006	4.29185	5.29101	0	0	0	0.232648		0.189789		0.914038		0.968205		0.993526
Total		12117	2806	2288	1033	376	76
		12203	0.229943	0.187495	0.0846513	0.0308121	0.00622798
			0.233	0.189	0.086	0.032	0.006

## Sheet: biological process_light
GO name indicate the name of GO term.
Total is the number of times each GO term has been assigned in the genome.
Observed # is the number of times each a gene with each GO term assignment appears in the gene list at the selected FDR.
Expected # is the number of times each GO term is expected to appear in a gene list with the size of those at each selected FDR.
GO enrichment is the ratio of observed # over expected #.
p-value is the probability of the difference between observed and expected calculated according to the hypergeometric distribution.
p-valueof < 0.05 are marked with an asterick, p-values of <0.01 are marked with two as asterisks.
GO ID	GO name	Total	observed # in ≤0.05 (FDR)	observed # in ≤0.01 (FDR)	observed # in ≤0.0001(FDR)	observed # in ≤0.000001(FDR)	observed # in ≤0.0000001(FDR)	Expected # in ≤0.05 (FDR)	Expected # in ≤0.01 (FDR)	Expected # in ≤0.0001(FDR)	Expected # in ≤0.000001(FDR)	Expected # in ≤0.0000001(FDR)	GO enrichment at less than 0.05 FDR	GO enrichment at less than 0.01 FDR	GO enrichment at less than 0.0001 FDR	GO enrichment at less than 0.000001 FDR	GO enrichment at less than 0.00000001 FDR	p value # in ≤0.05 (FDR)		p value # in ≤0.01 (FDR)		p value # in ≤0.0001(FDR)		p value # in ≤0.000001(FDR)		p value # in ≤0.0000001(FDR)
GO:0015979	photosynthesis	32	32	32	29	23	11	6.944	5.792	3.136	1.408	0.352	4.60829	5.52486	9.24745	16.3352	31.25	5.49793e-22	**	1.71044e-24	**	1.67314e-26	**	7.65801e-25	**	1.94034e-14	**
GO:0009853	photorespiration	17	10	10	10	8	3	3.689	3.077	1.666	0.748	0.187	2.71076	3.24992	6.0024	10.6952	16.0428	0.000810946	**	0.000183177	**	7.49315e-07	**	2.06812e-07	**	0.000724629	**
GO:0015995	chlorophyll biosynthesis	30	18	17	13	12	2	6.51	5.43	2.94	1.32	0.33	2.76498	3.13076	4.42177	9.09091	6.06061	5.17606e-06	**	2.1657e-06	**	1.53321e-06	**	1.72802e-09	**	0.0372389	*
GO:0019252	starch biosynthesis	32	15	14	11	10	6	6.944	5.792	3.136	1.408	0.352	2.16014	2.41713	3.50765	7.10227	17.0455	0.000981318	**	0.000530331	**	0.000115287	**	5.78487e-07	**	1.02136e-06	**
GO:0009688	abscisic acid biosynthesis	41	15	12	9	8	2	8.897	7.421	4.018	1.804	0.451	1.68596	1.61703	2.23992	4.43459	4.43459	0.0122037	*	0.0301001	*	0.0106228	*	0.000280921	**	0.0623537
GO:0006510	ATP-dependent proteolysis	54	25	24	20	9	2	11.718	9.774	5.292	2.376	0.594	2.13347	2.45549	3.77929	3.78788	3.367	3.55323e-05	**	5.40472e-06	**	5.98531e-08	**	0.00039826	**	0.0945898
GO:0016036	cellular response to phosphate starvation	31	12	9	6	5	2	6.727	5.611	3.038	1.364	0.341	1.78386	1.60399	1.97498	3.66569	5.8651	0.0147336	*	0.0523321		0.0491672	*	0.0083395	**	0.0393807	*
GO:0009416	response to light stimulus	217	75	65	41	25	4	47.089	39.277	21.266	9.548	2.387	1.59273	1.65491	1.92796	2.61835	1.67574	4.25207e-06	**	7.26643e-06	**	1.6685e-05	**	6.55191e-06	**	0.1208
GO:0006839	mitochondrial transport	62	21	17	14	7	3	13.454	11.222	6.076	2.728	0.682	1.56087	1.51488	2.30415	2.56598	4.39883	0.0094173	**	0.0224707	*	0.00151022	**	0.0125694	*	0.024862	*
GO:0009909	regulation of flower development	37	12	11	6	4	0	8.029	6.697	3.626	1.628	0.407	1.49458	1.64253	1.65472	2.457	0	0.0446145	*	0.0327552	*	0.0837641		0.0546481		0.669545
GO:0009753	response to jasmonic acid stimulus	94	24	18	12	10	3	20.398	17.014	9.212	4.136	1.034	1.17659	1.05795	1.30265	2.41779	2.90135	0.0637288		0.100943		0.0791619		0.00521701	**	0.0624675
GO:0009658	chloroplast organization and biogenesis	47	18	16	11	5	0	10.199	8.507	4.606	2.068	0.517	1.76488	1.8808	2.38819	2.41779	0	0.00430324	**	0.00413288	**	0.00333754	**	0.0369958	*	0.60069
GO:0045941	positive regulation of transcription	66	15	13	10	7	2	14.322	11.946	6.468	2.904	0.726	1.04734	1.08823	1.54607	2.41047	2.75482	0.114316		0.116425		0.0530481		0.0166675	*	0.124578
GO:0006096	glycolysis	57	27	22	13	6	4	12.369	10.317	5.586	2.508	0.627	2.18288	2.1324	2.32725	2.39234	6.37959	1.08809e-05	**	0.000151655	**	0.00196504	**	0.025503	*	0.00295912	**
GO:0005975	carbohydrate metabolism	105	27	25	16	11	7	22.785	19.005	10.29	4.62	1.155	1.18499	1.31544	1.55491	2.38095	6.06061	0.0551428		0.0314778	*	0.0230132	*	0.00400152	**	0.000126355	**
GO:0016126	sterol biosynthesis	39	14	13	8	4	1	8.463	7.059	3.822	1.716	0.429	1.65426	1.84162	2.09314	2.331	2.331	0.0170886	*	0.0102103	*	0.0211671	*	0.0622689		0.278757
GO:0006825	copper ion transport	31	8	7	5	3	2	6.727	5.611	3.038	1.364	0.341	1.18924	1.24755	1.64582	2.19941	5.8651	0.139825		0.1393		0.104732		0.106777		0.0393807	*
GO:0009411	response to UV	96	35	32	24	9	0	20.832	17.376	9.408	4.224	1.056	1.68011	1.84162	2.55102	2.13068	0	0.000367606	**	0.000148517	**	8.91636e-06	**	0.0151002	*	0.35274
GO:0009695	jasmonic acid biosynthesis	65	18	15	9	6	1	14.105	11.765	6.37	2.86	0.715	1.27614	1.27497	1.41287	2.0979	1.3986	0.0576515		0.0706707		0.0822475		0.0406929	*	0.350694
GO:0007623	circadian rhythm	71	28	25	17	6	0	15.407	12.851	6.958	3.124	0.781	1.81736	1.94537	2.44323	1.92061	0	0.000324946	**	0.000285542	**	0.000269447	**	0.0540509		0.462878
GO:0006970	response to osmotic stress	37	9	9	7	3	2	8.029	6.697	3.626	1.628	0.407	1.12094	1.34389	1.9305	1.84275	4.914	0.140836		0.0973074		0.0401807	*	0.14134		0.0528735
GO:0009813	flavonoid biosynthesis	126	30	28	17	10	0	27.342	22.806	12.348	5.544	1.386	1.09721	1.22775	1.37674	1.80375	0	0.0709835		0.0434579	*	0.0424864	*	0.026909	*	0.254502
GO:0010193	response to ozone	38	13	11	5	3	1	8.246	6.878	3.724	1.672	0.418	1.57652	1.5993	1.34264	1.79426	2.39234	0.0282861	*	0.0377486	*	0.150578		0.146778		0.274561
GO:0008152	metabolism	263	79	66	48	20	6	57.071	47.603	25.774	11.572	2.893	1.38424	1.38647	1.86234	1.72831	2.07397	0.000357198	**	0.00106363	**	9.19669e-06	**	0.00578215	**	0.0416553	*
GO:0006396	RNA processing	66	21	17	11	5	2	14.322	11.946	6.468	2.904	0.726	1.46628	1.42307	1.70068	1.72176	2.75482	0.0171423	*	0.0343718	*	0.0292375	*	0.0926508		0.124578
GO:0016051	carbohydrate biosynthesis	53	13	10	5	4	2	11.501	9.593	5.194	2.332	0.583	1.13034	1.04243	0.962649	1.71527	3.43053	0.112205		0.137667		0.18385		0.118965		0.0920736
GO:0009744	response to sucrose stimulus	124	34	26	12	9	4	26.908	22.444	12.152	5.456	1.364	1.26356	1.15844	0.987492	1.64956	2.93255	0.0259202	*	0.0635527		0.120519		0.0477091	*	0.0342745	*
GO:0006118	electron transport	351	93	81	51	25	7	76.167	63.531	34.398	15.444	3.861	1.221	1.27497	1.48264	1.61875	1.813	0.0049199	**	0.00325039	**	0.00109337	**	0.0052415	**	0.049474	*
GO:0006979	response to oxidative stress	116	32	27	14	8	3	25.172	20.996	11.368	5.104	1.276	1.27125	1.28596	1.23153	1.5674	2.3511	0.0270705	*	0.0331376	*	0.0819847		0.067077		0.0932163
GO:0006810	transport	218	69	58	35	15	6	47.306	39.458	21.364	9.592	2.398	1.45859	1.46992	1.63827	1.5638	2.50209	0.000169817	**	0.000504196	**	0.0011156	**	0.0252997	*	0.0216085	*
GO:0006857	oligopeptide transport	103	35	31	18	7	2	22.351	18.643	10.094	4.532	1.133	1.56593	1.66282	1.78324	1.54457	1.76523	0.00136134	**	0.00110307	**	0.0057941	**	0.0820066		0.204646
GO:0005983	starch catabolism	30	9	8	5	2	0	6.51	5.43	2.94	1.32	0.33	1.38249	1.4733	1.70068	1.51515	0	0.0897482		0.0838368		0.097356		0.237346		0.722369
GO:0006813	potassium ion transport	61	17	12	6	4	1	13.237	11.041	5.978	2.684	0.671	1.28428	1.08686	1.00368	1.49031	1.49031	0.0596453		0.121759		0.169314		0.148534		0.343672
GO:0005992	trehalose biosynthesis	31	6	5	3	2	1	6.727	5.611	3.038	1.364	0.341	0.891928	0.891107	0.987492	1.46628	2.93255	0.16981		0.183497		0.235763		0.242669		0.241591
GO:0006457	protein folding	223	54	48	24	14	1	48.391	40.363	21.854	9.812	2.453	1.11591	1.18921	1.0982	1.42682	0.407664	0.0416705	*	0.0283257	*	0.0766299		0.0455753	*	0.216475
GO:0009790	embryonic development	32	9	6	3	2	0	6.944	5.792	3.136	1.408	0.352	1.29608	1.03591	0.956633	1.42045	0	0.107883		0.177474		0.234703		0.247577		0.706866
GO:0006874	calcium ion homeostasis	32	8	6	6	2	1	6.944	5.792	3.136	1.408	0.352	1.15207	1.03591	1.91327	1.42045	2.84091	0.145977		0.177474		0.0546005		0.247577		0.246703
GO:0009408	response to heat	212	66	58	25	13	4	46.004	38.372	20.776	9.328	2.332	1.43466	1.51152	1.20331	1.39365	1.71527	0.000354884	**	0.000253808	**	0.0535854		0.0554394		0.116056
GO:0015833	peptide transport	50	17	15	7	3	1	10.85	9.05	4.9	2.2	0.55	1.56682	1.65746	1.42857	1.36364	1.81818	0.0160993	*	0.0153711	*	0.102403		0.199935		0.317299
GO:0009407	toxin catabolism	67	15	14	10	4	1	14.539	12.127	6.566	2.948	0.737	1.03171	1.15445	1.523	1.35685	1.35685	0.115326		0.101006		0.0562634		0.167049		0.353743
GO:0009269	response to desiccation	101	16	14	10	6	1	21.917	18.281	9.898	4.444	1.111	0.730027	0.765822	1.01031	1.35014	0.90009	0.0359085	*	0.0587345		0.131945		0.126059		0.368985
GO:0006635	fatty acid beta-oxidation	34	5	5	2	2	0	7.378	6.154	3.332	1.496	0.374	0.67769	0.81248	0.60024	1.3369	0	0.111036		0.164871		0.19915		0.256168		0.691695
GO:0016132	brassinosteroid biosynthesis	34	9	9	5	2	0	7.378	6.154	3.332	1.496	0.374	1.21984	1.46246	1.5006	1.3369	0	0.123693		0.0747424		0.125973		0.256168		0.691695
GO:0008219	cell death	86	21	19	11	5	1	18.662	15.566	8.428	3.784	0.946	1.12528	1.22061	1.30517	1.32135	1.05708	0.0832936		0.0670774		0.0852275		0.148351		0.36963
GO:0006633	fatty acid biosynthesis	71	32	28	13	4	3	15.407	12.851	6.958	3.124	0.781	2.07698	2.17882	1.86835	1.28041	3.84123	6.50195e-06	**	1.42274e-05	**	0.0110799	*	0.177232		0.0341088	*
GO:0006865	amino acid transport	72	20	16	9	4	0	15.624	13.032	7.056	3.168	0.792	1.28008	1.22775	1.27551	1.26263	0	0.0500471		0.076606		0.1066		0.179489		0.457876
GO:0030163	protein catabolism	55	12	9	5	3	1	11.935	9.955	5.39	2.42	0.605	1.00545	0.904068	0.927644	1.23967	1.65289	0.129401		0.135824		0.181395		0.21422		0.330652
GO:0010017	red or far red light signaling pathway	37	12	12	8	2	0	8.029	6.697	3.626	1.628	0.407	1.49458	1.79185	2.20629	1.2285	0	0.0446145	*	0.0157003	*	0.0163138	*	0.266091		0.669545
GO:0010119	regulation of stomatal movement	38	5	5	5	2	1	8.246	6.878	3.724	1.672	0.418	0.606355	0.726956	1.34264	1.19617	2.39234	0.075228		0.133564		0.150578		0.268642		0.274561
GO:0019722	calcium-mediated signaling	38	7	6	5	2	1	8.246	6.878	3.724	1.672	0.418	0.848896	0.872347	1.34264	1.19617	2.39234	0.145527		0.162772		0.150578		0.268642		0.274561
GO:0006412	protein biosynthesis	285	101	80	38	15	0	61.845	51.585	27.93	12.54	3.135	1.63312	1.55084	1.36054	1.19617	0	3.37734e-08	**	1.03903e-05	**	0.0107483	*	0.0810734		0.0448322	*
GO:0007046	ribosome biogenesis	76	28	24	9	4	0	16.492	13.756	7.448	3.344	0.836	1.69779	1.74469	1.20838	1.19617	0	0.0010346	**	0.00180255	**	0.118241		0.187331		0.438403
GO:0009735	response to cytokinin stimulus	115	36	33	19	6	0	24.955	20.815	11.27	5.06	1.265	1.4426	1.5854	1.68589	1.18577	0	0.00457521	**	0.00176868	**	0.00807294	**	0.150132		0.286873
GO:0009816	defense response to pathogenic bacteria, incompatible interaction	96	14	11	7	5	3	20.832	17.376	9.408	4.224	1.056	0.672043	0.633057	0.744048	1.18371	2.84091	0.0237284	*	0.0251919	*	0.107237		0.166857		0.065168
GO:0006508	proteolysis	450	97	83	50	21	5	97.65	81.45	44.1	19.8	4.95	0.993344	1.01903	1.13379	1.06061	1.0101	0.04595	*	0.0481397	*	0.0388182	*	0.0851105		0.17761
GO:0006869	lipid transport	109	20	17	8	5	2	23.653	19.729	10.682	4.796	1.199	0.845559	0.861676	0.748923	1.04254	1.66806	0.0675108		0.0820617		0.0972017		0.178788		0.214917
GO:0009414	response to water deprivation	185	41	33	18	8	2	40.145	33.485	18.13	8.14	2.035	1.0213	0.985516	0.99283	0.982801	0.982801	0.0699196		0.0762655		0.0988268		0.143174		0.273111
GO:0009741	response to brassinosteroid stimulus	47	14	13	4	2	0	10.199	8.507	4.606	2.068	0.517	1.37268	1.52815	0.868432	0.967118	0	0.0547558		0.0357556	*	0.195399		0.276681		0.60069
GO:0009651	response to salt stress	97	28	26	14	4	1	21.049	17.557	9.506	4.268	1.067	1.33023	1.48089	1.47275	0.937207	0.937207	0.022681	*	0.00990206	**	0.0399306	*	0.198587		0.370071
GO:0007389	pattern specification	49	10	7	5	2	0	10.633	8.869	4.802	2.156	0.539	0.940468	0.789266	1.04123	0.927644	0	0.136883		0.124178		0.184411		0.275341		0.58779
GO:0009618	response to pathogenic bacteria	74	20	18	8	3	0	16.058	13.394	7.252	3.256	0.814	1.24549	1.34389	1.10314	0.921376	0	0.0579312		0.0443995	*	0.141764		0.22712		0.448034
GO:0009640	photomorphogenesis	100	25	23	11	4	1	21.7	18.1	9.8	4.4	1.1	1.15207	1.27072	1.12245	0.909091	0.909091	0.0674823		0.0445997	*	0.116888		0.196628		0.369312
GO:0006413	translational initiation	75	20	17	8	3	0	16.275	13.575	7.35	3.3	0.825	1.22888	1.2523	1.08844	0.909091	0	0.0618627		0.0670937		0.143172		0.226275		0.443192
GO:0010182	sugar mediated signaling	77	14	12	5	3	1	16.709	13.937	7.546	3.388	0.847	0.837872	0.861017	0.662603	0.885478	1.18064	0.087408		0.10456		0.106846		0.224228		0.364829
GO:0007568	aging	104	22	17	8	4	2	22.568	18.824	10.192	4.576	1.144	0.974832	0.903102	0.784929	0.874126	1.74825	0.0946978		0.0939755		0.110323		0.19293		0.206417
GO:0009058	biosynthesis	79	20	16	5	3	1	17.143	14.299	7.742	3.476	0.869	1.16666	1.11896	0.645828	0.863061	1.15075	0.0767954		0.0990084		0.0991774		0.221736		0.366286
GO:0009738	abscisic acid mediated signaling	134	39	34	24	5	1	29.078	24.254	13.132	5.896	1.474	1.34122	1.40183	1.8276	0.848033	0.678426	0.0100683	*	0.00899723	**	0.00141062	**	0.167743		0.34227
GO:0009737	response to abscisic acid stimulus	325	68	58	32	12	3	70.525	58.825	31.85	14.3	3.575	0.964197	0.985975	1.00471	0.839161	0.839161	0.0514959		0.0575388		0.0744908		0.0975538		0.217697
GO:0006499	N-terminal protein myristoylation	136	24	21	14	5	2	29.512	24.616	13.328	5.984	1.496	0.813229	0.853104	1.05042	0.835561	1.3369	0.0447016	*	0.066774		0.109985		0.165419		0.250357
GO:0009845	seed germination	83	15	14	8	3	0	18.011	15.023	8.134	3.652	0.913	0.832824	0.931904	0.983526	0.821468	0	0.0808376		0.111197		0.146913		0.215571		0.406289
GO:0042538	hyperosmotic salinity response	112	19	15	11	4	2	24.304	20.272	10.976	4.928	1.232	0.781764	0.739937	1.00219	0.811688	1.62338	0.0455417	*	0.0440267	*	0.125959		0.182442		0.219728
GO:0009611	response to wounding	226	40	31	13	8	2	49.042	40.906	22.148	9.944	2.486	0.815627	0.757835	0.58696	0.804505	0.804505	0.0225133	*	0.0155086	*	0.0100573	*	0.117443		0.261562
GO:0006629	lipid metabolism	86	18	16	8	3	1	18.662	15.566	8.428	3.784	0.946	0.964527	1.02788	0.949217	0.792812	1.05708	0.103792		0.109426		0.145116		0.210061		0.36963
GO:0009785	blue light signaling pathway	30	8	6	2	1	0	6.51	5.43	2.94	1.32	0.33	1.22888	1.10497	0.680272	0.757576	0	0.13249		0.173496		0.233144		0.359293		0.722369
GO:0030244	cellulose biosynthesis	30	8	5	4	1	0	6.51	5.43	2.94	1.32	0.33	1.22888	0.92081	1.36054	0.757576	0	0.13249		0.187991		0.172749		0.359293		0.722369
GO:0006950	response to stress	154	29	25	13	5	2	33.418	27.874	15.092	6.776	1.694	0.867796	0.896893	0.861384	0.737898	1.18064	0.0556913		0.0717938		0.0976968		0.139224		0.264445
GO:0006445	regulation of translation	31	5	4	2	1	1	6.727	5.611	3.038	1.364	0.341	0.743273	0.712885	0.658328	0.733138	2.93255	0.141308		0.15337		0.224833		0.355091		0.241591
GO:0009793	embryonic development (sensu Magnoliophyta)	248	45	36	17	8	1	53.816	44.888	24.304	10.912	2.728	0.836183	0.801996	0.699473	0.733138	0.366569	0.0248809	*	0.0224458	*	0.0261393	*	0.0935412		0.183345
GO:0005513	detection of calcium ion	31	6	5	4	1	1	6.727	5.611	3.038	1.364	0.341	0.891928	0.891107	1.31666	0.733138	2.93255	0.16981		0.183497		0.178947		0.355091		0.241591
GO:0009734	auxin mediated signaling pathway	64	10	8	3	2	0	13.888	11.584	6.272	2.816	0.704	0.720046	0.690608	0.478316	0.710227	0	0.0641575		0.0704122		0.072966		0.241927		0.499447
GO:0009911	positive regulation of flower development	98	23	16	9	3	1	21.266	17.738	9.604	4.312	1.078	1.08154	0.902018	0.93711	0.695733	0.927644	0.0868778		0.0972266		0.135699		0.182847		0.369856
GO:0006631	fatty acid metabolism	33	7	5	2	1	1	7.161	5.973	3.234	1.452	0.363	0.977517	0.8371	0.618429	0.688705	2.75482	0.167459		0.171779		0.20777		0.345773		0.251678
GO:0000911	cytokinesis by cell plate formation	33	6	4	1	1	0	7.161	5.973	3.234	1.452	0.363	0.837872	0.66968	0.309215	0.688705	0	0.156575		0.133661		0.119646		0.345773		0.69924
GO:0009926	auxin polar transport	99	21	19	12	3	0	21.483	17.919	9.702	4.356	1.089	0.977517	1.06033	1.23686	0.688705	0	0.0971529		0.097856		0.0916312		0.180337		0.341418
GO:0009699	phenylpropanoid biosynthesis	66	9	6	4	2	0	14.322	11.946	6.468	2.904	0.726	0.628404	0.50226	0.618429	0.688705	0	0.0346137	*	0.0196883	*	0.111527		0.235454		0.488714
GO:0009684	indoleacetic acid biosynthesis	34	5	5	3	1	0	7.378	6.154	3.332	1.496	0.374	0.67769	0.81248	0.90036	0.668449	0	0.111036		0.164871		0.230463		0.340726		0.691695
GO:0009809	lignin biosynthesis	106	21	17	9	3	1	23.002	19.186	10.388	4.664	1.166	0.912964	0.886063	0.866384	0.643225	0.857633	0.0864802		0.0894921		0.124233		0.16233		0.366823
GO:0009615	response to virus	36	6	5	2	1	0	7.812	6.516	3.528	1.584	0.396	0.768049	0.767342	0.566893	0.631313	0	0.132132		0.149695		0.182007		0.330008		0.676849
GO:0006470	protein amino acid dephosphorylation	36	13	13	11	1	1	7.812	6.516	3.528	1.584	0.396	1.66411	1.99509	3.11791	0.631313	2.52525	0.0196814	*	0.00528922	**	0.000356101	**	0.330008		0.265796
GO:0009636	response to toxin	37	14	11	7	1	0	8.029	6.697	3.626	1.628	0.407	1.74368	1.64253	1.9305	0.614251	0	0.0112796	*	0.0327552	*	0.0401807	*	0.324392		0.669545
GO:0009409	response to cold	186	37	32	14	5	2	40.362	33.666	18.228	8.184	2.046	0.916704	0.950514	0.768049	0.610948	0.977517	0.0609689		0.0734067		0.0617765		0.0867536		0.273105
GO:0009733	response to auxin stimulus	300	48	40	17	8	0	65.1	54.3	29.4	13.2	3.3	0.737327	0.736648	0.578231	0.606061	0	0.00278366	**	0.00535388	**	0.00339924	**	0.0428134	*	0.0380371	*
GO:0009627	systemic acquired resistance	75	12	10	6	2	0	16.275	13.575	7.35	3.3	0.825	0.737327	0.736648	0.816327	0.606061	0	0.0576235		0.0716393		0.145239		0.203932		0.443192
GO:0045449	regulation of transcription	751	134	113	61	20	2	162.967	135.931	73.598	33.044	8.261	0.822252	0.831304	0.828827	0.605254	0.242101	0.00110529	**	0.00307127	**	0.0151015	*	0.00425521	**	0.00916875	**
GO:0006418	tRNA aminoacylation for protein translation	38	15	13	5	1	0	8.246	6.878	3.724	1.672	0.418	1.81906	1.89008	1.34264	0.598086	0	0.0061957	**	0.00831212	**	0.150578		0.318638		0.662319
GO:0007165	signal transduction	269	36	32	17	7	0	58.373	48.689	26.362	11.836	2.959	0.616723	0.657233	0.644868	0.591416	0	0.000147412	**	0.00145181	**	0.0124369	*	0.0472447	*	0.0534176
GO:0000074	regulation of progression through cell cycle	82	15	12	2	2	0	17.794	14.842	8.036	3.608	0.902	0.842981	0.808516	0.24888	0.554324	0	0.0846		0.0866426		0.00836025	**	0.178614		0.410729
GO:0010093	specification of floral organ identity	42	4	2	1	1	0	9.114	7.602	4.116	1.848	0.462	0.438885	0.263089	0.242954	0.541126	0	0.0226985	*	0.00943674	**	0.0602303		0.294672		0.634187
GO:0007186	G-protein coupled receptor protein signaling pathway	43	12	10	7	1	0	9.331	7.783	4.214	1.892	0.473	1.28604	1.28485	1.66113	0.528541	0	0.0851821		0.100022		0.0678643		0.288536		0.627342
GO:0009740	gibberellic acid mediated signaling	86	11	10	5	2	1	18.662	15.566	8.428	3.784	0.946	0.589433	0.642426	0.593261	0.528541	1.05708	0.0131327	*	0.0338054	*	0.0744829		0.164454		0.36963
GO:0010051	vascular tissue pattern formation (sensu Tracheophyta)	43	9	8	3	1	0	9.331	7.783	4.214	1.892	0.473	0.964527	1.02788	0.711913	0.528541	0	0.147081		0.154283		0.188129		0.288536		0.627342
GO:0006464	protein modification	43	11	9	4	1	0	9.331	7.783	4.214	1.892	0.473	1.17887	1.15637	0.949217	0.528541	0	0.115275		0.132873		0.204093		0.288536		0.627342
GO:0006904	vesicle docking during exocytosis	44	6	4	3	1	0	9.548	7.964	4.312	1.936	0.484	0.628404	0.50226	0.695733	0.516529	0	0.0675527		0.0490246	*	0.182135		0.282374		0.62057
GO:0009834	secondary cell wall biosynthesis (sensu Magnoliophyta)	44	9	6	5	1	0	9.548	7.964	4.312	1.936	0.484	0.942606	0.75339	1.15955	0.516529	0	0.144766		0.125264		0.175711		0.282374		0.62057
GO:0009736	cytokinin mediated signaling	47	12	12	7	1	0	10.199	8.507	4.606	2.068	0.517	1.17659	1.4106	1.51976	0.483559	0	0.109092		0.0600198		0.0877827		0.26387		0.60069
GO:0009908	flower development	143	30	17	10	3	1	31.031	25.883	14.014	6.292	1.573	0.966775	0.656802	0.713572	0.476796	0.635728	0.0800943		0.012649	*	0.0647655		0.076993		0.331266
GO:0006355	regulation of transcription, DNA-dependent	789	121	103	48	16	4	171.213	142.809	77.322	34.716	8.679	0.706722	0.721243	0.620781	0.460883	0.460883	1.0908e-06	**	2.02602e-05	**	4.63575e-05	**	0.000149167	**	0.0424475	*
GO:0006886	intracellular protein transport	99	8	6	6	2	0	21.483	17.919	9.702	4.356	1.089	0.372387	0.33484	0.618429	0.459137	0	0.000176723	**	0.000325128	**	0.0681422		0.122199		0.341418
GO:0006512	ubiquitin cycle	51	8	7	2	1	0	11.067	9.231	4.998	2.244	0.561	0.72287	0.758314	0.40016	0.445633	0	0.0845068		0.112153		0.0785244		0.239558		0.575167
GO:0010025	wax biosynthesis	51	14	10	3	1	0	11.067	9.231	4.998	2.244	0.561	1.26502	1.08331	0.60024	0.445633	0	0.0779087		0.13459		0.139247		0.239558		0.575167
GO:0009965	leaf morphogenesis	103	19	15	7	2	0	22.351	18.643	10.094	4.532	1.133	0.850074	0.804592	0.693481	0.441306	0	0.0722409		0.0694456		0.0866455		0.110689		0.326882
GO:0009613	response to pest, pathogen or parasite	156	12	9	5	3	1	33.852	28.236	15.288	6.864	1.716	0.354484	0.318742	0.327054	0.437063	0.582751	1.45328e-06	**	4.07095e-06	**	0.00112209	**	0.0560177		0.313807
GO:0006260	DNA replication	52	9	6	2	1	0	11.284	9.412	5.096	2.288	0.572	0.79759	0.637484	0.392465	0.437063	0	0.106035		0.0728299		0.073667		0.233603		0.568956
GO:0009742	brassinosteroid mediated signaling	53	14	11	5	1	1	11.501	9.593	5.194	2.332	0.583	1.21729	1.14667	0.962649	0.428816	1.71527	0.0888391		0.119173		0.18385		0.227712		0.325597
GO:0030001	metal ion transport	54	12	10	3	1	0	11.718	9.774	5.292	2.376	0.594	1.02407	1.02312	0.566893	0.420875	0	0.129212		0.138322		0.121753		0.221889		0.556736
GO:0000910	cytokinesis	54	7	5	1	1	0	11.718	9.774	5.292	2.376	0.594	0.597372	0.511561	0.188964	0.420875	0	0.0406309	*	0.0341844	*	0.0224718	*	0.221889		0.556736
GO:0009686	gibberellic acid biosynthesis	54	7	5	3	1	0	11.718	9.774	5.292	2.376	0.594	0.597372	0.511561	0.566893	0.420875	0	0.0406309	*	0.0341844	*	0.121753		0.221889		0.556736
GO:0009867	jasmonic acid mediated signaling pathway	55	4	2	1	1	0	11.935	9.955	5.39	2.42	0.605	0.335149	0.200904	0.185529	0.413223	0	0.0028618	**	0.00120296	**	0.0206452	*	0.216142		0.550724
GO:0009739	response to gibberellic acid stimulus	56	8	6	2	1	1	12.152	10.136	5.488	2.464	0.616	0.658328	0.591949	0.364431	0.405844	1.62338	0.0554178		0.0521408		0.0566466		0.210473		0.333041
GO:0006350	transcription	56	13	8	3	1	0	12.152	10.136	5.488	2.464	0.616	1.06978	0.789266	0.546647	0.405844	0	0.120987		0.1121		0.110725		0.210473		0.544777
GO:0009630	gravitropism	57	4	3	1	1	0	12.369	10.317	5.586	2.508	0.627	0.323389	0.290782	0.179019	0.398724	0	0.00203025	**	0.00352327	**	0.017408	*	0.204887		0.538894
GO:0007169	transmembrane receptor protein tyrosine kinase signaling pathway	430	43	32	14	7	0	93.31	77.83	42.14	18.92	4.73	0.460829	0.411153	0.332226	0.369979	0	5.47146e-11	**	8.10658e-11	**	1.06868e-07	**	0.000945504	**	0.00911624	**
GO:0016481	negative regulation of transcription	62	13	13	7	1	0	13.454	11.222	6.076	2.728	0.682	0.966255	1.15844	1.15207	0.366569	0	0.122531		0.105272		0.146701		0.17831		0.510414
GO:0009825	multidimensional cell growth	64	9	5	2	1	0	13.888	11.584	6.272	2.816	0.704	0.648041	0.43163	0.318878	0.355114	0	0.0420339	*	0.0111174	*	0.0325015	*	0.168352		0.499447
GO:0009723	response to ethylene stimulus	131	16	15	9	2	1	28.427	23.711	12.838	5.764	1.441	0.562845	0.632618	0.701044	0.346981	0.693963	0.00198937	**	0.0118915	*	0.0680142		0.0513758		0.345679
GO:0006281	DNA repair	66	18	14	5	1	0	14.322	11.946	6.468	2.904	0.726	1.25681	1.17194	0.773036	0.344353	0	0.0620769		0.0975871		0.15011		0.158793		0.488714
GO:0006812	cation transport	66	17	14	5	1	0	14.322	11.946	6.468	2.904	0.726	1.18699	1.17194	0.773036	0.344353	0	0.0823117		0.0975871		0.15011		0.158793		0.488714
GO:0009621	response to pathogenic fungi	69	15	13	5	1	0	14.973	12.489	6.762	3.036	0.759	1.0018	1.04092	0.739426	0.329381	0	0.115904		0.120761		0.138585		0.145213		0.473045
GO:0009873	ethylene mediated signaling pathway	76	8	8	2	1	0	16.492	13.756	7.448	3.344	0.836	0.485084	0.581564	0.268528	0.299043	0	0.00547882	**	0.027121	*	0.0133254	*	0.117032		0.438403
GO:0048366	leaf development	78	15	12	9	1	0	16.926	14.118	7.644	3.432	0.858	0.886211	0.849979	1.17739	0.291375	0	0.0987015		0.101155		0.123206		0.109854		0.428978
GO:0030154	cell differentiation	78	16	14	4	1	1	16.926	14.118	7.644	3.432	0.858	0.945291	0.991642	0.523286	0.291375	1.1655	0.10778		0.117051		0.0640745		0.109854		0.365587
GO:0009832	cell wall biosynthesis (sensu Magnoliophyta)	89	17	12	6	1	0	19.313	16.109	8.722	3.916	0.979	0.880236	0.744925	0.687916	0.255363	0	0.089208		0.0611217		0.0990662		0.0767063		0.380636
GO:0006468	protein amino acid phosphorylation	808	93	70	29	9	0	175.336	146.248	79.184	35.552	8.888	0.53041	0.478639	0.366236	0.25315	0	8.26074e-15	**	5.50093e-15	**	6.35905e-12	**	5.57155e-08	**	0.000137355	**
GO:0048364	root development	91	16	14	6	1	0	19.747	16.471	8.918	4.004	1.001	0.81025	0.849979	0.672797	0.24975	0	0.067719		0.0905713		0.0924677		0.0717289		0.372449
GO:0009626	hypersensitive response	308	24	19	4	3	0	66.836	55.748	30.184	13.552	3.388	0.359088	0.340819	0.132521	0.22137	0	2.19625e-11	**	4.74455e-10	**	7.43758e-10	**	0.000478259	**	0.0348434	*
GO:0006952	defense response	827	77	58	20	7	2	179.459	149.687	81.046	36.388	9.097	0.429067	0.387475	0.246773	0.192371	0.219853	3.90718e-22	**	4.44209e-21	**	1.72444e-17	**	1.41532e-09	**	0.00478566	**
GO:0009826	unidimensional cell growth	275	44	35	10	2	0	59.675	49.775	26.95	12.1	3.025	0.737327	0.703164	0.371058	0.165289	0	0.00377819	**	0.00365617	**	6.19558e-05	**	0.000358061	**	0.0500213
GO:0006511	ubiquitin-dependent protein catabolism	351	52	33	11	2	0	76.167	63.531	34.398	15.444	3.861	0.68271	0.519431	0.319786	0.1295	0	0.000264746	**	1.6967e-06	**	9.36732e-07	**	1.90822e-05	**	0.0217369	*
GO:0007275	development	214	28	20	4	0	0	46.438	38.734	20.972	9.416	2.354	0.602954	0.516342	0.19073	0	0	0.000405393	**	0.000131365	**	2.98795e-06	**	6.9685e-05	**	0.0974767
GO:0009814	defense response to pathogen, incompatible interaction	153	6	4	0	0	0	33.201	27.693	14.994	6.732	1.683	0.180717	0.144441	0	0	0	3.71647e-10	**	2.49955e-09	**	1.3754e-07	**	0.00107547	**	0.189654
GO:0009751	response to salicylic acid stimulus	132	10	6	0	0	0	28.644	23.892	12.936	5.808	1.452	0.349113	0.25113	0	0	0	7.56617e-06	**	2.52029e-06	**	1.20984e-06	**	0.00275476	**	0.238407
GO:0048527	lateral root development	113	10	5	1	0	0	24.521	20.453	11.074	4.972	1.243	0.407814	0.244463	0.0903016	0	0	0.000159729	**	1.10327e-05	**	0.000106342	**	0.00644722	**	0.293185
GO:0007166	cell surface receptor linked signal transduction	100	9	4	0	0	0	21.7	18.1	9.8	4.4	1.1	0.414747	0.220994	0	0	0	0.000427215	**	1.88467e-05	**	3.31219e-05	**	0.0115315	*	0.337724
GO:0009910	negative regulation of flower development	81	19	15	6	0	0	17.577	14.661	7.938	3.564	0.891	1.08096	1.02312	0.755858	0	0	0.0970474		0.113172		0.126168		0.0269595	*	0.415217
GO:0009934	regulation of meristem organization	62	7	3	1	0	0	13.454	11.222	6.076	2.728	0.682	0.520291	0.267332	0.164582	0	0	0.0158986	*	0.00167178	**	0.0113052	*	0.0629888		0.510414
GO:0009887	organ morphogenesis	56	8	6	1	0	0	12.152	10.136	5.488	2.464	0.616	0.658328	0.591949	0.182216	0	0	0.0554178		0.0521408		0.0189607	*	0.0823362		0.544777
GO:0009556	microsporogenesis	56	3	0	0	0	0	12.152	10.136	5.488	2.464	0.616	0.246873	0	0	0	0	0.000655348	**	1.34488e-05	**	0.00311523	**	0.0823362		0.544777
GO:0010105	negative regulation of ethylene mediated signaling pathway	52	8	6	0	0	0	11.284	9.412	5.096	2.288	0.572	0.708968	0.637484	0	0	0	0.0781827		0.0728299		0.00470668	**	0.09843		0.568956
GO:0000398	nuclear mRNA splicing, via spliceosome	48	3	3	1	0	0	10.416	8.688	4.704	2.112	0.528	0.288018	0.345304	0.212585	0	0	0.00290499	**	0.0126407	*	0.0370833	*	0.117666		0.594205
GO:0009860	pollen tube growth	48	7	5	3	0	0	10.416	8.688	4.704	2.112	0.528	0.672043	0.575506	0.637755	0	0	0.0734158		0.0615464		0.157534		0.117666		0.594205
GO:0010150	leaf senescence	48	8	8	1	0	0	10.416	8.688	4.704	2.112	0.528	0.768049	0.92081	0.212585	0	0	0.104382		0.147645		0.0370833	*	0.117666		0.594205
GO:0050832	defense response to fungi	46	7	4	2	0	0	9.982	8.326	4.508	2.024	0.506	0.701262	0.480423	0.443656	0	0	0.087088		0.0394833	*	0.106716		0.12865		0.607245
GO:0009639	response to red or far red light	44	4	4	2	0	0	9.548	7.964	4.312	1.936	0.484	0.418936	0.50226	0.463822	0	0	0.016867	*	0.0490246	*	0.119864		0.140658		0.62057
GO:0042335	cuticle biosynthesis	44	8	4	0	0	0	9.548	7.964	4.312	1.936	0.484	0.837872	0.50226	0	0	0	0.130512		0.0490246	*	0.0107418	*	0.140658		0.62057
GO:0016049	cell growth	42	8	7	3	0	0	9.114	7.602	4.116	1.848	0.462	0.87777	0.92081	0.728863	0	0	0.141802		0.158283		0.193989		0.153786		0.634187
GO:0010200	response to chitin	41	4	3	0	0	0	8.897	7.421	4.018	1.804	0.451	0.44959	0.404258	0	0	0	0.0262362	*	0.031659	*	0.0146363	*	0.160802		0.641106
GO:0007010	cytoskeleton organization and biogenesis	41	8	7	0	0	0	8.897	7.421	4.018	1.804	0.451	0.899179	0.943269	0	0	0	0.146622		0.16112		0.0146363	*	0.160802		0.641106
GO:0006071	glycerol metabolism	40	5	4	0	0	0	8.68	7.24	3.92	1.76	0.44	0.576037	0.552486	0	0	0	0.0604341		0.0735195		0.0162261	*	0.168138		0.648101
GO:0042828	response to pathogen	40	5	4	3	0	0	8.68	7.24	3.92	1.76	0.44	0.576037	0.552486	0.765306	0	0	0.0604341		0.0735195		0.205139		0.168138		0.648101
GO:0009664	cell wall organization and biogenesis (sensu Magnoliophyta)	40	6	4	2	0	0	8.68	7.24	3.92	1.76	0.44	0.691244	0.552486	0.510204	0	0	0.0978059		0.0735195		0.149238		0.168138		0.648101
GO:0016192	vesicle-mediated transport	39	2	1	0	0	0	8.463	7.059	3.822	1.716	0.429	0.236323	0.141663	0	0	0	0.00406618	**	0.00351454	**	0.0179884	*	0.175808		0.655172
GO:0001666	response to hypoxia	39	7	6	2	0	0	8.463	7.059	3.822	1.716	0.429	0.82713	0.849979	0.523286	0	0	0.138856		0.15748		0.157162		0.175808		0.655172
GO:0009933	meristem organization	38	6	3	1	0	0	8.246	6.878	3.724	1.672	0.418	0.727626	0.436173	0.268528	0	0	0.11478		0.0456861	*	0.0822997		0.183827		0.662319
GO:0009828	cell wall loosening (sensu Magnoliophyta)	38	5	4	1	0	0	8.246	6.878	3.724	1.672	0.418	0.606355	0.581564	0.268528	0	0	0.075228		0.0886222		0.0822997		0.183827		0.662319
GO:0009598	detection of pathogenic bacteria	38	3	1	1	0	0	8.246	6.878	3.724	1.672	0.418	0.363813	0.145391	0.268528	0	0	0.016418	*	0.00418402	**	0.0822997		0.183827		0.662319
GO:0030036	actin cytoskeleton organization and biogenesis	36	9	8	0	0	0	7.812	6.516	3.528	1.584	0.396	1.15207	1.22775	0	0	0	0.136117		0.130579		0.0245088	*	0.20098		0.676849
GO:0006944	membrane fusion	36	4	3	1	0	0	7.812	6.516	3.528	1.584	0.396	0.512033	0.460405	0.283447	0	0	0.0519225		0.0577119		0.0958145		0.20098		0.676849
GO:0009831	cell wall modification during multidimensional cell growth (sensu Magnoliophyta)	35	4	3	1	0	0	7.595	6.335	3.43	1.54	0.385	0.526662	0.47356	0.291545	0	0	0.0589584		0.0646296		0.103264		0.210147		0.684232
GO:0006805	xenobiotic metabolism	34	13	10	6	0	0	7.378	6.154	3.332	1.496	0.374	1.762	1.62496	1.80072	0	0	0.0128865	*	0.0413528	*	0.065971		0.219731		0.691695
GO:0042178	xenobiotic catabolism	34	13	10	6	0	0	7.378	6.154	3.332	1.496	0.374	1.762	1.62496	1.80072	0	0	0.0128865	*	0.0413528	*	0.065971		0.219731		0.691695
GO:0009638	phototropism	34	7	7	4	0	0	7.378	6.154	3.332	1.496	0.374	0.948767	1.13747	1.20048	0	0	0.165102		0.156398		0.193691		0.219731		0.691695
GO:0016567	protein ubiquitination	33	2	2	1	0	0	7.161	5.973	3.234	1.452	0.363	0.279291	0.33484	0.309215	0	0	0.0125988	*	0.0350988	*	0.119646		0.229753		0.69924
GO:0016441	posttranscriptional gene silencing	33	6	5	0	0	0	7.161	5.973	3.234	1.452	0.363	0.837872	0.8371	0	0	0	0.156575		0.171779		0.0333914	*	0.229753		0.69924
GO:0048481	ovule development	33	2	1	0	0	0	7.161	5.973	3.234	1.452	0.363	0.279291	0.16742	0	0	0	0.0125988	*	0.00989235	**	0.0333914	*	0.229753		0.69924
GO:0015031	protein transport	33	9	6	2	0	0	7.161	5.973	3.234	1.452	0.363	1.25681	1.00452	0.618429	0	0	0.116154		0.177583		0.20777		0.229753		0.69924
GO:0007346	regulation of progression through mitotic cell cycle	32	5	4	0	0	0	6.944	5.792	3.136	1.408	0.352	0.720046	0.690608	0	0	0	0.131114		0.143487		0.037017	*	0.240231		0.706866
GO:0009788	negative regulation of abscisic acid mediated signaling	32	9	7	4	0	0	6.944	5.792	3.136	1.408	0.352	1.29608	1.20856	1.27551	0	0	0.107883		0.145983		0.184512		0.240231		0.706866
GO:0010087	vascular tissue development (sensu Tracheophyta)	32	6	6	3	0	0	6.944	5.792	3.136	1.408	0.352	0.864055	1.03591	0.956633	0	0	0.163628		0.177474		0.234703		0.240231		0.706866
GO:0010102	lateral root morphogenesis	31	6	5	2	0	0	6.727	5.611	3.038	1.364	0.341	0.891928	0.891107	0.658328	0	0	0.16981		0.183497		0.224833		0.251186		0.714576
GO:0009620	response to fungi	31	2	1	0	0	0	6.727	5.611	3.038	1.364	0.341	0.297309	0.178221	0	0	0	0.0181086	*	0.0138711	*	0.0410362	*	0.251186		0.714576
GO:0006397	mRNA processing	30	5	4	2	0	0	6.51	5.43	2.94	1.32	0.33	0.768049	0.736648	0.680272	0	0	0.151382		0.163176		0.233144		0.262641		0.722369
GO:0016117	carotenoid biosynthesis	29	18	15	13	10	3	6.293	5.249	2.842	1.276	0.319	2.86032	2.85769	4.57424	7.83699	9.40439	2.64288e-06	**	3.50938e-05	**	9.62613e-07	**	2.05074e-07	**	0.00342347	**
GO:0006800	oxygen and reactive oxygen species metabolism	29	13	12	6	4	1	6.293	5.249	2.842	1.276	0.319	2.06579	2.28615	2.11119	3.1348	3.1348	0.00319816	**	0.00217464	**	0.0389626	*	0.0280419	*	0.230943
GO:0010154	fruit development	29	7	5	3	1	1	6.293	5.249	2.842	1.276	0.319	1.11235	0.952562	1.05559	0.783699	3.1348	0.162797		0.191358		0.235467		0.363139		0.230943
GO:0009617	response to bacteria	29	14	12	5	2	1	6.293	5.249	2.842	1.276	0.319	2.22469	2.28615	1.75932	1.5674	3.1348	0.00101168	**	0.00217464	**	0.089919		0.231606		0.230943
GO:0007015	actin filament organization	29	5	4	2	1	0	6.293	5.249	2.842	1.276	0.319	0.794534	0.76205	0.70373	0.783699	0	0.161134		0.172751		0.241205		0.363139		0.730247
GO:0007017	microtubule-based process	29	6	5	0	0	0	6.293	5.249	2.842	1.276	0.319	0.95344	0.952562	0	0	0	0.178723		0.191358		0.0504304		0.274617		0.730247
GO:0048441	petal development	29	6	2	1	0	0	6.293	5.249	2.842	1.276	0.319	0.95344	0.381025	0.351865	0	0	0.178723		0.0601198		0.15877		0.274617		0.730247
GO:0001708	cell fate specification	29	1	0	0	0	0	6.293	5.249	2.842	1.276	0.319	0.158907	0	0	0	0	0.00664088	**	0.00301159	**	0.0504304		0.274617		0.730247
GO:0006352	transcription initiation	28	8	8	5	5	2	6.076	5.068	2.744	1.232	0.308	1.31666	1.57853	1.82216	4.05844	6.49351	0.114753		0.0664073		0.0824769		0.00551087	**	0.0330639	*
GO:0010214	seed coat development	28	2	2	0	0	0	6.076	5.068	2.744	1.232	0.308	0.329164	0.394633	0	0	0	0.0306899	*	0.0683805		0.0559052		0.287139		0.738211
GO:0045045	secretory pathway	28	4	4	0	0	0	6.076	5.068	2.744	1.232	0.308	0.658328	0.789266	0	0	0	0.12795		0.181916		0.0559052		0.287139		0.738211
GO:0042023	DNA endoreduplication	28	8	7	2	1	0	6.076	5.068	2.744	1.232	0.308	1.31666	1.38122	0.728863	0.811688	0	0.114753		0.114284		0.248929		0.36659		0.738211
GO:0019748	secondary metabolism	28	5	4	0	0	0	6.076	5.068	2.744	1.232	0.308	0.82291	0.789266	0	0	0	0.17033		0.181916		0.0559052		0.287139		0.738211
GO:0006790	sulfur metabolism	28	15	14	9	6	0	6.076	5.068	2.744	1.232	0.308	2.46873	2.76243	3.27988	4.87013	0	0.000172545	**	0.000100298	**	0.000795962	**	0.000958806	**	0.738211
GO:0006888	ER to Golgi vesicle-mediated transport	27	2	0	0	0	0	5.859	4.887	2.646	1.188	0.297	0.341355	0	0	0	0	0.0364049	*	0.00449543	**	0.0619741		0.300232		0.746261
GO:0009718	anthocyanin biosynthesis	27	8	6	0	0	0	5.859	4.887	2.646	1.188	0.297	1.36542	1.22775	0	0	0	0.104678		0.157608		0.0619741		0.300232		0.746261
GO:0019827	stem cell maintenance	27	2	1	1	0	0	5.859	4.887	2.646	1.188	0.297	0.341355	0.204625	0.377929	0	0	0.0364049	*	0.0269152	*	0.181642		0.300232		0.746261
GO:0009807	lignan biosynthesis	27	3	2	1	0	0	5.859	4.887	2.646	1.188	0.297	0.512033	0.409249	0.377929	0	0	0.0841709		0.0775698		0.181642		0.300232		0.746261
GO:0006306	DNA methylation	27	3	2	0	0	0	5.859	4.887	2.646	1.188	0.297	0.512033	0.409249	0	0	0	0.0841709		0.0775698		0.0619741		0.300232		0.746261
GO:0006334	nucleosome assembly	26	4	4	0	0	0	5.642	4.706	2.548	1.144	0.286	0.708968	0.849979	0	0	0	0.152428		0.198196		0.0687016		0.313921		0.754398
GO:0048234	male gamete generation (sensu Magnoliophyta)	26	3	2	1	0	0	5.642	4.706	2.548	1.144	0.286	0.531726	0.424989	0.392465	0	0	0.0955723		0.0877427		0.193893		0.313921		0.754398
GO:0007049	cell cycle	26	4	3	1	0	0	5.642	4.706	2.548	1.144	0.286	0.708968	0.637484	0.392465	0	0	0.152428		0.155568		0.193893		0.313921		0.754398
GO:0010091	trichome branching (sensu Magnoliophyta)	26	3	3	0	0	0	5.642	4.706	2.548	1.144	0.286	0.531726	0.637484	0	0	0	0.0955723		0.155568		0.0687016		0.313921		0.754398
GO:0016310	phosphorylation	26	8	7	3	1	0	5.642	4.706	2.548	1.144	0.286	1.41794	1.48746	1.17739	0.874126	0	0.0940724		0.0947104		0.228162		0.372125		0.754398
GO:0016106	sesquiterpenoid biosynthesis	26	3	2	1	0	0	5.642	4.706	2.548	1.144	0.286	0.531726	0.424989	0.392465	0	0	0.0955723		0.0877427		0.193893		0.313921		0.754398
GO:0040029	regulation of gene expression, epigenetic	26	3	2	0	0	0	5.642	4.706	2.548	1.144	0.286	0.531726	0.424989	0	0	0	0.0955723		0.0877427		0.0687016		0.313921		0.754398
GO:0009624	response to nematode	26	2	2	2	0	0	5.642	4.706	2.548	1.144	0.286	0.354484	0.424989	0.784929	0	0	0.0430605	*	0.0877427		0.262971		0.313921		0.754398
GO:0015992	proton transport	26	6	6	3	2	0	5.642	4.706	2.548	1.144	0.286	1.06345	1.27497	1.17739	1.74825	0	0.180477		0.149725		0.228162		0.211883		0.754398
GO:0009960	endosperm development	26	6	4	0	0	0	5.642	4.706	2.548	1.144	0.286	1.06345	0.849979	0	0	0	0.180477		0.198196		0.0687016		0.313921		0.754398
GO:0009938	negative regulation of gibberellic acid mediated signaling	26	3	3	0	0	0	5.642	4.706	2.548	1.144	0.286	0.531726	0.637484	0	0	0	0.0955723		0.155568		0.0687016		0.313921		0.754398
GO:0009225	nucleotide-sugar metabolism	25	7	5	1	1	1	5.425	4.525	2.45	1.1	0.275	1.29032	1.10497	0.408163	0.909091	3.63636	0.133395		0.190575		0.206664		0.374111		0.207884
GO:0012501	programmed cell death	25	2	2	0	0	0	5.425	4.525	2.45	1.1	0.275	0.368664	0.441989	0	0	0	0.0507758		0.0989434		0.076159		0.328233		0.762624
GO:0045333	cellular respiration	25	3	2	2	0	0	5.425	4.525	2.45	1.1	0.275	0.552995	0.441989	0.816327	0	0	0.107995		0.0989434		0.269068		0.328233		0.762624
GO:0009637	response to blue light	25	7	7	4	0	0	5.425	4.525	2.45	1.1	0.275	1.29032	1.54696	1.63265	0	0	0.133395		0.0845307		0.133383		0.328233		0.762624
GO:0010261	organ senescence (sensu Magnoliophyta)	25	11	10	6	4	0	5.425	4.525	2.45	1.1	0.275	2.02765	2.20994	2.44898	3.63636	0	0.00728398	**	0.00622738	**	0.021915	*	0.0178399	*	0.762624
GO:0015692	lead ion transport	25	6	6	2	2	1	5.425	4.525	2.45	1.1	0.275	1.10599	1.32597	0.816327	1.81818	3.63636	0.17731		0.140672		0.269068		0.204485		0.207884
GO:0015802	basic amino acid transport	25	8	6	3	2	0	5.425	4.525	2.45	1.1	0.275	1.47465	1.32597	1.22449	1.81818	0	0.0831712		0.140672		0.223716		0.204485		0.762624
GO:0000038	very-long-chain fatty acid metabolism	25	4	3	0	0	0	5.425	4.525	2.45	1.1	0.275	0.737327	0.662983	0	0	0	0.164744		0.168109		0.076159		0.328233		0.762624
GO:0000087	M phase of mitotic cell cycle	24	5	4	0	0	0	5.208	4.344	2.352	1.056	0.264	0.960061	0.92081	0	0	0	0.19605		0.210191		0.0844256		0.343198		0.77094
GO:0016131	brassinosteroid metabolism	24	10	10	4	2	0	5.208	4.344	2.352	1.056	0.264	1.92012	2.30203	1.70068	1.89394	0	0.0147784	*	0.00456277	**	0.124182		0.196687		0.77094
GO:0006814	sodium ion transport	24	11	10	10	3	0	5.208	4.344	2.352	1.056	0.264	2.11214	2.30203	4.2517	2.84091	0	0.00520835	**	0.00456277	**	3.68462e-05	**	0.0656358		0.77094
GO:0009628	response to abiotic stimulus	24	12	12	10	3	0	5.208	4.344	2.352	1.056	0.264	2.30415	2.76243	4.2517	2.84091	0	0.00156208	**	0.000307596	**	3.68462e-05	**	0.0656358		0.77094
GO:0000226	microtubule cytoskeleton organization and biogenesis	24	2	1	0	0	0	5.208	4.344	2.352	1.056	0.264	0.384025	0.230203	0	0	0	0.0596731		0.0436235	*	0.0844256		0.343198		0.77094
GO:0010090	trichome morphogenesis (sensu Magnoliophyta)	24	10	7	0	0	0	5.208	4.344	2.352	1.056	0.264	1.92012	1.61142	0	0	0	0.0147784	*	0.0743327		0.0844256		0.343198		0.77094
GO:0051301	cell division	24	5	4	3	0	0	5.208	4.344	2.352	1.056	0.264	0.960061	0.92081	1.27551	0	0	0.19605		0.210191		0.218211		0.343198		0.77094
GO:0009631	cold acclimation	24	3	3	1	0	0	5.208	4.344	2.352	1.056	0.264	0.576037	0.690608	0.42517	0	0	0.121395		0.180713		0.219923		0.343198		0.77094
GO:0046777	protein amino acid autophosphorylation	24	6	6	3	0	0	5.208	4.344	2.352	1.056	0.264	1.15207	1.38122	1.27551	0	0	0.172106		0.130579		0.218211		0.343198		0.77094
GO:0040008	regulation of growth	24	0	0	0	0	0	5.208	4.344	2.352	1.056	0.264	0	0	0	0	0	0.00280761	**	0.00819799	**	0.0844256		0.343198		0.77094
GO:0040007	growth	24	6	5	4	3	1	5.208	4.344	2.352	1.056	0.264	1.15207	1.15101	1.70068	2.84091	3.78788	0.172106		0.186221		0.124182		0.0656358		0.201737
GO:0000162	tryptophan biosynthesis	24	9	8	4	2	0	5.208	4.344	2.352	1.056	0.264	1.72811	1.84162	1.70068	1.89394	0	0.0355713	*	0.0349589	*	0.124182		0.196687		0.77094
GO:0010158	abaxial cell fate specification	24	10	9	2	0	0	5.208	4.344	2.352	1.056	0.264	1.92012	2.07182	0.85034	0	0	0.0147784	*	0.0137513	*	0.274389		0.343198		0.77094
GO:0009944	polarity specification of adaxial/abaxial axis	24	4	4	1	0	0	5.208	4.344	2.352	1.056	0.264	0.768049	0.92081	0.42517	0	0	0.176759		0.210191		0.219923		0.343198		0.77094
GO:0010014	meristem initiation	24	5	3	1	0	0	5.208	4.344	2.352	1.056	0.264	0.960061	0.690608	0.42517	0	0	0.19605		0.180713		0.219923		0.343198		0.77094
GO:0009871	jasmonic acid and ethylene-dependent systemic resistance, ethylene mediated signaling pathway	24	8	5	2	0	0	5.208	4.344	2.352	1.056	0.264	1.5361	1.15101	0.85034	0	0	0.0722253		0.186221		0.274389		0.343198		0.77094
GO:0009958	positive gravitropism	24	2	2	1	0	0	5.208	4.344	2.352	1.056	0.264	0.384025	0.460405	0.42517	0	0	0.0596731		0.111201		0.219923		0.343198		0.77094
GO:0007140	male meiosis	24	2	1	0	0	0	5.208	4.344	2.352	1.056	0.264	0.384025	0.230203	0	0	0	0.0596731		0.0436235	*	0.0844256		0.343198		0.77094
GO:0009585	red, far-red light phototransduction	23	8	8	6	5	1	4.991	4.163	2.254	1.012	0.253	1.60289	1.92169	2.66193	4.94071	3.95257	0.0614894		0.0284627	*	0.0153426	*	0.00235562	**	0.195431
GO:0016575	histone deacetylation	23	3	3	1	0	0	4.991	4.163	2.254	1.012	0.253	0.601082	0.720634	0.443656	0	0	0.13568		0.193155		0.233625		0.358844		0.779345
GO:0000165	MAPKKK cascade	23	2	2	0	0	0	4.991	4.163	2.254	1.012	0.253	0.400721	0.480423	0	0	0	0.0698747		0.124523		0.0935891		0.358844		0.779345
GO:0042542	response to hydrogen peroxide	23	7	7	3	3	0	4.991	4.163	2.254	1.012	0.253	1.40252	1.68148	1.33097	2.96443	0	0.110958		0.0643053		0.211632		0.0600424		0.779345
GO:0009612	response to mechanical stimulus	23	5	4	1	1	0	4.991	4.163	2.254	1.012	0.253	1.0018	0.960846	0.443656	0.988142	0	0.198232		0.213955		0.233625		0.37625		0.779345
GO:0008356	asymmetric cell division	23	3	3	0	0	0	4.991	4.163	2.254	1.012	0.253	0.601082	0.720634	0	0	0	0.13568		0.193155		0.0935891		0.358844		0.779345
GO:0010047	fruit dehiscence	23	3	3	0	0	0	4.991	4.163	2.254	1.012	0.253	0.601082	0.720634	0	0	0	0.13568		0.193155		0.0935891		0.358844		0.779345
GO:0010234	tapetal cell fate specification	23	1	0	0	0	0	4.991	4.163	2.254	1.012	0.253	0.200361	0	0	0	0	0.0228945	*	0.0100156	*	0.0935891		0.358844		0.779345
GO:0009715	chalcone biosynthesis	23	2	2	1	0	0	4.991	4.163	2.254	1.012	0.253	0.400721	0.480423	0.443656	0	0	0.0698747		0.124523		0.233625		0.358844		0.779345
GO:0007067	mitosis	23	1	0	0	0	0	4.991	4.163	2.254	1.012	0.253	0.200361	0	0	0	0	0.0228945	*	0.0100156	*	0.0935891		0.358844		0.779345
GO:0000271	polysaccharide biosynthesis	22	2	2	1	1	0	4.774	3.982	2.156	0.968	0.242	0.418936	0.50226	0.463822	1.03306	0	0.0814961		0.138889		0.247711		0.376283		0.787842
GO:0006333	chromatin assembly or disassembly	22	3	3	2	0	0	4.774	3.982	2.156	0.968	0.242	0.628404	0.75339	0.927644	0	0	0.150703		0.205171		0.28216		0.375202		0.787842
GO:0009862	systemic acquired resistance, salicylic acid mediated signaling pathway	22	10	9	5	2	1	4.774	3.982	2.156	0.968	0.242	2.09468	2.26017	2.31911	2.06612	4.13223	0.00794466	**	0.00780182	**	0.0409594	*	0.179941		0.188965
GO:0006914	autophagy	22	3	1	0	0	0	4.774	3.982	2.156	0.968	0.242	0.628404	0.25113	0	0	0	0.150703		0.0596802		0.103747		0.375202		0.787842
GO:0009625	response to insect	22	8	6	1	0	0	4.774	3.982	2.156	0.968	0.242	1.67574	1.50678	0.463822	0	0	0.0512108		0.107982		0.247711		0.375202		0.787842
GO:0010227	floral organ abscission	22	8	7	1	0	0	4.774	3.982	2.156	0.968	0.242	1.67574	1.75791	0.463822	0	0	0.0512108		0.0546342		0.247711		0.375202		0.787842
GO:0006808	regulation of nitrogen utilization	22	3	2	2	0	0	4.774	3.982	2.156	0.968	0.242	0.628404	0.50226	0.927644	0	0	0.150703		0.138889		0.28216		0.375202		0.787842
GO:0006891	intra-Golgi vesicle-mediated transport	21	2	2	2	1	0	4.557	3.801	2.058	0.924	0.231	0.438885	0.526177	0.971817	1.08225	0	0.0946378		0.154241		0.284324		0.375537		0.796432
GO:0009306	protein secretion	21	3	1	1	0	0	4.557	3.801	2.058	0.924	0.231	0.658328	0.263089	0.485909	0	0	0.166247		0.0695938		0.262103		0.392306		0.796432
GO:0010053	root epidermal cell differentiation	21	6	5	3	1	1	4.557	3.801	2.058	0.924	0.231	1.31666	1.31544	1.45773	1.08225	4.329	0.144543		0.162458		0.195254		0.375537		0.182335
GO:0010072	primary shoot apical meristem specification	21	4	3	1	0	0	4.557	3.801	2.058	0.924	0.231	0.87777	0.789266	0.485909	0	0	0.207455		0.216446		0.262103		0.392306		0.796432
GO:0006342	chromatin silencing	21	1	1	1	1	0	4.557	3.801	2.058	0.924	0.231	0.219443	0.263089	0.485909	1.08225	0	0.0341123	*	0.0695938		0.262103		0.375537		0.796432
GO:0048367	shoot development	21	1	1	0	0	0	4.557	3.801	2.058	0.924	0.231	0.219443	0.263089	0	0	0	0.0341123	*	0.0695938		0.115006		0.392306		0.796432
GO:0009644	response to high light intensity	21	8	6	5	4	0	4.557	3.801	2.058	0.924	0.231	1.75554	1.57853	2.42954	4.329	0	0.041616	*	0.0959161		0.035078	*	0.0100816	*	0.796432
GO:0009698	phenylpropanoid metabolism	21	11	11	8	2	0	4.557	3.801	2.058	0.924	0.231	2.41387	2.89398	3.88727	2.1645	0	0.001532	**	0.000330397	**	0.000444875	**	0.171026		0.796432
GO:0048440	carpel development	21	3	1	0	0	0	4.557	3.801	2.058	0.924	0.231	0.658328	0.263089	0	0	0	0.166247		0.0695938		0.115006		0.392306		0.796432
GO:0007172	signal complex formation	21	2	1	0	0	0	4.557	3.801	2.058	0.924	0.231	0.438885	0.263089	0	0	0	0.0946378		0.0695938		0.115006		0.392306		0.796432
GO:0010187	negative regulation of seed germination	21	3	3	0	0	0	4.557	3.801	2.058	0.924	0.231	0.658328	0.789266	0	0	0	0.166247		0.216446		0.115006		0.392306		0.796432
GO:0042306	regulation of protein import into nucleus	21	4	3	0	0	0	4.557	3.801	2.058	0.924	0.231	0.87777	0.789266	0	0	0	0.207455		0.216446		0.115006		0.392306		0.796432
GO:0035195	miRNA-mediated gene silencing	21	2	1	0	0	0	4.557	3.801	2.058	0.924	0.231	0.438885	0.263089	0	0	0	0.0946378		0.0695938		0.115006		0.392306		0.796432
GO:0010021	amylopectin biosynthesis	20	8	7	6	4	3	4.34	3.62	1.96	0.88	0.22	1.84332	1.9337	3.06122	4.54545	13.6364	0.0328983	*	0.0370409	*	0.00801864	**	0.00853198	**	0.00117635	**
GO:0010161	red light signaling pathway	20	9	7	3	2	0	4.34	3.62	1.96	0.88	0.22	2.07373	1.9337	1.53061	2.27273	0	0.0121496	*	0.0370409	*	0.1855		0.161779		0.805114
GO:0009920	cell plate formation (sensu Magnoliophyta)	20	4	3	2	1	0	4.34	3.62	1.96	0.88	0.22	0.921659	0.828729	1.02041	1.13636	0	0.2145		0.226622		0.285139		0.373943		0.805114
GO:0009451	RNA modification	20	1	1	1	0	0	4.34	3.62	1.96	0.88	0.22	0.230415	0.276243	0.510204	0	0	0.041501	*	0.0809694		0.2767		0.410189		0.805114
GO:0010224	response to UV-B	20	6	6	4	1	0	4.34	3.62	1.96	0.88	0.22	1.38249	1.65746	2.04082	1.13636	0	0.131856		0.0836762		0.0854437		0.373943		0.805114
GO:0042752	regulation of circadian rhythm	20	12	11	7	2	0	4.34	3.62	1.96	0.88	0.22	2.76498	3.03867	3.57143	2.27273	0	0.000193367	**	0.000192111	**	0.00173585	**	0.161779		0.805114
GO:0015804	neutral amino acid transport	20	8	6	4	2	0	4.34	3.62	1.96	0.88	0.22	1.84332	1.65746	2.04082	2.27273	0	0.0328983	*	0.0836762		0.0854437		0.161779		0.805114
GO:0019953	sexual reproduction	20	5	4	2	1	0	4.34	3.62	1.96	0.88	0.22	1.15207	1.10497	1.02041	1.13636	0	0.190291		0.213342		0.285139		0.373943		0.805114
GO:0007242	intracellular signaling cascade	20	2	1	1	1	0	4.34	3.62	1.96	0.88	0.22	0.460829	0.276243	0.510204	1.13636	0	0.109374		0.0809694		0.2767		0.373943		0.805114
GO:0006298	mismatch repair	20	5	5	4	1	0	4.34	3.62	1.96	0.88	0.22	1.15207	1.38122	2.04082	1.13636	0	0.190291		0.151182		0.0854437		0.373943		0.805114
GO:0008654	phospholipid biosynthesis	20	8	8	5	1	0	4.34	3.62	1.96	0.88	0.22	1.84332	2.20994	2.55102	1.13636	0	0.0328983	*	0.013319	*	0.0296203	*	0.373943		0.805114
GO:0006284	base-excision repair	20	3	1	1	1	1	4.34	3.62	1.96	0.88	0.22	0.691244	0.276243	0.510204	1.13636	4.54545	0.182013		0.0809694		0.2767		0.373943		0.175539
GO:0048443	stamen development	20	3	0	0	0	0	4.34	3.62	1.96	0.88	0.22	0.691244	0	0	0	0	0.182013		0.0182629	*	0.127487		0.410189		0.805114
GO:0016572	histone phosphorylation	20	3	3	0	0	0	4.34	3.62	1.96	0.88	0.22	0.691244	0.828729	0	0	0	0.182013		0.226622		0.127487		0.410189		0.805114
GO:0009827	cell wall modification (sensu Magnoliophyta)	20	3	2	1	0	0	4.34	3.62	1.96	0.88	0.22	0.691244	0.552486	0.510204	0	0	0.182013		0.170472		0.2767		0.410189		0.805114
GO:0015691	cadmium ion transport	20	4	4	0	0	0	4.34	3.62	1.96	0.88	0.22	0.921659	1.10497	0	0	0	0.2145		0.213342		0.127487		0.410189		0.805114
GO:0009942	longitudinal axis specification	20	1	1	0	0	0	4.34	3.62	1.96	0.88	0.22	0.230415	0.276243	0	0	0	0.041501	*	0.0809694		0.127487		0.410189		0.805114
GO:0006829	zinc ion transport	20	7	6	0	0	0	4.34	3.62	1.96	0.88	0.22	1.6129	1.65746	0	0	0	0.0730758		0.0836762		0.127487		0.410189		0.805114
GO:0009846	pollen germination	20	2	2	0	0	0	4.34	3.62	1.96	0.88	0.22	0.460829	0.552486	0	0	0	0.109374		0.170472		0.127487		0.410189		0.805114
GO:0010027	thylakoid membrane organization and biogenesis	19	16	15	14	7	1	4.123	3.439	1.862	0.836	0.209	3.88067	4.36173	7.5188	8.37321	4.78469	1.11198e-08	**	1.29024e-08	**	4.96006e-11	**	8.66374e-06	**	0.168574
GO:0008284	positive regulation of cell proliferation	19	2	2	1	0	0	4.123	3.439	1.862	0.836	0.209	0.485084	0.581564	0.537057	0	0	0.125739		0.187418		0.291379		0.428886		0.813891
GO:0009851	auxin biosynthesis	19	1	1	1	1	0	4.123	3.439	1.862	0.836	0.209	0.242542	0.290782	0.537057	1.19617	0	0.0503634		0.0939681		0.291379		0.371423		0.813891
GO:0006807	nitrogen compound metabolism	19	9	6	2	0	0	4.123	3.439	1.862	0.836	0.209	2.18288	1.74469	1.07411	0	0	0.0085327	**	0.0715376		0.28445		0.428886		0.813891
GO:0006913	nucleocytoplasmic transport	19	2	1	1	0	0	4.123	3.439	1.862	0.836	0.209	0.485084	0.290782	0.537057	0	0	0.125739		0.0939681		0.291379		0.428886		0.813891
GO:0000302	response to reactive oxygen species	19	9	7	5	3	1	4.123	3.439	1.862	0.836	0.209	2.18288	2.03548	2.68528	3.58852	4.78469	0.0085327	**	0.0294042	*	0.0246208	*	0.0392456	*	0.168574
GO:0006259	DNA metabolism	19	2	2	1	1	1	4.123	3.439	1.862	0.836	0.209	0.485084	0.581564	0.537057	1.19617	4.78469	0.125739		0.187418		0.291379		0.371423		0.168574
GO:0006817	phosphate transport	19	6	3	2	2	0	4.123	3.439	1.862	0.836	0.209	1.45525	0.872347	1.07411	2.39234	0	0.117876		0.235297		0.28445		0.152225		0.813891
GO:0015800	acidic amino acid transport	19	7	6	4	2	0	4.123	3.439	1.862	0.836	0.209	1.69779	1.74469	2.14823	2.39234	0	0.0606586		0.0715376		0.0757601		0.152225		0.813891
GO:0009693	ethylene biosynthesis	19	3	2	2	0	0	4.123	3.439	1.862	0.836	0.209	0.727626	0.581564	1.07411	0	0	0.197611		0.187418		0.28445		0.428886		0.813891
GO:0030422	RNA interference, production of siRNA	19	3	2	0	0	0	4.123	3.439	1.862	0.836	0.209	0.727626	0.581564	0	0	0	0.197611		0.187418		0.141322		0.428886		0.813891
GO:0010075	regulation of meristem size	19	4	4	2	0	0	4.123	3.439	1.862	0.836	0.209	0.970167	1.16313	1.07411	0	0	0.219173		0.208469		0.28445		0.428886		0.813891
GO:0009729	detection of brassinosteroid stimulus	19	0	0	0	0	0	4.123	3.439	1.862	0.836	0.209	0	0	0	0	0	0.00955327	**	0.0223114	*	0.141322		0.428886		0.813891
GO:0030497	fatty acid elongation	19	6	5	1	0	0	4.123	3.439	1.862	0.836	0.209	1.45525	1.45391	0.537057	0	0	0.117876		0.138489		0.291379		0.428886		0.813891
GO:0009727	detection of ethylene stimulus	19	4	2	0	0	0	4.123	3.439	1.862	0.836	0.209	0.970167	0.581564	0	0	0	0.219173		0.187418		0.141322		0.428886		0.813891
GO:0000059	protein import into nucleus, docking	19	2	1	1	0	0	4.123	3.439	1.862	0.836	0.209	0.485084	0.290782	0.537057	0	0	0.125739		0.0939681		0.291379		0.428886		0.813891
GO:0009769	photosynthesis, light harvesting in photosystem II	18	17	17	16	11	3	3.906	3.258	1.764	0.792	0.198	4.35228	5.21793	9.07029	13.8889	15.1515	7.28916e-11	**	3.56532e-12	**	8.40699e-15	**	2.39223e-11	**	0.000860278	**
GO:0007131	meiotic recombination	18	2	2	0	0	0	3.906	3.258	1.764	0.792	0.198	0.512033	0.613874	0	0	0	0.143705		0.204842		0.156658		0.448434		0.822764
GO:0006520	amino acid metabolism	18	5	5	4	1	0	3.906	3.258	1.764	0.792	0.198	1.28008	1.53468	2.26757	1.26263	0	0.171532		0.124636		0.0662897		0.367898		0.822764
GO:0009932	cell tip growth	18	2	1	0	0	0	3.906	3.258	1.764	0.792	0.198	0.512033	0.306937	0	0	0	0.143705		0.108751		0.156658		0.448434		0.822764
GO:0009266	response to temperature stimulus	18	12	9	7	3	2	3.906	3.258	1.764	0.792	0.198	3.0722	2.76243	3.96825	3.78788	10.101	4.64494e-05	**	0.00169586	**	0.000875149	**	0.0345512	*	0.0149043	*
GO:0045010	actin nucleation	18	6	5	0	0	0	3.906	3.258	1.764	0.792	0.198	1.5361	1.53468	0	0	0	0.103		0.124636		0.156658		0.448434		0.822764
GO:0006828	manganese ion transport	18	4	4	0	0	0	3.906	3.258	1.764	0.792	0.198	1.02407	1.22775	0	0	0	0.220998		0.201026		0.156658		0.448434		0.822764
GO:0009913	epidermal cell differentiation	18	4	3	2	0	0	3.906	3.258	1.764	0.792	0.198	1.02407	0.92081	1.13379	0	0	0.220998		0.242033		0.282102		0.448434		0.822764
GO:0006278	RNA-dependent DNA replication	18	0	0	0	0	0	3.906	3.258	1.764	0.792	0.198	0	0	0	0	0	0.012204	*	0.0272571	*	0.156658		0.448434		0.822764
GO:0000303	response to superoxide	17	2	2	2	1	0	3.689	3.077	1.666	0.748	0.187	0.542152	0.649984	1.20048	1.3369	0	0.163163		0.222421		0.277944		0.363282		0.831732
GO:0009767	photosynthetic electron transport	17	6	6	5	4	1	3.689	3.077	1.666	0.748	0.187	1.62646	1.94995	3.0012	5.34759	5.34759	0.0876924		0.0486734	*	0.0160933	*	0.00478847	**	0.154123
GO:0042787	protein ubiquitination during ubiquitin-dependent protein catabolism	17	3	2	0	0	0	3.689	3.077	1.666	0.748	0.187	0.813229	0.649984	0	0	0	0.226236		0.222421		0.173657		0.468873		0.831732
GO:0008610	lipid biosynthesis	17	4	3	2	0	0	3.689	3.077	1.666	0.748	0.187	1.0843	0.974976	1.20048	0	0	0.219535		0.246367		0.277944		0.468873		0.831732
GO:0006265	DNA topological change	17	3	3	2	2	1	3.689	3.077	1.666	0.748	0.187	0.813229	0.974976	1.20048	2.6738	5.34759	0.226236		0.246367		0.277944		0.132335		0.154123
GO:0009821	alkaloid biosynthesis	17	3	2	1	1	0	3.689	3.077	1.666	0.748	0.187	0.813229	0.649984	0.60024	1.3369	0	0.226236		0.222421		0.320331		0.363282		0.831732
GO:0010103	stomatal complex morphogenesis	17	2	2	2	0	0	3.689	3.077	1.666	0.748	0.187	0.542152	0.649984	1.20048	0	0	0.163163		0.222421		0.277944		0.468873		0.831732
GO:0043481	anthocyanin accumulation in tissues in response to UV light	17	4	4	2	0	0	3.689	3.077	1.666	0.748	0.187	1.0843	1.29997	1.20048	0	0	0.219535		0.190974		0.277944		0.468873		0.831732
GO:0016089	aromatic amino acid family biosynthesis, shikimate pathway	16	5	5	5	5	1	3.472	2.896	1.568	0.704	0.176	1.44009	1.72652	3.18878	7.10227	5.68182	0.142633		0.0947844		0.01259	*	0.000417171	**	0.146633
GO:0008299	isoprenoid biosynthesis	16	8	7	6	4	1	3.472	2.896	1.568	0.704	0.176	2.30415	2.41713	3.82653	5.68182	5.68182	0.00893704	**	0.0121599	*	0.00249898	**	0.00382805	**	0.146633
GO:0019344	cysteine biosynthesis	16	7	7	4	3	0	3.472	2.896	1.568	0.704	0.176	2.01613	2.41713	2.55102	4.26136	0	0.02868	*	0.0121599	*	0.0484315	*	0.025916	*	0.840798
GO:0009294	DNA mediated transformation	16	6	6	3	0	0	3.472	2.896	1.568	0.704	0.176	1.72811	2.07182	1.91327	0	0	0.0724633		0.0384644	*	0.137521		0.490243		0.840798
GO:0008652	amino acid biosynthesis	16	8	7	1	1	1	3.472	2.896	1.568	0.704	0.176	2.30415	2.41713	0.637755	1.42045	5.68182	0.00893704	**	0.0121599	*	0.334187		0.357481		0.146633
GO:0009957	epidermal cell fate specification	16	0	0	0	0	0	3.472	2.896	1.568	0.704	0.176	0	0	0	0	0	0.0199153	*	0.0406793	*	0.1925		0.490243		0.840798
GO:0045165	cell fate commitment	16	1	1	0	0	0	3.472	2.896	1.568	0.704	0.176	0.288018	0.345304	0	0	0	0.0883998		0.144256		0.1925		0.490243		0.840798
GO:0009657	plastid organization and biogenesis	16	8	6	4	3	1	3.472	2.896	1.568	0.704	0.176	2.30415	2.07182	2.55102	4.26136	5.68182	0.00893704	**	0.0384644	*	0.0484315	*	0.025916	*	0.146633
GO:0045037	protein import into chloroplast stroma	16	7	7	6	2	0	3.472	2.896	1.568	0.704	0.176	2.01613	2.41713	3.82653	2.84091	0	0.02868	*	0.0121599	*	0.00249898	**	0.122078		0.840798
GO:0009864	induced systemic resistance, jasmonic acid mediated signaling pathway	16	3	3	1	1	0	3.472	2.896	1.568	0.704	0.176	0.864055	1.03591	0.637755	1.42045	0	0.237968		0.247825		0.334187		0.357481		0.840798
GO:0006012	galactose metabolism	16	5	5	2	1	0	3.472	2.896	1.568	0.704	0.176	1.44009	1.72652	1.27551	1.42045	0	0.142633		0.0947844		0.271832		0.357481		0.840798
GO:0006879	iron ion homeostasis	16	9	9	4	1	0	3.472	2.896	1.568	0.704	0.176	2.59217	3.10773	2.55102	1.42045	0	0.00219991	**	0.000595019	**	0.0484315	*	0.357481		0.840798
GO:0006414	translational elongation	16	8	6	2	0	0	3.472	2.896	1.568	0.704	0.176	2.30415	2.07182	1.27551	0	0	0.00893704	**	0.0384644	*	0.271832		0.490243		0.840798
GO:0009954	proximal/distal pattern formation	16	6	4	1	0	0	3.472	2.896	1.568	0.704	0.176	1.72811	1.38122	0.637755	0	0	0.0724633		0.178375		0.334187		0.490243		0.840798
GO:0010089	xylem histogenesis	16	3	3	0	0	0	3.472	2.896	1.568	0.704	0.176	0.864055	1.03591	0	0	0	0.237968		0.247825		0.1925		0.490243		0.840798
GO:0010118	stomatal movement	16	6	6	3	0	0	3.472	2.896	1.568	0.704	0.176	1.72811	2.07182	1.91327	0	0	0.0724633		0.0384644	*	0.137521		0.490243		0.840798
GO:0009605	response to external stimulus	16	4	1	1	0	0	3.472	2.896	1.568	0.704	0.176	1.15207	0.345304	0.637755	0	0	0.214414		0.144256		0.334187		0.490243		0.840798
GO:0009850	auxin metabolism	16	8	5	1	0	0	3.472	2.896	1.568	0.704	0.176	2.30415	1.72652	0.637755	0	0	0.00893704	**	0.0947844		0.334187		0.490243		0.840798
GO:0046907	intracellular transport	16	3	1	0	0	0	3.472	2.896	1.568	0.704	0.176	0.864055	0.345304	0	0	0	0.237968		0.144256		0.1925		0.490243		0.840798
GO:0000086	G2/M transition of mitotic cell cycle	16	3	3	0	0	0	3.472	2.896	1.568	0.704	0.176	0.864055	1.03591	0	0	0	0.237968		0.247825		0.1925		0.490243		0.840798
GO:0009808	lignin metabolism	16	8	8	5	0	0	3.472	2.896	1.568	0.704	0.176	2.30415	2.76243	3.18878	0	0	0.00893704	**	0.00302649	**	0.01259	*	0.490243		0.840798
GO:0010215	cellulose microfibril organization	16	3	1	1	0	0	3.472	2.896	1.568	0.704	0.176	0.864055	0.345304	0.637755	0	0	0.237968		0.144256		0.334187		0.490243		0.840798
GO:0016099	monoterpenoid biosynthesis	16	1	0	0	0	0	3.472	2.896	1.568	0.704	0.176	0.288018	0	0	0	0	0.0883998		0.0406793	*	0.1925		0.490243		0.840798
GO:0009247	glycolipid biosynthesis	15	7	6	5	4	2	3.255	2.715	1.47	0.66	0.165	2.15054	2.20994	3.40136	6.06061	12.1212	0.020601	*	0.0293602	*	0.00959272	**	0.0030014	**	0.0105641	*
GO:0009650	UV protection	15	5	5	4	1	0	3.255	2.715	1.47	0.66	0.165	1.5361	1.84162	2.72109	1.51515	0	0.125234		0.0795885		0.040258	*	0.350398		0.849963
GO:0006561	proline biosynthesis	15	4	4	2	0	0	3.255	2.715	1.47	0.66	0.165	1.22888	1.4733	1.36054	0	0	0.205383		0.163401		0.263639		0.512585		0.849963
GO:0006098	pentose-phosphate shunt	15	9	9	7	2	2	3.255	2.715	1.47	0.66	0.165	2.76498	3.31492	4.7619	3.0303	12.1212	0.00122893	**	0.000317884	**	0.000240827	**	0.111677		0.0105641	*
GO:0009964	negative regulation of flavonoid biosynthesis	15	4	4	0	0	0	3.255	2.715	1.47	0.66	0.165	1.22888	1.4733	0	0	0	0.205383		0.163401		0.213387		0.512585		0.849963
GO:0009880	embryonic pattern specification	15	2	1	0	0	0	3.255	2.715	1.47	0.66	0.165	0.614439	0.368324	0	0	0	0.205524		0.165206		0.213387		0.512585		0.849963
GO:0030397	membrane disassembly	15	4	3	2	2	1	3.255	2.715	1.47	0.66	0.165	1.22888	1.10497	1.36054	3.0303	6.06061	0.205383		0.245952		0.263639		0.111677		0.138961
GO:0009861	jasmonic acid and ethylene-dependent systemic resistance	15	3	3	1	1	0	3.255	2.715	1.47	0.66	0.165	0.921659	1.10497	0.680272	1.51515	0	0.246952		0.245952		0.34728		0.350398		0.849963
GO:0015810	L-aspartate transport	15	7	6	4	2	0	3.255	2.715	1.47	0.66	0.165	2.15054	2.20994	2.72109	3.0303	0	0.020601	*	0.0293602	*	0.040258	*	0.111677		0.849963
GO:0015827	L-tryptophan transport	15	7	6	4	2	0	3.255	2.715	1.47	0.66	0.165	2.15054	2.20994	2.72109	3.0303	0	0.020601	*	0.0293602	*	0.040258	*	0.111677		0.849963
GO:0010252	auxin homeostasis	15	2	2	1	1	0	3.255	2.715	1.47	0.66	0.165	0.614439	0.736648	0.680272	1.51515	0	0.205524		0.256231		0.34728		0.350398		0.849963
GO:0006461	protein complex assembly	15	3	3	1	1	0	3.255	2.715	1.47	0.66	0.165	0.921659	1.10497	0.680272	1.51515	0	0.246952		0.245952		0.34728		0.350398		0.849963
GO:0006974	response to DNA damage stimulus	15	3	3	2	1	1	3.255	2.715	1.47	0.66	0.165	0.921659	1.10497	1.36054	1.51515	6.06061	0.246952		0.245952		0.263639		0.350398		0.138961
GO:0000160	two-component signal transduction system (phosphorelay)	15	8	8	5	1	0	3.255	2.715	1.47	0.66	0.165	2.45776	2.94659	3.40136	1.51515	0	0.00570597	**	0.00184794	**	0.00959272	**	0.350398		0.849963
GO:0010199	organ boundary specification	15	1	0	0	0	0	3.255	2.715	1.47	0.66	0.165	0.30722	0	0	0	0	0.105861		0.0496953	*	0.213387		0.512585		0.849963
GO:0009691	cytokinin biosynthesis	15	1	1	0	0	0	3.255	2.715	1.47	0.66	0.165	0.30722	0.368324	0	0	0	0.105861		0.165206		0.213387		0.512585		0.849963
GO:0009694	jasmonic acid metabolism	15	1	0	0	0	0	3.255	2.715	1.47	0.66	0.165	0.30722	0	0	0	0	0.105861		0.0496953	*	0.213387		0.512585		0.849963
GO:0009086	methionine biosynthesis	15	6	3	1	0	0	3.255	2.715	1.47	0.66	0.165	1.84332	1.10497	0.680272	0	0	0.0578371		0.245952		0.34728		0.512585		0.849963
GO:0009969	xyloglucan biosynthesis	15	1	0	0	0	0	3.255	2.715	1.47	0.66	0.165	0.30722	0	0	0	0	0.105861		0.0496953	*	0.213387		0.512585		0.849963
GO:0042127	regulation of cell proliferation	15	1	0	0	0	0	3.255	2.715	1.47	0.66	0.165	0.30722	0	0	0	0	0.105861		0.0496953	*	0.213387		0.512585		0.849963
GO:0005986	sucrose biosynthesis	14	5	5	5	4	2	3.038	2.534	1.372	0.616	0.154	1.64582	1.97316	3.64431	6.49351	12.987	0.106624		0.0648031		0.0070875	**	0.00230097	**	0.00925467	**
GO:0009768	photosynthesis, light harvesting in photosystem I	14	14	14	12	8	2	3.038	2.534	1.372	0.616	0.154	4.60829	5.52486	8.74636	12.987	12.987	5.08632e-10	**	4.08753e-11	**	5.56333e-11	**	2.91739e-08	**	0.00925467	**
GO:0010206	photosystem II repair	14	6	6	6	6	1	3.038	2.534	1.372	0.616	0.154	1.97498	2.3678	4.37318	9.74026	6.49351	0.0443161	*	0.0215143	*	0.00115092	**	1.42172e-05	**	0.131106
GO:0010218	response to far red light	14	0	0	0	0	0	3.038	2.534	1.372	0.616	0.154	0	0	0	0	0	0.0324977	*	0.0607091		0.236539		0.535945		0.859227
GO:0006564	L-serine biosynthesis	14	9	9	5	2	2	3.038	2.534	1.372	0.616	0.154	2.96248	3.5517	3.64431	3.24675	12.987	0.000627665	**	0.000155269	**	0.0070875	**	0.10119		0.00925467	**
GO:0010023	proanthocyanidin biosynthesis	14	1	1	1	0	0	3.038	2.534	1.372	0.616	0.154	0.329164	0.394633	0.728863	0	0	0.126207		0.188357		0.359279		0.535945		0.859227
GO:0007005	mitochondrion organization and biogenesis	14	2	2	0	0	0	3.038	2.534	1.372	0.616	0.154	0.658328	0.789266	0	0	0	0.227511		0.271257		0.236539		0.535945		0.859227
GO:0010026	trichome differentiation (sensu Magnoliophyta)	14	0	0	0	0	0	3.038	2.534	1.372	0.616	0.154	0	0	0	0	0	0.0324977	*	0.0607091		0.236539		0.535945		0.859227
GO:0006896	Golgi to vacuole transport	14	1	1	0	0	0	3.038	2.534	1.372	0.616	0.154	0.329164	0.394633	0	0	0	0.126207		0.188357		0.236539		0.535945		0.859227
GO:0006878	copper ion homeostasis	14	7	6	3	3	0	3.038	2.534	1.372	0.616	0.154	2.30415	2.3678	2.18659	4.87013	0	0.0140304	*	0.0215143	*	0.109811		0.0184114	*	0.859227
GO:0006730	one-carbon compound metabolism	14	6	6	3	3	0	3.038	2.534	1.372	0.616	0.154	1.97498	2.3678	2.18659	4.87013	0	0.0443161	*	0.0215143	*	0.109811		0.0184114	*	0.859227
GO:0007020	microtubule nucleation	14	2	1	1	1	0	3.038	2.534	1.372	0.616	0.154	0.658328	0.394633	0.728863	1.62338	0	0.227511		0.188357		0.359279		0.341929		0.859227
GO:0051085	chaperone cofactor dependent protein folding	14	2	2	1	1	0	3.038	2.534	1.372	0.616	0.154	0.658328	0.789266	0.728863	1.62338	0	0.227511		0.271257		0.359279		0.341929		0.859227
GO:0010031	circumnutation	14	5	5	3	1	0	3.038	2.534	1.372	0.616	0.154	1.64582	1.97316	2.18659	1.62338	0	0.106624		0.0648031		0.109811		0.341929		0.859227
GO:0016226	iron-sulfur cluster assembly	14	7	6	4	1	0	3.038	2.534	1.372	0.616	0.154	2.30415	2.3678	2.91545	1.62338	0	0.0140304	*	0.0215143	*	0.0327201	*	0.341929		0.859227
GO:0006486	protein amino acid glycosylation	14	3	3	2	0	0	3.038	2.534	1.372	0.616	0.154	0.987492	1.1839	1.45773	0	0	0.252331		0.240335		0.253256		0.535945		0.859227
GO:0009956	radial pattern formation	14	5	5	1	0	0	3.038	2.534	1.372	0.616	0.154	1.64582	1.97316	0.728863	0	0	0.106624		0.0648031		0.359279		0.535945		0.859227
GO:0007267	cell-cell signaling	14	3	3	2	0	0	3.038	2.534	1.372	0.616	0.154	0.987492	1.1839	1.45773	0	0	0.252331		0.240335		0.253256		0.535945		0.859227
GO:0000338	protein deneddylation	14	0	0	0	0	0	3.038	2.534	1.372	0.616	0.154	0	0	0	0	0	0.0324977	*	0.0607091		0.236539		0.535945		0.859227
GO:0006626	protein targeting to mitochondrion	14	5	3	2	0	0	3.038	2.534	1.372	0.616	0.154	1.64582	1.1839	1.45773	0	0	0.106624		0.240335		0.253256		0.535945		0.859227
GO:0045892	negative regulation of transcription, DNA-dependent	14	3	3	0	0	0	3.038	2.534	1.372	0.616	0.154	0.987492	1.1839	0	0	0	0.252331		0.240335		0.236539		0.535945		0.859227
GO:0007205	protein kinase C activation	14	6	4	3	0	0	3.038	2.534	1.372	0.616	0.154	1.97498	1.57853	2.18659	0	0	0.0443161	*	0.146357		0.109811		0.535945		0.859227
GO:0016571	histone methylation	14	1	1	0	0	0	3.038	2.534	1.372	0.616	0.154	0.329164	0.394633	0	0	0	0.126207		0.188357		0.236539		0.535945		0.859227
GO:0006955	immune response	14	5	4	2	0	0	3.038	2.534	1.372	0.616	0.154	1.64582	1.57853	1.45773	0	0	0.106624		0.146357		0.253256		0.535945		0.859227
GO:0000080	G1 phase of mitotic cell cycle	14	3	1	0	0	0	3.038	2.534	1.372	0.616	0.154	0.987492	0.394633	0	0	0	0.252331		0.188357		0.236539		0.535945		0.859227
GO:0042128	nitrate assimilation	13	8	8	7	5	0	2.821	2.353	1.274	0.572	0.143	2.83587	3.39992	5.49451	8.74126	0	0.0018607	**	0.000551146	**	7.88648e-05	**	0.000140415	**	0.868592
GO:0000103	sulfate assimilation	13	6	6	6	4	2	2.821	2.353	1.274	0.572	0.143	2.12691	2.54994	4.70958	6.99301	13.986	0.0323387	*	0.0150142	*	0.000728835	**	0.00171817	**	0.00801841	**
GO:0010114	response to red light	13	1	1	1	1	0	2.821	2.353	1.274	0.572	0.143	0.354484	0.424989	0.784929	1.74825	0	0.149694		0.213654		0.369796		0.331961		0.868592
GO:0045036	protein targeting to chloroplast	13	8	7	5	4	1	2.821	2.353	1.274	0.572	0.143	2.83587	2.97493	3.92465	6.99301	6.99301	0.0018607	**	0.00332207	**	0.0050495	**	0.00171817	**	0.123063
GO:0009051	pentose-phosphate shunt, oxidative branch	13	4	4	3	0	0	2.821	2.353	1.274	0.572	0.143	1.41794	1.69996	2.35479	0	0	0.175479		0.127685		0.0956284		0.560369		0.868592
GO:0042831	defense response to pathogenic fungi	13	0	0	0	0	0	2.821	2.353	1.274	0.572	0.143	0	0	0	0	0	0.0415124	*	0.0741631		0.262202		0.560369		0.868592
GO:0016925	protein sumoylation	13	3	2	0	0	0	2.821	2.353	1.274	0.572	0.143	1.06345	0.849979	0	0	0	0.25322		0.284007		0.262202		0.560369		0.868592
GO:0019761	glucosinolate biosynthesis	13	3	1	0	0	0	2.821	2.353	1.274	0.572	0.143	1.06345	0.424989	0	0	0	0.25322		0.213654		0.262202		0.560369		0.868592
GO:0009646	response to absence of light	13	2	2	1	1	0	2.821	2.353	1.274	0.572	0.143	0.708968	0.849979	0.784929	1.74825	0	0.24908		0.284007		0.369796		0.331961		0.868592
GO:0010152	pollen maturation	13	2	2	1	1	0	2.821	2.353	1.274	0.572	0.143	0.708968	0.849979	0.784929	1.74825	0	0.24908		0.284007		0.369796		0.331961		0.868592
GO:0030148	sphingolipid biosynthesis	13	2	2	2	0	0	2.821	2.353	1.274	0.572	0.143	0.708968	0.849979	1.56986	0	0	0.24908		0.284007		0.240607		0.560369		0.868592
GO:0019745	pentacyclic triterpenoid biosynthesis	13	2	2	0	0	0	2.821	2.353	1.274	0.572	0.143	0.708968	0.849979	0	0	0	0.24908		0.284007		0.262202		0.560369		0.868592
GO:0008283	cell proliferation	13	2	2	1	0	0	2.821	2.353	1.274	0.572	0.143	0.708968	0.849979	0.784929	0	0	0.24908		0.284007		0.369796		0.560369		0.868592
GO:0016568	chromatin modification	13	2	1	1	0	0	2.821	2.353	1.274	0.572	0.143	0.708968	0.424989	0.784929	0	0	0.24908		0.213654		0.369796		0.560369		0.868592
GO:0006833	water transport	13	8	8	5	2	1	2.821	2.353	1.274	0.572	0.143	2.83587	3.39992	3.92465	3.4965	6.99301	0.0018607	**	0.000551146	**	0.0050495	**	0.0906795		0.123063
GO:0009959	negative gravitropism	13	7	6	6	0	0	2.821	2.353	1.274	0.572	0.143	2.48139	2.54994	4.70958	0	0	0.00895814	**	0.0150142	*	0.000728835	**	0.560369		0.868592
GO:0001887	selenium metabolism	13	2	1	0	0	0	2.821	2.353	1.274	0.572	0.143	0.708968	0.424989	0	0	0	0.24908		0.213654		0.262202		0.560369		0.868592
GO:0018283	iron incorporation into metallo-sulfur cluster	13	2	1	0	0	0	2.821	2.353	1.274	0.572	0.143	0.708968	0.424989	0	0	0	0.24908		0.213654		0.262202		0.560369		0.868592
GO:0009652	thigmotropism	13	2	2	2	0	0	2.821	2.353	1.274	0.572	0.143	0.708968	0.849979	1.56986	0	0	0.24908		0.284007		0.240607		0.560369		0.868592
GO:0006875	metal ion homeostasis	13	3	3	0	0	0	2.821	2.353	1.274	0.572	0.143	1.06345	1.27497	0	0	0	0.25322		0.230651		0.262202		0.560369		0.868592
GO:0015770	sucrose transport	13	5	4	0	0	0	2.821	2.353	1.274	0.572	0.143	1.77242	1.69996	0	0	0	0.0875367		0.127685		0.262202		0.560369		0.868592
GO:0010050	vegetative phase change	13	3	1	0	0	0	2.821	2.353	1.274	0.572	0.143	1.06345	0.424989	0	0	0	0.25322		0.213654		0.262202		0.560369		0.868592
GO:0006338	chromatin remodeling	13	2	1	1	0	0	2.821	2.353	1.274	0.572	0.143	0.708968	0.424989	0.784929	0	0	0.24908		0.213654		0.369796		0.560369		0.868592
GO:0009773	photosynthetic electron transport in photosystem I	12	11	9	8	7	4	2.604	2.172	1.176	0.528	0.132	4.22427	4.14365	6.80272	13.2576	30.303	4.69868e-07	**	2.54415e-05	**	2.72659e-06	**	1.85668e-07	**	6.00008e-06	**
GO:0019684	photosynthesis, light reaction	12	10	10	8	6	2	2.604	2.172	1.176	0.528	0.132	3.84025	4.60405	6.80272	11.3636	15.1515	9.33802e-06	**	1.68739e-06	**	2.72659e-06	**	4.78e-06	**	0.00685822	**
GO:0006917	induction of apoptosis	12	4	4	4	3	0	2.604	2.172	1.176	0.528	0.132	1.5361	1.84162	3.40136	5.68182	0	0.155154		0.107966		0.0198748	*	0.0121621	*	0.878058
GO:0006535	cysteine biosynthesis from serine	12	6	6	4	3	0	2.604	2.172	1.176	0.528	0.132	2.30415	2.76243	3.40136	5.68182	0	0.0222367	*	0.00987336	**	0.0198748	*	0.0121621	*	0.878058
GO:0009231	riboflavin biosynthesis	12	7	6	5	4	3	2.604	2.172	1.176	0.528	0.132	2.68817	2.76243	4.2517	7.57576	22.7273	0.00527958	**	0.00987336	**	0.00344377	**	0.00124351	**	0.000247353	**
GO:0006552	leucine catabolism	12	0	0	0	0	0	2.604	2.172	1.176	0.528	0.132	0	0	0	0	0	0.0530273		0.090598		0.290648		0.585904		0.878058
GO:0009082	branched chain family amino acid biosynthesis	12	2	2	1	0	0	2.604	2.172	1.176	0.528	0.132	0.768049	0.92081	0.85034	0	0	0.269195		0.293541		0.378367		0.585904		0.878058
GO:0048316	seed development	12	3	3	2	1	1	2.604	2.172	1.176	0.528	0.132	1.15207	1.38122	1.70068	1.89394	7.57576	0.248778		0.216711		0.225659		0.320376		0.11483
GO:0009800	cinnamic acid biosynthesis	12	0	0	0	0	0	2.604	2.172	1.176	0.528	0.132	0	0	0	0	0	0.0530273		0.090598		0.290648		0.585904		0.878058
GO:0009892	negative regulation of metabolism	12	0	0	0	0	0	2.604	2.172	1.176	0.528	0.132	0	0	0	0	0	0.0530273		0.090598		0.290648		0.585904		0.878058
GO:0010020	chloroplast fission	12	1	1	0	0	0	2.604	2.172	1.176	0.528	0.132	0.384025	0.460405	0	0	0	0.176499		0.240912		0.290648		0.585904		0.878058
GO:0007033	vacuole organization and biogenesis	12	0	0	0	0	0	2.604	2.172	1.176	0.528	0.132	0	0	0	0	0	0.0530273		0.090598		0.290648		0.585904		0.878058
GO:0009935	nutrient import	12	2	2	2	2	0	2.604	2.172	1.176	0.528	0.132	0.768049	0.92081	1.70068	3.78788	0	0.269195		0.293541		0.225659		0.0802189		0.878058
GO:0006779	porphyrin biosynthesis	12	10	10	7	3	1	2.604	2.172	1.176	0.528	0.132	3.84025	4.60405	5.95238	5.68182	7.57576	9.33802e-06	**	1.68739e-06	**	4.0336e-05	**	0.0121621	*	0.11483
GO:0006636	fatty acid desaturation	12	9	8	5	2	2	2.604	2.172	1.176	0.528	0.132	3.45622	3.68324	4.2517	3.78788	15.1515	0.000112448	**	0.000258858	**	0.00344377	**	0.0802189		0.00685822	**
GO:0006596	polyamine biosynthesis	12	4	2	1	1	1	2.604	2.172	1.176	0.528	0.132	1.5361	0.92081	0.85034	1.89394	7.57576	0.155154		0.293541		0.378367		0.320376		0.11483
GO:0009060	aerobic respiration	12	4	4	2	1	1	2.604	2.172	1.176	0.528	0.132	1.5361	1.84162	1.70068	1.89394	7.57576	0.155154		0.107966		0.225659		0.320376		0.11483
GO:0043069	negative regulation of programmed cell death	12	4	4	2	1	1	2.604	2.172	1.176	0.528	0.132	1.5361	1.84162	1.70068	1.89394	7.57576	0.155154		0.107966		0.225659		0.320376		0.11483
GO:0006415	translational termination	12	7	6	2	1	0	2.604	2.172	1.176	0.528	0.132	2.68817	2.76243	1.70068	1.89394	0	0.00527958	**	0.00987336	**	0.225659		0.320376		0.878058
GO:0019853	L-ascorbic acid biosynthesis	12	7	5	2	1	0	2.604	2.172	1.176	0.528	0.132	2.68817	2.30203	1.70068	1.89394	0	0.00527958	**	0.0382401	*	0.225659		0.320376		0.878058
GO:0018401	peptidyl-proline hydroxylation to 4-hydroxy-L-proline	12	1	1	1	0	0	2.604	2.172	1.176	0.528	0.132	0.384025	0.460405	0.85034	0	0	0.176499		0.240912		0.378367		0.585904		0.878058
GO:0009747	hexokinase-dependent signaling	12	2	2	2	0	0	2.604	2.172	1.176	0.528	0.132	0.768049	0.92081	1.70068	0	0	0.269195		0.293541		0.225659		0.585904		0.878058
GO:0006075	beta-1,3 glucan biosynthesis	12	1	0	0	0	0	2.604	2.172	1.176	0.528	0.132	0.384025	0	0	0	0	0.176499		0.090598		0.290648		0.585904		0.878058
GO:0035279	miRNA-mediated gene silencing, mRNA cleavage	12	3	2	1	0	0	2.604	2.172	1.176	0.528	0.132	1.15207	0.92081	0.85034	0	0	0.248778		0.293541		0.378367		0.585904		0.878058
GO:0010233	phloem transport	12	0	0	0	0	0	2.604	2.172	1.176	0.528	0.132	0	0	0	0	0	0.0530273		0.090598		0.290648		0.585904		0.878058
GO:0006310	DNA recombination	12	3	2	0	0	0	2.604	2.172	1.176	0.528	0.132	1.15207	0.92081	0	0	0	0.248778		0.293541		0.290648		0.585904		0.878058
GO:0035194	RNA-mediated posttranscriptional gene silencing	12	3	2	0	0	0	2.604	2.172	1.176	0.528	0.132	1.15207	0.92081	0	0	0	0.248778		0.293541		0.290648		0.585904		0.878058
GO:0030048	actin filament-based movement	12	2	1	0	0	0	2.604	2.172	1.176	0.528	0.132	0.768049	0.460405	0	0	0	0.269195		0.240912		0.290648		0.585904		0.878058
GO:0000902	cellular morphogenesis	12	2	1	0	0	0	2.604	2.172	1.176	0.528	0.132	0.768049	0.460405	0	0	0	0.269195		0.240912		0.290648		0.585904		0.878058
GO:0008033	tRNA processing	12	4	4	0	0	0	2.604	2.172	1.176	0.528	0.132	1.5361	1.84162	0	0	0	0.155154		0.107966		0.290648		0.585904		0.878058
GO:0016998	cell wall catabolism	12	5	5	0	0	0	2.604	2.172	1.176	0.528	0.132	1.92012	2.30203	0	0	0	0.0687943		0.0382401	*	0.290648		0.585904		0.878058
GO:0006120	mitochondrial electron transport, NADH to ubiquinone	12	2	1	0	0	0	2.604	2.172	1.176	0.528	0.132	0.768049	0.460405	0	0	0	0.269195		0.240912		0.290648		0.585904		0.878058
GO:0019464	glycine decarboxylation via glycine cleavage system	11	10	10	7	6	2	2.387	1.991	1.078	0.484	0.121	4.18936	5.0226	6.49351	12.3967	16.5289	1.98705e-06	**	3.43391e-07	**	1.86244e-05	**	2.49831e-06	**	0.00577702	**
GO:0019253	reductive pentose-phosphate cycle	11	9	7	7	5	2	2.387	1.991	1.078	0.484	0.121	3.77042	3.51582	6.49351	10.3306	16.5289	3.58937e-05	**	0.000952751	**	1.86244e-05	**	5.50816e-05	**	0.00577702	**
GO:0015712	hexose phosphate transport	11	9	9	6	4	2	2.387	1.991	1.078	0.484	0.121	3.77042	4.52034	5.56586	8.26446	16.5289	3.58937e-05	**	7.76653e-06	**	0.000240987	**	0.000866642	**	0.00577702	**
GO:0015717	triose phosphate transport	11	9	9	6	4	2	2.387	1.991	1.078	0.484	0.121	3.77042	4.52034	5.56586	8.26446	16.5289	3.58937e-05	**	7.76653e-06	**	0.000240987	**	0.000866642	**	0.00577702	**
GO:0006656	phosphatidylcholine biosynthesis	11	7	5	4	4	1	2.387	1.991	1.078	0.484	0.121	2.93255	2.5113	3.71058	8.26446	8.26446	0.00280903	**	0.0272434	*	0.0146848	*	0.000866642	**	0.106404
GO:0000245	spliceosome assembly	11	4	4	1	0	0	2.387	1.991	1.078	0.484	0.121	1.67574	2.00904	0.927644	0	0	0.1321		0.0879108		0.384446		0.612602		0.887627
GO:0006099	tricarboxylic acid cycle	11	4	4	3	2	2	2.387	1.991	1.078	0.484	0.121	1.67574	2.00904	2.78293	4.13223	16.5289	0.1321		0.0879108		0.0677727		0.0698896		0.00577702	**
GO:0010149	senescence (sensu Magnoliophyta)	11	2	2	2	0	0	2.387	1.991	1.078	0.484	0.121	0.837872	1.00452	1.85529	0	0	0.286524		0.298795		0.208432		0.612602		0.887627
GO:0045038	protein import into chloroplast thylakoid membrane	11	5	4	4	2	0	2.387	1.991	1.078	0.484	0.121	2.09468	2.00904	3.71058	4.13223	0	0.0512484		0.0879108		0.0146848	*	0.0698896		0.887627
GO:0001578	microtubule bundle formation	11	2	1	1	1	0	2.387	1.991	1.078	0.484	0.121	0.837872	0.50226	0.927644	2.06612	0	0.286524		0.269759		0.384446		0.307048		0.887627
GO:0031116	positive regulation of microtubule polymerization	11	2	1	1	1	0	2.387	1.991	1.078	0.484	0.121	0.837872	0.50226	0.927644	2.06612	0	0.286524		0.269759		0.384446		0.307048		0.887627
GO:0051322	anaphase	11	2	1	1	1	0	2.387	1.991	1.078	0.484	0.121	0.837872	0.50226	0.927644	2.06612	0	0.286524		0.269759		0.384446		0.307048		0.887627
GO:0010038	response to metal ion	11	2	2	1	1	0	2.387	1.991	1.078	0.484	0.121	0.837872	1.00452	0.927644	2.06612	0	0.286524		0.298795		0.384446		0.307048		0.887627
GO:0015977	carbon utilization by fixation of carbon dioxide	11	5	4	4	1	0	2.387	1.991	1.078	0.484	0.121	2.09468	2.00904	3.71058	2.06612	0	0.0512484		0.0879108		0.0146848	*	0.307048		0.887627
GO:0015706	nitrate transport	11	3	2	1	1	0	2.387	1.991	1.078	0.484	0.121	1.25681	1.00452	0.927644	2.06612	0	0.238301		0.298795		0.384446		0.307048		0.887627
GO:0009395	phospholipid catabolism	11	1	1	1	0	0	2.387	1.991	1.078	0.484	0.121	0.418936	0.50226	0.927644	0	0	0.206657		0.269759		0.384446		0.612602		0.887627
GO:0009823	cytokinin catabolism	11	4	4	2	0	0	2.387	1.991	1.078	0.484	0.121	1.67574	2.00904	1.85529	0	0	0.1321		0.0879108		0.208432		0.612602		0.887627
GO:0010073	meristem maintenance	11	4	4	2	0	0	2.387	1.991	1.078	0.484	0.121	1.67574	2.00904	1.85529	0	0	0.1321		0.0879108		0.208432		0.612602		0.887627
GO:0009749	response to glucose stimulus	11	1	1	0	0	0	2.387	1.991	1.078	0.484	0.121	0.418936	0.50226	0	0	0	0.206657		0.269759		0.322178		0.612602		0.887627
GO:0009870	defense response signaling pathway, resistance gene-dependent	11	1	1	0	0	0	2.387	1.991	1.078	0.484	0.121	0.418936	0.50226	0	0	0	0.206657		0.269759		0.322178		0.612602		0.887627
GO:0009833	primary cell wall biosynthesis (sensu Magnoliophyta)	11	5	3	2	0	0	2.387	1.991	1.078	0.484	0.121	2.09468	1.50678	1.85529	0	0	0.0512484		0.198522		0.208432		0.612602		0.887627
GO:0009943	adaxial/abaxial axis specification	11	3	3	2	0	0	2.387	1.991	1.078	0.484	0.121	1.25681	1.50678	1.85529	0	0	0.238301		0.198522		0.208432		0.612602		0.887627
GO:0010016	shoot morphogenesis	11	0	0	0	0	0	2.387	1.991	1.078	0.484	0.121	0	0	0	0	0	0.0677356		0.110674		0.322178		0.612602		0.887627
GO:0007155	cell adhesion	11	4	3	1	0	0	2.387	1.991	1.078	0.484	0.121	1.67574	1.50678	0.927644	0	0	0.1321		0.198522		0.384446		0.612602		0.887627
GO:0045489	pectin biosynthesis	11	1	1	0	0	0	2.387	1.991	1.078	0.484	0.121	0.418936	0.50226	0	0	0	0.206657		0.269759		0.322178		0.612602		0.887627
GO:0040034	regulation of development, heterochronic	11	1	1	0	0	0	2.387	1.991	1.078	0.484	0.121	0.418936	0.50226	0	0	0	0.206657		0.269759		0.322178		0.612602		0.887627
GO:0000724	double-strand break repair via homologous recombination	11	1	1	0	0	0	2.387	1.991	1.078	0.484	0.121	0.418936	0.50226	0	0	0	0.206657		0.269759		0.322178		0.612602		0.887627
GO:0006820	anion transport	10	3	3	3	2	0	2.17	1.81	0.98	0.44	0.11	1.38249	1.65746	3.06122	4.54545	0	0.221346		0.176347		0.0546292		0.0597832		0.8973
GO:0016070	RNA metabolism	10	3	3	2	2	0	2.17	1.81	0.98	0.44	0.11	1.38249	1.65746	2.04082	4.54545	0	0.221346		0.176347		0.189018		0.0597832		0.8973
GO:0019305	dTDP-rhamnose biosynthesis	10	4	3	1	1	1	2.17	1.81	0.98	0.44	0.11	1.84332	1.65746	1.02041	2.27273	9.09091	0.107358		0.176347		0.387393		0.291842		0.0977814
GO:0046786	viral replication complex formation and maintenance	10	2	2	2	1	0	2.17	1.81	0.98	0.44	0.11	0.921659	1.10497	2.04082	2.27273	0	0.29942		0.298611		0.189018		0.291842		0.8973
GO:0042732	D-xylose metabolism	10	3	2	1	1	1	2.17	1.81	0.98	0.44	0.11	1.38249	1.10497	1.02041	2.27273	9.09091	0.221346		0.298611		0.387393		0.291842		0.0977814
GO:0046688	response to copper ion	10	3	2	1	0	0	2.17	1.81	0.98	0.44	0.11	1.38249	1.10497	1.02041	0	0	0.221346		0.298611		0.387393		0.640516		0.8973
GO:0046686	response to cadmium ion	10	1	1	0	0	0	2.17	1.81	0.98	0.44	0.11	0.460829	0.552486	0	0	0	0.239965		0.299562		0.357128		0.640516		0.8973
GO:0030155	regulation of cell adhesion	10	0	0	0	0	0	2.17	1.81	0.98	0.44	0.11	0	0	0	0	0	0.0865225		0.135198		0.357128		0.640516		0.8973
GO:0006354	RNA elongation	10	2	2	0	0	0	2.17	1.81	0.98	0.44	0.11	0.921659	1.10497	0	0	0	0.29942		0.298611		0.357128		0.640516		0.8973
GO:0048574	long-day photoperiodism, flowering	10	2	2	1	1	0	2.17	1.81	0.98	0.44	0.11	0.921659	1.10497	1.02041	2.27273	0	0.29942		0.298611		0.387393		0.291842		0.8973
GO:0015986	ATP synthesis coupled proton transport	10	4	4	2	1	1	2.17	1.81	0.98	0.44	0.11	1.84332	2.20994	2.04082	2.27273	9.09091	0.107358		0.0683266		0.189018		0.291842		0.0977814
GO:0009835	ripening	10	4	3	3	1	0	2.17	1.81	0.98	0.44	0.11	1.84332	1.65746	3.06122	2.27273	0	0.107358		0.176347		0.0546292		0.291842		0.8973
GO:0006821	chloride transport	10	2	2	2	1	0	2.17	1.81	0.98	0.44	0.11	0.921659	1.10497	2.04082	2.27273	0	0.29942		0.298611		0.189018		0.291842		0.8973
GO:0009067	aspartate family amino acid biosynthesis	10	6	5	1	1	1	2.17	1.81	0.98	0.44	0.11	2.76498	2.76243	1.02041	2.27273	9.09091	0.00824126	**	0.0181485	*	0.387393		0.291842		0.0977814
GO:0015996	chlorophyll catabolism	10	2	2	1	1	1	2.17	1.81	0.98	0.44	0.11	0.921659	1.10497	1.02041	2.27273	9.09091	0.29942		0.298611		0.387393		0.291842		0.0977814
GO:0010167	response to nitrate	10	3	3	2	1	0	2.17	1.81	0.98	0.44	0.11	1.38249	1.65746	2.04082	2.27273	0	0.221346		0.176347		0.189018		0.291842		0.8973
GO:0006521	regulation of amino acid metabolism	10	3	2	1	1	0	2.17	1.81	0.98	0.44	0.11	1.38249	1.10497	1.02041	2.27273	0	0.221346		0.298611		0.387393		0.291842		0.8973
GO:0042814	monopolar cell growth	10	4	4	4	1	0	2.17	1.81	0.98	0.44	0.11	1.84332	2.20994	4.08163	2.27273	0	0.107358		0.0683266		0.0103568	*	0.291842		0.8973
GO:0009089	lysine biosynthesis via diaminopimelate	10	4	3	2	1	0	2.17	1.81	0.98	0.44	0.11	1.84332	1.65746	2.04082	2.27273	0	0.107358		0.176347		0.189018		0.291842		0.8973
GO:0009855	determination of bilateral symmetry	10	3	3	1	0	0	2.17	1.81	0.98	0.44	0.11	1.38249	1.65746	1.02041	0	0	0.221346		0.176347		0.387393		0.640516		0.8973
GO:0009955	adaxial/abaxial pattern formation	10	3	3	1	0	0	2.17	1.81	0.98	0.44	0.11	1.38249	1.65746	1.02041	0	0	0.221346		0.176347		0.387393		0.640516		0.8973
GO:0048497	maintenance of floral organ identity	10	0	0	0	0	0	2.17	1.81	0.98	0.44	0.11	0	0	0	0	0	0.0865225		0.135198		0.357128		0.640516		0.8973
GO:0010208	pollen wall formation	10	1	0	0	0	0	2.17	1.81	0.98	0.44	0.11	0.460829	0	0	0	0	0.239965		0.135198		0.357128		0.640516		0.8973
GO:0010098	suspensor development	10	2	1	0	0	0	2.17	1.81	0.98	0.44	0.11	0.921659	0.552486	0	0	0	0.29942		0.299562		0.357128		0.640516		0.8973
GO:0006816	calcium ion transport	10	1	1	1	0	0	2.17	1.81	0.98	0.44	0.11	0.460829	0.552486	1.02041	0	0	0.239965		0.299562		0.387393		0.640516		0.8973
GO:0008272	sulfate transport	10	2	2	1	0	0	2.17	1.81	0.98	0.44	0.11	0.921659	1.10497	1.02041	0	0	0.29942		0.298611		0.387393		0.640516		0.8973
GO:0008361	regulation of cell size	10	2	2	1	0	0	2.17	1.81	0.98	0.44	0.11	0.921659	1.10497	1.02041	0	0	0.29942		0.298611		0.387393		0.640516		0.8973
GO:0006915	apoptosis	10	1	1	0	0	0	2.17	1.81	0.98	0.44	0.11	0.460829	0.552486	0	0	0	0.239965		0.299562		0.357128		0.640516		0.8973
GO:0030041	actin filament polymerization	10	3	2	0	0	0	2.17	1.81	0.98	0.44	0.11	1.38249	1.10497	0	0	0	0.221346		0.298611		0.357128		0.640516		0.8973
GO:0007059	chromosome segregation	10	0	0	0	0	0	2.17	1.81	0.98	0.44	0.11	0	0	0	0	0	0.0865225		0.135198		0.357128		0.640516		0.8973
GO:0009690	cytokinin metabolism	10	3	2	0	0	0	2.17	1.81	0.98	0.44	0.11	1.38249	1.10497	0	0	0	0.221346		0.298611		0.357128		0.640516		0.8973
GO:0006364	rRNA processing	10	4	3	2	0	0	2.17	1.81	0.98	0.44	0.11	1.84332	1.65746	2.04082	0	0	0.107358		0.176347		0.189018		0.640516		0.8973
GO:0006346	methylation-dependent chromatin silencing	10	4	3	0	0	0	2.17	1.81	0.98	0.44	0.11	1.84332	1.65746	0	0	0	0.107358		0.176347		0.357128		0.640516		0.8973
GO:0010048	vernalization response	10	2	1	0	0	0	2.17	1.81	0.98	0.44	0.11	0.921659	0.552486	0	0	0	0.29942		0.299562		0.357128		0.640516		0.8973
GO:0006625	protein targeting to peroxisome	9	2	2	0	0	0	1.953	1.629	0.882	0.396	0.099	1.02407	1.22775	0	0	0	0.30594		0.291793		0.395867		0.6697		0.907078
GO:0006606	protein import into nucleus	9	2	2	2	1	0	1.953	1.629	0.882	0.396	0.099	1.02407	1.22775	2.26757	2.52525	0	0.30594		0.291793		0.167603		0.274614		0.907078
GO:0042594	response to starvation	9	1	1	0	0	0	1.953	1.629	0.882	0.396	0.099	0.512033	0.613874	0	0	0	0.275852		0.329328		0.395867		0.6697		0.907078
GO:0006108	malate metabolism	9	3	3	2	0	0	1.953	1.629	0.882	0.396	0.099	1.5361	1.84162	2.26757	0	0	0.197886		0.150774		0.167603		0.6697		0.907078
GO:0009228	thiamin biosynthesis	9	3	3	3	2	1	1.953	1.629	0.882	0.396	0.099	1.5361	1.84162	3.40136	5.05051	10.101	0.197886		0.150774		0.0423831	*	0.0500017		0.0889588
GO:0018987	osmoregulation	9	3	3	2	1	1	1.953	1.629	0.882	0.396	0.099	1.5361	1.84162	2.26757	2.52525	10.101	0.197886		0.150774		0.167603		0.274614		0.0889588
GO:0009799	determination of symmetry	9	1	0	0	0	0	1.953	1.629	0.882	0.396	0.099	0.512033	0	0	0	0	0.275852		0.165154		0.395867		0.6697		0.907078
GO:0045116	protein neddylation	9	3	3	1	1	0	1.953	1.629	0.882	0.396	0.099	1.5361	1.84162	1.13379	2.52525	0	0.197886		0.150774		0.386457		0.274614		0.907078
GO:0042547	cell wall modification during multidimensional cell growth	9	0	0	0	0	0	1.953	1.629	0.882	0.396	0.099	0	0	0	0	0	0.110519		0.165154		0.395867		0.6697		0.907078
GO:0015774	polysaccharide transport	9	2	2	2	2	0	1.953	1.629	0.882	0.396	0.099	1.02407	1.22775	2.26757	5.05051	0	0.30594		0.291793		0.167603		0.0500017		0.907078
GO:0006270	DNA replication initiation	9	0	0	0	0	0	1.953	1.629	0.882	0.396	0.099	0	0	0	0	0	0.110519		0.165154		0.395867		0.6697		0.907078
GO:0010228	vegetative to reproductive phase transition	9	2	1	0	0	0	1.953	1.629	0.882	0.396	0.099	1.02407	0.613874	0	0	0	0.30594		0.329328		0.395867		0.6697		0.907078
GO:0031053	primary microRNA processing	9	2	1	0	0	0	1.953	1.629	0.882	0.396	0.099	1.02407	0.613874	0	0	0	0.30594		0.329328		0.395867		0.6697		0.907078
GO:0000266	mitochondrial fission	9	1	0	0	0	0	1.953	1.629	0.882	0.396	0.099	0.512033	0	0	0	0	0.275852		0.165154		0.395867		0.6697		0.907078
GO:0046512	sphingosine biosynthesis	9	0	0	0	0	0	1.953	1.629	0.882	0.396	0.099	0	0	0	0	0	0.110519		0.165154		0.395867		0.6697		0.907078
GO:0042981	regulation of apoptosis	9	1	1	0	0	0	1.953	1.629	0.882	0.396	0.099	0.512033	0.613874	0	0	0	0.275852		0.329328		0.395867		0.6697		0.907078
GO:0007001	chromosome organization and biogenesis (sensu Eukaryota)	9	2	2	0	0	0	1.953	1.629	0.882	0.396	0.099	1.02407	1.22775	0	0	0	0.30594		0.291793		0.395867		0.6697		0.907078
GO:0010222	stem vascular tissue pattern formation	9	0	0	0	0	0	1.953	1.629	0.882	0.396	0.099	0	0	0	0	0	0.110519		0.165154		0.395867		0.6697		0.907078
GO:0008360	regulation of cell shape	9	1	1	1	0	0	1.953	1.629	0.882	0.396	0.099	0.512033	0.613874	1.13379	0	0	0.275852		0.329328		0.386457		0.6697		0.907078
GO:0010043	response to zinc ion	9	3	3	0	0	0	1.953	1.629	0.882	0.396	0.099	1.5361	1.84162	0	0	0	0.197886		0.150774		0.395867		0.6697		0.907078
GO:0010189	vitamin E biosynthesis	9	7	7	7	4	0	1.953	1.629	0.882	0.396	0.099	3.58423	4.29711	7.93651	10.101	0	0.000499653	**	0.000154998	**	2.49498e-06	**	0.000361626	**	0.907078
GO:0015784	GDP-mannose transport	9	4	4	2	0	0	1.953	1.629	0.882	0.396	0.099	2.04813	2.45549	2.26757	0	0	0.0822641		0.0500702		0.167603		0.6697		0.907078
GO:0000904	cellular morphogenesis during differentiation	9	1	1	0	0	0	1.953	1.629	0.882	0.396	0.099	0.512033	0.613874	0	0	0	0.275852		0.329328		0.395867		0.6697		0.907078
GO:0006526	arginine biosynthesis	9	2	2	1	0	0	1.953	1.629	0.882	0.396	0.099	1.02407	1.22775	1.13379	0	0	0.30594		0.291793		0.386457		0.6697		0.907078
GO:0048510	regulation of timing of transition from vegetative to reproductive phase	9	2	2	0	0	0	1.953	1.629	0.882	0.396	0.099	1.02407	1.22775	0	0	0	0.30594		0.291793		0.395867		0.6697		0.907078
GO:0019375	galactolipid biosynthesis	9	2	1	1	1	0	1.953	1.629	0.882	0.396	0.099	1.02407	0.613874	1.13379	2.52525	0	0.30594		0.329328		0.386457		0.274614		0.907078
GO:0009787	regulation of abscisic acid mediated signaling	9	1	1	0	0	0	1.953	1.629	0.882	0.396	0.099	0.512033	0.613874	0	0	0	0.275852		0.329328		0.395867		0.6697		0.907078
GO:0019430	removal of superoxide radicals	9	3	2	1	0	0	1.953	1.629	0.882	0.396	0.099	1.5361	1.22775	1.13379	0	0	0.197886		0.291793		0.386457		0.6697		0.907078
GO:0042829	defense response to pathogen	9	0	0	0	0	0	1.953	1.629	0.882	0.396	0.099	0	0	0	0	0	0.110519		0.165154		0.395867		0.6697		0.907078
GO:0046685	response to arsenic	9	2	2	0	0	0	1.953	1.629	0.882	0.396	0.099	1.02407	1.22775	0	0	0	0.30594		0.291793		0.395867		0.6697		0.907078
GO:0016485	protein processing	9	4	4	4	2	0	1.953	1.629	0.882	0.396	0.099	2.04813	2.45549	4.53515	5.05051	0	0.0822641		0.0500702		0.00688699	**	0.0500017		0.907078
GO:0031365	N-terminal protein amino acid modification	9	4	4	4	2	0	1.953	1.629	0.882	0.396	0.099	2.04813	2.45549	4.53515	5.05051	0	0.0822641		0.0500702		0.00688699	**	0.0500017		0.907078
GO:0007004	telomerase-dependent telomere maintenance	8	0	0	0	0	0	1.736	1.448	0.784	0.352	0.088	0	0	0	0	0	0.141169		0.201746		0.438807		0.700212		0.916963
GO:0007126	meiosis	8	1	1	0	0	0	1.736	1.448	0.784	0.352	0.088	0.576037	0.690608	0	0	0	0.313189		0.357579		0.438807		0.700212		0.916963
GO:0007031	peroxisome organization and biogenesis	8	2	1	0	0	0	1.736	1.448	0.784	0.352	0.088	1.15207	0.690608	0	0	0	0.303915		0.357579		0.438807		0.700212		0.916963
GO:0045597	positive regulation of cell differentiation	8	1	1	0	0	0	1.736	1.448	0.784	0.352	0.088	0.576037	0.690608	0	0	0	0.313189		0.357579		0.438807		0.700212		0.916963
GO:0016337	cell-cell adhesion	8	2	2	0	0	0	1.736	1.448	0.784	0.352	0.088	1.15207	1.38122	0	0	0	0.303915		0.277208		0.438807		0.700212		0.916963
GO:0045487	gibberellic acid catabolism	8	2	1	1	0	0	1.736	1.448	0.784	0.352	0.088	1.15207	0.690608	1.27551	0	0	0.303915		0.357579		0.380763		0.700212		0.916963
GO:0009116	nucleoside metabolism	8	3	3	1	0	0	1.736	1.448	0.784	0.352	0.088	1.72811	2.07182	1.27551	0	0	0.168486		0.122769		0.380763		0.700212		0.916963
GO:0009877	nodulation	8	3	3	2	0	0	1.736	1.448	0.784	0.352	0.088	1.72811	2.07182	2.55102	0	0	0.168486		0.122769		0.144486		0.700212		0.916963
GO:0000105	histidine biosynthesis	8	2	2	2	2	0	1.736	1.448	0.784	0.352	0.088	1.15207	1.38122	2.55102	5.68182	0	0.303915		0.277208		0.144486		0.0406588	*	0.916963
GO:0006085	acetyl-CoA biosynthesis	8	2	2	1	1	0	1.736	1.448	0.784	0.352	0.088	1.15207	1.38122	1.27551	2.84091	0	0.303915		0.277208		0.380763		0.255213		0.916963
GO:0010094	specification of carpel identity	8	0	0	0	0	0	1.736	1.448	0.784	0.352	0.088	0	0	0	0	0	0.141169		0.201746		0.438807		0.700212		0.916963
GO:0006605	protein targeting	8	2	2	2	1	0	1.736	1.448	0.784	0.352	0.088	1.15207	1.38122	2.55102	2.84091	0	0.303915		0.277208		0.144486		0.255213		0.916963
GO:0009863	salicylic acid mediated signaling pathway	8	0	0	0	0	0	1.736	1.448	0.784	0.352	0.088	0	0	0	0	0	0.141169		0.201746		0.438807		0.700212		0.916963
GO:0030007	potassium ion homeostasis	8	1	1	1	0	0	1.736	1.448	0.784	0.352	0.088	0.576037	0.690608	1.27551	0	0	0.313189		0.357579		0.380763		0.700212		0.916963
GO:0010205	photoinhibition	8	5	5	5	5	1	1.736	1.448	0.784	0.352	0.088	2.88018	3.45304	6.37755	14.2045	11.3636	0.0129369	*	0.00601537	**	0.000367312	**	7.62683e-06	**	0.0799331
GO:0009606	tropism	8	2	2	1	1	0	1.736	1.448	0.784	0.352	0.088	1.15207	1.38122	1.27551	2.84091	0	0.303915		0.277208		0.380763		0.255213		0.916963
GO:0010082	regulation of root meristem size	8	2	2	1	1	0	1.736	1.448	0.784	0.352	0.088	1.15207	1.38122	1.27551	2.84091	0	0.303915		0.277208		0.380763		0.255213		0.916963
GO:0010143	cutin biosynthesis	8	1	1	0	0	0	1.736	1.448	0.784	0.352	0.088	0.576037	0.690608	0	0	0	0.313189		0.357579		0.438807		0.700212		0.916963
GO:0010076	maintenance of floral meristem identity	8	2	0	0	0	0	1.736	1.448	0.784	0.352	0.088	1.15207	0	0	0	0	0.303915		0.201746		0.438807		0.700212		0.916963
GO:0048442	sepal development	8	2	0	0	0	0	1.736	1.448	0.784	0.352	0.088	1.15207	0	0	0	0	0.303915		0.201746		0.438807		0.700212		0.916963
GO:0009607	response to biotic stimulus	8	1	1	1	1	0	1.736	1.448	0.784	0.352	0.088	0.576037	0.690608	1.27551	2.84091	0	0.313189		0.357579		0.380763		0.255213		0.916963
GO:0019432	triacylglycerol biosynthesis	8	1	1	0	0	0	1.736	1.448	0.784	0.352	0.088	0.576037	0.690608	0	0	0	0.313189		0.357579		0.438807		0.700212		0.916963
GO:0006826	iron ion transport	8	3	3	0	0	0	1.736	1.448	0.784	0.352	0.088	1.72811	2.07182	0	0	0	0.168486		0.122769		0.438807		0.700212		0.916963
GO:0008615	pyridoxine biosynthesis	8	4	4	3	3	1	1.736	1.448	0.784	0.352	0.088	2.30415	2.76243	3.82653	8.52273	11.3636	0.0583655		0.0339736	*	0.0313163	*	0.00369803	**	0.0799331
GO:0006289	nucleotide-excision repair	8	4	3	2	2	2	1.736	1.448	0.784	0.352	0.088	2.30415	2.07182	2.55102	5.68182	22.7273	0.0583655		0.122769		0.144486		0.0406588	*	0.00303752	**
GO:0000740	nuclear membrane fusion	8	1	1	0	0	0	1.736	1.448	0.784	0.352	0.088	0.576037	0.690608	0	0	0	0.313189		0.357579		0.438807		0.700212		0.916963
GO:0009553	female gametophyte development	8	1	1	0	0	0	1.736	1.448	0.784	0.352	0.088	0.576037	0.690608	0	0	0	0.313189		0.357579		0.438807		0.700212		0.916963
GO:0009558	cellularization of megagametophyte	8	1	1	0	0	0	1.736	1.448	0.784	0.352	0.088	0.576037	0.690608	0	0	0	0.313189		0.357579		0.438807		0.700212		0.916963
GO:0010197	polar nuclei fusion	8	1	1	0	0	0	1.736	1.448	0.784	0.352	0.088	0.576037	0.690608	0	0	0	0.313189		0.357579		0.438807		0.700212		0.916963
GO:0010198	synergid death	8	1	1	0	0	0	1.736	1.448	0.784	0.352	0.088	0.576037	0.690608	0	0	0	0.313189		0.357579		0.438807		0.700212		0.916963
GO:0009856	pollination	8	0	0	0	0	0	1.736	1.448	0.784	0.352	0.088	0	0	0	0	0	0.141169		0.201746		0.438807		0.700212		0.916963
GO:0048653	anther development	8	0	0	0	0	0	1.736	1.448	0.784	0.352	0.088	0	0	0	0	0	0.141169		0.201746		0.438807		0.700212		0.916963
GO:0001560	regulation of cell growth by extracellular stimulus	8	1	1	0	0	0	1.736	1.448	0.784	0.352	0.088	0.576037	0.690608	0	0	0	0.313189		0.357579		0.438807		0.700212		0.916963
GO:0046916	transition metal ion homeostasis	8	4	4	1	1	1	1.736	1.448	0.784	0.352	0.088	2.30415	2.76243	1.27551	2.84091	11.3636	0.0583655		0.0339736	*	0.380763		0.255213		0.0799331
GO:0006506	GPI anchor biosynthesis	8	1	0	0	0	0	1.736	1.448	0.784	0.352	0.088	0.576037	0	0	0	0	0.313189		0.201746		0.438807		0.700212		0.916963
GO:0009415	response to water	8	2	2	1	0	0	1.736	1.448	0.784	0.352	0.088	1.15207	1.38122	1.27551	0	0	0.303915		0.277208		0.380763		0.700212		0.916963
GO:0006094	gluconeogenesis	8	3	2	2	0	0	1.736	1.448	0.784	0.352	0.088	1.72811	1.38122	2.55102	0	0	0.168486		0.277208		0.144486		0.700212		0.916963
GO:0000289	poly(A) tail shortening	8	0	0	0	0	0	1.736	1.448	0.784	0.352	0.088	0	0	0	0	0	0.141169		0.201746		0.438807		0.700212		0.916963
GO:0042631	cellular response to water deprivation	8	3	3	2	1	0	1.736	1.448	0.784	0.352	0.088	1.72811	2.07182	2.55102	2.84091	0	0.168486		0.122769		0.144486		0.255213		0.916963
GO:0008380	RNA splicing	8	0	0	0	0	0	1.736	1.448	0.784	0.352	0.088	0	0	0	0	0	0.141169		0.201746		0.438807		0.700212		0.916963
GO:0006649	phospholipid transfer to membrane	8	4	4	3	2	1	1.736	1.448	0.784	0.352	0.088	2.30415	2.76243	3.82653	5.68182	11.3636	0.0583655		0.0339736	*	0.0313163	*	0.0406588	*	0.0799331
GO:0015720	allantoin transport	8	2	1	0	0	0	1.736	1.448	0.784	0.352	0.088	1.15207	0.690608	0	0	0	0.303915		0.357579		0.438807		0.700212		0.916963
GO:0019538	protein metabolism	7	0	0	0	0	0	1.519	1.267	0.686	0.308	0.077	0	0	0	0	0	0.180318		0.246443		0.486402		0.732114		0.926954
GO:0046459	short-chain fatty acid metabolism	7	0	0	0	0	0	1.519	1.267	0.686	0.308	0.077	0	0	0	0	0	0.180318		0.246443		0.486402		0.732114		0.926954
GO:0007129	synapsis	7	1	1	0	0	0	1.519	1.267	0.686	0.308	0.077	0.658328	0.789266	0	0	0	0.350019		0.382184		0.486402		0.732114		0.926954
GO:0048439	flower morphogenesis	7	5	4	1	0	0	1.519	1.267	0.686	0.308	0.077	3.29164	3.15706	1.45773	0	0	0.0061952	**	0.0207464	*	0.369289		0.732114		0.926954
GO:0009660	amyloplast organization and biogenesis	7	1	0	0	0	0	1.519	1.267	0.686	0.308	0.077	0.658328	0	0	0	0	0.350019		0.246443		0.486402		0.732114		0.926954
GO:0042545	cell wall modification	7	0	0	0	0	0	1.519	1.267	0.686	0.308	0.077	0	0	0	0	0	0.180318		0.246443		0.486402		0.732114		0.926954
GO:0010248	establishment and/or maintenance of transmembrane electrochemical gradient	7	2	2	1	1	0	1.519	1.267	0.686	0.308	0.077	1.31666	1.57853	1.45773	3.24675	0	0.291119		0.253945		0.369289		0.233476		0.926954
GO:0006863	purine transport	7	3	3	1	0	0	1.519	1.267	0.686	0.308	0.077	1.97498	2.3678	1.45773	0	0	0.134486		0.0937176		0.369289		0.732114		0.926954
GO:0010184	cytokinin transport	7	3	3	1	0	0	1.519	1.267	0.686	0.308	0.077	1.97498	2.3678	1.45773	0	0	0.134486		0.0937176		0.369289		0.732114		0.926954
GO:0031425	chloroplast RNA processing	7	2	2	2	1	1	1.519	1.267	0.686	0.308	0.077	1.31666	1.57853	2.91545	3.24675	12.987	0.291119		0.253945		0.120108		0.233476		0.0707008
GO:0031426	polycistronic mRNA processing	7	2	2	2	1	1	1.519	1.267	0.686	0.308	0.077	1.31666	1.57853	2.91545	3.24675	12.987	0.291119		0.253945		0.120108		0.233476		0.0707008
GO:0006882	zinc ion homeostasis	7	1	1	1	0	0	1.519	1.267	0.686	0.308	0.077	0.658328	0.789266	1.45773	0	0	0.350019		0.382184		0.369289		0.732114		0.926954
GO:0030026	manganese ion homeostasis	7	1	1	1	0	0	1.519	1.267	0.686	0.308	0.077	0.658328	0.789266	1.45773	0	0	0.350019		0.382184		0.369289		0.732114		0.926954
GO:0010223	secondary shoot formation	7	2	0	0	0	0	1.519	1.267	0.686	0.308	0.077	1.31666	0	0	0	0	0.291119		0.246443		0.486402		0.732114		0.926954
GO:0015976	carbon utilization	7	3	2	1	1	0	1.519	1.267	0.686	0.308	0.077	1.97498	1.57853	1.45773	3.24675	0	0.134486		0.253945		0.369289		0.233476		0.926954
GO:0006644	phospholipid metabolism	7	2	1	1	0	0	1.519	1.267	0.686	0.308	0.077	1.31666	0.789266	1.45773	0	0	0.291119		0.382184		0.369289		0.732114		0.926954
GO:0048451	petal formation	7	3	2	1	0	0	1.519	1.267	0.686	0.308	0.077	1.97498	1.57853	1.45773	0	0	0.134486		0.253945		0.369289		0.732114		0.926954
GO:0009165	nucleotide biosynthesis	7	1	1	0	0	0	1.519	1.267	0.686	0.308	0.077	0.658328	0.789266	0	0	0	0.350019		0.382184		0.486402		0.732114		0.926954
GO:0006574	valine catabolism	7	4	4	2	2	0	1.519	1.267	0.686	0.308	0.077	2.63331	3.15706	2.91545	6.49351	0	0.0372683	*	0.0207464	*	0.120108		0.0318809	*	0.926954
GO:0009947	centrolateral axis specification	7	1	1	1	0	0	1.519	1.267	0.686	0.308	0.077	0.658328	0.789266	1.45773	0	0	0.350019		0.382184		0.369289		0.732114		0.926954
GO:0015696	ammonium transport	7	2	0	0	0	0	1.519	1.267	0.686	0.308	0.077	1.31666	0	0	0	0	0.291119		0.246443		0.486402		0.732114		0.926954
GO:0048437	floral organ development	7	1	1	1	0	0	1.519	1.267	0.686	0.308	0.077	0.658328	0.789266	1.45773	0	0	0.350019		0.382184		0.369289		0.732114		0.926954
GO:0045014	negative regulation of transcription by glucose	7	0	0	0	0	0	1.519	1.267	0.686	0.308	0.077	0	0	0	0	0	0.180318		0.246443		0.486402		0.732114		0.926954
GO:0005982	starch metabolism	7	5	4	3	0	0	1.519	1.267	0.686	0.308	0.077	3.29164	3.15706	4.37318	0	0	0.0061952	**	0.0207464	*	0.0216929	*	0.732114		0.926954
GO:0015780	nucleotide-sugar transport	7	1	1	1	0	0	1.519	1.267	0.686	0.308	0.077	0.658328	0.789266	1.45773	0	0	0.350019		0.382184		0.369289		0.732114		0.926954
GO:0030834	regulation of actin filament depolymerization	7	1	1	1	0	0	1.519	1.267	0.686	0.308	0.077	0.658328	0.789266	1.45773	0	0	0.350019		0.382184		0.369289		0.732114		0.926954
GO:0006290	pyrimidine dimer repair	7	5	5	3	0	0	1.519	1.267	0.686	0.308	0.077	3.29164	3.94633	4.37318	0	0	0.0061952	**	0.00275489	**	0.0216929	*	0.732114		0.926954
GO:0007021	tubulin folding	7	0	0	0	0	0	1.519	1.267	0.686	0.308	0.077	0	0	0	0	0	0.180318		0.246443		0.486402		0.732114		0.926954
GO:0009653	morphogenesis	7	1	1	0	0	0	1.519	1.267	0.686	0.308	0.077	0.658328	0.789266	0	0	0	0.350019		0.382184		0.486402		0.732114		0.926954
GO:0009901	anther dehiscence	7	2	2	1	1	0	1.519	1.267	0.686	0.308	0.077	1.31666	1.57853	1.45773	3.24675	0	0.291119		0.253945		0.369289		0.233476		0.926954
GO:0009413	response to flooding	7	0	0	0	0	0	1.519	1.267	0.686	0.308	0.077	0	0	0	0	0	0.180318		0.246443		0.486402		0.732114		0.926954
GO:0016558	protein import into peroxisome matrix	7	1	1	1	0	0	1.519	1.267	0.686	0.308	0.077	0.658328	0.789266	1.45773	0	0	0.350019		0.382184		0.369289		0.732114		0.926954
GO:0006388	tRNA splicing	7	0	0	0	0	0	1.519	1.267	0.686	0.308	0.077	0	0	0	0	0	0.180318		0.246443		0.486402		0.732114		0.926954
GO:0009446	putrescine biosynthesis	7	3	3	1	1	1	1.519	1.267	0.686	0.308	0.077	1.97498	2.3678	1.45773	3.24675	12.987	0.134486		0.0937176		0.369289		0.233476		0.0707008
GO:0009772	photosynthetic electron transport in photosystem II	7	4	3	3	0	0	1.519	1.267	0.686	0.308	0.077	2.63331	2.3678	4.37318	0	0	0.0372683	*	0.0937176		0.0216929	*	0.732114		0.926954
GO:0006536	glutamate metabolism	7	3	2	1	0	0	1.519	1.267	0.686	0.308	0.077	1.97498	1.57853	1.45773	0	0	0.134486		0.253945		0.369289		0.732114		0.926954
GO:0006000	fructose metabolism	7	5	5	5	5	4	1.519	1.267	0.686	0.308	0.077	3.29164	3.94633	7.28863	16.2338	51.9481	0.0061952	**	0.00275489	**	0.00015265	**	2.98977e-06	**	4.47527e-07	**
GO:0009094	L-phenylalanine biosynthesis	7	3	2	2	0	0	1.519	1.267	0.686	0.308	0.077	1.97498	1.57853	2.91545	0	0	0.134486		0.253945		0.120108		0.732114		0.926954
GO:0006623	protein targeting to vacuole	7	1	1	1	0	0	1.519	1.267	0.686	0.308	0.077	0.658328	0.789266	1.45773	0	0	0.350019		0.382184		0.369289		0.732114		0.926954
GO:0031047	RNA-mediated gene silencing	7	1	1	0	0	0	1.519	1.267	0.686	0.308	0.077	0.658328	0.789266	0	0	0	0.350019		0.382184		0.486402		0.732114		0.926954
GO:0019915	sequestering of lipid	7	0	0	0	0	0	1.519	1.267	0.686	0.308	0.077	0	0	0	0	0	0.180318		0.246443		0.486402		0.732114		0.926954
GO:0009704	de-etiolation	7	2	2	0	0	0	1.519	1.267	0.686	0.308	0.077	1.31666	1.57853	0	0	0	0.291119		0.253945		0.486402		0.732114		0.926954
GO:0010157	response to chlorate	7	2	2	0	0	0	1.519	1.267	0.686	0.308	0.077	1.31666	1.57853	0	0	0	0.291119		0.253945		0.486402		0.732114		0.926954
GO:0001789	G-protein signaling, coupled to S1P second messenger (sphingosine kinase activating)	7	2	2	2	1	0	1.519	1.267	0.686	0.308	0.077	1.31666	1.57853	2.91545	3.24675	0	0.291119		0.253945		0.120108		0.233476		0.926954
GO:0045995	regulation of embryonic development	7	3	2	0	0	0	1.519	1.267	0.686	0.308	0.077	1.97498	1.57853	0	0	0	0.134486		0.253945		0.486402		0.732114		0.926954
GO:0010100	negative regulation of photomorphogenesis	6	2	2	2	1	0	1.302	1.086	0.588	0.264	0.066	1.5361	1.84162	3.40136	3.78788	0	0.265579		0.221554		0.0950884		0.209231		0.937055
GO:0043247	telomere maintenance in response to DNA damage	6	0	0	0	0	0	1.302	1.086	0.588	0.264	0.066	0	0	0	0	0	0.230321		0.301041		0.539158		0.765468		0.937055
GO:0046506	sulfolipid biosynthesis	6	5	5	4	3	2	1.302	1.086	0.588	0.264	0.066	3.84025	4.60405	6.80272	11.3636	30.303	0.00226035	**	0.000961266	**	0.00111608	**	0.00144346	**	0.00166264	**
GO:0006376	mRNA splice site selection	6	3	3	1	0	0	1.302	1.086	0.588	0.264	0.066	2.30415	2.76243	1.70068	0	0	0.0981455		0.065408		0.35085		0.765468		0.937055
GO:0048024	regulation of nuclear mRNA splicing, via spliceosome	6	3	3	1	0	0	1.302	1.086	0.588	0.264	0.066	2.30415	2.76243	1.70068	0	0	0.0981455		0.065408		0.35085		0.765468		0.937055
GO:0017004	cytochrome complex assembly	6	4	4	2	1	0	1.302	1.086	0.588	0.264	0.066	3.0722	3.68324	3.40136	3.78788	0	0.0203973	*	0.0108591	*	0.0950884		0.209231		0.937055
GO:0006083	acetate metabolism	6	1	1	1	0	0	1.302	1.086	0.588	0.264	0.066	0.768049	0.92081	1.70068	0	0	0.383193		0.400142		0.35085		0.765468		0.937055
GO:0006097	glyoxylate cycle	6	1	1	1	0	0	1.302	1.086	0.588	0.264	0.066	0.768049	0.92081	1.70068	0	0	0.383193		0.400142		0.35085		0.765468		0.937055
GO:0006624	vacuolar protein processing or maturation	6	1	1	0	0	0	1.302	1.086	0.588	0.264	0.066	0.768049	0.92081	0	0	0	0.383193		0.400142		0.539158		0.765468		0.937055
GO:0010255	glucose mediated signaling	6	3	3	1	0	0	1.302	1.086	0.588	0.264	0.066	2.30415	2.76243	1.70068	0	0	0.0981455		0.065408		0.35085		0.765468		0.937055
GO:0051171	regulation of nitrogen metabolism	6	3	3	1	0	0	1.302	1.086	0.588	0.264	0.066	2.30415	2.76243	1.70068	0	0	0.0981455		0.065408		0.35085		0.765468		0.937055
GO:0009152	purine ribonucleotide biosynthesis	6	3	3	2	0	0	1.302	1.086	0.588	0.264	0.066	2.30415	2.76243	3.40136	0	0	0.0981455		0.065408		0.0950884		0.765468		0.937055
GO:0045337	farnesyl diphosphate biosynthesis	6	4	4	4	3	1	1.302	1.086	0.588	0.264	0.066	3.0722	3.68324	6.80272	11.3636	15.1515	0.0203973	*	0.0108591	*	0.00111608	**	0.00144346	**	0.0612586
GO:0010116	positive regulation of abscisic acid biosynthesis	6	1	0	0	0	0	1.302	1.086	0.588	0.264	0.066	0.768049	0	0	0	0	0.383193		0.301041		0.539158		0.765468		0.937055
GO:0009902	chloroplast relocation	6	3	3	3	0	0	1.302	1.086	0.588	0.264	0.066	2.30415	2.76243	5.10204	0	0	0.0981455		0.065408		0.0137387	*	0.765468		0.937055
GO:0006109	regulation of carbohydrate metabolism	6	0	0	0	0	0	1.302	1.086	0.588	0.264	0.066	0	0	0	0	0	0.230321		0.301041		0.539158		0.765468		0.937055
GO:0006431	methionyl-tRNA aminoacylation	6	2	2	1	0	0	1.302	1.086	0.588	0.264	0.066	1.5361	1.84162	1.70068	0	0	0.265579		0.221554		0.35085		0.765468		0.937055
GO:0048314	embryo sac morphogenesis	6	1	1	1	0	0	1.302	1.086	0.588	0.264	0.066	0.768049	0.92081	1.70068	0	0	0.383193		0.400142		0.35085		0.765468		0.937055
GO:0048446	petal morphogenesis	6	1	1	1	0	0	1.302	1.086	0.588	0.264	0.066	0.768049	0.92081	1.70068	0	0	0.383193		0.400142		0.35085		0.765468		0.937055
GO:0048482	ovule morphogenesis	6	1	1	1	0	0	1.302	1.086	0.588	0.264	0.066	0.768049	0.92081	1.70068	0	0	0.383193		0.400142		0.35085		0.765468		0.937055
GO:0006544	glycine metabolism	6	6	6	3	2	0	1.302	1.086	0.588	0.264	0.066	4.60829	5.52486	5.10204	7.57576	0	0.000104344	**	3.54462e-05	**	0.0137387	*	0.0238076	*	0.937055
GO:0006563	L-serine metabolism	6	6	6	3	2	0	1.302	1.086	0.588	0.264	0.066	4.60829	5.52486	5.10204	7.57576	0	0.000104344	**	3.54462e-05	**	0.0137387	*	0.0238076	*	0.937055
GO:0030833	regulation of actin filament polymerization	6	2	2	2	0	0	1.302	1.086	0.588	0.264	0.066	1.5361	1.84162	3.40136	0	0	0.265579		0.221554		0.0950884		0.765468		0.937055
GO:0009868	jasmonic acid and ethylene-dependent systemic resistance, jasmonic acid mediated signaling pathway	6	0	0	0	0	0	1.302	1.086	0.588	0.264	0.066	0	0	0	0	0	0.230321		0.301041		0.539158		0.765468		0.937055
GO:0042742	defense response to bacteria	6	2	1	1	0	0	1.302	1.086	0.588	0.264	0.066	1.5361	0.92081	1.70068	0	0	0.265579		0.400142		0.35085		0.765468		0.937055
GO:0046909	intermembrane transport	6	2	2	0	0	0	1.302	1.086	0.588	0.264	0.066	1.5361	1.84162	0	0	0	0.265579		0.221554		0.539158		0.765468		0.937055
GO:0009102	biotin biosynthesis	6	0	0	0	0	0	1.302	1.086	0.588	0.264	0.066	0	0	0	0	0	0.230321		0.301041		0.539158		0.765468		0.937055
GO:0042819	vitamin B6 biosynthesis	6	3	3	3	3	1	1.302	1.086	0.588	0.264	0.066	2.30415	2.76243	5.10204	11.3636	15.1515	0.0981455		0.065408		0.0137387	*	0.00144346	**	0.0612586
GO:0009450	gamma-aminobutyric acid catabolism	6	2	2	2	0	0	1.302	1.086	0.588	0.264	0.066	1.5361	1.84162	3.40136	0	0	0.265579		0.221554		0.0950884		0.765468		0.937055
GO:0046853	inositol and derivative phosphorylation	6	5	5	2	2	0	1.302	1.086	0.588	0.264	0.066	3.84025	4.60405	3.40136	7.57576	0	0.00226035	**	0.000961266	**	0.0950884		0.0238076	*	0.937055
GO:0006268	DNA unwinding during replication	6	2	2	1	1	0	1.302	1.086	0.588	0.264	0.066	1.5361	1.84162	1.70068	3.78788	0	0.265579		0.221554		0.35085		0.209231		0.937055
GO:0045793	positive regulation of cell size	6	2	1	0	0	0	1.302	1.086	0.588	0.264	0.066	1.5361	0.92081	0	0	0	0.265579		0.400142		0.539158		0.765468		0.937055
GO:0031062	positive regulation of histone methylation	6	0	0	0	0	0	1.302	1.086	0.588	0.264	0.066	0	0	0	0	0	0.230321		0.301041		0.539158		0.765468		0.937055
GO:0007584	response to nutrient	6	0	0	0	0	0	1.302	1.086	0.588	0.264	0.066	0	0	0	0	0	0.230321		0.301041		0.539158		0.765468		0.937055
GO:0006694	steroid biosynthesis	6	1	1	0	0	0	1.302	1.086	0.588	0.264	0.066	0.768049	0.92081	0	0	0	0.383193		0.400142		0.539158		0.765468		0.937055
GO:0045022	early endosome to late endosome transport	6	1	1	1	0	0	1.302	1.086	0.588	0.264	0.066	0.768049	0.92081	1.70068	0	0	0.383193		0.400142		0.35085		0.765468		0.937055
GO:0006873	cell ion homeostasis	6	0	0	0	0	0	1.302	1.086	0.588	0.264	0.066	0	0	0	0	0	0.230321		0.301041		0.539158		0.765468		0.937055
GO:0010226	response to lithium ion	6	0	0	0	0	0	1.302	1.086	0.588	0.264	0.066	0	0	0	0	0	0.230321		0.301041		0.539158		0.765468		0.937055
GO:0009616	virus induced gene silencing	6	1	0	0	0	0	1.302	1.086	0.588	0.264	0.066	0.768049	0	0	0	0	0.383193		0.301041		0.539158		0.765468		0.937055
GO:0042550	photosystem I stabilization	6	0	0	0	0	0	1.302	1.086	0.588	0.264	0.066	0	0	0	0	0	0.230321		0.301041		0.539158		0.765468		0.937055
GO:0008202	steroid metabolism	6	1	1	0	0	0	1.302	1.086	0.588	0.264	0.066	0.768049	0.92081	0	0	0	0.383193		0.400142		0.539158		0.765468		0.937055
GO:0007582	physiological process	6	0	0	0	0	0	1.302	1.086	0.588	0.264	0.066	0	0	0	0	0	0.230321		0.301041		0.539158		0.765468		0.937055
GO:0019279	methionine biosynthesis from L-homoserine via cystathione	6	2	1	1	0	0	1.302	1.086	0.588	0.264	0.066	1.5361	0.92081	1.70068	0	0	0.265579		0.400142		0.35085		0.765468		0.937055
GO:0009648	photoperiodism	6	1	1	0	0	0	1.302	1.086	0.588	0.264	0.066	0.768049	0.92081	0	0	0	0.383193		0.400142		0.539158		0.765468		0.937055
GO:0009643	photosynthetic acclimation	6	0	0	0	0	0	1.302	1.086	0.588	0.264	0.066	0	0	0	0	0	0.230321		0.301041		0.539158		0.765468		0.937055
GO:0006446	regulation of translational initiation	6	0	0	0	0	0	1.302	1.086	0.588	0.264	0.066	0	0	0	0	0	0.230321		0.301041		0.539158		0.765468		0.937055
GO:0030835	negative regulation of actin filament depolymerization	6	1	1	0	0	0	1.302	1.086	0.588	0.264	0.066	0.768049	0.92081	0	0	0	0.383193		0.400142		0.539158		0.765468		0.937055
GO:0045604	regulation of epidermal cell differentiation	6	1	1	1	0	0	1.302	1.086	0.588	0.264	0.066	0.768049	0.92081	1.70068	0	0	0.383193		0.400142		0.35085		0.765468		0.937055
GO:0009775	photosynthetic electron transport in cytochrome b6/f	6	4	4	1	1	1	1.302	1.086	0.588	0.264	0.066	3.0722	3.68324	1.70068	3.78788	15.1515	0.0203973	*	0.0108591	*	0.35085		0.209231		0.0612586
GO:0042221	response to chemical stimulus	6	2	2	1	1	0	1.302	1.086	0.588	0.264	0.066	1.5361	1.84162	1.70068	3.78788	0	0.265579		0.221554		0.35085		0.209231		0.937055
GO:0019685	photosynthesis, dark reaction	6	6	6	4	4	2	1.302	1.086	0.588	0.264	0.066	4.60829	5.52486	6.80272	15.1515	30.303	0.000104344	**	3.54462e-05	**	0.00111608	**	4.91834e-05	**	0.00166264	**
GO:0010022	meristem determinacy	5	1	0	0	0	0	1.085	0.905	0.49	0.22	0.055	0.921659	0	0	0	0	0.407854		0.367731		0.597633		0.80034		0.947264
GO:0009117	nucleotide metabolism	5	2	2	0	0	0	1.085	0.905	0.49	0.22	0.055	1.84332	2.20994	0	0	0	0.226125		0.180406		0.597633		0.80034		0.947264
GO:0007030	Golgi organization and biogenesis	5	1	1	0	0	0	1.085	0.905	0.49	0.22	0.055	0.921659	1.10497	0	0	0	0.407854		0.407303		0.597633		0.80034		0.947264
GO:0046654	tetrahydrofolate biosynthesis	5	1	1	1	1	1	1.085	0.905	0.49	0.22	0.055	0.921659	1.10497	2.04082	4.54545	18.1818	0.407854		0.407303		0.324071		0.182295		0.0516031
GO:0006139	nucleobase, nucleoside, nucleotide and nucleic acid metabolism	5	1	1	1	0	0	1.085	0.905	0.49	0.22	0.055	0.921659	1.10497	2.04082	0	0	0.407854		0.407303		0.324071		0.80034		0.947264
GO:0006471	protein amino acid ADP-ribosylation	5	1	1	0	0	0	1.085	0.905	0.49	0.22	0.055	0.921659	1.10497	0	0	0	0.407854		0.407303		0.597633		0.80034		0.947264
GO:0035281	pre-microRNA export from nucleus	5	0	0	0	0	0	1.085	0.905	0.49	0.22	0.055	0	0	0	0	0	0.294186		0.367731		0.597633		0.80034		0.947264
GO:0006421	asparaginyl-tRNA aminoacylation	5	4	4	3	1	1	1.085	0.905	0.49	0.22	0.055	3.68664	4.41989	6.12245	4.54545	18.1818	0.00868272	**	0.00442076	**	0.00761339	**	0.182295		0.0516031
GO:0006793	phosphorus metabolism	5	1	1	1	0	0	1.085	0.905	0.49	0.22	0.055	0.921659	1.10497	2.04082	0	0	0.407854		0.407303		0.324071		0.80034		0.947264
GO:0051592	response to calcium ion	5	1	1	1	0	0	1.085	0.905	0.49	0.22	0.055	0.921659	1.10497	2.04082	0	0	0.407854		0.407303		0.324071		0.80034		0.947264
GO:0042539	hypotonic salinity response	5	1	1	1	0	0	1.085	0.905	0.49	0.22	0.055	0.921659	1.10497	2.04082	0	0	0.407854		0.407303		0.324071		0.80034		0.947264
GO:0042371	vitamin K biosynthesis	5	0	0	0	0	0	1.085	0.905	0.49	0.22	0.055	0	0	0	0	0	0.294186		0.367731		0.597633		0.80034		0.947264
GO:0000082	G1/S transition of mitotic cell cycle	5	0	0	0	0	0	1.085	0.905	0.49	0.22	0.055	0	0	0	0	0	0.294186		0.367731		0.597633		0.80034		0.947264
GO:0009970	cellular response to sulfate starvation	5	1	1	1	0	0	1.085	0.905	0.49	0.22	0.055	0.921659	1.10497	2.04082	0	0	0.407854		0.407303		0.324071		0.80034		0.947264
GO:0006546	glycine catabolism	5	3	3	3	1	0	1.085	0.905	0.49	0.22	0.055	2.76498	3.31492	6.12245	4.54545	0	0.0626709		0.0399434	*	0.00761339	**	0.182295		0.947264
GO:0006072	glycerol-3-phosphate metabolism	5	1	0	0	0	0	1.085	0.905	0.49	0.22	0.055	0.921659	0	0	0	0	0.407854		0.367731		0.597633		0.80034		0.947264
GO:0009062	fatty acid catabolism	5	0	0	0	0	0	1.085	0.905	0.49	0.22	0.055	0	0	0	0	0	0.294186		0.367731		0.597633		0.80034		0.947264
GO:0010019	chloroplast-nucleus signaling pathway	5	3	3	3	1	0	1.085	0.905	0.49	0.22	0.055	2.76498	3.31492	6.12245	4.54545	0	0.0626709		0.0399434	*	0.00761339	**	0.182295		0.947264
GO:0009865	pollen tube adhesion	5	0	0	0	0	0	1.085	0.905	0.49	0.22	0.055	0	0	0	0	0	0.294186		0.367731		0.597633		0.80034		0.947264
GO:0006121	mitochondrial electron transport, succinate to ubiquinone	5	1	1	0	0	0	1.085	0.905	0.49	0.22	0.055	0.921659	1.10497	0	0	0	0.407854		0.407303		0.597633		0.80034		0.947264
GO:0006777	Mo-molybdopterin cofactor biosynthesis	5	0	0	0	0	0	1.085	0.905	0.49	0.22	0.055	0	0	0	0	0	0.294186		0.367731		0.597633		0.80034		0.947264
GO:0010236	plastoquinone biosynthesis	5	4	4	4	1	0	1.085	0.905	0.49	0.22	0.055	3.68664	4.41989	8.16327	4.54545	0	0.00868272	**	0.00442076	**	0.000412306	**	0.182295		0.947264
GO:0043335	protein unfolding	5	1	1	1	0	0	1.085	0.905	0.49	0.22	0.055	0.921659	1.10497	2.04082	0	0	0.407854		0.407303		0.324071		0.80034		0.947264
GO:0015884	folic acid transport	5	0	0	0	0	0	1.085	0.905	0.49	0.22	0.055	0	0	0	0	0	0.294186		0.367731		0.597633		0.80034		0.947264
GO:0008295	spermidine biosynthesis	5	1	0	0	0	0	1.085	0.905	0.49	0.22	0.055	0.921659	0	0	0	0	0.407854		0.367731		0.597633		0.80034		0.947264
GO:0006302	double-strand break repair	5	1	1	0	0	0	1.085	0.905	0.49	0.22	0.055	0.921659	1.10497	0	0	0	0.407854		0.407303		0.597633		0.80034		0.947264
GO:0009314	response to radiation	5	1	1	0	0	0	1.085	0.905	0.49	0.22	0.055	0.921659	1.10497	0	0	0	0.407854		0.407303		0.597633		0.80034		0.947264
GO:0042830	defense response to pathogenic bacteria	5	0	0	0	0	0	1.085	0.905	0.49	0.22	0.055	0	0	0	0	0	0.294186		0.367731		0.597633		0.80034		0.947264
GO:0030308	negative regulation of cell growth	5	2	2	2	0	0	1.085	0.905	0.49	0.22	0.055	1.84332	2.20994	4.08163	0	0	0.226125		0.180406		0.0702616		0.80034		0.947264
GO:0015865	purine nucleotide transport	5	1	1	1	0	0	1.085	0.905	0.49	0.22	0.055	0.921659	1.10497	2.04082	0	0	0.407854		0.407303		0.324071		0.80034		0.947264
GO:0007276	gametogenesis	5	1	0	0	0	0	1.085	0.905	0.49	0.22	0.055	0.921659	0	0	0	0	0.407854		0.367731		0.597633		0.80034		0.947264
GO:0009968	negative regulation of signal transduction	5	5	5	4	1	0	1.085	0.905	0.49	0.22	0.055	4.60829	5.52486	8.16327	4.54545	0	0.000481069	**	0.000195657	**	0.000412306	**	0.182295		0.947264
GO:0048015	phosphoinositide-mediated signaling	5	5	5	4	1	0	1.085	0.905	0.49	0.22	0.055	4.60829	5.52486	8.16327	4.54545	0	0.000481069	**	0.000195657	**	0.000412306	**	0.182295		0.947264
GO:0045039	protein import into mitochondrial inner membrane	5	0	0	0	0	0	1.085	0.905	0.49	0.22	0.055	0	0	0	0	0	0.294186		0.367731		0.597633		0.80034		0.947264
GO:0006423	cysteinyl-tRNA aminoacylation	5	2	2	0	0	0	1.085	0.905	0.49	0.22	0.055	1.84332	2.20994	0	0	0	0.226125		0.180406		0.597633		0.80034		0.947264
GO:0006954	inflammatory response	5	2	2	0	0	0	1.085	0.905	0.49	0.22	0.055	1.84332	2.20994	0	0	0	0.226125		0.180406		0.597633		0.80034		0.947264
GO:0009904	chloroplast accumulation movement	5	2	2	2	1	0	1.085	0.905	0.49	0.22	0.055	1.84332	2.20994	4.08163	4.54545	0	0.226125		0.180406		0.0702616		0.182295		0.947264
GO:0045814	negative regulation of gene expression, epigenetic	5	0	0	0	0	0	1.085	0.905	0.49	0.22	0.055	0	0	0	0	0	0.294186		0.367731		0.597633		0.80034		0.947264
GO:0030643	phosphate ion homeostasis	5	0	0	0	0	0	1.085	0.905	0.49	0.22	0.055	0	0	0	0	0	0.294186		0.367731		0.597633		0.80034		0.947264
GO:0042753	positive regulation of circadian rhythm	5	1	1	0	0	0	1.085	0.905	0.49	0.22	0.055	0.921659	1.10497	0	0	0	0.407854		0.407303		0.597633		0.80034		0.947264
GO:0016114	terpenoid biosynthesis	5	2	2	1	1	1	1.085	0.905	0.49	0.22	0.055	1.84332	2.20994	2.04082	4.54545	18.1818	0.226125		0.180406		0.324071		0.182295		0.0516031
GO:0010207	photosystem II assembly	5	5	5	3	2	0	1.085	0.905	0.49	0.22	0.055	4.60829	5.52486	6.12245	9.09091	0	0.000481069	**	0.000195657	**	0.00761339	**	0.0165935	*	0.947264
GO:0042493	response to drug	5	1	1	0	0	0	1.085	0.905	0.49	0.22	0.055	0.921659	1.10497	0	0	0	0.407854		0.407303		0.597633		0.80034		0.947264
GO:0046369	galactose biosynthesis	5	2	1	1	0	0	1.085	0.905	0.49	0.22	0.055	1.84332	1.10497	2.04082	0	0	0.226125		0.407303		0.324071		0.80034		0.947264
GO:0015743	malate transport	5	4	4	4	1	0	1.085	0.905	0.49	0.22	0.055	3.68664	4.41989	8.16327	4.54545	0	0.00868272	**	0.00442076	**	0.000412306	**	0.182295		0.947264
GO:0006750	glutathione biosynthesis	5	2	0	0	0	0	1.085	0.905	0.49	0.22	0.055	1.84332	0	0	0	0	0.226125		0.367731		0.597633		0.80034		0.947264
GO:0009961	response to 1-aminocyclopropane-1-carboxylic acid	5	0	0	0	0	0	1.085	0.905	0.49	0.22	0.055	0	0	0	0	0	0.294186		0.367731		0.597633		0.80034		0.947264
GO:0009781	photosynthetic water oxidation	5	4	4	4	2	0	1.085	0.905	0.49	0.22	0.055	3.68664	4.41989	8.16327	9.09091	0	0.00868272	**	0.00442076	**	0.000412306	**	0.0165935	*	0.947264
GO:0007112	male meiosis cytokinesis	4	0	0	0	0	0	0.868	0.724	0.392	0.176	0.044	0	0	0	0	0	0.375757		0.449192		0.662447		0.836799		0.957585
GO:0010245	radial microtubular system formation	4	0	0	0	0	0	0.868	0.724	0.392	0.176	0.044	0	0	0	0	0	0.375757		0.449192		0.662447		0.836799		0.957585
GO:0006169	adenosine salvage	4	1	1	1	1	0	0.868	0.724	0.392	0.176	0.044	1.15207	1.38122	2.55102	5.68182	0	0.416733		0.398005		0.287362		0.152473		0.957585
GO:0006890	retrograde vesicle-mediated transport, Golgi to ER	4	1	1	1	1	0	0.868	0.724	0.392	0.176	0.044	1.15207	1.38122	2.55102	5.68182	0	0.416733		0.398005		0.287362		0.152473		0.957585
GO:0006308	DNA catabolism	4	1	0	0	0	0	0.868	0.724	0.392	0.176	0.044	1.15207	0	0	0	0	0.416733		0.449192		0.662447		0.836799		0.957585
GO:0010084	specification of organ axis polarity	4	1	0	0	0	0	0.868	0.724	0.392	0.176	0.044	1.15207	0	0	0	0	0.416733		0.449192		0.662447		0.836799		0.957585
GO:0018344	protein geranylgeranylation	4	0	0	0	0	0	0.868	0.724	0.392	0.176	0.044	0	0	0	0	0	0.375757		0.449192		0.662447		0.836799		0.957585
GO:0007130	synaptonemal complex formation	4	0	0	0	0	0	0.868	0.724	0.392	0.176	0.044	0	0	0	0	0	0.375757		0.449192		0.662447		0.836799		0.957585
GO:0016246	RNA interference	4	0	0	0	0	0	0.868	0.724	0.392	0.176	0.044	0	0	0	0	0	0.375757		0.449192		0.662447		0.836799		0.957585
GO:0051127	positive regulation of actin nucleation	4	2	2	0	0	0	0.868	0.724	0.392	0.176	0.044	2.30415	2.76243	0	0	0	0.173278		0.13221		0.662447		0.836799		0.957585
GO:0006555	methionine metabolism	4	1	0	0	0	0	0.868	0.724	0.392	0.176	0.044	1.15207	0	0	0	0	0.416733		0.449192		0.662447		0.836799		0.957585
GO:0019419	sulfate reduction	4	3	3	3	2	1	0.868	0.724	0.392	0.176	0.044	3.45622	4.14365	7.65306	11.3636	22.7273	0.0320146	*	0.019514	*	0.0033752	**	0.0104088	*	0.0417306	*
GO:0009765	photosynthesis, light harvesting	4	4	4	4	3	0	0.868	0.724	0.392	0.176	0.044	4.60829	5.52486	10.2041	17.0455	0	0.00221761	**	0.00107981	**	9.13887e-05	**	0.000315519	**	0.957585
GO:0016120	carotene biosynthesis	4	4	4	4	4	1	0.868	0.724	0.392	0.176	0.044	4.60829	5.52486	10.2041	22.7273	22.7273	0.00221761	**	0.00107981	**	9.13887e-05	**	3.58329e-06	**	0.0417306	*
GO:0019243	methylglyoxal catabolism to D-lactate	4	2	2	1	0	0	0.868	0.724	0.392	0.176	0.044	2.30415	2.76243	2.55102	0	0	0.173278		0.13221		0.287362		0.836799		0.957585
GO:0048448	stamen morphogenesis	4	1	1	1	0	0	0.868	0.724	0.392	0.176	0.044	1.15207	1.38122	2.55102	0	0	0.416733		0.398005		0.287362		0.836799		0.957585
GO:0048453	sepal formation	4	1	1	1	0	0	0.868	0.724	0.392	0.176	0.044	1.15207	1.38122	2.55102	0	0	0.416733		0.398005		0.287362		0.836799		0.957585
GO:0048455	stamen formation	4	1	1	1	0	0	0.868	0.724	0.392	0.176	0.044	1.15207	1.38122	2.55102	0	0	0.416733		0.398005		0.287362		0.836799		0.957585
GO:0006537	glutamate biosynthesis	4	3	2	2	1	0	0.868	0.724	0.392	0.176	0.044	3.45622	2.76243	5.10204	5.68182	0	0.0320146	*	0.13221		0.046725	*	0.152473		0.957585
GO:0009096	aromatic amino acid family biosynthesis, anthranilate pathway	4	1	1	1	1	0	0.868	0.724	0.392	0.176	0.044	1.15207	1.38122	2.55102	5.68182	0	0.416733		0.398005		0.287362		0.152473		0.957585
GO:0006487	protein amino acid N-linked glycosylation	4	0	0	0	0	0	0.868	0.724	0.392	0.176	0.044	0	0	0	0	0	0.375757		0.449192		0.662447		0.836799		0.957585
GO:0019408	dolichol biosynthesis	4	1	1	0	0	0	0.868	0.724	0.392	0.176	0.044	1.15207	1.38122	0	0	0	0.416733		0.398005		0.662447		0.836799		0.957585
GO:0009432	SOS response	4	2	2	0	0	0	0.868	0.724	0.392	0.176	0.044	2.30415	2.76243	0	0	0	0.173278		0.13221		0.662447		0.836799		0.957585
GO:0015824	L-proline transport	4	2	1	1	0	0	0.868	0.724	0.392	0.176	0.044	2.30415	1.38122	2.55102	0	0	0.173278		0.398005		0.287362		0.836799		0.957585
GO:0006493	protein amino acid O-linked glycosylation	4	0	0	0	0	0	0.868	0.724	0.392	0.176	0.044	0	0	0	0	0	0.375757		0.449192		0.662447		0.836799		0.957585
GO:0010216	maintenance of DNA methylation	4	1	1	0	0	0	0.868	0.724	0.392	0.176	0.044	1.15207	1.38122	0	0	0	0.416733		0.398005		0.662447		0.836799		0.957585
GO:0018022	peptidyl-lysine methylation	4	1	1	0	0	0	0.868	0.724	0.392	0.176	0.044	1.15207	1.38122	0	0	0	0.416733		0.398005		0.662447		0.836799		0.957585
GO:0010024	phytochromobilin biosynthesis	4	2	2	2	0	0	0.868	0.724	0.392	0.176	0.044	2.30415	2.76243	5.10204	0	0	0.173278		0.13221		0.046725	*	0.836799		0.957585
GO:0019363	pyridine nucleotide biosynthesis	4	1	1	1	0	0	0.868	0.724	0.392	0.176	0.044	1.15207	1.38122	2.55102	0	0	0.416733		0.398005		0.287362		0.836799		0.957585
GO:0006367	transcription initiation from RNA polymerase II promoter	4	1	0	0	0	0	0.868	0.724	0.392	0.176	0.044	1.15207	0	0	0	0	0.416733		0.449192		0.662447		0.836799		0.957585
GO:0051026	chiasma formation	4	0	0	0	0	0	0.868	0.724	0.392	0.176	0.044	0	0	0	0	0	0.375757		0.449192		0.662447		0.836799		0.957585
GO:0019373	epoxygenase P450 pathway	4	1	1	1	1	0	0.868	0.724	0.392	0.176	0.044	1.15207	1.38122	2.55102	5.68182	0	0.416733		0.398005		0.287362		0.152473		0.957585
GO:0009396	folic acid and derivative biosynthesis	4	3	3	3	2	0	0.868	0.724	0.392	0.176	0.044	3.45622	4.14365	7.65306	11.3636	0	0.0320146	*	0.019514	*	0.0033752	**	0.0104088	*	0.957585
GO:0009697	salicylic acid biosynthesis	4	4	4	4	1	0	0.868	0.724	0.392	0.176	0.044	4.60829	5.52486	10.2041	5.68182	0	0.00221761	**	0.00107981	**	9.13887e-05	**	0.152473		0.957585
GO:0031122	cytoplasmic microtubule organization and biogenesis	4	0	0	0	0	0	0.868	0.724	0.392	0.176	0.044	0	0	0	0	0	0.375757		0.449192		0.662447		0.836799		0.957585
GO:0010088	phloem histogenesis	4	1	1	0	0	0	0.868	0.724	0.392	0.176	0.044	1.15207	1.38122	0	0	0	0.416733		0.398005		0.662447		0.836799		0.957585
GO:0051302	regulation of cell division	4	0	0	0	0	0	0.868	0.724	0.392	0.176	0.044	0	0	0	0	0	0.375757		0.449192		0.662447		0.836799		0.957585
GO:0010231	maintenance of dormancy	4	1	1	1	1	0	0.868	0.724	0.392	0.176	0.044	1.15207	1.38122	2.55102	5.68182	0	0.416733		0.398005		0.287362		0.152473		0.957585
GO:0006122	mitochondrial electron transport, ubiquinol to cytochrome c	4	1	1	0	0	0	0.868	0.724	0.392	0.176	0.044	1.15207	1.38122	0	0	0	0.416733		0.398005		0.662447		0.836799		0.957585
GO:0018315	molybdenum incorporation into molybdenum-molybdopterin complex	4	2	1	0	0	0	0.868	0.724	0.392	0.176	0.044	2.30415	1.38122	0	0	0	0.173278		0.398005		0.662447		0.836799		0.957585
GO:0009915	phloem loading	4	2	2	2	0	0	0.868	0.724	0.392	0.176	0.044	2.30415	2.76243	5.10204	0	0	0.173278		0.13221		0.046725	*	0.836799		0.957585
GO:0006006	glucose metabolism	4	1	1	1	0	0	0.868	0.724	0.392	0.176	0.044	1.15207	1.38122	2.55102	0	0	0.416733		0.398005		0.287362		0.836799		0.957585
GO:0019762	glucosinolate catabolism	4	0	0	0	0	0	0.868	0.724	0.392	0.176	0.044	0	0	0	0	0	0.375757		0.449192		0.662447		0.836799		0.957585
GO:0008643	carbohydrate transport	4	0	0	0	0	0	0.868	0.724	0.392	0.176	0.044	0	0	0	0	0	0.375757		0.449192		0.662447		0.836799		0.957585
GO:0015794	glycerol-3-phosphate transport	4	0	0	0	0	0	0.868	0.724	0.392	0.176	0.044	0	0	0	0	0	0.375757		0.449192		0.662447		0.836799		0.957585
GO:0006542	glutamine biosynthesis	4	1	1	0	0	0	0.868	0.724	0.392	0.176	0.044	1.15207	1.38122	0	0	0	0.416733		0.398005		0.662447		0.836799		0.957585
GO:0016559	peroxisome fission	4	2	2	2	1	0	0.868	0.724	0.392	0.176	0.044	2.30415	2.76243	5.10204	5.68182	0	0.173278		0.13221		0.046725	*	0.152473		0.957585
GO:0042546	cell wall biosynthesis	4	1	1	0	0	0	0.868	0.724	0.392	0.176	0.044	1.15207	1.38122	0	0	0	0.416733		0.398005		0.662447		0.836799		0.957585
GO:0016311	dephosphorylation	4	0	0	0	0	0	0.868	0.724	0.392	0.176	0.044	0	0	0	0	0	0.375757		0.449192		0.662447		0.836799		0.957585
GO:0048227	plasma membrane to endosome transport	4	1	0	0	0	0	0.868	0.724	0.392	0.176	0.044	1.15207	0	0	0	0	0.416733		0.449192		0.662447		0.836799		0.957585
GO:0000169	activation of MAPK activity during osmolarity sensing	4	0	0	0	0	0	0.868	0.724	0.392	0.176	0.044	0	0	0	0	0	0.375757		0.449192		0.662447		0.836799		0.957585
GO:0009649	entrainment of circadian clock	4	0	0	0	0	0	0.868	0.724	0.392	0.176	0.044	0	0	0	0	0	0.375757		0.449192		0.662447		0.836799		0.957585
GO:0010201	response to high irradiance	4	0	0	0	0	0	0.868	0.724	0.392	0.176	0.044	0	0	0	0	0	0.375757		0.449192		0.662447		0.836799		0.957585
GO:0010202	response to low fluence red light	4	0	0	0	0	0	0.868	0.724	0.392	0.176	0.044	0	0	0	0	0	0.375757		0.449192		0.662447		0.836799		0.957585
GO:0010203	response to very low fluence red light	4	0	0	0	0	0	0.868	0.724	0.392	0.176	0.044	0	0	0	0	0	0.375757		0.449192		0.662447		0.836799		0.957585
GO:0042391	regulation of membrane potential	4	2	2	0	0	0	0.868	0.724	0.392	0.176	0.044	2.30415	2.76243	0	0	0	0.173278		0.13221		0.662447		0.836799		0.957585
GO:0000079	regulation of cyclin dependent protein kinase activity	4	0	0	0	0	0	0.868	0.724	0.392	0.176	0.044	0	0	0	0	0	0.375757		0.449192		0.662447		0.836799		0.957585
GO:0007065	male meiosis sister chromatid cohesion	4	0	0	0	0	0	0.868	0.724	0.392	0.176	0.044	0	0	0	0	0	0.375757		0.449192		0.662447		0.836799		0.957585
GO:0007066	female meiosis sister chromatid cohesion	4	0	0	0	0	0	0.868	0.724	0.392	0.176	0.044	0	0	0	0	0	0.375757		0.449192		0.662447		0.836799		0.957585
GO:0042147	retrograde transport, endosome to Golgi	4	0	0	0	0	0	0.868	0.724	0.392	0.176	0.044	0	0	0	0	0	0.375757		0.449192		0.662447		0.836799		0.957585
GO:0015693	magnesium ion transport	4	4	4	1	1	0	0.868	0.724	0.392	0.176	0.044	4.60829	5.52486	2.55102	5.68182	0	0.00221761	**	0.00107981	**	0.287362		0.152473		0.957585
GO:0009789	positive regulation of abscisic acid mediated signaling	4	1	1	0	0	0	0.868	0.724	0.392	0.176	0.044	1.15207	1.38122	0	0	0	0.416733		0.398005		0.662447		0.836799		0.957585
GO:0046489	phosphoinositide biosynthesis	4	0	0	0	0	0	0.868	0.724	0.392	0.176	0.044	0	0	0	0	0	0.375757		0.449192		0.662447		0.836799		0.957585
GO:0010044	response to aluminum ion	4	3	2	2	2	0	0.868	0.724	0.392	0.176	0.044	3.45622	2.76243	5.10204	11.3636	0	0.0320146	*	0.13221		0.046725	*	0.0104088	*	0.957585
GO:0009791	post-embryonic development	4	0	0	0	0	0	0.868	0.724	0.392	0.176	0.044	0	0	0	0	0	0.375757		0.449192		0.662447		0.836799		0.957585
GO:0006900	vesicle budding	4	0	0	0	0	0	0.868	0.724	0.392	0.176	0.044	0	0	0	0	0	0.375757		0.449192		0.662447		0.836799		0.957585
GO:0010244	response to low fluence blue light	4	4	3	2	0	0	0.868	0.724	0.392	0.176	0.044	4.60829	4.14365	5.10204	0	0	0.00221761	**	0.019514	*	0.046725	*	0.836799		0.957585
GO:0006378	mRNA polyadenylylation	4	1	0	0	0	0	0.868	0.724	0.392	0.176	0.044	1.15207	0	0	0	0	0.416733		0.449192		0.662447		0.836799		0.957585
GO:0006379	mRNA cleavage	4	1	0	0	0	0	0.868	0.724	0.392	0.176	0.044	1.15207	0	0	0	0	0.416733		0.449192		0.662447		0.836799		0.957585
GO:0000002	mitochondrial genome maintenance	4	3	3	3	1	0	0.868	0.724	0.392	0.176	0.044	3.45622	4.14365	7.65306	5.68182	0	0.0320146	*	0.019514	*	0.0033752	**	0.152473		0.957585
GO:0048467	gynoecium development	4	1	0	0	0	0	0.868	0.724	0.392	0.176	0.044	1.15207	0	0	0	0	0.416733		0.449192		0.662447		0.836799		0.957585
GO:0006381	mRNA editing	4	0	0	0	0	0	0.868	0.724	0.392	0.176	0.044	0	0	0	0	0	0.375757		0.449192		0.662447		0.836799		0.957585
GO:0009113	purine base biosynthesis	4	0	0	0	0	0	0.868	0.724	0.392	0.176	0.044	0	0	0	0	0	0.375757		0.449192		0.662447		0.836799		0.957585
GO:0016118	carotenoid catabolism	4	2	1	1	1	0	0.868	0.724	0.392	0.176	0.044	2.30415	1.38122	2.55102	5.68182	0	0.173278		0.398005		0.287362		0.152473		0.957585
GO:0001709	cell fate determination	4	1	1	0	0	0	0.868	0.724	0.392	0.176	0.044	1.15207	1.38122	0	0	0	0.416733		0.398005		0.662447		0.836799		0.957585
GO:0006432	phenylalanyl-tRNA aminoacylation	4	1	1	1	1	0	0.868	0.724	0.392	0.176	0.044	1.15207	1.38122	2.55102	5.68182	0	0.416733		0.398005		0.287362		0.152473		0.957585
GO:0010030	positive regulation of seed germination	4	1	1	0	0	0	0.868	0.724	0.392	0.176	0.044	1.15207	1.38122	0	0	0	0.416733		0.398005		0.662447		0.836799		0.957585
GO:0001676	long-chain fatty acid metabolism	4	0	0	0	0	0	0.868	0.724	0.392	0.176	0.044	0	0	0	0	0	0.375757		0.449192		0.662447		0.836799		0.957585
GO:0006168	adenine salvage	4	1	1	0	0	0	0.868	0.724	0.392	0.176	0.044	1.15207	1.38122	0	0	0	0.416733		0.398005		0.662447		0.836799		0.957585
GO:0009903	chloroplast avoidance movement	4	1	1	1	0	0	0.868	0.724	0.392	0.176	0.044	1.15207	1.38122	2.55102	0	0	0.416733		0.398005		0.287362		0.836799		0.957585
GO:0006659	phosphatidylserine biosynthesis	3	0	0	0	0	0	0.651	0.543	0.294	0.132	0.033	0	0	0	0	0	0.47994		0.548693		0.734287		0.874917		0.968018
GO:0046713	boron transport	3	0	0	0	0	0	0.651	0.543	0.294	0.132	0.033	0	0	0	0	0	0.47994		0.548693		0.734287		0.874917		0.968018
GO:0006424	glutamyl-tRNA aminoacylation	3	0	0	0	0	0	0.651	0.543	0.294	0.132	0.033	0	0	0	0	0	0.47994		0.548693		0.734287		0.874917		0.968018
GO:0018117	protein amino acid adenylylation	3	1	1	1	1	0	0.651	0.543	0.294	0.132	0.033	1.5361	1.84162	3.40136	7.57576	0	0.399189		0.364608		0.238884		0.11956		0.968018
GO:0015940	pantothenate biosynthesis	3	1	1	1	0	0	0.651	0.543	0.294	0.132	0.033	1.5361	1.84162	3.40136	0	0	0.399189		0.364608		0.238884		0.874917		0.968018
GO:0048221	rough ER to cis-Golgi vesicle-mediated transport	3	1	1	0	0	0	0.651	0.543	0.294	0.132	0.033	1.5361	1.84162	0	0	0	0.399189		0.364608		0.734287		0.874917		0.968018
GO:0000903	cellular morphogenesis during vegetative growth	3	0	0	0	0	0	0.651	0.543	0.294	0.132	0.033	0	0	0	0	0	0.47994		0.548693		0.734287		0.874917		0.968018
GO:0005985	sucrose metabolism	3	1	1	1	1	0	0.651	0.543	0.294	0.132	0.033	1.5361	1.84162	3.40136	7.57576	0	0.399189		0.364608		0.238884		0.11956		0.968018
GO:0006551	leucine metabolism	3	2	2	2	0	0	0.651	0.543	0.294	0.132	0.033	3.0722	3.68324	6.80272	0	0	0.11065		0.0807404		0.0258939	*	0.874917		0.968018
GO:0030029	actin filament-based process	3	1	1	0	0	0	0.651	0.543	0.294	0.132	0.033	1.5361	1.84162	0	0	0	0.399189		0.364608		0.734287		0.874917		0.968018
GO:0006556	S-adenosylmethionine biosynthesis	3	0	0	0	0	0	0.651	0.543	0.294	0.132	0.033	0	0	0	0	0	0.47994		0.548693		0.734287		0.874917		0.968018
GO:0006422	aspartyl-tRNA aminoacylation	3	2	2	2	1	1	0.651	0.543	0.294	0.132	0.033	3.0722	3.68324	6.80272	7.57576	30.303	0.11065		0.0807404		0.0258939	*	0.11956		0.0316377	*
GO:0043269	regulation of ion transport	3	0	0	0	0	0	0.651	0.543	0.294	0.132	0.033	0	0	0	0	0	0.47994		0.548693		0.734287		0.874917		0.968018
GO:0016458	gene silencing	3	0	0	0	0	0	0.651	0.543	0.294	0.132	0.033	0	0	0	0	0	0.47994		0.548693		0.734287		0.874917		0.968018
GO:0000719	photoreactive repair	3	2	2	2	1	0	0.651	0.543	0.294	0.132	0.033	3.0722	3.68324	6.80272	7.57576	0	0.11065		0.0807404		0.0258939	*	0.11956		0.968018
GO:0010235	guard mother cell cytokinesis	3	0	0	0	0	0	0.651	0.543	0.294	0.132	0.033	0	0	0	0	0	0.47994		0.548693		0.734287		0.874917		0.968018
GO:0010063	positive regulation of trichoblast fate	3	1	0	0	0	0	0.651	0.543	0.294	0.132	0.033	1.5361	0	0	0	0	0.399189		0.548693		0.734287		0.874917		0.968018
GO:0009088	threonine biosynthesis	3	1	1	1	0	0	0.651	0.543	0.294	0.132	0.033	1.5361	1.84162	3.40136	0	0	0.399189		0.364608		0.238884		0.874917		0.968018
GO:0010028	xanthophyll cycle	3	3	2	2	2	0	0.651	0.543	0.294	0.132	0.033	4.60829	3.68324	6.80272	15.1515	0	0.0102212	*	0.0807404		0.0258939	*	0.00544104	**	0.968018
GO:0016122	xanthophyll metabolism	3	3	2	2	2	0	0.651	0.543	0.294	0.132	0.033	4.60829	3.68324	6.80272	15.1515	0	0.0102212	*	0.0807404		0.0258939	*	0.00544104	**	0.968018
GO:0015678	high affinity copper ion transport	3	1	1	1	0	0	0.651	0.543	0.294	0.132	0.033	1.5361	1.84162	3.40136	0	0	0.399189		0.364608		0.238884		0.874917		0.968018
GO:0006617	SRP-dependent cotranslational protein targeting to membrane, signal sequence recognition	3	1	1	1	0	0	0.651	0.543	0.294	0.132	0.033	1.5361	1.84162	3.40136	0	0	0.399189		0.364608		0.238884		0.874917		0.968018
GO:0006661	phosphatidylinositol biosynthesis	3	1	1	1	1	0	0.651	0.543	0.294	0.132	0.033	1.5361	1.84162	3.40136	7.57576	0	0.399189		0.364608		0.238884		0.11956		0.968018
GO:0010136	ureide catabolism	3	1	1	1	0	0	0.651	0.543	0.294	0.132	0.033	1.5361	1.84162	3.40136	0	0	0.399189		0.364608		0.238884		0.874917		0.968018
GO:0010196	nonphotochemical quenching	3	3	3	3	3	2	0.651	0.543	0.294	0.132	0.033	4.60829	5.52486	10.2041	22.7273	60.6061	0.0102212	*	0.0059583	**	0.000935189	**	8.2463e-05	**	0.000343437	**
GO:0045860	positive regulation of protein kinase activity	3	0	0	0	0	0	0.651	0.543	0.294	0.132	0.033	0	0	0	0	0	0.47994		0.548693		0.734287		0.874917		0.968018
GO:0007062	sister chromatid cohesion	3	0	0	0	0	0	0.651	0.543	0.294	0.132	0.033	0	0	0	0	0	0.47994		0.548693		0.734287		0.874917		0.968018
GO:0010032	meiotic chromosome condensation	3	0	0	0	0	0	0.651	0.543	0.294	0.132	0.033	0	0	0	0	0	0.47994		0.548693		0.734287		0.874917		0.968018
GO:0045836	positive regulation of meiosis	3	0	0	0	0	0	0.651	0.543	0.294	0.132	0.033	0	0	0	0	0	0.47994		0.548693		0.734287		0.874917		0.968018
GO:0006366	transcription from RNA polymerase II promoter	3	1	1	0	0	0	0.651	0.543	0.294	0.132	0.033	1.5361	1.84162	0	0	0	0.399189		0.364608		0.734287		0.874917		0.968018
GO:0006883	sodium ion homeostasis	3	0	0	0	0	0	0.651	0.543	0.294	0.132	0.033	0	0	0	0	0	0.47994		0.548693		0.734287		0.874917		0.968018
GO:0043039	tRNA aminoacylation	3	1	1	0	0	0	0.651	0.543	0.294	0.132	0.033	1.5361	1.84162	0	0	0	0.399189		0.364608		0.734287		0.874917		0.968018
GO:0006916	anti-apoptosis	3	1	1	1	0	0	0.651	0.543	0.294	0.132	0.033	1.5361	1.84162	3.40136	0	0	0.399189		0.364608		0.238884		0.874917		0.968018
GO:0009435	NAD biosynthesis	3	1	1	0	0	0	0.651	0.543	0.294	0.132	0.033	1.5361	1.84162	0	0	0	0.399189		0.364608		0.734287		0.874917		0.968018
GO:0006358	regulation of global transcription from RNA polymerase II promoter	3	0	0	0	0	0	0.651	0.543	0.294	0.132	0.033	0	0	0	0	0	0.47994		0.548693		0.734287		0.874917		0.968018
GO:0043153	entrainment of circadian clock by photoperiod	3	2	1	1	1	0	0.651	0.543	0.294	0.132	0.033	3.0722	1.84162	3.40136	7.57576	0	0.11065		0.364608		0.238884		0.11956		0.968018
GO:0007204	elevation of cytosolic calcium ion concentration	3	0	0	0	0	0	0.651	0.543	0.294	0.132	0.033	0	0	0	0	0	0.47994		0.548693		0.734287		0.874917		0.968018
GO:0050848	regulation of calcium-mediated signaling	3	0	0	0	0	0	0.651	0.543	0.294	0.132	0.033	0	0	0	0	0	0.47994		0.548693		0.734287		0.874917		0.968018
GO:0050850	positive regulation of calcium-mediated signaling	3	0	0	0	0	0	0.651	0.543	0.294	0.132	0.033	0	0	0	0	0	0.47994		0.548693		0.734287		0.874917		0.968018
GO:0009554	megasporogenesis	3	1	0	0	0	0	0.651	0.543	0.294	0.132	0.033	1.5361	0	0	0	0	0.399189		0.548693		0.734287		0.874917		0.968018
GO:0007047	cell wall organization and biogenesis	3	0	0	0	0	0	0.651	0.543	0.294	0.132	0.033	0	0	0	0	0	0.47994		0.548693		0.734287		0.874917		0.968018
GO:0009641	shade avoidance	3	1	1	1	1	0	0.651	0.543	0.294	0.132	0.033	1.5361	1.84162	3.40136	7.57576	0	0.399189		0.364608		0.238884		0.11956		0.968018
GO:0009759	indole glucosinolate biosynthesis	3	1	1	1	1	0	0.651	0.543	0.294	0.132	0.033	1.5361	1.84162	3.40136	7.57576	0	0.399189		0.364608		0.238884		0.11956		0.968018
GO:0019499	cyanide metabolism	3	1	1	1	1	0	0.651	0.543	0.294	0.132	0.033	1.5361	1.84162	3.40136	7.57576	0	0.399189		0.364608		0.238884		0.11956		0.968018
GO:0051410	detoxification of nitrogen compound	3	1	1	1	1	0	0.651	0.543	0.294	0.132	0.033	1.5361	1.84162	3.40136	7.57576	0	0.399189		0.364608		0.238884		0.11956		0.968018
GO:0010192	mucilage biosynthesis	3	1	1	0	0	0	0.651	0.543	0.294	0.132	0.033	1.5361	1.84162	0	0	0	0.399189		0.364608		0.734287		0.874917		0.968018
GO:0019288	isopentenyl diphosphate biosynthesis, mevalonate-independent pathway	3	2	2	2	1	1	0.651	0.543	0.294	0.132	0.033	3.0722	3.68324	6.80272	7.57576	30.303	0.11065		0.0807404		0.0258939	*	0.11956		0.0316377	*
GO:0006427	histidyl-tRNA aminoacylation	3	1	1	1	0	0	0.651	0.543	0.294	0.132	0.033	1.5361	1.84162	3.40136	0	0	0.399189		0.364608		0.238884		0.874917		0.968018
GO:0045736	negative regulation of cyclin dependent protein kinase activity	3	0	0	0	0	0	0.651	0.543	0.294	0.132	0.033	0	0	0	0	0	0.47994		0.548693		0.734287		0.874917		0.968018
GO:0006749	glutathione metabolism	3	1	1	1	0	0	0.651	0.543	0.294	0.132	0.033	1.5361	1.84162	3.40136	0	0	0.399189		0.364608		0.238884		0.874917		0.968018
GO:0001510	RNA methylation	3	3	2	1	0	0	0.651	0.543	0.294	0.132	0.033	4.60829	3.68324	3.40136	0	0	0.0102212	*	0.0807404		0.238884		0.874917		0.968018
GO:0042744	hydrogen peroxide catabolism	3	2	2	1	1	0	0.651	0.543	0.294	0.132	0.033	3.0722	3.68324	3.40136	7.57576	0	0.11065		0.0807404		0.238884		0.11956		0.968018
GO:0051131	chaperone-mediated protein complex assembly	3	1	1	0	0	0	0.651	0.543	0.294	0.132	0.033	1.5361	1.84162	0	0	0	0.399189		0.364608		0.734287		0.874917		0.968018
GO:0042256	mature ribosome assembly	3	0	0	0	0	0	0.651	0.543	0.294	0.132	0.033	0	0	0	0	0	0.47994		0.548693		0.734287		0.874917		0.968018
GO:0008535	cytochrome c oxidase complex assembly	3	0	0	0	0	0	0.651	0.543	0.294	0.132	0.033	0	0	0	0	0	0.47994		0.548693		0.734287		0.874917		0.968018
GO:0006351	transcription, DNA-dependent	3	0	0	0	0	0	0.651	0.543	0.294	0.132	0.033	0	0	0	0	0	0.47994		0.548693		0.734287		0.874917		0.968018
GO:0009725	response to hormone stimulus	3	1	1	0	0	0	0.651	0.543	0.294	0.132	0.033	1.5361	1.84162	0	0	0	0.399189		0.364608		0.734287		0.874917		0.968018
GO:0008612	hypusine biosynthesis from peptidyl-lysine	3	1	1	0	0	0	0.651	0.543	0.294	0.132	0.033	1.5361	1.84162	0	0	0	0.399189		0.364608		0.734287		0.874917		0.968018
GO:0010015	root morphogenesis	3	1	1	0	0	0	0.651	0.543	0.294	0.132	0.033	1.5361	1.84162	0	0	0	0.399189		0.364608		0.734287		0.874917		0.968018
GO:0006621	protein retention in ER	3	2	1	0	0	0	0.651	0.543	0.294	0.132	0.033	3.0722	1.84162	0	0	0	0.11065		0.364608		0.734287		0.874917		0.968018
GO:0019358	nicotinate nucleotide salvage	3	2	2	1	0	0	0.651	0.543	0.294	0.132	0.033	3.0722	3.68324	3.40136	0	0	0.11065		0.0807404		0.238884		0.874917		0.968018
GO:0015688	iron chelate transport	3	2	1	1	1	0	0.651	0.543	0.294	0.132	0.033	3.0722	1.84162	3.40136	7.57576	0	0.11065		0.364608		0.238884		0.11956		0.968018
GO:0019567	arabinose biosynthesis	3	1	1	0	0	0	0.651	0.543	0.294	0.132	0.033	1.5361	1.84162	0	0	0	0.399189		0.364608		0.734287		0.874917		0.968018
GO:0009971	male meiotic spindle assembly (sensu Viridiplantae)	3	0	0	0	0	0	0.651	0.543	0.294	0.132	0.033	0	0	0	0	0	0.47994		0.548693		0.734287		0.874917		0.968018
GO:0010018	far red light signaling pathway	3	0	0	0	0	0	0.651	0.543	0.294	0.132	0.033	0	0	0	0	0	0.47994		0.548693		0.734287		0.874917		0.968018
GO:0042362	fat-soluble vitamin biosynthesis	3	2	2	2	2	0	0.651	0.543	0.294	0.132	0.033	3.0722	3.68324	6.80272	15.1515	0	0.11065		0.0807404		0.0258939	*	0.00544104	**	0.968018
GO:0000003	reproduction	3	1	1	0	0	0	0.651	0.543	0.294	0.132	0.033	1.5361	1.84162	0	0	0	0.399189		0.364608		0.734287		0.874917		0.968018
GO:0006370	mRNA capping	3	0	0	0	0	0	0.651	0.543	0.294	0.132	0.033	0	0	0	0	0	0.47994		0.548693		0.734287		0.874917		0.968018
GO:0010155	regulation of proton transport	3	0	0	0	0	0	0.651	0.543	0.294	0.132	0.033	0	0	0	0	0	0.47994		0.548693		0.734287		0.874917		0.968018
GO:0006419	alanyl-tRNA aminoacylation	3	3	3	2	2	1	0.651	0.543	0.294	0.132	0.033	4.60829	5.52486	6.80272	15.1515	30.303	0.0102212	*	0.0059583	**	0.0258939	*	0.00544104	**	0.0316377	*
GO:0008154	actin polymerization and/or depolymerization	3	0	0	0	0	0	0.651	0.543	0.294	0.132	0.033	0	0	0	0	0	0.47994		0.548693		0.734287		0.874917		0.968018
GO:0006783	heme biosynthesis	3	2	2	2	2	0	0.651	0.543	0.294	0.132	0.033	3.0722	3.68324	6.80272	15.1515	0	0.11065		0.0807404		0.0258939	*	0.00544104	**	0.968018
GO:0046938	phytochelatin biosynthesis	3	0	0	0	0	0	0.651	0.543	0.294	0.132	0.033	0	0	0	0	0	0.47994		0.548693		0.734287		0.874917		0.968018
GO:0007143	female meiosis	3	1	1	0	0	0	0.651	0.543	0.294	0.132	0.033	1.5361	1.84162	0	0	0	0.399189		0.364608		0.734287		0.874917		0.968018
GO:0042549	photosystem II stabilization	3	3	3	3	3	0	0.651	0.543	0.294	0.132	0.033	4.60829	5.52486	10.2041	22.7273	0	0.0102212	*	0.0059583	**	0.000935189	**	8.2463e-05	**	0.968018
GO:0046900	tetrahydrofolylpolyglutamate metabolism	3	2	2	0	0	0	0.651	0.543	0.294	0.132	0.033	3.0722	3.68324	0	0	0	0.11065		0.0807404		0.734287		0.874917		0.968018
GO:0007243	protein kinase cascade	3	1	1	1	0	0	0.651	0.543	0.294	0.132	0.033	1.5361	1.84162	3.40136	0	0	0.399189		0.364608		0.238884		0.874917		0.968018
GO:0042776	ATP synthesis coupled proton transport (sensu Eukaryota)	3	1	1	1	0	0	0.651	0.543	0.294	0.132	0.033	1.5361	1.84162	3.40136	0	0	0.399189		0.364608		0.238884		0.874917		0.968018
GO:0048578	positive regulation of long-day photoperiodism, flowering	3	3	3	1	0	0	0.651	0.543	0.294	0.132	0.033	4.60829	5.52486	3.40136	0	0	0.0102212	*	0.0059583	**	0.238884		0.874917		0.968018
GO:0010212	response to ionizing radiation	2	0	0	0	0	0	0.434	0.362	0.196	0.088	0.022	0	0	0	0	0	0.613003		0.670229		0.813915		0.91477		0.978563
GO:0006465	signal peptide processing	2	0	0	0	0	0	0.434	0.362	0.196	0.088	0.022	0	0	0	0	0	0.613003		0.670229		0.813915		0.91477		0.978563
GO:0006420	arginyl-tRNA aminoacylation	2	0	0	0	0	0	0.434	0.362	0.196	0.088	0.022	0	0	0	0	0	0.613003		0.670229		0.813915		0.91477		0.978563
GO:0006972	hyperosmotic response	2	0	0	0	0	0	0.434	0.362	0.196	0.088	0.022	0	0	0	0	0	0.613003		0.670229		0.813915		0.91477		0.978563
GO:0006189	'de novo' IMP biosynthesis	2	1	1	1	0	0	0.434	0.362	0.196	0.088	0.022	2.30415	2.76243	5.10204	0	0	0.339892		0.296899		0.176518		0.91477		0.978563
GO:0018316	peptide cross-linking via L-cystine	2	2	1	1	1	0	0.434	0.362	0.196	0.088	0.022	4.60829	2.76243	5.10204	11.3636	0	0.0471045	*	0.296899		0.176518		0.0833337		0.978563
GO:0001718	conversion of met-tRNAf to fmet-tRNA	2	1	1	1	1	0	0.434	0.362	0.196	0.088	0.022	2.30415	2.76243	5.10204	11.3636	0	0.339892		0.296899		0.176518		0.0833337		0.978563
GO:0006505	GPI anchor metabolism	2	0	0	0	0	0	0.434	0.362	0.196	0.088	0.022	0	0	0	0	0	0.613003		0.670229		0.813915		0.91477		0.978563
GO:0009642	response to light intensity	2	2	2	2	2	1	0.434	0.362	0.196	0.088	0.022	4.60829	5.52486	10.2041	22.7273	45.4545	0.0471045	*	0.0328718	*	0.00956649	**	0.00189614	**	0.0213208	*
GO:0009105	lipoic acid biosynthesis	2	1	1	1	0	0	0.434	0.362	0.196	0.088	0.022	2.30415	2.76243	5.10204	0	0	0.339892		0.296899		0.176518		0.91477		0.978563
GO:0010080	regulation of floral meristem size	2	0	0	0	0	0	0.434	0.362	0.196	0.088	0.022	0	0	0	0	0	0.613003		0.670229		0.813915		0.91477		0.978563
GO:0010081	regulation of inflorescence meristem size	2	0	0	0	0	0	0.434	0.362	0.196	0.088	0.022	0	0	0	0	0	0.613003		0.670229		0.813915		0.91477		0.978563
GO:0010062	negative regulation of trichoblast fate	2	0	0	0	0	0	0.434	0.362	0.196	0.088	0.022	0	0	0	0	0	0.613003		0.670229		0.813915		0.91477		0.978563
GO:0001558	regulation of cell growth	2	0	0	0	0	0	0.434	0.362	0.196	0.088	0.022	0	0	0	0	0	0.613003		0.670229		0.813915		0.91477		0.978563
GO:0010258	NADH dehydrogenase complex (plastoquinone) assembly	2	2	2	2	2	0	0.434	0.362	0.196	0.088	0.022	4.60829	5.52486	10.2041	22.7273	0	0.0471045	*	0.0328718	*	0.00956649	**	0.00189614	**	0.978563
GO:0009647	skotomorphogenesis	2	1	1	1	1	1	0.434	0.362	0.196	0.088	0.022	2.30415	2.76243	5.10204	11.3636	45.4545	0.339892		0.296899		0.176518		0.0833337		0.0213208	*
GO:0006221	pyrimidine nucleotide biosynthesis	2	1	1	0	0	0	0.434	0.362	0.196	0.088	0.022	2.30415	2.76243	0	0	0	0.339892		0.296899		0.813915		0.91477		0.978563
GO:0019566	arabinose metabolism	2	1	1	1	0	0	0.434	0.362	0.196	0.088	0.022	2.30415	2.76243	5.10204	0	0	0.339892		0.296899		0.176518		0.91477		0.978563
GO:0009555	male gametophyte development	2	1	1	0	0	0	0.434	0.362	0.196	0.088	0.022	2.30415	2.76243	0	0	0	0.339892		0.296899		0.813915		0.91477		0.978563
GO:0009270	response to humidity	2	1	0	0	0	0	0.434	0.362	0.196	0.088	0.022	2.30415	0	0	0	0	0.339892		0.670229		0.813915		0.91477		0.978563
GO:0010186	positive regulation of cellular defense response	2	1	0	0	0	0	0.434	0.362	0.196	0.088	0.022	2.30415	0	0	0	0	0.339892		0.670229		0.813915		0.91477		0.978563
GO:0019725	cell homeostasis	2	1	0	0	0	0	0.434	0.362	0.196	0.088	0.022	2.30415	0	0	0	0	0.339892		0.670229		0.813915		0.91477		0.978563
GO:0006827	high affinity iron ion transport	2	1	1	1	1	0	0.434	0.362	0.196	0.088	0.022	2.30415	2.76243	5.10204	11.3636	0	0.339892		0.296899		0.176518		0.0833337		0.978563
GO:0009817	defense response to pathogenic fungi, incompatible interaction	2	0	0	0	0	0	0.434	0.362	0.196	0.088	0.022	0	0	0	0	0	0.613003		0.670229		0.813915		0.91477		0.978563
GO:0006435	threonyl-tRNA aminoacylation	2	1	1	1	1	0	0.434	0.362	0.196	0.088	0.022	2.30415	2.76243	5.10204	11.3636	0	0.339892		0.296899		0.176518		0.0833337		0.978563
GO:0006430	lysyl-tRNA aminoacylation	2	1	1	1	0	0	0.434	0.362	0.196	0.088	0.022	2.30415	2.76243	5.10204	0	0	0.339892		0.296899		0.176518		0.91477		0.978563
GO:0015991	ATP hydrolysis coupled proton transport	2	1	1	0	0	0	0.434	0.362	0.196	0.088	0.022	2.30415	2.76243	0	0	0	0.339892		0.296899		0.813915		0.91477		0.978563
GO:0006207	'de novo' pyrimidine base biosynthesis	2	1	1	0	0	0	0.434	0.362	0.196	0.088	0.022	2.30415	2.76243	0	0	0	0.339892		0.296899		0.813915		0.91477		0.978563
GO:0019477	L-lysine catabolism	2	0	0	0	0	0	0.434	0.362	0.196	0.088	0.022	0	0	0	0	0	0.613003		0.670229		0.813915		0.91477		0.978563
GO:0010111	glyoxysome organization and biogenesis	2	0	0	0	0	0	0.434	0.362	0.196	0.088	0.022	0	0	0	0	0	0.613003		0.670229		0.813915		0.91477		0.978563
GO:0019395	fatty acid oxidation	2	0	0	0	0	0	0.434	0.362	0.196	0.088	0.022	0	0	0	0	0	0.613003		0.670229		0.813915		0.91477		0.978563
GO:0015675	nickel ion transport	2	1	1	1	0	0	0.434	0.362	0.196	0.088	0.022	2.30415	2.76243	5.10204	0	0	0.339892		0.296899		0.176518		0.91477		0.978563
GO:0007035	vacuolar acidification	2	0	0	0	0	0	0.434	0.362	0.196	0.088	0.022	0	0	0	0	0	0.613003		0.670229		0.813915		0.91477		0.978563
GO:0006021	myo-inositol biosynthesis	2	0	0	0	0	0	0.434	0.362	0.196	0.088	0.022	0	0	0	0	0	0.613003		0.670229		0.813915		0.91477		0.978563
GO:0030198	extracellular matrix organization and biogenesis	2	1	1	0	0	0	0.434	0.362	0.196	0.088	0.022	2.30415	2.76243	0	0	0	0.339892		0.296899		0.813915		0.91477		0.978563
GO:0006434	seryl-tRNA aminoacylation	2	1	1	0	0	0	0.434	0.362	0.196	0.088	0.022	2.30415	2.76243	0	0	0	0.339892		0.296899		0.813915		0.91477		0.978563
GO:0009245	lipid A biosynthesis	2	1	1	1	0	0	0.434	0.362	0.196	0.088	0.022	2.30415	2.76243	5.10204	0	0	0.339892		0.296899		0.176518		0.91477		0.978563
GO:0019750	chloroplast transport	2	0	0	0	0	0	0.434	0.362	0.196	0.088	0.022	0	0	0	0	0	0.613003		0.670229		0.813915		0.91477		0.978563
GO:0006884	regulation of cell volume	2	2	1	0	0	0	0.434	0.362	0.196	0.088	0.022	4.60829	2.76243	0	0	0	0.0471045	*	0.296899		0.813915		0.91477		0.978563
GO:0010042	response to manganese ion	2	0	0	0	0	0	0.434	0.362	0.196	0.088	0.022	0	0	0	0	0	0.613003		0.670229		0.813915		0.91477		0.978563
GO:0006529	asparagine biosynthesis	2	1	1	1	0	0	0.434	0.362	0.196	0.088	0.022	2.30415	2.76243	5.10204	0	0	0.339892		0.296899		0.176518		0.91477		0.978563
GO:0009063	amino acid catabolism	2	1	1	1	0	0	0.434	0.362	0.196	0.088	0.022	2.30415	2.76243	5.10204	0	0	0.339892		0.296899		0.176518		0.91477		0.978563
GO:0000273	lipoic acid metabolism	2	0	0	0	0	0	0.434	0.362	0.196	0.088	0.022	0	0	0	0	0	0.613003		0.670229		0.813915		0.91477		0.978563
GO:0017183	peptidyl-diphthamide biosynthesis from peptidyl-histidine	2	0	0	0	0	0	0.434	0.362	0.196	0.088	0.022	0	0	0	0	0	0.613003		0.670229		0.813915		0.91477		0.978563
GO:0006788	heme oxidation	2	0	0	0	0	0	0.434	0.362	0.196	0.088	0.022	0	0	0	0	0	0.613003		0.670229		0.813915		0.91477		0.978563
GO:0006569	tryptophan catabolism	2	0	0	0	0	0	0.434	0.362	0.196	0.088	0.022	0	0	0	0	0	0.613003		0.670229		0.813915		0.91477		0.978563
GO:0010120	camalexin biosynthesis	2	0	0	0	0	0	0.434	0.362	0.196	0.088	0.022	0	0	0	0	0	0.613003		0.670229		0.813915		0.91477		0.978563
GO:0010254	nectary development	2	1	1	0	0	0	0.434	0.362	0.196	0.088	0.022	2.30415	2.76243	0	0	0	0.339892		0.296899		0.813915		0.91477		0.978563
GO:0009098	leucine biosynthesis	2	0	0	0	0	0	0.434	0.362	0.196	0.088	0.022	0	0	0	0	0	0.613003		0.670229		0.813915		0.91477		0.978563
GO:0009394	2'-deoxyribonucleotide metabolism	2	0	0	0	0	0	0.434	0.362	0.196	0.088	0.022	0	0	0	0	0	0.613003		0.670229		0.813915		0.91477		0.978563
GO:0006566	threonine metabolism	2	1	1	1	0	0	0.434	0.362	0.196	0.088	0.022	2.30415	2.76243	5.10204	0	0	0.339892		0.296899		0.176518		0.91477		0.978563
GO:0009069	serine family amino acid metabolism	2	1	1	1	0	0	0.434	0.362	0.196	0.088	0.022	2.30415	2.76243	5.10204	0	0	0.339892		0.296899		0.176518		0.91477		0.978563
GO:0046677	response to antibiotic	2	1	1	1	1	1	0.434	0.362	0.196	0.088	0.022	2.30415	2.76243	5.10204	11.3636	45.4545	0.339892		0.296899		0.176518		0.0833337		0.0213208	*
GO:0006177	GMP biosynthesis	2	1	0	0	0	0	0.434	0.362	0.196	0.088	0.022	2.30415	0	0	0	0	0.339892		0.670229		0.813915		0.91477		0.978563
GO:0006325	establishment and/or maintenance of chromatin architecture	2	0	0	0	0	0	0.434	0.362	0.196	0.088	0.022	0	0	0	0	0	0.613003		0.670229		0.813915		0.91477		0.978563
GO:0009073	aromatic amino acid family biosynthesis	2	0	0	0	0	0	0.434	0.362	0.196	0.088	0.022	0	0	0	0	0	0.613003		0.670229		0.813915		0.91477		0.978563
GO:0042149	cellular response to glucose starvation	2	0	0	0	0	0	0.434	0.362	0.196	0.088	0.022	0	0	0	0	0	0.613003		0.670229		0.813915		0.91477		0.978563
GO:0019563	glycerol catabolism	2	0	0	0	0	0	0.434	0.362	0.196	0.088	0.022	0	0	0	0	0	0.613003		0.670229		0.813915		0.91477		0.978563
GO:0042351	'de novo' GDP-L-fucose biosynthesis	2	0	0	0	0	0	0.434	0.362	0.196	0.088	0.022	0	0	0	0	0	0.613003		0.670229		0.813915		0.91477		0.978563
GO:0006426	glycyl-tRNA aminoacylation	2	0	0	0	0	0	0.434	0.362	0.196	0.088	0.022	0	0	0	0	0	0.613003		0.670229		0.813915		0.91477		0.978563
GO:0016123	xanthophyll biosynthesis	2	2	2	2	2	1	0.434	0.362	0.196	0.088	0.022	4.60829	5.52486	10.2041	22.7273	45.4545	0.0471045	*	0.0328718	*	0.00956649	**	0.00189614	**	0.0213208	*
GO:0006987	unfolded protein response, activation of signaling protein activity	2	0	0	0	0	0	0.434	0.362	0.196	0.088	0.022	0	0	0	0	0	0.613003		0.670229		0.813915		0.91477		0.978563
GO:0006516	glycoprotein catabolism	2	1	1	0	0	0	0.434	0.362	0.196	0.088	0.022	2.30415	2.76243	0	0	0	0.339892		0.296899		0.813915		0.91477		0.978563
GO:0016119	carotene metabolism	2	2	2	1	1	0	0.434	0.362	0.196	0.088	0.022	4.60829	5.52486	5.10204	11.3636	0	0.0471045	*	0.0328718	*	0.176518		0.0833337		0.978563
GO:0030865	cortical cytoskeleton organization and biogenesis	2	0	0	0	0	0	0.434	0.362	0.196	0.088	0.022	0	0	0	0	0	0.613003		0.670229		0.813915		0.91477		0.978563
GO:0006282	regulation of DNA repair	2	1	0	0	0	0	0.434	0.362	0.196	0.088	0.022	2.30415	0	0	0	0	0.339892		0.670229		0.813915		0.91477		0.978563
GO:0000023	maltose metabolism	2	2	1	1	1	0	0.434	0.362	0.196	0.088	0.022	4.60829	2.76243	5.10204	11.3636	0	0.0471045	*	0.296899		0.176518		0.0833337		0.978563
GO:0005976	polysaccharide metabolism	2	2	1	1	1	0	0.434	0.362	0.196	0.088	0.022	4.60829	2.76243	5.10204	11.3636	0	0.0471045	*	0.296899		0.176518		0.0833337		0.978563
GO:0009168	purine ribonucleoside monophosphate biosynthesis	2	1	1	1	1	0	0.434	0.362	0.196	0.088	0.022	2.30415	2.76243	5.10204	11.3636	0	0.339892		0.296899		0.176518		0.0833337		0.978563
GO:0006835	dicarboxylic acid transport	2	1	1	1	0	0	0.434	0.362	0.196	0.088	0.022	2.30415	2.76243	5.10204	0	0	0.339892		0.296899		0.176518		0.91477		0.978563
GO:0051453	regulation of cellular pH	2	1	1	1	0	0	0.434	0.362	0.196	0.088	0.022	2.30415	2.76243	5.10204	0	0	0.339892		0.296899		0.176518		0.91477		0.978563
GO:0006760	folic acid and derivative metabolism	2	1	1	1	0	0	0.434	0.362	0.196	0.088	0.022	2.30415	2.76243	5.10204	0	0	0.339892		0.296899		0.176518		0.91477		0.978563
GO:0006858	extracellular transport	2	0	0	0	0	0	0.434	0.362	0.196	0.088	0.022	0	0	0	0	0	0.613003		0.670229		0.813915		0.91477		0.978563
GO:0000184	mRNA catabolism, nonsense-mediated decay	2	0	0	0	0	0	0.434	0.362	0.196	0.088	0.022	0	0	0	0	0	0.613003		0.670229		0.813915		0.91477		0.978563
GO:0006897	endocytosis	2	0	0	0	0	0	0.434	0.362	0.196	0.088	0.022	0	0	0	0	0	0.613003		0.670229		0.813915		0.91477		0.978563
GO:0009186	deoxyribonucleoside diphosphate metabolism	2	0	0	0	0	0	0.434	0.362	0.196	0.088	0.022	0	0	0	0	0	0.613003		0.670229		0.813915		0.91477		0.978563
GO:0009259	ribonucleotide metabolism	2	0	0	0	0	0	0.434	0.362	0.196	0.088	0.022	0	0	0	0	0	0.613003		0.670229		0.813915		0.91477		0.978563
GO:0006744	ubiquinone biosynthesis	2	0	0	0	0	0	0.434	0.362	0.196	0.088	0.022	0	0	0	0	0	0.613003		0.670229		0.813915		0.91477		0.978563
GO:0009645	response to low light intensity	2	1	1	0	0	0	0.434	0.362	0.196	0.088	0.022	2.30415	2.76243	0	0	0	0.339892		0.296899		0.813915		0.91477		0.978563
GO:0006571	tyrosine biosynthesis	2	1	1	0	0	0	0.434	0.362	0.196	0.088	0.022	2.30415	2.76243	0	0	0	0.339892		0.296899		0.813915		0.91477		0.978563
GO:0010029	regulation of seed germination	2	1	1	0	0	0	0.434	0.362	0.196	0.088	0.022	2.30415	2.76243	0	0	0	0.339892		0.296899		0.813915		0.91477		0.978563
GO:0006005	L-fucose biosynthesis	2	1	1	0	0	0	0.434	0.362	0.196	0.088	0.022	2.30415	2.76243	0	0	0	0.339892		0.296899		0.813915		0.91477		0.978563
GO:0042350	GDP-L-fucose biosynthesis	2	1	1	0	0	0	0.434	0.362	0.196	0.088	0.022	2.30415	2.76243	0	0	0	0.339892		0.296899		0.813915		0.91477		0.978563
GO:0046202	cyanide biosynthesis	2	0	0	0	0	0	0.434	0.362	0.196	0.088	0.022	0	0	0	0	0	0.613003		0.670229		0.813915		0.91477		0.978563
GO:0009267	cellular response to starvation	2	0	0	0	0	0	0.434	0.362	0.196	0.088	0.022	0	0	0	0	0	0.613003		0.670229		0.813915		0.91477		0.978563
GO:0006164	purine nucleotide biosynthesis	2	2	2	1	0	0	0.434	0.362	0.196	0.088	0.022	4.60829	5.52486	5.10204	0	0	0.0471045	*	0.0328718	*	0.176518		0.91477		0.978563
GO:0046500	S-adenosylmethionine metabolism	2	1	1	1	1	0	0.434	0.362	0.196	0.088	0.022	2.30415	2.76243	5.10204	11.3636	0	0.339892		0.296899		0.176518		0.0833337		0.978563
GO:0016444	somatic cell DNA recombination	2	1	1	0	0	0	0.434	0.362	0.196	0.088	0.022	2.30415	2.76243	0	0	0	0.339892		0.296899		0.813915		0.91477		0.978563
GO:0000072	M phase specific microtubule process	2	0	0	0	0	0	0.434	0.362	0.196	0.088	0.022	0	0	0	0	0	0.613003		0.670229		0.813915		0.91477		0.978563
GO:0042548	regulation of photosynthesis, light reaction	2	2	2	2	2	0	0.434	0.362	0.196	0.088	0.022	4.60829	5.52486	10.2041	22.7273	0	0.0471045	*	0.0328718	*	0.00956649	**	0.00189614	**	0.978563
GO:0006279	premeiotic DNA synthesis	2	0	0	0	0	0	0.434	0.362	0.196	0.088	0.022	0	0	0	0	0	0.613003		0.670229		0.813915		0.91477		0.978563
GO:0048229	gametophyte development (sensu Magnoliophyta)	2	0	0	0	0	0	0.434	0.362	0.196	0.088	0.022	0	0	0	0	0	0.613003		0.670229		0.813915		0.91477		0.978563
GO:0009304	tRNA transcription	2	1	0	0	0	0	0.434	0.362	0.196	0.088	0.022	2.30415	0	0	0	0	0.339892		0.670229		0.813915		0.91477		0.978563
GO:0009662	etioplast organization and biogenesis	2	2	2	2	0	0	0.434	0.362	0.196	0.088	0.022	4.60829	5.52486	10.2041	0	0	0.0471045	*	0.0328718	*	0.00956649	**	0.91477		0.978563
GO:0010039	response to iron ion	2	2	2	0	0	0	0.434	0.362	0.196	0.088	0.022	4.60829	5.52486	0	0	0	0.0471045	*	0.0328718	*	0.813915		0.91477		0.978563
GO:0006665	sphingolipid metabolism	1	1	1	1	1	0	0.217	0.181	0.098	0.044	0.011	4.60829	5.52486	10.2041	22.7273	0	0.217051		0.181321		0.0978257		0.043563	*	0.989224
GO:0006723	cuticle hydrocarbon biosynthesis	1	0	0	0	0	0	0.217	0.181	0.098	0.044	0.011	0	0	0	0	0	0.782949		0.818679		0.902174		0.956437		0.989224
GO:0019478	D-amino acid catabolism	1	1	1	0	0	0	0.217	0.181	0.098	0.044	0.011	4.60829	5.52486	0	0	0	0.217051		0.181321		0.902174		0.956437		0.989224
GO:0015937	coenzyme A biosynthesis	1	0	0	0	0	0	0.217	0.181	0.098	0.044	0.011	0	0	0	0	0	0.782949		0.818679		0.902174		0.956437		0.989224
GO:0016579	protein deubiquitination	1	0	0	0	0	0	0.217	0.181	0.098	0.044	0.011	0	0	0	0	0	0.782949		0.818679		0.902174		0.956437		0.989224
GO:0009972	cytidine deamination	1	0	0	0	0	0	0.217	0.181	0.098	0.044	0.011	0	0	0	0	0	0.782949		0.818679		0.902174		0.956437		0.989224
GO:0006144	purine base metabolism	1	0	0	0	0	0	0.217	0.181	0.098	0.044	0.011	0	0	0	0	0	0.782949		0.818679		0.902174		0.956437		0.989224
GO:0007093	mitotic checkpoint	1	0	0	0	0	0	0.217	0.181	0.098	0.044	0.011	0	0	0	0	0	0.782949		0.818679		0.902174		0.956437		0.989224
GO:0006725	aromatic compound metabolism	1	0	0	0	0	0	0.217	0.181	0.098	0.044	0.011	0	0	0	0	0	0.782949		0.818679		0.902174		0.956437		0.989224
GO:0009301	snRNA transcription	1	0	0	0	0	0	0.217	0.181	0.098	0.044	0.011	0	0	0	0	0	0.782949		0.818679		0.902174		0.956437		0.989224
GO:0006772	thiamin metabolism	1	0	0	0	0	0	0.217	0.181	0.098	0.044	0.011	0	0	0	0	0	0.782949		0.818679		0.902174		0.956437		0.989224
GO:0009226	nucleotide-sugar biosynthesis	1	0	0	0	0	0	0.217	0.181	0.098	0.044	0.011	0	0	0	0	0	0.782949		0.818679		0.902174		0.956437		0.989224
GO:0007160	cell-matrix adhesion	1	0	0	0	0	0	0.217	0.181	0.098	0.044	0.011	0	0	0	0	0	0.782949		0.818679		0.902174		0.956437		0.989224
GO:0006809	nitric oxide biosynthesis	1	1	0	0	0	0	0.217	0.181	0.098	0.044	0.011	4.60829	0	0	0	0	0.217051		0.818679		0.902174		0.956437		0.989224
GO:0009072	aromatic amino acid family metabolism	1	0	0	0	0	0	0.217	0.181	0.098	0.044	0.011	0	0	0	0	0	0.782949		0.818679		0.902174		0.956437		0.989224
GO:0042360	vitamin E metabolism	1	1	1	1	1	0	0.217	0.181	0.098	0.044	0.011	4.60829	5.52486	10.2041	22.7273	0	0.217051		0.181321		0.0978257		0.043563	*	0.989224
GO:0010113	negative regulation of systemic acquired resistance	1	0	0	0	0	0	0.217	0.181	0.098	0.044	0.011	0	0	0	0	0	0.782949		0.818679		0.902174		0.956437		0.989224
GO:0009797	cellularization (sensu Magnoliophyta)	1	0	0	0	0	0	0.217	0.181	0.098	0.044	0.011	0	0	0	0	0	0.782949		0.818679		0.902174		0.956437		0.989224
GO:0050821	protein stabilization	1	0	0	0	0	0	0.217	0.181	0.098	0.044	0.011	0	0	0	0	0	0.782949		0.818679		0.902174		0.956437		0.989224
GO:0051605	proteolysis during protein maturation	1	1	1	1	0	0	0.217	0.181	0.098	0.044	0.011	4.60829	5.52486	10.2041	0	0	0.217051		0.181321		0.0978257		0.956437		0.989224
GO:0006275	regulation of DNA replication	1	0	0	0	0	0	0.217	0.181	0.098	0.044	0.011	0	0	0	0	0	0.782949		0.818679		0.902174		0.956437		0.989224
GO:0045786	negative regulation of progression through cell cycle	1	0	0	0	0	0	0.217	0.181	0.098	0.044	0.011	0	0	0	0	0	0.782949		0.818679		0.902174		0.956437		0.989224
GO:0000278	mitotic cell cycle	1	1	1	0	0	0	0.217	0.181	0.098	0.044	0.011	4.60829	5.52486	0	0	0	0.217051		0.181321		0.902174		0.956437		0.989224
GO:0016973	poly(A)+ mRNA export from nucleus	1	0	0	0	0	0	0.217	0.181	0.098	0.044	0.011	0	0	0	0	0	0.782949		0.818679		0.902174		0.956437		0.989224
GO:0042372	phylloquinone biosynthesis	1	1	1	1	0	0	0.217	0.181	0.098	0.044	0.011	4.60829	5.52486	10.2041	0	0	0.217051		0.181321		0.0978257		0.956437		0.989224
GO:0009939	positive regulation of gibberellic acid mediated signaling	1	0	0	0	0	0	0.217	0.181	0.098	0.044	0.011	0	0	0	0	0	0.782949		0.818679		0.902174		0.956437		0.989224
GO:0015690	aluminum ion transport	1	0	0	0	0	0	0.217	0.181	0.098	0.044	0.011	0	0	0	0	0	0.782949		0.818679		0.902174		0.956437		0.989224
GO:0010190	cytochrome b6f complex assembly	1	0	0	0	0	0	0.217	0.181	0.098	0.044	0.011	0	0	0	0	0	0.782949		0.818679		0.902174		0.956437		0.989224
GO:0006527	arginine catabolism	1	0	0	0	0	0	0.217	0.181	0.098	0.044	0.011	0	0	0	0	0	0.782949		0.818679		0.902174		0.956437		0.989224
GO:0006595	polyamine metabolism	1	0	0	0	0	0	0.217	0.181	0.098	0.044	0.011	0	0	0	0	0	0.782949		0.818679		0.902174		0.956437		0.989224
GO:0006127	glycerophosphate shuttle	1	0	0	0	0	0	0.217	0.181	0.098	0.044	0.011	0	0	0	0	0	0.782949		0.818679		0.902174		0.956437		0.989224
GO:0046246	terpene biosynthesis	1	0	0	0	0	0	0.217	0.181	0.098	0.044	0.011	0	0	0	0	0	0.782949		0.818679		0.902174		0.956437		0.989224
GO:0007094	mitotic spindle checkpoint	1	0	0	0	0	0	0.217	0.181	0.098	0.044	0.011	0	0	0	0	0	0.782949		0.818679		0.902174		0.956437		0.989224
GO:0006637	acyl-CoA metabolism	1	0	0	0	0	0	0.217	0.181	0.098	0.044	0.011	0	0	0	0	0	0.782949		0.818679		0.902174		0.956437		0.989224
GO:0008631	induction of apoptosis by oxidative stress	1	0	0	0	0	0	0.217	0.181	0.098	0.044	0.011	0	0	0	0	0	0.782949		0.818679		0.902174		0.956437		0.989224
GO:0007154	cell communication	1	1	1	0	0	0	0.217	0.181	0.098	0.044	0.011	4.60829	5.52486	0	0	0	0.217051		0.181321		0.902174		0.956437		0.989224
GO:0009629	response to gravity	1	1	1	0	0	0	0.217	0.181	0.098	0.044	0.011	4.60829	5.52486	0	0	0	0.217051		0.181321		0.902174		0.956437		0.989224
GO:0006481	C-terminal protein amino acid methylation	1	1	1	1	0	0	0.217	0.181	0.098	0.044	0.011	4.60829	5.52486	10.2041	0	0	0.217051		0.181321		0.0978257		0.956437		0.989224
GO:0010188	response to microbial phytotoxin	1	0	0	0	0	0	0.217	0.181	0.098	0.044	0.011	0	0	0	0	0	0.782949		0.818679		0.902174		0.956437		0.989224
GO:0035196	miRNA-mediated gene silencing, production of miRNAs	1	0	0	0	0	0	0.217	0.181	0.098	0.044	0.011	0	0	0	0	0	0.782949		0.818679		0.902174		0.956437		0.989224
GO:0018279	protein amino acid N-linked glycosylation via asparagine	1	1	0	0	0	0	0.217	0.181	0.098	0.044	0.011	4.60829	0	0	0	0	0.217051		0.818679		0.902174		0.956437		0.989224
GO:0046345	abscisic acid catabolism	1	1	0	0	0	0	0.217	0.181	0.098	0.044	0.011	4.60829	0	0	0	0	0.217051		0.818679		0.902174		0.956437		0.989224
GO:0000154	rRNA modification	1	0	0	0	0	0	0.217	0.181	0.098	0.044	0.011	0	0	0	0	0	0.782949		0.818679		0.902174		0.956437		0.989224
GO:0019379	sulfate assimilation, phosphoadenylyl sulfate reduction by phosphoadenylyl-sulfate reductase (thioredoxin)	1	1	1	1	1	1	0.217	0.181	0.098	0.044	0.011	4.60829	5.52486	10.2041	22.7273	90.9091	0.217051		0.181321		0.0978257		0.043563	*	0.0107761	*
GO:0019421	sulfate reduction, APS pathway	1	1	1	1	1	1	0.217	0.181	0.098	0.044	0.011	4.60829	5.52486	10.2041	22.7273	90.9091	0.217051		0.181321		0.0978257		0.043563	*	0.0107761	*
GO:0046653	tetrahydrofolate metabolism	1	1	1	1	0	0	0.217	0.181	0.098	0.044	0.011	4.60829	5.52486	10.2041	0	0	0.217051		0.181321		0.0978257		0.956437		0.989224
GO:0006409	tRNA export from nucleus	1	1	0	0	0	0	0.217	0.181	0.098	0.044	0.011	4.60829	0	0	0	0	0.217051		0.818679		0.902174		0.956437		0.989224
GO:0010052	guard cell differentiation	1	0	0	0	0	0	0.217	0.181	0.098	0.044	0.011	0	0	0	0	0	0.782949		0.818679		0.902174		0.956437		0.989224
GO:0048219	inter-Golgi cisterna vesicle-mediated transport	1	1	0	0	0	0	0.217	0.181	0.098	0.044	0.011	4.60829	0	0	0	0	0.217051		0.818679		0.902174		0.956437		0.989224
GO:0030261	chromosome condensation	1	0	0	0	0	0	0.217	0.181	0.098	0.044	0.011	0	0	0	0	0	0.782949		0.818679		0.902174		0.956437		0.989224
GO:0042254	ribosome biogenesis and assembly	1	0	0	0	0	0	0.217	0.181	0.098	0.044	0.011	0	0	0	0	0	0.782949		0.818679		0.902174		0.956437		0.989224
GO:0006400	tRNA modification	1	1	1	0	0	0	0.217	0.181	0.098	0.044	0.011	4.60829	5.52486	0	0	0	0.217051		0.181321		0.902174		0.956437		0.989224
GO:0009399	nitrogen fixation	1	1	1	1	0	0	0.217	0.181	0.098	0.044	0.011	4.60829	5.52486	10.2041	0	0	0.217051		0.181321		0.0978257		0.956437		0.989224
GO:0048598	embryonic morphogenesis	1	0	0	0	0	0	0.217	0.181	0.098	0.044	0.011	0	0	0	0	0	0.782949		0.818679		0.902174		0.956437		0.989224
GO:0009439	cyanate metabolism	1	0	0	0	0	0	0.217	0.181	0.098	0.044	0.011	0	0	0	0	0	0.782949		0.818679		0.902174		0.956437		0.989224
GO:0006562	proline catabolism	1	1	0	0	0	0	0.217	0.181	0.098	0.044	0.011	4.60829	0	0	0	0	0.217051		0.818679		0.902174		0.956437		0.989224
GO:0006559	L-phenylalanine catabolism	1	0	0	0	0	0	0.217	0.181	0.098	0.044	0.011	0	0	0	0	0	0.782949		0.818679		0.902174		0.956437		0.989224
GO:0006572	tyrosine catabolism	1	0	0	0	0	0	0.217	0.181	0.098	0.044	0.011	0	0	0	0	0	0.782949		0.818679		0.902174		0.956437		0.989224
GO:0040014	regulation of body size	1	1	1	1	0	0	0.217	0.181	0.098	0.044	0.011	4.60829	5.52486	10.2041	0	0	0.217051		0.181321		0.0978257		0.956437		0.989224
GO:0006519	amino acid and derivative metabolism	1	1	1	1	0	0	0.217	0.181	0.098	0.044	0.011	4.60829	5.52486	10.2041	0	0	0.217051		0.181321		0.0978257		0.956437		0.989224
GO:0018920	glyphosate metabolism	1	0	0	0	0	0	0.217	0.181	0.098	0.044	0.011	0	0	0	0	0	0.782949		0.818679		0.902174		0.956437		0.989224
GO:0007076	mitotic chromosome condensation	1	0	0	0	0	0	0.217	0.181	0.098	0.044	0.011	0	0	0	0	0	0.782949		0.818679		0.902174		0.956437		0.989224
GO:0010078	maintenance of root meristem identity	1	0	0	0	0	0	0.217	0.181	0.098	0.044	0.011	0	0	0	0	0	0.782949		0.818679		0.902174		0.956437		0.989224
GO:0015671	oxygen transport	1	1	1	1	0	0	0.217	0.181	0.098	0.044	0.011	4.60829	5.52486	10.2041	0	0	0.217051		0.181321		0.0978257		0.956437		0.989224
GO:0030968	unfolded protein response	1	1	1	0	0	0	0.217	0.181	0.098	0.044	0.011	4.60829	5.52486	0	0	0	0.217051		0.181321		0.902174		0.956437		0.989224
GO:0016573	histone acetylation	1	0	0	0	0	0	0.217	0.181	0.098	0.044	0.011	0	0	0	0	0	0.782949		0.818679		0.902174		0.956437		0.989224
GO:0010059	positive regulation of atrichoblast fate	1	0	0	0	0	0	0.217	0.181	0.098	0.044	0.011	0	0	0	0	0	0.782949		0.818679		0.902174		0.956437		0.989224
GO:0006304	DNA modification	1	1	1	1	0	0	0.217	0.181	0.098	0.044	0.011	4.60829	5.52486	10.2041	0	0	0.217051		0.181321		0.0978257		0.956437		0.989224
GO:0048479	style development	1	0	0	0	0	0	0.217	0.181	0.098	0.044	0.011	0	0	0	0	0	0.782949		0.818679		0.902174		0.956437		0.989224
GO:0048480	stigma development	1	0	0	0	0	0	0.217	0.181	0.098	0.044	0.011	0	0	0	0	0	0.782949		0.818679		0.902174		0.956437		0.989224
GO:0018346	protein amino acid prenylation	1	0	0	0	0	0	0.217	0.181	0.098	0.044	0.011	0	0	0	0	0	0.782949		0.818679		0.902174		0.956437		0.989224
GO:0048509	regulation of meristem development	1	0	0	0	0	0	0.217	0.181	0.098	0.044	0.011	0	0	0	0	0	0.782949		0.818679		0.902174		0.956437		0.989224
GO:0015916	fatty acyl coenzyme A transport	1	0	0	0	0	0	0.217	0.181	0.098	0.044	0.011	0	0	0	0	0	0.782949		0.818679		0.902174		0.956437		0.989224
GO:0010225	response to UV-C	1	0	0	0	0	0	0.217	0.181	0.098	0.044	0.011	0	0	0	0	0	0.782949		0.818679		0.902174		0.956437		0.989224
GO:0000060	protein import into nucleus, translocation	1	0	0	0	0	0	0.217	0.181	0.098	0.044	0.011	0	0	0	0	0	0.782949		0.818679		0.902174		0.956437		0.989224
GO:0010239	chloroplast mRNA processing	1	1	1	1	1	0	0.217	0.181	0.098	0.044	0.011	4.60829	5.52486	10.2041	22.7273	0	0.217051		0.181321		0.0978257		0.043563	*	0.989224
GO:0016598	protein arginylation	1	0	0	0	0	0	0.217	0.181	0.098	0.044	0.011	0	0	0	0	0	0.782949		0.818679		0.902174		0.956437		0.989224
GO:0005991	trehalose metabolism	1	1	1	1	1	0	0.217	0.181	0.098	0.044	0.011	4.60829	5.52486	10.2041	22.7273	0	0.217051		0.181321		0.0978257		0.043563	*	0.989224
GO:0009103	lipopolysaccharide biosynthesis	1	0	0	0	0	0	0.217	0.181	0.098	0.044	0.011	0	0	0	0	0	0.782949		0.818679		0.902174		0.956437		0.989224
GO:0007530	sex determination	1	0	0	0	0	0	0.217	0.181	0.098	0.044	0.011	0	0	0	0	0	0.782949		0.818679		0.902174		0.956437		0.989224
GO:0001561	fatty acid alpha-oxidation	1	0	0	0	0	0	0.217	0.181	0.098	0.044	0.011	0	0	0	0	0	0.782949		0.818679		0.902174		0.956437		0.989224
GO:0048193	Golgi vesicle transport	1	0	0	0	0	0	0.217	0.181	0.098	0.044	0.011	0	0	0	0	0	0.782949		0.818679		0.902174		0.956437		0.989224
GO:0009946	proximal/distal axis specification	1	0	0	0	0	0	0.217	0.181	0.098	0.044	0.011	0	0	0	0	0	0.782949		0.818679		0.902174		0.956437		0.989224
GO:0010133	proline catabolism to glutamate	1	0	0	0	0	0	0.217	0.181	0.098	0.044	0.011	0	0	0	0	0	0.782949		0.818679		0.902174		0.956437		0.989224
GO:0010054	trichoblast differentiation	1	1	1	0	0	0	0.217	0.181	0.098	0.044	0.011	4.60829	5.52486	0	0	0	0.217051		0.181321		0.902174		0.956437		0.989224
GO:0043085	positive regulation of enzyme activity	1	1	1	1	1	0	0.217	0.181	0.098	0.044	0.011	4.60829	5.52486	10.2041	22.7273	0	0.217051		0.181321		0.0978257		0.043563	*	0.989224
GO:0042050	protein amino acid lipidation	1	0	0	0	0	0	0.217	0.181	0.098	0.044	0.011	0	0	0	0	0	0.782949		0.818679		0.902174		0.956437		0.989224
GO:0018342	protein prenylation	1	0	0	0	0	0	0.217	0.181	0.098	0.044	0.011	0	0	0	0	0	0.782949		0.818679		0.902174		0.956437		0.989224
GO:0000723	telomere maintenance	1	0	0	0	0	0	0.217	0.181	0.098	0.044	0.011	0	0	0	0	0	0.782949		0.818679		0.902174		0.956437		0.989224
GO:0019307	mannose biosynthesis	1	0	0	0	0	0	0.217	0.181	0.098	0.044	0.011	0	0	0	0	0	0.782949		0.818679		0.902174		0.956437		0.989224
GO:0042325	regulation of phosphorylation	1	0	0	0	0	0	0.217	0.181	0.098	0.044	0.011	0	0	0	0	0	0.782949		0.818679		0.902174		0.956437		0.989224
Total		26169	5680	4745	2560	1140	282
			0.217051	0.181321	0.0978257	0.043563	0.0107761
			0.217	0.181	0.098	0.044	0.011

## Sheet: biological process_dark
GO name indicate the name of GO term.
Total is the number of times each GO term has been assigned in the genome.
Observed # is the number of times each a gene with each GO term assignment appears in the gene list at the selected FDR.
Expected # is the number of times each GO term is expected to appear in a gene list with the size of those at each selected FDR.
GO enrichment is the ratio of observed # over expected #.
p-value is the probability of the difference between observed and expected calculated according to the hypergeometric distribution.
p-valueof < 0.05 are marked with an asterick, p-values of <0.01 are marked with two as asterisks.
GO ID	GO name	Total	observed # in ≤0.05 (FDR)	observed # in ≤0.01 (FDR)	observed # in ≤0.0001(FDR)	observed # in ≤0.000001(FDR)	observed # in ≤0.0000001(FDR)	Expected # in ≤0.05 (FDR)	Expected # in ≤0.01 (FDR)	Expected # in ≤0.0001(FDR)	Expected # in ≤0.000001(FDR)	Expected # in ≤0.0000001(FDR)	GO enrichment at less than 0.05 FDR	GO enrichment at less than 0.01 FDR	GO enrichment at less than 0.0001 FDR	GO enrichment at less than 0.000001 FDR	GO enrichment at less than 0.00000001 FDR	p value # in ≤0.05 (FDR)		p value # in ≤0.01 (FDR)		p value # in ≤0.0001(FDR)		p value # in ≤0.000001(FDR)		p value # in ≤0.0000001(FDR)
GO:0006635	fatty acid beta-oxidation	34	18	17	11	8	1	7.65	6.256	2.754	0.952	0.204	2.35294	2.71739	3.99419	8.40336	4.90196	8.14113e-05	**	2.27437e-05	**	3.84907e-05	**	3.48726e-06	**	0.163134
GO:0006970	response to osmotic stress	37	15	12	8	5	0	8.325	6.808	2.997	1.036	0.222	1.8018	1.76263	2.66934	4.82625	0	0.00660286	**	0.0171351	*	0.00602655	**	0.00315821	**	0.805988
GO:0006397	mRNA processing	30	14	12	8	4	0	6.75	5.52	2.43	0.84	0.18	2.07407	2.17391	3.29218	4.7619	0	0.0021023	**	0.00330911	**	0.00164403	**	0.00834942	**	0.839577
GO:0005992	trehalose biosynthesis	31	10	10	7	4	0	6.975	5.704	2.511	0.868	0.186	1.43369	1.75316	2.78773	4.60829	0	0.0700037		0.0273872	*	0.00775444	**	0.00931572	**	0.834695
GO:0010102	lateral root morphogenesis	31	16	14	8	4	0	6.975	5.704	2.511	0.868	0.186	2.29391	2.45442	3.18598	4.60829	0	0.000283386	**	0.000418582	**	0.0020375	**	0.00931572	**	0.834695
GO:0006631	fatty acid metabolism	33	12	10	6	4	2	7.425	6.072	2.673	0.924	0.198	1.61616	1.6469	2.24467	4.329	10.101	0.0283569	*	0.0380907	*	0.0315078	*	0.0114405	*	0.0148066	*
GO:0009867	jasmonic acid mediated signaling pathway	55	22	18	12	6	3	12.375	10.12	4.455	1.54	0.33	1.77778	1.77866	2.6936	3.8961	9.09091	0.0016186	**	0.00447401	**	0.000887911	**	0.00364416	**	0.00374446	**
GO:0006413	translational initiation	75	20	15	12	8	0	16.875	13.8	6.075	2.1	0.45	1.18519	1.08696	1.97531	3.80952	0	0.0726897		0.107527		0.00987997	**	0.00100686	**	0.645635
GO:0010193	response to ozone	38	11	11	7	4	3	8.55	6.992	3.078	1.064	0.228	1.28655	1.57323	2.2742	3.7594	13.1579	0.0925883		0.0403938	*	0.0206753	*	0.0178835	*	0.00132702	**
GO:0006445	regulation of translation	31	15	14	8	3	0	6.975	5.704	2.511	0.868	0.186	2.15054	2.45442	3.18598	3.45622	0	0.000977024	**	0.000418582	**	0.0020375	**	0.0457412	*	0.834695
GO:0009845	seed germination	83	20	19	12	8	1	18.675	15.272	6.723	2.324	0.498	1.07095	1.24411	1.78492	3.44234	2.00803	0.0962812		0.0609874		0.0187188	*	0.0018735	**	0.299724
GO:0007346	regulation of progression through mitotic cell cycle	32	7	6	4	3	1	7.2	5.888	2.592	0.896	0.192	0.972222	1.01902	1.54321	3.34821	5.20833	0.167918		0.177941		0.144658		0.049046	*	0.155328
GO:0009873	ethylene mediated signaling pathway	76	35	30	16	7	3	17.1	13.984	6.156	2.128	0.456	2.04678	2.14531	2.59909	3.28947	6.57895	3.28939e-06	**	9.36215e-06	**	0.000220306	**	0.00437489	**	0.00889726	**
GO:0030036	actin cytoskeleton organization and biogenesis	36	11	11	6	3	0	8.1	6.624	2.916	1.008	0.216	1.35802	1.66063	2.05761	2.97619	0	0.076976		0.0302625	*	0.0430656	*	0.0629495		0.810704
GO:0000398	nuclear mRNA splicing, via spliceosome	48	27	24	14	4	1	10.8	8.832	3.888	1.344	0.288	2.5	2.71739	3.60082	2.97619	3.47222	3.36739e-07	**	5.30024e-07	**	1.34068e-05	**	0.0353968	*	0.212358
GO:0010119	regulation of stomatal movement	38	11	11	4	3	0	8.55	6.992	3.078	1.064	0.228	1.28655	1.57323	1.29955	2.81955	0	0.0925883		0.0403938	*	0.179277		0.0702286		0.8013
GO:0006979	response to oxidative stress	116	30	24	15	9	7	26.1	21.344	9.396	3.248	0.696	1.14943	1.12444	1.59642	2.77094	10.0575	0.0588676		0.0747148		0.0223968	*	0.00409049	**	4.93025e-06	**
GO:0016126	sterol biosynthesis	39	7	6	4	3	0	8.775	7.176	3.159	1.092	0.234	0.797721	0.83612	1.26622	2.74725	0	0.128638		0.154567		0.183651		0.0739294		0.796639
GO:0016192	vesicle-mediated transport	39	19	16	8	3	1	8.775	7.176	3.159	1.092	0.234	2.16524	2.22965	2.53245	2.74725	4.2735	0.000206704	**	0.000593973	**	0.00811937	**	0.0739294		0.181781
GO:0006950	response to stress	154	50	46	24	11	1	34.65	28.336	12.474	4.312	0.924	1.443	1.62338	1.924	2.55102	1.08225	0.00122123	**	0.000176166	**	0.000773824	**	0.00305534	**	0.368058
GO:0016049	cell growth	42	9	7	5	3	0	9.45	7.728	3.402	1.176	0.252	0.952381	0.905797	1.46972	2.55102	0	0.146549		0.15653		0.129513		0.0852079		0.782817
GO:0009785	blue light signaling pathway	30	12	11	5	2	1	6.75	5.52	2.43	0.84	0.18	1.77778	1.99275	2.05761	2.38095	5.55556	0.0148479	*	0.00929402	**	0.0594938		0.15636		0.147317
GO:0006825	copper ion transport	31	9	7	3	2	0	6.975	5.704	2.511	0.868	0.186	1.29032	1.22721	1.19474	2.30415	0	0.10956		0.142446		0.224103		0.162411		0.834695
GO:0005513	detection of calcium ion	31	12	11	7	2	0	6.975	5.704	2.511	0.868	0.186	1.72043	1.92847	2.78773	2.30415	0	0.0187759	*	0.0117609	*	0.00775444	**	0.162411		0.834695
GO:0009736	cytokinin mediated signaling	47	11	8	3	3	1	10.575	8.648	3.807	1.316	0.282	1.04019	0.925069	0.788022	2.27964	3.5461	0.13502		0.148843		0.210317		0.104267		0.209142
GO:0009816	defense response to pathogenic bacteria, incompatible interaction	96	28	22	12	6	5	21.6	17.664	7.776	2.688	0.576	1.2963	1.24547	1.54321	2.23214	8.68056	0.0283684	*	0.0518283		0.0405381	*	0.0360582	*	0.000226333	**
GO:0006396	RNA processing	66	18	16	7	4	1	14.85	12.144	5.346	1.848	0.396	1.21212	1.31752	1.30939	2.1645	2.52525	0.0729023		0.0564222		0.121329		0.0782556		0.263048
GO:0000911	cytokinesis by cell plate formation	33	12	12	4	2	0	7.425	6.072	2.673	0.924	0.198	1.61616	1.97628	1.49645	2.1645	0	0.0283569	*	0.00738756	**	0.151335		0.174121		0.825015
GO:0006886	intracellular protein transport	99	39	35	18	6	0	22.275	18.216	8.019	2.772	0.594	1.75084	1.92139	2.24467	2.1645	0	6.72526e-05	**	2.78874e-05	**	0.000568952	**	0.039996	*	0.561135
GO:0006633	fatty acid biosynthesis	71	15	12	5	4	3	15.975	13.064	5.751	1.988	0.426	0.938967	0.918555	0.869414	2.01207	7.04225	0.110937		0.119103		0.172818		0.0914048		0.00744371	**
GO:0006944	membrane fusion	36	13	11	3	2	2	8.1	6.624	2.916	1.008	0.216	1.60494	1.66063	1.02881	1.98413	9.25926	0.024958	*	0.0302625	*	0.233732		0.190605		0.0173645	*
GO:0009416	response to light stimulus	217	54	45	19	12	4	48.825	39.928	17.577	6.076	1.302	1.10599	1.12703	1.08096	1.97498	3.0722	0.0445352	*	0.0452269	*	0.0895641		0.0121987	*	0.0292233	*
GO:0006457	protein folding	223	76	64	34	12	1	50.175	41.032	18.063	6.244	1.338	1.5147	1.55976	1.8823	1.92184	0.747384	2.28307e-05	**	4.92247e-05	**	0.0001326	**	0.0143808	*	0.356475
GO:0009887	organ morphogenesis	56	9	7	5	3	0	12.6	10.304	4.536	1.568	0.336	0.714286	0.679348	1.10229	1.91327	0	0.0699275		0.0782498		0.179156		0.137668		0.721399
GO:0009723	response to ethylene stimulus	131	50	45	22	7	4	29.475	24.104	10.611	3.668	0.786	1.69635	1.86691	2.07332	1.9084	5.08906	2.05833e-05	**	5.67143e-06	**	0.000471642	**	0.0463163	*	0.00622626	**
GO:0019722	calcium-mediated signaling	38	12	11	7	2	0	8.55	6.992	3.078	1.064	0.228	1.40351	1.57323	2.2742	1.8797	0	0.0604983		0.0403938	*	0.0206753	*	0.200816		0.8013
GO:0009933	meristem organization	38	10	8	3	2	1	8.55	6.992	3.078	1.064	0.228	1.16959	1.14416	0.974659	1.8797	4.38596	0.125225		0.143983		0.233382		0.200816		0.178149
GO:0009738	abscisic acid mediated signaling	134	35	32	19	7	1	30.15	24.656	10.854	3.752	0.804	1.16086	1.29786	1.75051	1.86567	1.24378	0.0483584	*	0.02276	*	0.00590317	**	0.0499887	*	0.359784
GO:0001666	response to hypoxia	39	13	9	7	2	0	8.775	7.176	3.159	1.092	0.234	1.48148	1.25418	2.21589	1.8315	0	0.04084	*	0.114657		0.0231682	*	0.205676		0.796639
GO:0042828	response to pathogen	40	12	9	3	2	1	9	7.36	3.24	1.12	0.24	1.33333	1.22283	0.925926	1.78571	4.16667	0.074976		0.120762		0.23099		0.21037		0.185364
GO:0007010	cytoskeleton organization and biogenesis	41	9	9	3	2	0	9.225	7.544	3.321	1.148	0.246	0.97561	1.193	0.903342	1.74216	0	0.148606		0.126296		0.22911		0.214895		0.787398
GO:0006839	mitochondrial transport	62	15	10	5	3	0	13.95	11.408	5.022	1.736	0.372	1.07527	0.876578	0.995619	1.72811	0	0.112081		0.122659		0.183197		0.158105		0.696565
GO:0009744	response to sucrose stimulus	124	29	25	15	6	2	27.9	22.816	10.044	3.472	0.744	1.03943	1.09572	1.49343	1.72811	2.68817	0.0823377		0.0784492		0.0331639	*	0.0778724		0.126547
GO:0016481	negative regulation of transcription	62	19	14	7	3	0	13.95	11.408	5.022	1.736	0.372	1.36201	1.22721	1.39387	1.72811	0	0.0366809	*	0.0852948		0.107245		0.158105		0.696565
GO:0007568	aging	104	27	24	10	5	1	23.4	19.136	8.424	2.912	0.624	1.15385	1.25418	1.18708	1.71703	1.60256	0.0632062		0.0449953	*	0.112502		0.0977605		0.332438
GO:0009734	auxin mediated signaling pathway	64	25	19	7	3	0	14.4	11.776	5.184	1.792	0.384	1.73611	1.61345	1.35031	1.67411	0	0.00123022	**	0.00981551	**	0.114502		0.164454		0.688478
GO:0008152	metabolism	263	63	52	23	12	1	59.175	48.392	21.303	7.364	1.578	1.06464	1.07456	1.07966	1.62955	0.633714	0.0495309	*	0.0523941		0.0805673		0.0348048	*	0.332819
GO:0009699	phenylpropanoid biosynthesis	66	7	7	3	3	1	14.85	12.144	5.346	1.848	0.396	0.47138	0.576416	0.561167	1.62338	2.52525	0.00660579	**	0.0344087	*	0.119826		0.17054		0.263048
GO:0009832	cell wall biosynthesis (sensu Magnoliophyta)	89	28	25	7	4	0	20.025	16.376	7.209	2.492	0.534	1.39825	1.52662	0.971008	1.60514	0	0.0137246	*	0.00766089	**	0.155081		0.137034		0.594918
GO:0009793	embryonic development (sensu Magnoliophyta)	248	63	52	28	11	3	55.8	45.632	20.088	6.944	1.488	1.12903	1.13955	1.39387	1.5841	2.01613	0.0326491	*	0.0364011	*	0.0166571	*	0.0453628	*	0.118316
GO:0048364	root development	91	22	17	8	4	1	20.475	16.744	7.371	2.548	0.546	1.07448	1.01529	1.08533	1.56986	1.8315	0.0907816		0.106646		0.141934		0.141631		0.313699
GO:0009735	response to cytokinin stimulus	115	21	17	9	5	1	25.875	21.16	9.315	3.22	0.69	0.811594	0.803403	0.966184	1.5528	1.44928	0.0512213		0.0617219		0.136876		0.118998		0.344837
GO:0006511	ubiquitin-dependent protein catabolism	351	99	81	41	15	2	78.975	64.584	28.431	9.828	2.106	1.25356	1.25418	1.44209	1.52625	0.949668	0.00208208	**	0.00432557	**	0.00414053	**	0.0331052	*	0.273143
GO:0009741	response to brassinosteroid stimulus	47	10	9	6	2	0	10.575	8.648	3.807	1.316	0.282	0.945626	1.0407	1.57604	1.51976	0	0.138133		0.145266		0.0941948		0.238432		0.760308
GO:0006810	transport	218	49	36	19	9	1	49.05	40.112	17.658	6.104	1.308	0.998981	0.897487	1.076	1.47444	0.764526	0.0648761		0.0560598		0.0902025		0.0752675		0.358801
GO:0009618	response to pathogenic bacteria	74	16	14	8	3	2	16.65	13.616	5.994	2.072	0.444	0.960961	1.0282	1.33467	1.44788	4.5045	0.110283		0.117011		0.105133		0.191991		0.0598107
GO:0009627	systemic acquired resistance	75	25	19	13	3	2	16.875	13.8	6.075	2.1	0.45	1.48148	1.37681	2.13992	1.42857	4.44444	0.00980178	**	0.0346896	*	0.00419036	**	0.194327		0.0610961
GO:0009611	response to wounding	226	46	38	17	9	2	50.85	41.584	18.306	6.328	1.356	0.904621	0.913813	0.928657	1.42225	1.47493	0.0483269	*	0.0587432		0.0958942		0.0832758		0.233806
GO:0006512	ubiquitin cycle	51	13	10	7	2	2	11.475	9.384	4.131	1.428	0.306	1.1329	1.06564	1.6945	1.40056	6.53595	0.11236		0.136145		0.0636379		0.250683		0.0322345	*
GO:0010105	negative regulation of ethylene mediated signaling pathway	52	22	18	7	2	1	11.7	9.568	4.212	1.456	0.312	1.88034	1.88127	1.66192	1.37363	3.20513	0.000722493	**	0.00243417	**	0.0676104		0.253323		0.22478
GO:0007275	development	214	57	43	15	8	0	48.15	39.376	17.334	5.992	1.284	1.1838	1.09204	0.865351	1.33511	0	0.0225614	*	0.0555088		0.0898749		0.106924		0.286007
GO:0030001	metal ion transport	54	15	14	3	2	0	12.15	9.936	4.374	1.512	0.324	1.23457	1.40902	0.685871	1.32275	0	0.0801589		0.0482724	*	0.178455		0.25811		0.729871
GO:0000910	cytokinesis	54	13	10	4	2	1	12.15	9.936	4.374	1.512	0.324	1.06996	1.00644	0.914495	1.32275	3.08642	0.121649		0.138648		0.199883		0.25811		0.230734
GO:0006869	lipid transport	109	28	21	10	4	0	24.525	20.056	8.829	3.052	0.654	1.14169	1.04707	1.13263	1.31062	0	0.0643364		0.0940019		0.120688		0.175813		0.529258
GO:0009733	response to auxin stimulus	300	96	84	37	11	1	67.5	55.2	24.3	8.4	1.8	1.42222	1.52174	1.52263	1.30952	0.555556	3.70653e-05	**	1.18827e-05	**	0.00274267	**	0.0864035		0.305754
GO:0006096	glycolysis	57	10	9	6	2	0	12.825	10.488	4.617	1.596	0.342	0.779727	0.858124	1.29955	1.25313	0	0.0897976		0.125804		0.137329		0.264085		0.7172
GO:0009908	flower development	143	37	30	11	5	0	32.175	26.312	11.583	4.004	0.858	1.14996	1.14016	0.949668	1.24875	0	0.0486063	*	0.059944		0.122832		0.161132		0.433745
GO:0005983	starch catabolism	30	8	8	4	1	0	6.75	5.52	2.43	0.84	0.18	1.18519	1.44928	1.64609	1.19048	0	0.141303		0.0874367		0.130433		0.369619		0.839577
GO:0030244	cellulose biosynthesis	30	8	8	4	1	0	6.75	5.52	2.43	0.84	0.18	1.18519	1.44928	1.64609	1.19048	0	0.141303		0.0874367		0.130433		0.369619		0.839577
GO:0006355	regulation of transcription, DNA-dependent	789	203	174	84	26	4	177.525	145.176	63.909	22.092	4.734	1.1435	1.19855	1.31437	1.1769	0.844951	0.00319777	**	0.00106096	**	0.00165988	**	0.0599495		0.190688
GO:0009613	response to pest, pathogen or parasite	156	27	22	10	5	2	35.1	28.704	12.636	4.368	0.936	0.769231	0.766444	0.79139	1.14469	2.13675	0.0230865	*	0.0329572	*	0.0949038		0.172379		0.166749
GO:0009790	embryonic development	32	8	7	3	1	0	7.2	5.888	2.592	0.896	0.192	1.11111	1.18886	1.15741	1.11607	0	0.152477		0.148827		0.227333		0.372224		0.829841
GO:0009825	multidimensional cell growth	64	20	19	5	2	0	14.4	11.776	5.184	1.792	0.384	1.38889	1.61345	0.964506	1.11607	0	0.0293037	*	0.00981551	**	0.182417		0.272768		0.688478
GO:0009788	negative regulation of abscisic acid mediated signaling	32	10	8	4	1	1	7.2	5.888	2.592	0.896	0.192	1.38889	1.3587	1.54321	1.11607	5.20833	0.0789096		0.104701		0.144658		0.372224		0.155328
GO:0010087	vascular tissue development (sensu Tracheophyta)	32	12	10	6	1	0	7.2	5.888	2.592	0.896	0.192	1.66667	1.69837	2.31481	1.11607	0	0.0232833	*	0.0325204	*	0.0280383	*	0.372224		0.829841
GO:0045941	positive regulation of transcription	66	18	12	6	2	0	14.85	12.144	5.346	1.848	0.396	1.21212	0.988142	1.12233	1.08225	0	0.0729023		0.126451		0.161298		0.274001		0.680484
GO:0009407	toxin catabolism	67	11	10	4	2	1	15.075	12.328	5.427	1.876	0.402	0.729685	0.811162	0.737055	1.0661	2.48756	0.0605255		0.102434		0.162164		0.274425		0.265488
GO:0005975	carbohydrate metabolism	105	28	24	10	3	0	23.625	19.32	8.505	2.94	0.63	1.18519	1.24224	1.17578	1.02041	0	0.0533337		0.0476173	*	0.114316		0.227748		0.541787
GO:0007623	circadian rhythm	71	13	12	6	2	0	15.975	13.064	5.751	1.988	0.426	0.813772	0.918555	1.0433	1.00604	0	0.0833762		0.119103		0.166948		0.274915		0.660899
GO:0045449	regulation of transcription	751	172	136	59	21	2	168.975	138.184	60.831	21.028	4.506	1.0179	0.984195	0.9699	0.998668	0.443853	0.0339939	*	0.0376032	*	0.053495		0.0890291		0.119554
GO:0009615	response to virus	36	12	11	6	1	0	8.1	6.624	2.916	1.008	0.216	1.48148	1.66063	2.05761	0.992063	0	0.0465668	*	0.0302625	*	0.0430656	*	0.373243		0.810704
GO:0006470	protein amino acid dephosphorylation	36	10	7	1	1	0	8.1	6.624	2.916	1.008	0.216	1.23457	1.05676	0.342936	0.992063	0	0.112129		0.163831		0.152695		0.373243		0.810704
GO:0009414	response to water deprivation	185	50	39	17	5	2	41.625	34.04	14.985	5.18	1.11	1.2012	1.14571	1.13447	0.965251	1.8018	0.0233721	*	0.0465285	*	0.0872259		0.177412		0.198482
GO:0010017	red or far red light signaling pathway	37	11	10	4	1	0	8.325	6.808	2.997	1.036	0.222	1.32132	1.46886	1.33467	0.965251	0	0.0848912		0.0636583		0.174481		0.372734		0.805988
GO:0042538	hyperosmotic salinity response	112	22	19	9	3	1	25.2	20.608	9.072	3.136	0.672	0.873016	0.921972	0.992063	0.956633	1.4881	0.0719555		0.0927845		0.137664		0.2264		0.341749
GO:0009688	abscisic acid biosynthesis	41	6	5	1	1	1	9.225	7.544	3.321	1.148	0.246	0.650407	0.662778	0.301114	0.87108	4.06504	0.0776347		0.104948		0.114128		0.368135		0.1889
GO:0000074	regulation of progression through cell cycle	82	16	13	7	2	0	18.45	15.088	6.642	2.296	0.492	0.867209	0.861612	1.0539	0.87108	0	0.0888718		0.100054		0.154209		0.267731		0.619762
GO:0010200	response to chitin	41	10	7	4	1	0	9.225	7.544	3.321	1.148	0.246	1.08401	0.92789	1.20446	0.87108	0	0.13818		0.159821		0.191104		0.368135		0.787398
GO:0009740	gibberellic acid mediated signaling	86	10	8	4	2	0	19.35	15.824	6.966	2.408	0.516	0.516796	0.505561	0.574218	0.830565	0	0.00447318	**	0.00904918	**	0.0906598		0.262618		0.605442
GO:0010051	vascular tissue pattern formation (sensu Tracheophyta)	43	8	7	3	1	0	9.675	7.912	3.483	1.204	0.258	0.826873	0.884732	0.861326	0.830565	0	0.127045		0.152596		0.224147		0.364503		0.778263
GO:0006464	protein modification	43	7	5	3	1	0	9.675	7.912	3.483	1.204	0.258	0.723514	0.631951	0.861326	0.830565	0	0.0971072		0.0897815		0.224147		0.364503		0.778263
GO:0006118	electron transport	351	67	46	20	8	1	78.975	64.584	28.431	9.828	2.106	0.84837	0.712251	0.703457	0.814001	0.474834	0.0156926	*	0.00175536	**	0.020714	*	0.114664		0.265319
GO:0009834	secondary cell wall biosynthesis (sensu Magnoliophyta)	44	7	7	3	1	0	9.9	8.096	3.564	1.232	0.264	0.707071	0.864625	0.841751	0.811688	0	0.0894667		0.148105		0.22113		0.362401		0.773735
GO:0006499	N-terminal protein myristoylation	136	33	22	10	3	2	30.6	25.024	11.016	3.808	0.816	1.07843	0.879156	0.907771	0.787815	2.45098	0.0709324		0.0737993		0.124081		0.204129		0.142131
GO:0009737	response to abscisic acid stimulus	325	81	68	30	7	1	73.125	59.8	26.325	9.1	1.95	1.10769	1.13712	1.1396	0.769231	0.512821	0.0301618	*	0.0275593	*	0.0576524		0.111929		0.286117
GO:0009753	response to jasmonic acid stimulus	94	23	16	8	2	0	21.15	17.296	7.614	2.632	0.564	1.08747	0.925069	1.0507	0.759878	0	0.0863381		0.10281		0.144438		0.249464		0.577781
GO:0009411	response to UV	96	15	9	2	2	0	21.6	17.664	7.776	2.688	0.576	0.694444	0.509511	0.257202	0.744048	0	0.0268455	*	0.00652252	**	0.0108153	*	0.245688		0.571065
GO:0010150	leaf senescence	48	8	7	5	1	1	10.8	8.832	3.888	1.344	0.288	0.740741	0.792572	1.28601	0.744048	3.47222	0.0922913		0.126256		0.157403		0.352363		0.212358
GO:0009651	response to salt stress	97	27	25	8	2	0	21.825	17.848	7.857	2.716	0.582	1.23711	1.40072	1.0182	0.736377	0	0.0426017	*	0.0182728	*	0.145693		0.243741		0.567736
GO:0009926	auxin polar transport	99	18	15	5	2	1	22.275	18.216	8.019	2.772	0.594	0.808081	0.823452	0.623519	0.721501	1.6835	0.0590725		0.0775017		0.0897898		0.239738		0.325783
GO:0009640	photomorphogenesis	100	21	17	7	2	0	22.5	18.4	8.1	2.8	0.6	0.933333	0.923913	0.864198	0.714286	0	0.0913695		0.0991921		0.142734		0.237687		0.557863
GO:0010025	wax biosynthesis	51	11	8	2	1	0	11.475	9.384	4.131	1.428	0.306	0.958606	0.852515	0.484144	0.70028	0	0.133088		0.133735		0.134372		0.343418		0.742764
GO:0009965	leaf morphogenesis	103	19	17	6	2	0	23.175	18.952	8.343	2.884	0.618	0.819849	0.897003	0.719166	0.693481	0	0.0604534		0.0931804		0.112678		0.231359		0.548162
GO:0006260	DNA replication	52	10	8	1	1	0	11.7	9.568	4.212	1.456	0.312	0.854701	0.83612	0.237417	0.686813	0	0.117844		0.128992		0.0572887		0.340218		0.738441
GO:0009408	response to heat	212	56	47	15	4	1	47.7	39.008	17.172	5.936	1.272	1.174	1.20488	0.873515	0.673854	0.786164	0.0254141	*	0.0249729	*	0.091946		0.133311		0.361358
GO:0009809	lignin biosynthesis	106	13	9	4	2	0	23.85	19.504	8.586	2.968	0.636	0.545073	0.461444	0.465875	0.673854	0	0.00299259	**	0.00215783	**	0.039287	*	0.224812		0.538627
GO:0009742	brassinosteroid mediated signaling	53	13	10	2	1	0	11.925	9.752	4.293	1.484	0.318	1.09015	1.02543	0.465875	0.673854	0	0.119195		0.138412		0.12271		0.336922		0.734144
GO:0030163	protein catabolism	55	14	13	7	1	0	12.375	10.12	4.455	1.54	0.33	1.13131	1.28458	1.57127	0.649351	0	0.107586		0.0783086		0.0797002		0.330076		0.725623
GO:0009630	gravitropism	57	26	23	7	1	0	12.825	10.488	4.617	1.596	0.342	2.02729	2.19298	1.51614	0.626566	0	6.45259e-05	**	6.28811e-05	**	0.087772		0.322941		0.7172
GO:0009934	regulation of meristem organization	62	19	13	1	1	0	13.95	11.408	5.022	1.736	0.372	1.36201	1.13955	0.199124	0.576037	0	0.0366809	*	0.108265		0.0294006	*	0.304174		0.696565
GO:0009409	response to cold	186	36	30	12	3	1	41.85	34.224	15.066	5.208	1.116	0.860215	0.876578	0.796495	0.576037	0.896057	0.0425201	*	0.0573623		0.0832945		0.124307		0.368943
GO:0006508	proteolysis	450	76	62	23	7	1	101.25	82.8	36.45	12.6	2.7	0.750617	0.748792	0.631001	0.555556	0.37037	0.000598756	**	0.00170625	**	0.00397433	**	0.029924	*	0.190104
GO:0009695	jasmonic acid biosynthesis	65	8	5	2	1	1	14.625	11.96	5.265	1.82	0.39	0.547009	0.41806	0.379867	0.549451	2.5641	0.0160873	*	0.00879048	**	0.0673837		0.292501		0.260569
GO:0006281	DNA repair	66	14	9	1	1	0	14.85	12.144	5.346	1.848	0.396	0.942761	0.741107	0.187056	0.541126	0	0.115672		0.0831247		0.0223371	*	0.28857		0.680484
GO:0006865	amino acid transport	72	17	11	6	1	0	16.2	13.248	5.832	2.016	0.432	1.04938	0.830314	1.02881	0.496032	0	0.107605		0.101844		0.167428		0.264845		0.65705
GO:0007046	ribosome biogenesis	76	16	13	6	1	0	17.1	13.984	6.156	2.128	0.456	0.935673	0.929634	0.974659	0.469925	0	0.106605		0.115909		0.167321		0.249132		0.641874
GO:0048366	leaf development	78	21	20	7	1	0	17.55	14.352	6.318	2.184	0.468	1.19658	1.39353	1.10795	0.457875	0	0.0669006		0.0293076	*	0.150031		0.241372		0.634418
GO:0009058	biosynthesis	79	14	12	6	1	0	17.775	14.536	6.399	2.212	0.474	0.787623	0.825537	0.937647	0.45208	0	0.0673765		0.0937663		0.165272		0.237524		0.630722
GO:0009910	negative regulation of flower development	81	20	18	7	1	0	18.225	14.904	6.561	2.268	0.486	1.09739	1.20773	1.06691	0.440917	0	0.0920191		0.0726661		0.153424		0.229899		0.623394
GO:0008219	cell death	86	22	18	12	1	0	19.35	15.824	6.966	2.408	0.516	1.13695	1.13751	1.72265	0.415282	0	0.0785044		0.087993		0.0229738	*	0.211337		0.605442
GO:0006629	lipid metabolism	86	18	12	6	1	0	19.35	15.824	6.966	2.408	0.516	0.930233	0.758342	0.861326	0.415282	0	0.098942		0.067488		0.15508		0.211337		0.605442
GO:0007165	signal transduction	269	44	39	16	3	0	60.525	49.496	21.789	7.532	1.614	0.726972	0.787942	0.734315	0.398301	0	0.00274652	**	0.0162628	*	0.0417183	*	0.0343274	*	0.206983
GO:0006412	protein biosynthesis	285	51	43	15	3	1	64.125	52.44	23.085	7.98	1.71	0.795322	0.819985	0.649773	0.37594	0.584795	0.00963892	**	0.0221698	*	0.0187953	*	0.025703	*	0.317118
GO:0009911	positive regulation of flower development	98	19	15	7	1	0	22.05	18.032	7.938	2.744	0.588	0.861678	0.831854	0.881834	0.364431	0	0.0763955		0.0805792		0.145979		0.1704		0.564426
GO:0006468	protein amino acid phosphorylation	808	125	97	43	8	1	181.8	148.672	65.448	22.624	4.848	0.687569	0.652443	0.65701	0.353607	0.206271	9.88427e-08	**	1.61879e-07	**	0.000538191	**	0.000158437	**	0.0408541	*
GO:0006857	oligopeptide transport	103	16	11	5	1	0	23.175	18.952	8.343	2.884	0.618	0.690399	0.580414	0.599305	0.346741	0	0.0224374	*	0.0122997	*	0.0784486		0.155047		0.548162
GO:0006952	defense response	827	92	67	26	7	3	186.075	152.168	66.987	23.156	4.962	0.494424	0.440303	0.388135	0.302297	0.604595	4.01654e-18	**	9.67795e-18	**	1.57061e-09	**	3.56938e-05	**	0.151302
GO:0009813	flavonoid biosynthesis	126	13	11	6	1	0	28.35	23.184	10.206	3.528	0.756	0.458554	0.474465	0.587889	0.283447	0	0.000192907	**	0.00116007	**	0.055858		0.0976789		0.479143
GO:0009751	response to salicylic acid stimulus	132	15	10	5	1	0	29.7	24.288	10.692	3.696	0.792	0.505051	0.411726	0.467639	0.270563	0	0.000445747	**	0.00023225	**	0.0240225	*	0.0860558		0.462605
GO:0009826	unidimensional cell growth	275	53	44	13	2	0	61.875	50.6	22.275	7.7	1.65	0.856566	0.869565	0.583614	0.25974	0	0.0256792	*	0.0382107	*	0.00996922	**	0.0115186	*	0.1998
GO:0007169	transmembrane receptor protein tyrosine kinase signaling pathway	430	61	44	17	2	0	96.75	79.12	34.83	12.04	2.58	0.630491	0.556117	0.488085	0.166113	0	3.60648e-06	**	9.46719e-07	**	0.000233977	**	0.000310855	**	0.0800012
GO:0009626	hypersensitive response	308	35	23	5	1	0	69.3	56.672	24.948	8.624	1.848	0.505051	0.405844	0.200417	0.115955	0	1.78072e-07	**	2.17842e-08	**	5.8452e-07	**	0.00122551	**	0.164501
GO:0015979	photosynthesis	32	0	0	0	0	0	7.2	5.888	2.592	0.896	0.192	0	0	0	0	0	0.000283489	**	0.00149812	**	0.0675796		0.398121		0.829841
GO:0009853	photorespiration	17	3	2	1	0	0	3.825	3.128	1.377	0.476	0.102	0.784314	0.639386	0.726216	0	0	0.2183		0.21837		0.357039		0.613155		0.905687
GO:0015995	chlorophyll biosynthesis	30	6	4	2	0	0	6.75	5.52	2.43	0.84	0.18	0.888889	0.724638	0.823045	0	0	0.169776		0.15921		0.268667		0.421725		0.839577
GO:0019252	starch biosynthesis	32	7	5	0	0	0	7.2	5.888	2.592	0.896	0.192	0.972222	0.849185	0	0	0	0.167918		0.175558		0.0675796		0.398121		0.829841
GO:0006510	ATP-dependent proteolysis	54	13	8	4	0	0	12.15	9.936	4.374	1.512	0.324	1.06996	0.805153	0.914495	0	0	0.121649		0.11879		0.199883		0.211221		0.729871
GO:0016036	cellular response to phosphate starvation	31	6	6	3	0	0	6.975	5.704	2.511	0.868	0.186	0.860215	1.05189	1.19474	0	0	0.163116		0.177133		0.224103		0.409753		0.834695
GO:0009909	regulation of flower development	37	8	6	2	0	0	8.325	6.808	2.997	1.036	0.222	0.960961	0.881316	0.667334	0	0	0.156335		0.165341		0.228189		0.344725		0.805988
GO:0009658	chloroplast organization and biogenesis	47	10	7	2	0	0	10.575	8.648	3.807	1.316	0.282	0.945626	0.809436	0.525348	0	0	0.138133		0.13214		0.159568		0.258435		0.760308
GO:0016051	carbohydrate biosynthesis	53	13	8	2	0	0	11.925	9.752	4.293	1.484	0.318	1.09015	0.820345	0.465875	0	0	0.119195		0.12399		0.12271		0.217398		0.734144
GO:0006813	potassium ion transport	61	12	10	1	0	0	13.725	11.224	4.941	1.708	0.366	0.874317	0.890948	0.202388	0	0	0.110332		0.12605		0.031471	*	0.172624		0.700645
GO:0009269	response to desiccation	101	17	14	6	0	0	22.725	18.584	8.181	2.828	0.606	0.748075	0.753336	0.733407	0	0	0.0387495	*	0.0545368		0.118199		0.0544322		0.554611
GO:0016132	brassinosteroid biosynthesis	34	10	8	2	0	0	7.65	6.256	2.754	0.952	0.204	1.30719	1.27877	0.726216	0	0	0.0963234		0.120421		0.247438		0.375837		0.820217
GO:0010182	sugar mediated signaling	77	23	20	8	0	0	17.325	14.168	6.237	2.156	0.462	1.32756	1.41163	1.28267	0	0	0.032359	*	0.0266932	*	0.114062		0.108817		0.638135
GO:0015833	peptide transport	50	7	4	3	0	0	11.25	9.2	4.05	1.4	0.3	0.622222	0.434783	0.740741	0	0	0.0504173		0.0229605	*	0.197482		0.237031		0.747112
GO:0006874	calcium ion homeostasis	32	3	2	0	0	0	7.2	5.888	2.592	0.896	0.192	0.416667	0.339674	0	0	0	0.034634	*	0.0377839	*	0.0675796		0.398121		0.829841
GO:0009684	indoleacetic acid biosynthesis	34	7	6	5	0	0	7.65	6.256	2.754	0.952	0.204	0.915033	0.959079	1.81554	0	0	0.161129		0.175928		0.0830001		0.375837		0.820217
GO:0010093	specification of floral organ identity	42	13	10	3	0	0	9.45	7.728	3.402	1.176	0.252	1.37566	1.294	0.881834	0	0	0.0597263		0.0974686		0.226818		0.298482		0.782817
GO:0007389	pattern specification	49	3	3	1	0	0	11.025	9.016	3.969	1.372	0.294	0.272109	0.332742	0.251953	0	0	0.00167454	**	0.00998091	**	0.0695125		0.243962		0.751485
GO:0006904	vesicle docking during exocytosis	44	14	12	5	0	0	9.9	8.096	3.564	1.232	0.264	1.41414	1.48221	1.40292	0	0	0.0469203	*	0.0471456	*	0.13975		0.281769		0.773735
GO:0007186	G-protein coupled receptor protein signaling pathway	43	13	12	5	0	0	9.675	7.912	3.483	1.204	0.258	1.34367	1.51668	1.43554	0	0	0.0663446		0.0420012	*	0.134736		0.290005		0.778263
GO:0009739	response to gibberellic acid stimulus	56	16	13	5	0	0	12.6	10.304	4.536	1.568	0.336	1.26984	1.26165	1.10229	0	0	0.0672795		0.0832495		0.179156		0.199389		0.721399
GO:0006418	tRNA aminoacylation for protein translation	38	5	3	0	0	0	8.55	6.992	3.078	1.064	0.228	0.584795	0.429062	0	0	0	0.0640913		0.0427848	*	0.0407605	*	0.334937		0.8013
GO:0006350	transcription	56	18	16	6	0	0	12.6	10.304	4.536	1.568	0.336	1.42857	1.5528	1.32275	0	0	0.028908	*	0.0208902	*	0.133653		0.199389		0.721399
GO:0009686	gibberellic acid biosynthesis	54	5	3	2	0	0	12.15	9.936	4.374	1.512	0.324	0.411523	0.301932	0.457247	0	0	0.00678956	**	0.0048599	**	0.117134		0.211221		0.729871
GO:0009636	response to toxin	37	1	1	1	0	0	8.325	6.808	2.997	1.036	0.222	0.12012	0.146886	0.333667	0	0	0.000851198	**	0.00452248	**	0.144259		0.344725		0.805988
GO:0006812	cation transport	66	8	7	2	0	0	14.85	12.144	5.346	1.848	0.396	0.538721	0.576416	0.374111	0	0	0.0141799	*	0.0344087	*	0.0638726		0.149447		0.680484
GO:0030154	cell differentiation	78	17	12	3	0	0	17.55	14.352	6.318	2.184	0.468	0.968661	0.83612	0.474834	0	0	0.107734		0.0974425		0.0724711		0.105722		0.634418
GO:0009621	response to pathogenic fungi	69	9	7	3	0	0	15.525	12.696	5.589	1.932	0.414	0.57971	0.551355	0.536769	0	0	0.0189239	*	0.0258991	*	0.106557		0.137061		0.668665
GO:0009814	defense response to pathogen, incompatible interaction	153	17	12	4	0	0	34.425	28.152	12.393	4.284	0.918	0.493827	0.426257	0.322763	0	0	0.000125826	**	0.000116203	**	0.00328377	**	0.0121079	*	0.409065
GO:0048527	lateral root development	113	16	15	6	0	0	25.425	20.792	9.153	3.164	0.678	0.629302	0.721431	0.655523	0	0	0.00860651	**	0.0378197	*	0.0857311		0.0384884	*	0.517017
GO:0007166	cell surface receptor linked signal transduction	100	4	2	1	0	0	22.5	18.4	8.1	2.8	0.6	0.177778	0.108696	0.123457	0	0	2.2496e-07	**	3.66847e-07	**	0.00192064	**	0.0560268		0.557863
GO:0009556	microsporogenesis	56	17	15	6	0	0	12.6	10.304	4.536	1.568	0.336	1.34921	1.45575	1.32275	0	0	0.0459629	*	0.0362457	*	0.133653		0.199389		0.721399
GO:0009860	pollen tube growth	48	8	7	2	0	0	10.8	8.832	3.888	1.344	0.288	0.740741	0.792572	0.514403	0	0	0.0922913		0.126256		0.153056		0.251094		0.755883
GO:0050832	defense response to fungi	46	7	5	1	0	0	10.35	8.464	3.726	1.288	0.276	0.676329	0.590737	0.268384	0	0	0.0750044		0.0694855		0.0840259		0.26599		0.764757
GO:0009639	response to red or far red light	44	9	7	3	0	0	9.9	8.096	3.564	1.232	0.264	0.909091	0.864625	0.841751	0	0	0.139884		0.148105		0.22113		0.281769		0.773735
GO:0042335	cuticle biosynthesis	44	13	9	2	0	0	9.9	8.096	3.564	1.232	0.264	1.31313	1.11166	0.561167	0	0	0.0729767		0.138982		0.179778		0.281769		0.773735
GO:0006071	glycerol metabolism	40	6	6	2	0	0	9	7.36	3.24	1.12	0.24	0.666667	0.815217	0.617284	0	0	0.0855437		0.148412		0.207597		0.316185		0.792005
GO:0009664	cell wall organization and biogenesis (sensu Magnoliophyta)	40	8	8	2	0	0	9	7.36	3.24	1.12	0.24	0.888889	1.08696	0.617284	0	0	0.144859		0.150851		0.207597		0.316185		0.792005
GO:0009828	cell wall loosening (sensu Magnoliophyta)	38	4	4	1	0	0	8.55	6.992	3.078	1.064	0.228	0.467836	0.572082	0.324886	0	0	0.0324055	*	0.0843884		0.13619		0.334937		0.8013
GO:0009598	detection of pathogenic bacteria	38	0	0	0	0	0	8.55	6.992	3.078	1.064	0.228	0	0	0	0	0	6.12119e-05	**	0.000442114	**	0.0407605	*	0.334937		0.8013
GO:0009831	cell wall modification during multidimensional cell growth (sensu Magnoliophyta)	35	4	4	0	0	0	7.875	6.44	2.835	0.98	0.21	0.507937	0.621118	0	0	0	0.0494411	*	0.110133		0.0524849		0.365167		0.815446
GO:0006805	xenobiotic metabolism	34	0	0	0	0	0	7.65	6.256	2.754	0.952	0.204	0	0	0	0	0	0.000170081	**	0.000997448	**	0.0570991		0.375837		0.820217
GO:0042178	xenobiotic catabolism	34	0	0	0	0	0	7.65	6.256	2.754	0.952	0.204	0	0	0	0	0	0.000170081	**	0.000997448	**	0.0570991		0.375837		0.820217
GO:0009638	phototropism	34	17	16	4	0	0	7.65	6.256	2.754	0.952	0.204	2.22222	2.55754	1.45243	0	0	0.000297277	**	9.56259e-05	**	0.157679		0.375837		0.820217
GO:0016567	protein ubiquitination	33	8	5	3	0	0	7.425	6.072	2.673	0.924	0.198	1.07744	0.823452	1.12233	0	0	0.15596		0.16887		0.229889		0.386819		0.825015
GO:0016441	posttranscriptional gene silencing	33	4	4	1	0	0	7.425	6.072	2.673	0.924	0.198	0.538721	0.658762	0.374111	0	0	0.0643788		0.129227		0.180205		0.386819		0.825015
GO:0048481	ovule development	33	3	3	0	0	0	7.425	6.072	2.673	0.924	0.198	0.40404	0.494071	0	0	0	0.0295136	*	0.0764554		0.0621188		0.386819		0.825015
GO:0015031	protein transport	33	9	5	2	0	0	7.425	6.072	2.673	0.924	0.198	1.21212	0.823452	0.748223	0	0	0.125862		0.16887		0.253335		0.386819		0.825015
GO:0009620	response to fungi	31	6	5	2	0	0	6.975	5.704	2.511	0.868	0.186	0.860215	0.876578	0.796495	0	0	0.163116		0.181491		0.264012		0.409753		0.834695
GO:0016117	carotenoid biosynthesis	29	5	4	1	0	0	6.525	5.336	2.349	0.812	0.174	0.766284	0.749625	0.425713	0	0	0.150771		0.169065		0.221789		0.434045		0.844487
GO:0006800	oxygen and reactive oxygen species metabolism	29	4	4	3	2	1	6.525	5.336	2.349	0.812	0.174	0.613027	0.749625	1.27714	2.46305	5.74713	0.103721		0.169065		0.215554		0.150187		0.143234
GO:0010154	fruit development	29	5	4	2	1	0	6.525	5.336	2.349	0.812	0.174	0.766284	0.749625	0.851426	1.23153	0	0.150771		0.169065		0.272774		0.367723		0.844487
GO:0009617	response to bacteria	29	4	2	2	0	0	6.525	5.336	2.349	0.812	0.174	0.613027	0.374813	0.851426	0	0	0.103721		0.0569094		0.272774		0.434045		0.844487
GO:0007015	actin filament organization	29	6	5	1	0	0	6.525	5.336	2.349	0.812	0.174	0.91954	0.937031	0.425713	0	0	0.175291		0.190421		0.221789		0.434045		0.844487
GO:0007017	microtubule-based process	29	7	6	1	0	0	6.525	5.336	2.349	0.812	0.174	1.0728	1.12444	0.425713	0	0	0.16737		0.171536		0.221789		0.434045		0.844487
GO:0048441	petal development	29	5	3	0	0	0	6.525	5.336	2.349	0.812	0.174	0.766284	0.562219	0	0	0	0.150771		0.115436		0.087013		0.434045		0.844487
GO:0001708	cell fate specification	29	5	3	0	0	0	6.525	5.336	2.349	0.812	0.174	0.766284	0.562219	0	0	0	0.150771		0.115436		0.087013		0.434045		0.844487
GO:0006352	transcription initiation	28	8	8	5	1	0	6.3	5.152	2.268	0.784	0.168	1.26984	1.5528	2.20459	1.27551	0	0.12496		0.0696813		0.0485398	*	0.3654		0.849427
GO:0010214	seed coat development	28	6	6	3	2	0	6.3	5.152	2.268	0.784	0.168	0.952381	1.1646	1.32275	2.55102	0	0.179424		0.166677		0.210215		0.143903		0.849427
GO:0045045	secretory pathway	28	12	10	5	2	1	6.3	5.152	2.268	0.784	0.168	1.90476	1.94099	2.20459	2.55102	5.95238	0.00869347	**	0.0148937	*	0.0485398	*	0.143903		0.139098
GO:0042023	DNA endoreduplication	28	6	6	3	1	1	6.3	5.152	2.268	0.784	0.168	0.952381	1.1646	1.32275	1.27551	5.95238	0.179424		0.166677		0.210215		0.3654		0.139098
GO:0019748	secondary metabolism	28	5	4	3	1	0	6.3	5.152	2.268	0.784	0.168	0.793651	0.776398	1.32275	1.27551	0	0.161043		0.178577		0.210215		0.3654		0.849427
GO:0006790	sulfur metabolism	28	1	1	0	0	0	6.3	5.152	2.268	0.784	0.168	0.15873	0.194099	0	0	0	0.00641557	**	0.0213346	*	0.0946609		0.446725		0.849427
GO:0006888	ER to Golgi vesicle-mediated transport	27	16	12	11	6	1	6.075	4.968	2.187	0.756	0.162	2.63374	2.41546	5.02972	7.93651	6.17284	3.40405e-05	**	0.00122201	**	3.15343e-06	**	8.28158e-05	**	0.13491
GO:0009718	anthocyanin biosynthesis	27	8	8	3	2	0	6.075	4.968	2.187	0.756	0.162	1.31687	1.61031	1.37174	2.6455	0	0.115182		0.0609723		0.204163		0.137517		0.854394
GO:0019827	stem cell maintenance	27	2	0	0	0	0	6.075	4.968	2.187	0.756	0.162	0.329218	0	0	0	0	0.0301994	*	0.00414114	**	0.102981		0.459775		0.854394
GO:0009807	lignan biosynthesis	27	3	1	0	0	0	6.075	4.968	2.187	0.756	0.162	0.493827	0.201288	0	0	0	0.0731885		0.0252102	*	0.102981		0.459775		0.854394
GO:0006306	DNA methylation	27	9	8	4	0	0	6.075	4.968	2.187	0.756	0.162	1.48148	1.61031	1.82899	0	0	0.0706239		0.0609723		0.107492		0.459775		0.854394
GO:0006334	nucleosome assembly	26	8	6	3	2	0	5.85	4.784	2.106	0.728	0.156	1.36752	1.25418	1.4245	2.74725	0	0.104596		0.152884		0.197403		0.13104		0.859391
GO:0048234	male gamete generation (sensu Magnoliophyta)	26	7	6	2	2	0	5.85	4.784	2.106	0.728	0.156	1.19658	1.25418	0.949668	2.74725	0	0.151608		0.152884		0.281065		0.13104		0.859391
GO:0007049	cell cycle	26	8	6	3	2	0	5.85	4.784	2.106	0.728	0.156	1.36752	1.25418	1.4245	2.74725	0	0.104596		0.152884		0.197403		0.13104		0.859391
GO:0010091	trichome branching (sensu Magnoliophyta)	26	10	10	4	2	0	5.85	4.784	2.106	0.728	0.156	1.7094	2.0903	1.89934	2.74725	0	0.0299891	*	0.00904494	**	0.0995986		0.13104		0.859391
GO:0016310	phosphorylation	26	10	9	3	1	0	5.85	4.784	2.106	0.728	0.156	1.7094	1.88127	1.4245	1.37363	0	0.0299891	*	0.0236527	*	0.197403		0.359385		0.859391
GO:0016106	sesquiterpenoid biosynthesis	26	6	5	1	1	1	5.85	4.784	2.106	0.728	0.156	1.02564	1.04515	0.474834	1.37363	6.41026	0.182627		0.193988		0.255986		0.359385		0.130668
GO:0040029	regulation of gene expression, epigenetic	26	6	4	3	1	0	5.85	4.784	2.106	0.728	0.156	1.02564	0.83612	1.4245	1.37363	0	0.182627		0.195745		0.197403		0.359385		0.859391
GO:0009624	response to nematode	26	9	9	5	1	0	5.85	4.784	2.106	0.728	0.156	1.53846	1.88127	2.37417	1.37363	0	0.0607542		0.0236527	*	0.0384339	*	0.359385		0.859391
GO:0015992	proton transport	26	7	6	0	0	0	5.85	4.784	2.106	0.728	0.156	1.19658	1.25418	0	0	0	0.151608		0.152884		0.112031		0.473206		0.859391
GO:0009960	endosperm development	26	7	4	1	0	0	5.85	4.784	2.106	0.728	0.156	1.19658	0.83612	0.474834	0	0	0.151608		0.195745		0.255986		0.473206		0.859391
GO:0009938	negative regulation of gibberellic acid mediated signaling	26	2	2	1	0	0	5.85	4.784	2.106	0.728	0.156	0.34188	0.41806	0.474834	0	0	0.0360944	*	0.0838188		0.255986		0.473206		0.859391
GO:0009225	nucleotide-sugar metabolism	25	7	7	3	3	0	5.625	4.6	2.025	0.7	0.15	1.24444	1.52174	1.48148	4.28571	0	0.142974		0.0880318		0.189948		0.027799	*	0.864417
GO:0012501	programmed cell death	25	12	12	7	4	3	5.625	4.6	2.025	0.7	0.15	2.13333	2.6087	3.45679	5.71429	20	0.00319148	**	0.000548369	**	0.00234582	**	0.00444734	**	0.000389712	**
GO:0045333	cellular respiration	25	7	3	2	1	0	5.625	4.6	2.025	0.7	0.15	1.24444	0.652174	0.987654	1.42857	0	0.142974		0.163786		0.282222		0.355642		0.864417
GO:0009637	response to blue light	25	9	7	3	1	1	5.625	4.6	2.025	0.7	0.15	1.6	1.52174	1.48148	1.42857	6.66667	0.0512582		0.0880318		0.189948		0.355642		0.126372
GO:0010261	organ senescence (sensu Magnoliophyta)	25	4	3	2	0	0	5.625	4.6	2.025	0.7	0.15	0.711111	0.652174	0.987654	0	0	0.153313		0.163786		0.282222		0.487029		0.864417
GO:0015692	lead ion transport	25	8	8	2	0	0	5.625	4.6	2.025	0.7	0.15	1.42222	1.73913	0.987654	0	0	0.0934427		0.0445758	*	0.282222		0.487029		0.864417
GO:0015802	basic amino acid transport	25	2	2	1	0	0	5.625	4.6	2.025	0.7	0.15	0.355556	0.434783	0.493827	0	0	0.043007	*	0.0948065		0.267761		0.487029		0.864417
GO:0000038	very-long-chain fatty acid metabolism	25	7	4	1	0	0	5.625	4.6	2.025	0.7	0.15	1.24444	0.869565	0.493827	0	0	0.142974		0.202936		0.267761		0.487029		0.864417
GO:0000087	M phase of mitotic cell cycle	24	6	6	4	3	1	5.4	4.416	1.944	0.672	0.144	1.11111	1.3587	2.05761	4.46429	6.94444	0.177821		0.134148		0.083753		0.0251747	*	0.122022
GO:0016131	brassinosteroid metabolism	24	2	1	1	1	0	5.4	4.416	1.944	0.672	0.144	0.37037	0.226449	0.514403	1.4881	0	0.0510721		0.0412346	*	0.279628		0.351375		0.869472
GO:0006814	sodium ion transport	24	4	3	1	1	0	5.4	4.416	1.944	0.672	0.144	0.740741	0.679348	0.514403	1.4881	0	0.166216		0.176601		0.279628		0.351375		0.869472
GO:0009628	response to abiotic stimulus	24	2	1	1	1	0	5.4	4.416	1.944	0.672	0.144	0.37037	0.226449	0.514403	1.4881	0	0.0510721		0.0412346	*	0.279628		0.351375		0.869472
GO:0000226	microtubule cytoskeleton organization and biogenesis	24	9	8	4	2	0	5.4	4.416	1.944	0.672	0.144	1.66667	1.81159	2.05761	2.97619	0	0.0423301	*	0.0371314	*	0.083753		0.11786		0.869472
GO:0010090	trichome morphogenesis (sensu Magnoliophyta)	24	8	7	3	1	0	5.4	4.416	1.944	0.672	0.144	1.48148	1.58514	1.54321	1.4881	0	0.081994		0.0776471		0.181821		0.351375		0.869472
GO:0051301	cell division	24	5	4	2	1	0	5.4	4.416	1.944	0.672	0.144	0.925926	0.905797	1.02881	1.4881	0	0.193243		0.208859		0.282438		0.351375		0.869472
GO:0009631	cold acclimation	24	6	5	2	1	0	5.4	4.416	1.944	0.672	0.144	1.11111	1.13225	1.02881	1.4881	0	0.177821		0.188149		0.282438		0.351375		0.869472
GO:0046777	protein amino acid autophosphorylation	24	9	6	3	1	0	5.4	4.416	1.944	0.672	0.144	1.66667	1.3587	1.54321	1.4881	0	0.0423301	*	0.134148		0.181821		0.351375		0.869472
GO:0040008	regulation of growth	24	15	13	5	1	0	5.4	4.416	1.944	0.672	0.144	2.77778	2.94384	2.57202	1.4881	0	2.52692e-05	**	7.24551e-05	**	0.0293787	*	0.351375		0.869472
GO:0040007	growth	24	4	2	0	0	0	5.4	4.416	1.944	0.672	0.144	0.740741	0.452899	0	0	0	0.166216		0.106876		0.132587		0.501254		0.869472
GO:0000162	tryptophan biosynthesis	24	6	4	2	0	0	5.4	4.416	1.944	0.672	0.144	1.11111	0.905797	1.02881	0	0	0.177821		0.208859		0.282438		0.501254		0.869472
GO:0010158	abaxial cell fate specification	24	0	0	0	0	0	5.4	4.416	1.944	0.672	0.144	0	0	0	0	0	0.00218709	**	0.00762112	**	0.132587		0.501254		0.869472
GO:0009944	polarity specification of adaxial/abaxial axis	24	1	1	1	0	0	5.4	4.416	1.944	0.672	0.144	0.185185	0.226449	0.514403	0	0	0.0152696	*	0.0412346	*	0.279628		0.501254		0.869472
GO:0010014	meristem initiation	24	5	2	1	0	0	5.4	4.416	1.944	0.672	0.144	0.925926	0.452899	0.514403	0	0	0.193243		0.106876		0.279628		0.501254		0.869472
GO:0009871	jasmonic acid and ethylene-dependent systemic resistance, ethylene mediated signaling pathway	24	7	7	0	0	0	5.4	4.416	1.944	0.672	0.144	1.2963	1.58514	0	0	0	0.132843		0.0776471		0.132587		0.501254		0.869472
GO:0009958	positive gravitropism	24	7	7	1	0	0	5.4	4.416	1.944	0.672	0.144	1.2963	1.58514	0.514403	0	0	0.132843		0.0776471		0.279628		0.501254		0.869472
GO:0007140	male meiosis	24	4	2	1	0	0	5.4	4.416	1.944	0.672	0.144	0.740741	0.452899	0.514403	0	0	0.166216		0.106876		0.279628		0.501254		0.869472
GO:0009585	red, far-red light phototransduction	23	3	1	1	0	0	5.175	4.232	1.863	0.644	0.138	0.57971	0.236295	0.536769	0	0	0.122994		0.0484229	*	0.291513		0.515895		0.874556
GO:0016575	histone deacetylation	23	6	4	2	1	0	5.175	4.232	1.863	0.644	0.138	1.15942	0.94518	1.07354	1.5528	0	0.172111		0.213247		0.281629		0.346556		0.874556
GO:0000165	MAPKKK cascade	23	7	5	5	1	0	5.175	4.232	1.863	0.644	0.138	1.35266	1.18147	2.68384	1.5528	0	0.121428		0.182488		0.0252967	*	0.346556		0.874556
GO:0042542	response to hydrogen peroxide	23	2	1	0	0	0	5.175	4.232	1.863	0.644	0.138	0.386473	0.236295	0	0	0	0.0604292		0.0484229	*	0.144238		0.515895		0.874556
GO:0009612	response to mechanical stimulus	23	5	5	1	0	0	5.175	4.232	1.863	0.644	0.138	0.966184	1.18147	0.536769	0	0	0.197439		0.182488		0.291513		0.515895		0.874556
GO:0008356	asymmetric cell division	23	0	0	0	0	0	5.175	4.232	1.863	0.644	0.138	0	0	0	0	0	0.00282332	**	0.00933923	**	0.144238		0.515895		0.874556
GO:0010047	fruit dehiscence	23	5	5	2	0	0	5.175	4.232	1.863	0.644	0.138	0.966184	1.18147	1.07354	0	0	0.197439		0.182488		0.281629		0.515895		0.874556
GO:0010234	tapetal cell fate specification	23	7	7	4	0	0	5.175	4.232	1.863	0.644	0.138	1.35266	1.65406	2.14707	0	0	0.121428		0.0673772		0.0759147		0.515895		0.874556
GO:0009715	chalcone biosynthesis	23	0	0	0	0	0	5.175	4.232	1.863	0.644	0.138	0	0	0	0	0	0.00282332	**	0.00933923	**	0.144238		0.515895		0.874556
GO:0007067	mitosis	23	3	1	1	0	0	5.175	4.232	1.863	0.644	0.138	0.57971	0.236295	0.536769	0	0	0.122994		0.0484229	*	0.291513		0.515895		0.874556
GO:0000271	polysaccharide biosynthesis	22	7	5	2	2	0	4.95	4.048	1.782	0.616	0.132	1.41414	1.23518	1.12233	3.24675	0	0.109006		0.174971		0.279712		0.104474		0.87967
GO:0006333	chromatin assembly or disassembly	22	12	8	6	1	0	4.95	4.048	1.782	0.616	0.132	2.42424	1.97628	3.367	1.62338	0	0.000852202	**	0.0242253	*	0.00534694	**	0.341157		0.87967
GO:0009862	systemic acquired resistance, salicylic acid mediated signaling pathway	22	8	6	5	0	0	4.95	4.048	1.782	0.616	0.132	1.61616	1.48221	2.80584	0	0	0.0593602		0.11161		0.0215326	*	0.530963		0.87967
GO:0006914	autophagy	22	7	5	0	0	0	4.95	4.048	1.782	0.616	0.132	1.41414	1.23518	0	0	0	0.109006		0.174971		0.156913		0.530963		0.87967
GO:0009625	response to insect	22	6	6	3	0	0	4.95	4.048	1.782	0.616	0.132	1.21212	1.48221	1.6835	0	0	0.164169		0.11161		0.163683		0.530963		0.87967
GO:0010227	floral organ abscission	22	4	4	3	0	0	4.95	4.048	1.782	0.616	0.132	0.808081	0.988142	1.6835	0	0	0.190603		0.215832		0.163683		0.530963		0.87967
GO:0006808	regulation of nitrogen utilization	22	2	2	1	0	0	4.95	4.048	1.782	0.616	0.132	0.40404	0.494071	0.561167	0	0	0.0712172		0.134302		0.303328		0.530963		0.87967
GO:0006891	intra-Golgi vesicle-mediated transport	21	11	9	2	1	0	4.725	3.864	1.701	0.588	0.126	2.32804	2.32919	1.17578	1.70068	0	0.00206675	**	0.00613596	**	0.276604		0.335147		0.884813
GO:0009306	protein secretion	21	5	3	1	1	0	4.725	3.864	1.701	0.588	0.126	1.0582	0.776398	0.587889	1.70068	0	0.198868		0.21346		0.314969		0.335147		0.884813
GO:0010053	root epidermal cell differentiation	21	7	7	4	1	0	4.725	3.864	1.701	0.588	0.126	1.48148	1.81159	2.35156	1.70068	0	0.0959079		0.0479581	*	0.0607031		0.335147		0.884813
GO:0010072	primary shoot apical meristem specification	21	5	4	2	1	0	4.725	3.864	1.701	0.588	0.126	1.0582	1.0352	1.17578	1.70068	0	0.198868		0.216356		0.276604		0.335147		0.884813
GO:0006342	chromatin silencing	21	6	5	2	1	0	4.725	3.864	1.701	0.588	0.126	1.26984	1.294	1.17578	1.70068	0	0.154079		0.165644		0.276604		0.335147		0.884813
GO:0048367	shoot development	21	7	4	2	1	1	4.725	3.864	1.701	0.588	0.126	1.48148	1.0352	1.17578	1.70068	7.93651	0.0959079		0.216356		0.276604		0.335147		0.10864
GO:0009644	response to high light intensity	21	3	3	1	0	0	4.725	3.864	1.701	0.588	0.126	0.634921	0.776398	0.587889	0	0	0.153873		0.21346		0.314969		0.54647		0.884813
GO:0009698	phenylpropanoid metabolism	21	3	3	0	0	0	4.725	3.864	1.701	0.588	0.126	0.634921	0.776398	0	0	0	0.153873		0.21346		0.170701		0.54647		0.884813
GO:0048440	carpel development	21	1	1	0	0	0	4.725	3.864	1.701	0.588	0.126	0.21164	0.258799	0	0	0	0.028737	*	0.0663857		0.170701		0.54647		0.884813
GO:0007172	signal complex formation	21	2	1	0	0	0	4.725	3.864	1.701	0.588	0.126	0.42328	0.258799	0	0	0	0.0835669		0.0663857		0.170701		0.54647		0.884813
GO:0010187	negative regulation of seed germination	21	1	1	1	0	0	4.725	3.864	1.701	0.588	0.126	0.21164	0.258799	0.587889	0	0	0.028737	*	0.0663857		0.314969		0.54647		0.884813
GO:0042306	regulation of protein import into nucleus	21	8	8	4	0	0	4.725	3.864	1.701	0.588	0.126	1.69312	2.07039	2.35156	0	0	0.0487432	*	0.0188841	*	0.0607031		0.54647		0.884813
GO:0035195	miRNA-mediated gene silencing	21	4	4	1	0	0	4.725	3.864	1.701	0.588	0.126	0.846561	1.0352	0.587889	0	0	0.20127		0.216356		0.314969		0.54647		0.884813
GO:0010021	amylopectin biosynthesis	20	5	2	0	0	0	4.5	3.68	1.62	0.56	0.12	1.11111	0.543478	0	0	0	0.195541		0.165848		0.185699		0.562429		0.889986
GO:0010161	red light signaling pathway	20	4	4	3	2	1	4.5	3.68	1.62	0.56	0.12	0.888889	1.08696	1.85185	3.57143	8.33333	0.210282		0.214584		0.143361		0.0910092		0.104068
GO:0009920	cell plate formation (sensu Magnoliophyta)	20	8	7	3	2	0	4.5	3.68	1.62	0.56	0.12	1.77778	1.90217	1.85185	3.57143	0	0.0389355	*	0.039166	*	0.143361		0.0910092		0.889986
GO:0009451	RNA modification	20	5	4	2	2	1	4.5	3.68	1.62	0.56	0.12	1.11111	1.08696	1.23457	3.57143	8.33333	0.195541		0.214584		0.272227		0.0910092		0.104068
GO:0010224	response to UV-B	20	2	2	1	1	0	4.5	3.68	1.62	0.56	0.12	0.444444	0.543478	0.617284	1.78571	0	0.09759		0.165848		0.326314		0.328497		0.889986
GO:0042752	regulation of circadian rhythm	20	3	3	2	0	0	4.5	3.68	1.62	0.56	0.12	0.666667	0.815217	1.23457	0	0	0.170229		0.224177		0.272227		0.562429		0.889986
GO:0015804	neutral amino acid transport	20	2	2	1	0	0	4.5	3.68	1.62	0.56	0.12	0.444444	0.543478	0.617284	0	0	0.09759		0.165848		0.326314		0.562429		0.889986
GO:0019953	sexual reproduction	20	4	1	0	0	0	4.5	3.68	1.62	0.56	0.12	0.888889	0.271739	0	0	0	0.210282		0.0774722		0.185699		0.562429		0.889986
GO:0007242	intracellular signaling cascade	20	9	6	4	0	0	4.5	3.68	1.62	0.56	0.12	2	1.63043	2.46914	0	0	0.0150727	*	0.0870148		0.0534494		0.562429		0.889986
GO:0006298	mismatch repair	20	3	2	1	0	0	4.5	3.68	1.62	0.56	0.12	0.666667	0.543478	0.617284	0	0	0.170229		0.165848		0.326314		0.562429		0.889986
GO:0008654	phospholipid biosynthesis	20	3	2	0	0	0	4.5	3.68	1.62	0.56	0.12	0.666667	0.543478	0	0	0	0.170229		0.165848		0.185699		0.562429		0.889986
GO:0006284	base-excision repair	20	2	2	1	0	0	4.5	3.68	1.62	0.56	0.12	0.444444	0.543478	0.617284	0	0	0.09759		0.165848		0.326314		0.562429		0.889986
GO:0048443	stamen development	20	2	2	0	0	0	4.5	3.68	1.62	0.56	0.12	0.444444	0.543478	0	0	0	0.09759		0.165848		0.185699		0.562429		0.889986
GO:0016572	histone phosphorylation	20	2	1	0	0	0	4.5	3.68	1.62	0.56	0.12	0.444444	0.271739	0	0	0	0.09759		0.0774722		0.185699		0.562429		0.889986
GO:0009827	cell wall modification (sensu Magnoliophyta)	20	3	3	1	0	0	4.5	3.68	1.62	0.56	0.12	0.666667	0.815217	0.617284	0	0	0.170229		0.224177		0.326314		0.562429		0.889986
GO:0015691	cadmium ion transport	20	5	5	1	0	0	4.5	3.68	1.62	0.56	0.12	1.11111	1.3587	0.617284	0	0	0.195541		0.154616		0.326314		0.562429		0.889986
GO:0009942	longitudinal axis specification	20	5	5	2	0	0	4.5	3.68	1.62	0.56	0.12	1.11111	1.3587	1.23457	0	0	0.195541		0.154616		0.272227		0.562429		0.889986
GO:0006829	zinc ion transport	20	2	2	1	0	0	4.5	3.68	1.62	0.56	0.12	0.444444	0.543478	0.617284	0	0	0.09759		0.165848		0.326314		0.562429		0.889986
GO:0009846	pollen germination	20	3	1	1	0	0	4.5	3.68	1.62	0.56	0.12	0.666667	0.271739	0.617284	0	0	0.170229		0.0774722		0.326314		0.562429		0.889986
GO:0010027	thylakoid membrane organization and biogenesis	19	0	0	0	0	0	4.275	3.496	1.539	0.532	0.114	0	0	0	0	0	0.00783953	**	0.0210592	*	0.202015		0.578854		0.89519
GO:0008284	positive regulation of cell proliferation	19	5	5	4	2	1	4.275	3.496	1.539	0.532	0.114	1.16959	1.43021	2.59909	3.7594	8.77193	0.189264		0.142067		0.0465087	*	0.0842937		0.0994388
GO:0009851	auxin biosynthesis	19	7	6	3	2	1	4.275	3.496	1.539	0.532	0.114	1.63743	1.71625	1.94932	3.7594	8.77193	0.069204		0.0746184		0.132546		0.0842937		0.0994388
GO:0006807	nitrogen compound metabolism	19	5	4	3	1	1	4.275	3.496	1.539	0.532	0.114	1.16959	1.14416	1.94932	1.8797	8.77193	0.189264		0.210321		0.132546		0.321173		0.0994388
GO:0006913	nucleocytoplasmic transport	19	9	7	4	1	0	4.275	3.496	1.539	0.532	0.114	2.10526	2.00229	2.59909	1.8797	0	0.0106963	*	0.0311859	*	0.0465087	*	0.321173		0.89519
GO:0000302	response to reactive oxygen species	19	4	3	2	0	0	4.275	3.496	1.539	0.532	0.114	0.935673	0.858124	1.29955	0	0	0.217111		0.233467		0.266508		0.578854		0.89519
GO:0006259	DNA metabolism	19	6	6	0	0	0	4.275	3.496	1.539	0.532	0.114	1.40351	1.71625	0	0	0	0.128296		0.0746184		0.202015		0.578854		0.89519
GO:0006817	phosphate transport	19	2	2	1	0	0	4.275	3.496	1.539	0.532	0.114	0.467836	0.572082	0.649773	0	0	0.113365		0.182889		0.337221		0.578854		0.89519
GO:0015800	acidic amino acid transport	19	2	2	1	0	0	4.275	3.496	1.539	0.532	0.114	0.467836	0.572082	0.649773	0	0	0.113365		0.182889		0.337221		0.578854		0.89519
GO:0009693	ethylene biosynthesis	19	6	5	3	0	0	4.275	3.496	1.539	0.532	0.114	1.40351	1.43021	1.94932	0	0	0.128296		0.142067		0.132546		0.578854		0.89519
GO:0030422	RNA interference, production of siRNA	19	4	2	1	0	0	4.275	3.496	1.539	0.532	0.114	0.935673	0.572082	0.649773	0	0	0.217111		0.182889		0.337221		0.578854		0.89519
GO:0010075	regulation of meristem size	19	3	3	1	0	0	4.275	3.496	1.539	0.532	0.114	0.701754	0.858124	0.649773	0	0	0.186751		0.233467		0.337221		0.578854		0.89519
GO:0009729	detection of brassinosteroid stimulus	19	7	5	0	0	0	4.275	3.496	1.539	0.532	0.114	1.63743	1.43021	0	0	0	0.069204		0.142067		0.202015		0.578854		0.89519
GO:0030497	fatty acid elongation	19	5	4	1	0	0	4.275	3.496	1.539	0.532	0.114	1.16959	1.14416	0.649773	0	0	0.189264		0.210321		0.337221		0.578854		0.89519
GO:0009727	detection of ethylene stimulus	19	5	5	1	0	0	4.275	3.496	1.539	0.532	0.114	1.16959	1.43021	0.649773	0	0	0.189264		0.142067		0.337221		0.578854		0.89519
GO:0000059	protein import into nucleus, docking	19	8	3	2	0	0	4.275	3.496	1.539	0.532	0.114	1.87135	0.858124	1.29955	0	0	0.030144	*	0.233467		0.266508		0.578854		0.89519
GO:0009769	photosynthesis, light harvesting in photosystem II	18	0	0	0	0	0	4.05	3.312	1.458	0.504	0.108	0	0	0	0	0	0.0101195	*	0.0258057	*	0.219763		0.595758		0.900423
GO:0007131	meiotic recombination	18	3	3	1	1	0	4.05	3.312	1.458	0.504	0.108	0.740741	0.905797	0.685871	1.98413	0	0.202971		0.240882		0.347526		0.313142		0.900423
GO:0006520	amino acid metabolism	18	4	4	2	1	0	4.05	3.312	1.458	0.504	0.108	0.987654	1.20773	1.37174	1.98413	0	0.22121		0.203429		0.259383		0.313142		0.900423
GO:0009932	cell tip growth	18	10	8	3	1	0	4.05	3.312	1.458	0.504	0.108	2.46914	2.41546	2.05761	1.98413	0	0.00189744	**	0.0074637	**	0.121409		0.313142		0.900423
GO:0009266	response to temperature stimulus	18	1	1	0	0	0	4.05	3.312	1.458	0.504	0.108	0.246914	0.301932	0	0	0	0.0529732		0.104688		0.219763		0.595758		0.900423
GO:0045010	actin nucleation	18	4	4	1	0	0	4.05	3.312	1.458	0.504	0.108	0.987654	1.20773	0.685871	0	0	0.22121		0.203429		0.347526		0.595758		0.900423
GO:0006828	manganese ion transport	18	5	5	1	0	0	4.05	3.312	1.458	0.504	0.108	1.23457	1.50966	0.685871	0	0	0.179972		0.128244		0.347526		0.595758		0.900423
GO:0009913	epidermal cell differentiation	18	1	1	0	0	0	4.05	3.312	1.458	0.504	0.108	0.246914	0.301932	0	0	0	0.0529732		0.104688		0.219763		0.595758		0.900423
GO:0006278	RNA-dependent DNA replication	18	0	0	0	0	0	4.05	3.312	1.458	0.504	0.108	0	0	0	0	0	0.0101195	*	0.0258057	*	0.219763		0.595758		0.900423
GO:0000303	response to superoxide	17	13	13	9	4	3	3.825	3.128	1.377	0.476	0.102	3.39869	4.15601	6.53595	8.40336	29.4118	3.25089e-06	**	2.85425e-07	**	1.77795e-06	**	0.0010521	**	0.000120609	**
GO:0009767	photosynthetic electron transport	17	6	3	2	1	0	3.825	3.128	1.377	0.476	0.102	1.56863	0.959079	1.45243	2.10084	0	0.0974517		0.245941		0.250798		0.304369		0.905687
GO:0042787	protein ubiquitination during ubiquitin-dependent protein catabolism	17	1	1	1	1	0	3.825	3.128	1.377	0.476	0.102	0.261438	0.319693	0.726216	2.10084	0	0.0645768		0.12115		0.357039		0.304369		0.905687
GO:0008610	lipid biosynthesis	17	4	3	1	1	1	3.825	3.128	1.377	0.476	0.102	1.04575	0.959079	0.726216	2.10084	9.80392	0.222044		0.245941		0.357039		0.304369		0.0900079
GO:0006265	DNA topological change	17	6	6	0	0	0	3.825	3.128	1.377	0.476	0.102	1.56863	1.91816	0	0	0	0.0974517		0.0510792		0.23907		0.613155		0.905687
GO:0009821	alkaloid biosynthesis	17	4	3	2	0	0	3.825	3.128	1.377	0.476	0.102	1.04575	0.959079	1.45243	0	0	0.222044		0.245941		0.250798		0.613155		0.905687
GO:0010103	stomatal complex morphogenesis	17	1	0	0	0	0	3.825	3.128	1.377	0.476	0.102	0.261438	0	0	0	0	0.0645768		0.0316217	*	0.23907		0.613155		0.905687
GO:0043481	anthocyanin accumulation in tissues in response to UV light	17	2	2	1	0	0	3.825	3.128	1.377	0.476	0.102	0.522876	0.639386	0.726216	0	0	0.150201		0.21837		0.357039		0.613155		0.905687
GO:0016089	aromatic amino acid family biosynthesis, shikimate pathway	16	3	2	0	0	0	3.6	2.944	1.296	0.448	0.096	0.833333	0.679348	0	0	0	0.232022		0.236081		0.260073		0.631059		0.910982
GO:0008299	isoprenoid biosynthesis	16	3	2	2	1	0	3.6	2.944	1.296	0.448	0.096	0.833333	0.679348	1.54321	2.23214	0	0.232022		0.236081		0.240713		0.294819		0.910982
GO:0019344	cysteine biosynthesis	16	2	2	0	0	0	3.6	2.944	1.296	0.448	0.096	0.555556	0.679348	0	0	0	0.171054		0.236081		0.260073		0.631059		0.910982
GO:0009294	DNA mediated transformation	16	1	1	1	1	0	3.6	2.944	1.296	0.448	0.096	0.277778	0.339674	0.771605	2.23214	0	0.0784489		0.139714		0.365542		0.294819		0.910982
GO:0008652	amino acid biosynthesis	16	5	4	2	1	0	3.6	2.944	1.296	0.448	0.096	1.38889	1.3587	1.54321	2.23214	0	0.152799		0.181609		0.240713		0.294819		0.910982
GO:0009957	epidermal cell fate specification	16	5	5	1	1	0	3.6	2.944	1.296	0.448	0.096	1.38889	1.69837	0.771605	2.23214	0	0.152799		0.0981238		0.365542		0.294819		0.910982
GO:0045165	cell fate commitment	16	4	2	1	1	0	3.6	2.944	1.296	0.448	0.096	1.11111	0.679348	0.771605	2.23214	0	0.219133		0.236081		0.365542		0.294819		0.910982
GO:0009657	plastid organization and biogenesis	16	2	2	1	0	0	3.6	2.944	1.296	0.448	0.096	0.555556	0.679348	0.771605	0	0	0.171054		0.236081		0.365542		0.631059		0.910982
GO:0045037	protein import into chloroplast stroma	16	5	3	0	0	0	3.6	2.944	1.296	0.448	0.096	1.38889	1.01902	0	0	0	0.152799		0.248151		0.260073		0.631059		0.910982
GO:0009864	induced systemic resistance, jasmonic acid mediated signaling pathway	16	5	3	1	0	0	3.6	2.944	1.296	0.448	0.096	1.38889	1.01902	0.771605	0	0	0.152799		0.248151		0.365542		0.631059		0.910982
GO:0006012	galactose metabolism	16	3	3	3	0	0	3.6	2.944	1.296	0.448	0.096	0.833333	1.01902	2.31481	0	0	0.232022		0.248151		0.0985783		0.631059		0.910982
GO:0006879	iron ion homeostasis	16	1	0	0	0	0	3.6	2.944	1.296	0.448	0.096	0.277778	0	0	0	0	0.0784489		0.0387482	*	0.260073		0.631059		0.910982
GO:0006414	translational elongation	16	2	1	0	0	0	3.6	2.944	1.296	0.448	0.096	0.555556	0.339674	0	0	0	0.171054		0.139714		0.260073		0.631059		0.910982
GO:0009954	proximal/distal pattern formation	16	2	2	1	0	0	3.6	2.944	1.296	0.448	0.096	0.555556	0.679348	0.771605	0	0	0.171054		0.236081		0.365542		0.631059		0.910982
GO:0010089	xylem histogenesis	16	4	3	1	0	0	3.6	2.944	1.296	0.448	0.096	1.11111	1.01902	0.771605	0	0	0.219133		0.248151		0.365542		0.631059		0.910982
GO:0010118	stomatal movement	16	5	4	0	0	0	3.6	2.944	1.296	0.448	0.096	1.38889	1.3587	0	0	0	0.152799		0.181609		0.260073		0.631059		0.910982
GO:0009605	response to external stimulus	16	7	6	0	0	0	3.6	2.944	1.296	0.448	0.096	1.94444	2.03804	0	0	0	0.033758	*	0.0404885	*	0.260073		0.631059		0.910982
GO:0009850	auxin metabolism	16	2	0	0	0	0	3.6	2.944	1.296	0.448	0.096	0.555556	0	0	0	0	0.171054		0.0387482	*	0.260073		0.631059		0.910982
GO:0046907	intracellular transport	16	3	2	0	0	0	3.6	2.944	1.296	0.448	0.096	0.833333	0.679348	0	0	0	0.232022		0.236081		0.260073		0.631059		0.910982
GO:0000086	G2/M transition of mitotic cell cycle	16	2	2	0	0	0	3.6	2.944	1.296	0.448	0.096	0.555556	0.679348	0	0	0	0.171054		0.236081		0.260073		0.631059		0.910982
GO:0009808	lignin metabolism	16	1	1	0	0	0	3.6	2.944	1.296	0.448	0.096	0.277778	0.339674	0	0	0	0.0784489		0.139714		0.260073		0.631059		0.910982
GO:0010215	cellulose microfibril organization	16	1	0	0	0	0	3.6	2.944	1.296	0.448	0.096	0.277778	0	0	0	0	0.0784489		0.0387482	*	0.260073		0.631059		0.910982
GO:0016099	monoterpenoid biosynthesis	16	1	1	0	0	0	3.6	2.944	1.296	0.448	0.096	0.277778	0.339674	0	0	0	0.0784489		0.139714		0.260073		0.631059		0.910982
GO:0009247	glycolipid biosynthesis	15	3	3	2	0	0	3.375	2.76	1.215	0.42	0.09	0.888889	1.08696	1.64609	0	0	0.243302		0.247025		0.229107		0.649485		0.916307
GO:0009650	UV protection	15	5	3	3	3	1	3.375	2.76	1.215	0.42	0.09	1.48148	1.08696	2.46914	7.14286	11.1111	0.135563		0.247025		0.08712		0.00732513	**	0.0803438
GO:0006561	proline biosynthesis	15	4	4	3	2	1	3.375	2.76	1.215	0.42	0.09	1.18519	1.44928	2.46914	4.7619	11.1111	0.2121		0.16687		0.08712		0.0580566		0.0803438
GO:0006098	pentose-phosphate shunt	15	6	5	4	1	0	3.375	2.76	1.215	0.42	0.09	1.77778	1.81159	3.29218	2.38095	0	0.0656255		0.0826433		0.0229231	*	0.284452		0.916307
GO:0009964	negative regulation of flavonoid biosynthesis	15	3	3	1	1	0	3.375	2.76	1.215	0.42	0.09	0.888889	1.08696	0.823045	2.38095	0	0.243302		0.247025		0.372785		0.284452		0.916307
GO:0009880	embryonic pattern specification	15	6	5	3	1	0	3.375	2.76	1.215	0.42	0.09	1.77778	1.81159	2.46914	2.38095	0	0.0656255		0.0826433		0.08712		0.284452		0.916307
GO:0030397	membrane disassembly	15	2	1	0	0	0	3.375	2.76	1.215	0.42	0.09	0.592593	0.362319	0	0	0	0.193176		0.160492		0.282919		0.649485		0.916307
GO:0009861	jasmonic acid and ethylene-dependent systemic resistance	15	5	4	2	0	0	3.375	2.76	1.215	0.42	0.09	1.48148	1.44928	1.64609	0	0	0.135563		0.16687		0.229107		0.649485		0.916307
GO:0015810	L-aspartate transport	15	1	1	0	0	0	3.375	2.76	1.215	0.42	0.09	0.296296	0.362319	0	0	0	0.0949276		0.160492		0.282919		0.649485		0.916307
GO:0015827	L-tryptophan transport	15	1	1	0	0	0	3.375	2.76	1.215	0.42	0.09	0.296296	0.362319	0	0	0	0.0949276		0.160492		0.282919		0.649485		0.916307
GO:0010252	auxin homeostasis	15	5	3	0	0	0	3.375	2.76	1.215	0.42	0.09	1.48148	1.08696	0	0	0	0.135563		0.247025		0.282919		0.649485		0.916307
GO:0006461	protein complex assembly	15	4	4	0	0	0	3.375	2.76	1.215	0.42	0.09	1.18519	1.44928	0	0	0	0.2121		0.16687		0.282919		0.649485		0.916307
GO:0006974	response to DNA damage stimulus	15	5	3	0	0	0	3.375	2.76	1.215	0.42	0.09	1.48148	1.08696	0	0	0	0.135563		0.247025		0.282919		0.649485		0.916307
GO:0000160	two-component signal transduction system (phosphorelay)	15	2	2	0	0	0	3.375	2.76	1.215	0.42	0.09	0.592593	0.724638	0	0	0	0.193176		0.253099		0.282919		0.649485		0.916307
GO:0010199	organ boundary specification	15	4	1	0	0	0	3.375	2.76	1.215	0.42	0.09	1.18519	0.362319	0	0	0	0.2121		0.160492		0.282919		0.649485		0.916307
GO:0009691	cytokinin biosynthesis	15	3	1	0	0	0	3.375	2.76	1.215	0.42	0.09	0.888889	0.362319	0	0	0	0.243302		0.160492		0.282919		0.649485		0.916307
GO:0009694	jasmonic acid metabolism	15	1	0	0	0	0	3.375	2.76	1.215	0.42	0.09	0.296296	0	0	0	0	0.0949276		0.0474804	*	0.282919		0.649485		0.916307
GO:0009086	methionine biosynthesis	15	3	3	1	0	0	3.375	2.76	1.215	0.42	0.09	0.888889	1.08696	0.823045	0	0	0.243302		0.247025		0.372785		0.649485		0.916307
GO:0009969	xyloglucan biosynthesis	15	2	1	0	0	0	3.375	2.76	1.215	0.42	0.09	0.592593	0.362319	0	0	0	0.193176		0.160492		0.282919		0.649485		0.916307
GO:0042127	regulation of cell proliferation	15	2	1	1	0	0	3.375	2.76	1.215	0.42	0.09	0.592593	0.362319	0.823045	0	0	0.193176		0.160492		0.372785		0.649485		0.916307
GO:0005986	sucrose biosynthesis	14	5	5	3	1	0	3.15	2.576	1.134	0.392	0.084	1.5873	1.94099	2.6455	2.55102	0	0.116625		0.0674952		0.0758088		0.273229		0.921664
GO:0009768	photosynthesis, light harvesting in photosystem I	14	0	0	0	0	0	3.15	2.576	1.134	0.392	0.084	0	0	0	0	0	0.0280927	*	0.0581799		0.307771		0.668448		0.921664
GO:0010206	photosystem II repair	14	2	1	1	1	0	3.15	2.576	1.134	0.392	0.084	0.634921	0.388199	0.881834	2.55102	0	0.21608		0.183539		0.37848		0.273229		0.921664
GO:0010218	response to far red light	14	8	7	2	1	0	3.15	2.576	1.134	0.392	0.084	2.53968	2.71739	1.76367	2.55102	0	0.00428336	**	0.00585863	**	0.215983		0.273229		0.921664
GO:0006564	L-serine biosynthesis	14	3	2	1	1	0	3.15	2.576	1.134	0.392	0.084	0.952381	0.776398	0.881834	2.55102	0	0.251201		0.268758		0.37848		0.273229		0.921664
GO:0010023	proanthocyanidin biosynthesis	14	2	2	1	1	0	3.15	2.576	1.134	0.392	0.084	0.634921	0.776398	0.881834	2.55102	0	0.21608		0.268758		0.37848		0.273229		0.921664
GO:0007005	mitochondrion organization and biogenesis	14	3	3	2	1	0	3.15	2.576	1.134	0.392	0.084	0.952381	1.1646	1.76367	2.55102	0	0.251201		0.242118		0.215983		0.273229		0.921664
GO:0010026	trichome differentiation (sensu Magnoliophyta)	14	1	1	1	1	0	3.15	2.576	1.134	0.392	0.084	0.31746	0.388199	0.881834	2.55102	0	0.114356		0.183539		0.37848		0.273229		0.921664
GO:0006896	Golgi to vacuole transport	14	9	8	2	1	0	3.15	2.576	1.134	0.392	0.084	2.85714	3.10559	1.76367	2.55102	0	0.000828837	**	0.00115308	**	0.215983		0.273229		0.921664
GO:0006878	copper ion homeostasis	14	1	0	0	0	0	3.15	2.576	1.134	0.392	0.084	0.31746	0	0	0	0	0.114356		0.0581799		0.307771		0.668448		0.921664
GO:0006730	one-carbon compound metabolism	14	1	1	0	0	0	3.15	2.576	1.134	0.392	0.084	0.31746	0.388199	0	0	0	0.114356		0.183539		0.307771		0.668448		0.921664
GO:0007020	microtubule nucleation	14	4	4	0	0	0	3.15	2.576	1.134	0.392	0.084	1.26984	1.5528	0	0	0	0.200727		0.149919		0.307771		0.668448		0.921664
GO:0051085	chaperone cofactor dependent protein folding	14	8	6	3	0	0	3.15	2.576	1.134	0.392	0.084	2.53968	2.32919	2.6455	0	0	0.00428336	**	0.0227845	*	0.0758088		0.668448		0.921664
GO:0010031	circumnutation	14	3	3	1	0	0	3.15	2.576	1.134	0.392	0.084	0.952381	1.1646	0.881834	0	0	0.251201		0.242118		0.37848		0.668448		0.921664
GO:0016226	iron-sulfur cluster assembly	14	1	0	0	0	0	3.15	2.576	1.134	0.392	0.084	0.31746	0	0	0	0	0.114356		0.0581799		0.307771		0.668448		0.921664
GO:0006486	protein amino acid glycosylation	14	3	3	1	0	0	3.15	2.576	1.134	0.392	0.084	0.952381	1.1646	0.881834	0	0	0.251201		0.242118		0.37848		0.668448		0.921664
GO:0009956	radial pattern formation	14	1	1	1	0	0	3.15	2.576	1.134	0.392	0.084	0.31746	0.388199	0.881834	0	0	0.114356		0.183539		0.37848		0.668448		0.921664
GO:0007267	cell-cell signaling	14	2	0	0	0	0	3.15	2.576	1.134	0.392	0.084	0.634921	0	0	0	0	0.21608		0.0581799		0.307771		0.668448		0.921664
GO:0000338	protein deneddylation	14	6	5	0	0	0	3.15	2.576	1.134	0.392	0.084	1.90476	1.94099	0	0	0	0.0508097		0.0674952		0.307771		0.668448		0.921664
GO:0006626	protein targeting to mitochondrion	14	0	0	0	0	0	3.15	2.576	1.134	0.392	0.084	0	0	0	0	0	0.0280927	*	0.0581799		0.307771		0.668448		0.921664
GO:0045892	negative regulation of transcription, DNA-dependent	14	3	3	2	0	0	3.15	2.576	1.134	0.392	0.084	0.952381	1.1646	1.76367	0	0	0.251201		0.242118		0.215983		0.668448		0.921664
GO:0007205	protein kinase C activation	14	4	3	0	0	0	3.15	2.576	1.134	0.392	0.084	1.26984	1.1646	0	0	0	0.200727		0.242118		0.307771		0.668448		0.921664
GO:0016571	histone methylation	14	2	2	1	0	0	3.15	2.576	1.134	0.392	0.084	0.634921	0.776398	0.881834	0	0	0.21608		0.268758		0.37848		0.668448		0.921664
GO:0006955	immune response	14	5	3	0	0	0	3.15	2.576	1.134	0.392	0.084	1.5873	1.1646	0	0	0	0.116625		0.242118		0.307771		0.668448		0.921664
GO:0000080	G1 phase of mitotic cell cycle	14	1	1	1	0	0	3.15	2.576	1.134	0.392	0.084	0.31746	0.388199	0.881834	0	0	0.114356		0.183539		0.37848		0.668448		0.921664
GO:0042128	nitrate assimilation	13	3	3	1	0	0	2.925	2.392	1.053	0.364	0.078	1.02564	1.25418	0.949668	0	0	0.254723		0.23307		0.382301		0.687965		0.927051
GO:0000103	sulfate assimilation	13	3	3	1	1	0	2.925	2.392	1.053	0.364	0.078	1.02564	1.25418	0.949668	2.74725	0	0.254723		0.23307		0.382301		0.26111		0.927051
GO:0010114	response to red light	13	5	4	2	1	0	2.925	2.392	1.053	0.364	0.078	1.7094	1.67224	1.89934	2.74725	0	0.0967491		0.131191		0.201373		0.26111		0.927051
GO:0045036	protein targeting to chloroplast	13	1	0	0	0	0	2.925	2.392	1.053	0.364	0.078	0.34188	0	0	0	0	0.137056		0.0712898		0.334806		0.687965		0.927051
GO:0009051	pentose-phosphate shunt, oxidative branch	13	5	4	4	3	1	2.925	2.392	1.053	0.364	0.078	1.7094	1.67224	3.79867	8.24176	12.8205	0.0967491		0.131191		0.0142047	*	0.00487601	**	0.0704423
GO:0042831	defense response to pathogenic fungi	13	6	5	4	2	0	2.925	2.392	1.053	0.364	0.078	2.05128	2.0903	3.79867	5.49451	0	0.037465	*	0.0531546		0.0142047	*	0.0456757	*	0.927051
GO:0016925	protein sumoylation	13	2	2	2	1	0	2.925	2.392	1.053	0.364	0.078	0.683761	0.83612	1.89934	2.74725	0	0.23904		0.282246		0.201373		0.26111		0.927051
GO:0019761	glucosinolate biosynthesis	13	4	3	2	1	0	2.925	2.392	1.053	0.364	0.078	1.36752	1.25418	1.89934	2.74725	0	0.185029		0.23307		0.201373		0.26111		0.927051
GO:0009646	response to absence of light	13	3	3	2	1	0	2.925	2.392	1.053	0.364	0.078	1.02564	1.25418	1.89934	2.74725	0	0.254723		0.23307		0.201373		0.26111		0.927051
GO:0010152	pollen maturation	13	3	3	2	1	0	2.925	2.392	1.053	0.364	0.078	1.02564	1.25418	1.89934	2.74725	0	0.254723		0.23307		0.201373		0.26111		0.927051
GO:0030148	sphingolipid biosynthesis	13	6	5	1	1	0	2.925	2.392	1.053	0.364	0.078	2.05128	2.0903	0.949668	2.74725	0	0.037465	*	0.0531546		0.382301		0.26111		0.927051
GO:0019745	pentacyclic triterpenoid biosynthesis	13	6	4	1	1	0	2.925	2.392	1.053	0.364	0.078	2.05128	1.67224	0.949668	2.74725	0	0.037465	*	0.131191		0.382301		0.26111		0.927051
GO:0008283	cell proliferation	13	6	2	2	1	0	2.925	2.392	1.053	0.364	0.078	2.05128	0.83612	1.89934	2.74725	0	0.037465	*	0.282246		0.201373		0.26111		0.927051
GO:0016568	chromatin modification	13	7	4	3	1	0	2.925	2.392	1.053	0.364	0.078	2.39316	1.67224	2.849	2.74725	0	0.0108785	*	0.131191		0.064788		0.26111		0.927051
GO:0006833	water transport	13	2	2	1	0	0	2.925	2.392	1.053	0.364	0.078	0.683761	0.83612	0.949668	0	0	0.23904		0.282246		0.382301		0.687965		0.927051
GO:0009959	negative gravitropism	13	5	3	0	0	0	2.925	2.392	1.053	0.364	0.078	1.7094	1.25418	0	0	0	0.0967491		0.23307		0.334806		0.687965		0.927051
GO:0001887	selenium metabolism	13	0	0	0	0	0	2.925	2.392	1.053	0.364	0.078	0	0	0	0	0	0.036261	*	0.0712898		0.334806		0.687965		0.927051
GO:0018283	iron incorporation into metallo-sulfur cluster	13	0	0	0	0	0	2.925	2.392	1.053	0.364	0.078	0	0	0	0	0	0.036261	*	0.0712898		0.334806		0.687965		0.927051
GO:0009652	thigmotropism	13	5	5	3	0	0	2.925	2.392	1.053	0.364	0.078	1.7094	2.0903	2.849	0	0	0.0967491		0.0531546		0.064788		0.687965		0.927051
GO:0006875	metal ion homeostasis	13	5	5	1	0	0	2.925	2.392	1.053	0.364	0.078	1.7094	2.0903	0.949668	0	0	0.0967491		0.0531546		0.382301		0.687965		0.927051
GO:0015770	sucrose transport	13	2	2	1	0	0	2.925	2.392	1.053	0.364	0.078	0.683761	0.83612	0.949668	0	0	0.23904		0.282246		0.382301		0.687965		0.927051
GO:0010050	vegetative phase change	13	6	5	2	0	0	2.925	2.392	1.053	0.364	0.078	2.05128	2.0903	1.89934	0	0	0.037465	*	0.0531546		0.201373		0.687965		0.927051
GO:0006338	chromatin remodeling	13	3	3	2	0	0	2.925	2.392	1.053	0.364	0.078	1.02564	1.25418	1.89934	0	0	0.254723		0.23307		0.201373		0.687965		0.927051
GO:0009773	photosynthetic electron transport in photosystem I	12	1	1	0	0	0	2.7	2.208	0.972	0.336	0.072	0.37037	0.452899	0	0	0	0.163289		0.236183		0.364213		0.70805		0.93247
GO:0019684	photosynthesis, light reaction	12	0	0	0	0	0	2.7	2.208	0.972	0.336	0.072	0	0	0	0	0	0.0468037	*	0.0873532		0.364213		0.70805		0.93247
GO:0006917	induction of apoptosis	12	4	4	3	0	0	2.7	2.208	0.972	0.336	0.072	1.48148	1.81159	3.08642	0	0	0.165308		0.111268		0.0542076		0.70805		0.93247
GO:0006535	cysteine biosynthesis from serine	12	2	2	0	0	0	2.7	2.208	0.972	0.336	0.072	0.740741	0.905797	0	0	0	0.261047		0.292609		0.364213		0.70805		0.93247
GO:0009231	riboflavin biosynthesis	12	0	0	0	0	0	2.7	2.208	0.972	0.336	0.072	0	0	0	0	0	0.0468037	*	0.0873532		0.364213		0.70805		0.93247
GO:0006552	leucine catabolism	12	9	8	7	7	3	2.7	2.208	0.972	0.336	0.072	3.33333	3.62319	7.20165	20.8333	41.6667	0.000151611	**	0.00028516	**	1.15063e-05	**	9.84419e-09	**	4.01512e-05	**
GO:0009082	branched chain family amino acid biosynthesis	12	5	5	3	1	1	2.7	2.208	0.972	0.336	0.072	1.85185	2.26449	3.08642	2.97619	13.8889	0.0768294		0.0400716	*	0.0542076		0.248052		0.0654012
GO:0048316	seed development	12	4	2	1	1	0	2.7	2.208	0.972	0.336	0.072	1.48148	0.905797	1.02881	2.97619	0	0.165308		0.292609		0.383874		0.248052		0.93247
GO:0009800	cinnamic acid biosynthesis	12	1	1	1	1	0	2.7	2.208	0.972	0.336	0.072	0.37037	0.452899	1.02881	2.97619	0	0.163289		0.236183		0.383874		0.248052		0.93247
GO:0009892	negative regulation of metabolism	12	1	1	1	1	0	2.7	2.208	0.972	0.336	0.072	0.37037	0.452899	1.02881	2.97619	0	0.163289		0.236183		0.383874		0.248052		0.93247
GO:0010020	chloroplast fission	12	4	2	1	1	0	2.7	2.208	0.972	0.336	0.072	1.48148	0.905797	1.02881	2.97619	0	0.165308		0.292609		0.383874		0.248052		0.93247
GO:0007033	vacuole organization and biogenesis	12	5	4	1	1	0	2.7	2.208	0.972	0.336	0.072	1.85185	1.81159	1.02881	2.97619	0	0.0768294		0.111268		0.383874		0.248052		0.93247
GO:0009935	nutrient import	12	3	2	0	0	0	2.7	2.208	0.972	0.336	0.072	1.11111	0.905797	0	0	0	0.252873		0.292609		0.364213		0.70805		0.93247
GO:0006779	porphyrin biosynthesis	12	0	0	0	0	0	2.7	2.208	0.972	0.336	0.072	0	0	0	0	0	0.0468037	*	0.0873532		0.364213		0.70805		0.93247
GO:0006636	fatty acid desaturation	12	0	0	0	0	0	2.7	2.208	0.972	0.336	0.072	0	0	0	0	0	0.0468037	*	0.0873532		0.364213		0.70805		0.93247
GO:0006596	polyamine biosynthesis	12	2	0	0	0	0	2.7	2.208	0.972	0.336	0.072	0.740741	0	0	0	0	0.261047		0.0873532		0.364213		0.70805		0.93247
GO:0009060	aerobic respiration	12	2	2	1	0	0	2.7	2.208	0.972	0.336	0.072	0.740741	0.905797	1.02881	0	0	0.261047		0.292609		0.383874		0.70805		0.93247
GO:0043069	negative regulation of programmed cell death	12	2	2	1	0	0	2.7	2.208	0.972	0.336	0.072	0.740741	0.905797	1.02881	0	0	0.261047		0.292609		0.383874		0.70805		0.93247
GO:0006415	translational termination	12	3	3	1	0	0	2.7	2.208	0.972	0.336	0.072	1.11111	1.3587	1.02881	0	0	0.252873		0.219651		0.383874		0.70805		0.93247
GO:0019853	L-ascorbic acid biosynthesis	12	2	2	2	0	0	2.7	2.208	0.972	0.336	0.072	0.740741	0.905797	2.05761	0	0	0.261047		0.292609		0.185344		0.70805		0.93247
GO:0018401	peptidyl-proline hydroxylation to 4-hydroxy-L-proline	12	3	3	2	0	0	2.7	2.208	0.972	0.336	0.072	1.11111	1.3587	2.05761	0	0	0.252873		0.219651		0.185344		0.70805		0.93247
GO:0009747	hexokinase-dependent signaling	12	3	3	0	0	0	2.7	2.208	0.972	0.336	0.072	1.11111	1.3587	0	0	0	0.252873		0.219651		0.364213		0.70805		0.93247
GO:0006075	beta-1,3 glucan biosynthesis	12	5	5	0	0	0	2.7	2.208	0.972	0.336	0.072	1.85185	2.26449	0	0	0	0.0768294		0.0400716	*	0.364213		0.70805		0.93247
GO:0035279	miRNA-mediated gene silencing, mRNA cleavage	12	2	1	1	0	0	2.7	2.208	0.972	0.336	0.072	0.740741	0.452899	1.02881	0	0	0.261047		0.236183		0.383874		0.70805		0.93247
GO:0010233	phloem transport	12	1	1	1	0	0	2.7	2.208	0.972	0.336	0.072	0.37037	0.452899	1.02881	0	0	0.163289		0.236183		0.383874		0.70805		0.93247
GO:0006310	DNA recombination	12	5	3	0	0	0	2.7	2.208	0.972	0.336	0.072	1.85185	1.3587	0	0	0	0.0768294		0.219651		0.364213		0.70805		0.93247
GO:0035194	RNA-mediated posttranscriptional gene silencing	12	4	3	2	0	0	2.7	2.208	0.972	0.336	0.072	1.48148	1.3587	2.05761	0	0	0.165308		0.219651		0.185344		0.70805		0.93247
GO:0030048	actin filament-based movement	12	3	3	1	0	0	2.7	2.208	0.972	0.336	0.072	1.11111	1.3587	1.02881	0	0	0.252873		0.219651		0.383874		0.70805		0.93247
GO:0000902	cellular morphogenesis	12	1	1	0	0	0	2.7	2.208	0.972	0.336	0.072	0.37037	0.452899	0	0	0	0.163289		0.236183		0.364213		0.70805		0.93247
GO:0008033	tRNA processing	12	1	1	0	0	0	2.7	2.208	0.972	0.336	0.072	0.37037	0.452899	0	0	0	0.163289		0.236183		0.364213		0.70805		0.93247
GO:0016998	cell wall catabolism	12	4	3	0	0	0	2.7	2.208	0.972	0.336	0.072	1.48148	1.3587	0	0	0	0.165308		0.219651		0.364213		0.70805		0.93247
GO:0006120	mitochondrial electron transport, NADH to ubiquinone	12	3	3	1	0	0	2.7	2.208	0.972	0.336	0.072	1.11111	1.3587	1.02881	0	0	0.252873		0.219651		0.383874		0.70805		0.93247
GO:0019464	glycine decarboxylation via glycine cleavage system	11	1	1	0	0	0	2.475	2.024	0.891	0.308	0.066	0.40404	0.494071	0	0	0	0.193189		0.265269		0.396203		0.728721		0.93792
GO:0019253	reductive pentose-phosphate cycle	11	1	1	0	0	0	2.475	2.024	0.891	0.308	0.066	0.40404	0.494071	0	0	0	0.193189		0.265269		0.396203		0.728721		0.93792
GO:0015712	hexose phosphate transport	11	2	2	1	0	0	2.475	2.024	0.891	0.308	0.066	0.808081	0.988142	1.12233	0	0	0.280757		0.298754		0.382775		0.728721		0.93792
GO:0015717	triose phosphate transport	11	2	2	1	0	0	2.475	2.024	0.891	0.308	0.066	0.808081	0.988142	1.12233	0	0	0.280757		0.298754		0.382775		0.728721		0.93792
GO:0006656	phosphatidylcholine biosynthesis	11	1	1	1	0	0	2.475	2.024	0.891	0.308	0.066	0.40404	0.494071	1.12233	0	0	0.193189		0.265269		0.382775		0.728721		0.93792
GO:0000245	spliceosome assembly	11	5	5	4	3	0	2.475	2.024	0.891	0.308	0.066	2.0202	2.47036	4.48934	9.74026	0	0.0578327		0.0286351	*	0.0077557	**	0.00297903	**	0.93792
GO:0006099	tricarboxylic acid cycle	11	2	2	2	1	0	2.475	2.024	0.891	0.308	0.066	0.808081	0.988142	2.24467	3.24675	0	0.280757		0.298754		0.168005		0.23401		0.93792
GO:0010149	senescence (sensu Magnoliophyta)	11	3	3	1	1	0	2.475	2.024	0.891	0.308	0.066	1.21212	1.48221	1.12233	3.24675	0	0.244757		0.201828		0.382775		0.23401		0.93792
GO:0045038	protein import into chloroplast thylakoid membrane	11	3	3	0	0	0	2.475	2.024	0.891	0.308	0.066	1.21212	1.48221	0	0	0	0.244757		0.201828		0.396203		0.728721		0.93792
GO:0001578	microtubule bundle formation	11	3	3	0	0	0	2.475	2.024	0.891	0.308	0.066	1.21212	1.48221	0	0	0	0.244757		0.201828		0.396203		0.728721		0.93792
GO:0031116	positive regulation of microtubule polymerization	11	3	3	0	0	0	2.475	2.024	0.891	0.308	0.066	1.21212	1.48221	0	0	0	0.244757		0.201828		0.396203		0.728721		0.93792
GO:0051322	anaphase	11	3	3	0	0	0	2.475	2.024	0.891	0.308	0.066	1.21212	1.48221	0	0	0	0.244757		0.201828		0.396203		0.728721		0.93792
GO:0010038	response to metal ion	11	1	1	0	0	0	2.475	2.024	0.891	0.308	0.066	0.40404	0.494071	0	0	0	0.193189		0.265269		0.396203		0.728721		0.93792
GO:0015977	carbon utilization by fixation of carbon dioxide	11	0	0	0	0	0	2.475	2.024	0.891	0.308	0.066	0	0	0	0	0	0.0604111		0.107035		0.396203		0.728721		0.93792
GO:0015706	nitrate transport	11	1	1	0	0	0	2.475	2.024	0.891	0.308	0.066	0.40404	0.494071	0	0	0	0.193189		0.265269		0.396203		0.728721		0.93792
GO:0009395	phospholipid catabolism	11	2	1	0	0	0	2.475	2.024	0.891	0.308	0.066	0.808081	0.494071	0	0	0	0.280757		0.265269		0.396203		0.728721		0.93792
GO:0009823	cytokinin catabolism	11	3	2	0	0	0	2.475	2.024	0.891	0.308	0.066	1.21212	0.988142	0	0	0	0.244757		0.298754		0.396203		0.728721		0.93792
GO:0010073	meristem maintenance	11	1	1	1	0	0	2.475	2.024	0.891	0.308	0.066	0.40404	0.494071	1.12233	0	0	0.193189		0.265269		0.382775		0.728721		0.93792
GO:0009749	response to glucose stimulus	11	5	5	0	0	0	2.475	2.024	0.891	0.308	0.066	2.0202	2.47036	0	0	0	0.0578327		0.0286351	*	0.396203		0.728721		0.93792
GO:0009870	defense response signaling pathway, resistance gene-dependent	11	4	4	1	0	0	2.475	2.024	0.891	0.308	0.066	1.61616	1.97628	1.12233	0	0	0.142218		0.0908754		0.382775		0.728721		0.93792
GO:0009833	primary cell wall biosynthesis (sensu Magnoliophyta)	11	2	2	0	0	0	2.475	2.024	0.891	0.308	0.066	0.808081	0.988142	0	0	0	0.280757		0.298754		0.396203		0.728721		0.93792
GO:0009943	adaxial/abaxial axis specification	11	2	1	1	0	0	2.475	2.024	0.891	0.308	0.066	0.808081	0.494071	1.12233	0	0	0.280757		0.265269		0.382775		0.728721		0.93792
GO:0010016	shoot morphogenesis	11	1	1	0	0	0	2.475	2.024	0.891	0.308	0.066	0.40404	0.494071	0	0	0	0.193189		0.265269		0.396203		0.728721		0.93792
GO:0007155	cell adhesion	11	2	2	1	0	0	2.475	2.024	0.891	0.308	0.066	0.808081	0.988142	1.12233	0	0	0.280757		0.298754		0.382775		0.728721		0.93792
GO:0045489	pectin biosynthesis	11	2	2	1	0	0	2.475	2.024	0.891	0.308	0.066	0.808081	0.988142	1.12233	0	0	0.280757		0.298754		0.382775		0.728721		0.93792
GO:0040034	regulation of development, heterochronic	11	3	3	0	0	0	2.475	2.024	0.891	0.308	0.066	1.21212	1.48221	0	0	0	0.244757		0.201828		0.396203		0.728721		0.93792
GO:0000724	double-strand break repair via homologous recombination	11	3	1	0	0	0	2.475	2.024	0.891	0.308	0.066	1.21212	0.494071	0	0	0	0.244757		0.265269		0.396203		0.728721		0.93792
GO:0006820	anion transport	10	3	3	1	0	0	2.25	1.84	0.81	0.28	0.06	1.33333	1.63043	1.23457	0	0	0.229721		0.179829		0.378523		0.749995		0.943401
GO:0016070	RNA metabolism	10	3	3	0	0	0	2.25	1.84	0.81	0.28	0.06	1.33333	1.63043	0	0	0	0.229721		0.179829		0.431001		0.749995		0.943401
GO:0019305	dTDP-rhamnose biosynthesis	10	3	3	2	2	0	2.25	1.84	0.81	0.28	0.06	1.33333	1.63043	2.46914	7.14286	0	0.229721		0.179829		0.149519		0.0287206	*	0.943401
GO:0046786	viral replication complex formation and maintenance	10	4	4	4	2	0	2.25	1.84	0.81	0.28	0.06	1.77778	2.17391	4.93827	7.14286	0	0.11679		0.0708458		0.00536802	**	0.0287206	*	0.943401
GO:0042732	D-xylose metabolism	10	3	3	2	2	0	2.25	1.84	0.81	0.28	0.06	1.33333	1.63043	2.46914	7.14286	0	0.229721		0.179829		0.149519		0.0287206	*	0.943401
GO:0046688	response to copper ion	10	2	2	2	2	1	2.25	1.84	0.81	0.28	0.06	0.888889	1.08696	2.46914	7.14286	16.6667	0.296462		0.299479		0.149519		0.0287206	*	0.0551357
GO:0046686	response to cadmium ion	10	2	2	1	1	0	2.25	1.84	0.81	0.28	0.06	0.888889	1.08696	1.23457	3.57143	0	0.296462		0.299479		0.378523		0.218938		0.943401
GO:0030155	regulation of cell adhesion	10	4	3	2	1	0	2.25	1.84	0.81	0.28	0.06	1.77778	1.63043	2.46914	3.57143	0	0.11679		0.179829		0.149519		0.218938		0.943401
GO:0006354	RNA elongation	10	6	5	2	1	1	2.25	1.84	0.81	0.28	0.06	2.66667	2.71739	2.46914	3.57143	16.6667	0.00985035	**	0.0191337	*	0.149519		0.218938		0.0551357
GO:0048574	long-day photoperiodism, flowering	10	2	2	0	0	0	2.25	1.84	0.81	0.28	0.06	0.888889	1.08696	0	0	0	0.296462		0.299479		0.431001		0.749995		0.943401
GO:0015986	ATP synthesis coupled proton transport	10	3	3	0	0	0	2.25	1.84	0.81	0.28	0.06	1.33333	1.63043	0	0	0	0.229721		0.179829		0.431001		0.749995		0.943401
GO:0009835	ripening	10	1	1	0	0	0	2.25	1.84	0.81	0.28	0.06	0.444444	0.543478	0	0	0	0.226673		0.295472		0.431001		0.749995		0.943401
GO:0006821	chloride transport	10	1	1	0	0	0	2.25	1.84	0.81	0.28	0.06	0.444444	0.543478	0	0	0	0.226673		0.295472		0.431001		0.749995		0.943401
GO:0009067	aspartate family amino acid biosynthesis	10	3	3	1	0	0	2.25	1.84	0.81	0.28	0.06	1.33333	1.63043	1.23457	0	0	0.229721		0.179829		0.378523		0.749995		0.943401
GO:0015996	chlorophyll catabolism	10	2	1	0	0	0	2.25	1.84	0.81	0.28	0.06	0.888889	0.543478	0	0	0	0.296462		0.295472		0.431001		0.749995		0.943401
GO:0010167	response to nitrate	10	1	1	0	0	0	2.25	1.84	0.81	0.28	0.06	0.444444	0.543478	0	0	0	0.226673		0.295472		0.431001		0.749995		0.943401
GO:0006521	regulation of amino acid metabolism	10	2	1	0	0	0	2.25	1.84	0.81	0.28	0.06	0.888889	0.543478	0	0	0	0.296462		0.295472		0.431001		0.749995		0.943401
GO:0042814	monopolar cell growth	10	1	1	0	0	0	2.25	1.84	0.81	0.28	0.06	0.444444	0.543478	0	0	0	0.226673		0.295472		0.431001		0.749995		0.943401
GO:0009089	lysine biosynthesis via diaminopimelate	10	1	0	0	0	0	2.25	1.84	0.81	0.28	0.06	0.444444	0	0	0	0	0.226673		0.13115		0.431001		0.749995		0.943401
GO:0009855	determination of bilateral symmetry	10	1	1	1	0	0	2.25	1.84	0.81	0.28	0.06	0.444444	0.543478	1.23457	0	0	0.226673		0.295472		0.378523		0.749995		0.943401
GO:0009955	adaxial/abaxial pattern formation	10	1	1	1	0	0	2.25	1.84	0.81	0.28	0.06	0.444444	0.543478	1.23457	0	0	0.226673		0.295472		0.378523		0.749995		0.943401
GO:0048497	maintenance of floral organ identity	10	1	1	0	0	0	2.25	1.84	0.81	0.28	0.06	0.444444	0.543478	0	0	0	0.226673		0.295472		0.431001		0.749995		0.943401
GO:0010208	pollen wall formation	10	4	4	1	0	0	2.25	1.84	0.81	0.28	0.06	1.77778	2.17391	1.23457	0	0	0.11679		0.0708458		0.378523		0.749995		0.943401
GO:0010098	suspensor development	10	1	0	0	0	0	2.25	1.84	0.81	0.28	0.06	0.444444	0	0	0	0	0.226673		0.13115		0.431001		0.749995		0.943401
GO:0006816	calcium ion transport	10	3	0	0	0	0	2.25	1.84	0.81	0.28	0.06	1.33333	0	0	0	0	0.229721		0.13115		0.431001		0.749995		0.943401
GO:0008272	sulfate transport	10	1	1	1	0	0	2.25	1.84	0.81	0.28	0.06	0.444444	0.543478	1.23457	0	0	0.226673		0.295472		0.378523		0.749995		0.943401
GO:0008361	regulation of cell size	10	2	2	1	0	0	2.25	1.84	0.81	0.28	0.06	0.888889	1.08696	1.23457	0	0	0.296462		0.299479		0.378523		0.749995		0.943401
GO:0006915	apoptosis	10	4	4	1	0	0	2.25	1.84	0.81	0.28	0.06	1.77778	2.17391	1.23457	0	0	0.11679		0.0708458		0.378523		0.749995		0.943401
GO:0030041	actin filament polymerization	10	1	1	0	0	0	2.25	1.84	0.81	0.28	0.06	0.444444	0.543478	0	0	0	0.226673		0.295472		0.431001		0.749995		0.943401
GO:0007059	chromosome segregation	10	1	1	0	0	0	2.25	1.84	0.81	0.28	0.06	0.444444	0.543478	0	0	0	0.226673		0.295472		0.431001		0.749995		0.943401
GO:0009690	cytokinin metabolism	10	3	3	0	0	0	2.25	1.84	0.81	0.28	0.06	1.33333	1.63043	0	0	0	0.229721		0.179829		0.431001		0.749995		0.943401
GO:0006364	rRNA processing	10	1	1	1	0	0	2.25	1.84	0.81	0.28	0.06	0.444444	0.543478	1.23457	0	0	0.226673		0.295472		0.378523		0.749995		0.943401
GO:0006346	methylation-dependent chromatin silencing	10	1	1	1	0	0	2.25	1.84	0.81	0.28	0.06	0.444444	0.543478	1.23457	0	0	0.226673		0.295472		0.378523		0.749995		0.943401
GO:0010048	vernalization response	10	3	2	0	0	0	2.25	1.84	0.81	0.28	0.06	1.33333	1.08696	0	0	0	0.229721		0.299479		0.431001		0.749995		0.943401
GO:0006625	protein targeting to peroxisome	9	3	3	2	1	0	2.025	1.656	0.729	0.252	0.054	1.48148	1.81159	2.74348	3.96825	0	0.20752		0.154219		0.13011		0.202788		0.948915
GO:0006606	protein import into nucleus	9	3	3	2	0	0	2.025	1.656	0.729	0.252	0.054	1.48148	1.81159	2.74348	0	0	0.20752		0.154219		0.13011		0.771888		0.948915
GO:0042594	response to starvation	9	4	4	1	0	0	2.025	1.656	0.729	0.252	0.054	1.97531	2.41546	1.37174	0	0	0.0904267		0.0520743		0.370575		0.771888		0.948915
GO:0006108	malate metabolism	9	3	3	3	2	1	2.025	1.656	0.729	0.252	0.054	1.48148	1.81159	4.11523	7.93651	18.5185	0.20752		0.154219		0.0266339	*	0.0236453	*	0.0499103	*
GO:0009228	thiamin biosynthesis	9	0	0	0	0	0	2.025	1.656	0.729	0.252	0.054	0	0	0	0	0	0.100641		0.160698		0.468853		0.771888		0.948915
GO:0018987	osmoregulation	9	2	2	2	2	0	2.025	1.656	0.729	0.252	0.054	0.987654	1.20773	2.74348	7.93651	0	0.306086		0.293532		0.13011		0.0236453	*	0.948915
GO:0009799	determination of symmetry	9	1	1	0	0	0	2.025	1.656	0.729	0.252	0.054	0.493827	0.603865	0	0	0	0.263299		0.325821		0.468853		0.771888		0.948915
GO:0045116	protein neddylation	9	0	0	0	0	0	2.025	1.656	0.729	0.252	0.054	0	0	0	0	0	0.100641		0.160698		0.468853		0.771888		0.948915
GO:0042547	cell wall modification during multidimensional cell growth	9	1	1	0	0	0	2.025	1.656	0.729	0.252	0.054	0.493827	0.603865	0	0	0	0.263299		0.325821		0.468853		0.771888		0.948915
GO:0015774	polysaccharide transport	9	2	2	1	1	1	2.025	1.656	0.729	0.252	0.054	0.987654	1.20773	1.37174	3.96825	18.5185	0.306086		0.293532		0.370575		0.202788		0.0499103	*
GO:0006270	DNA replication initiation	9	0	0	0	0	0	2.025	1.656	0.729	0.252	0.054	0	0	0	0	0	0.100641		0.160698		0.468853		0.771888		0.948915
GO:0010228	vegetative to reproductive phase transition	9	1	0	0	0	0	2.025	1.656	0.729	0.252	0.054	0.493827	0	0	0	0	0.263299		0.160698		0.468853		0.771888		0.948915
GO:0031053	primary microRNA processing	9	1	0	0	0	0	2.025	1.656	0.729	0.252	0.054	0.493827	0	0	0	0	0.263299		0.160698		0.468853		0.771888		0.948915
GO:0000266	mitochondrial fission	9	3	3	2	1	0	2.025	1.656	0.729	0.252	0.054	1.48148	1.81159	2.74348	3.96825	0	0.20752		0.154219		0.13011		0.202788		0.948915
GO:0046512	sphingosine biosynthesis	9	4	4	1	1	0	2.025	1.656	0.729	0.252	0.054	1.97531	2.41546	1.37174	3.96825	0	0.0904267		0.0520743		0.370575		0.202788		0.948915
GO:0042981	regulation of apoptosis	9	3	3	1	0	0	2.025	1.656	0.729	0.252	0.054	1.48148	1.81159	1.37174	0	0	0.20752		0.154219		0.370575		0.771888		0.948915
GO:0007001	chromosome organization and biogenesis (sensu Eukaryota)	9	3	2	1	1	0	2.025	1.656	0.729	0.252	0.054	1.48148	1.20773	1.37174	3.96825	0	0.20752		0.293532		0.370575		0.202788		0.948915
GO:0010222	stem vascular tissue pattern formation	9	4	4	1	0	0	2.025	1.656	0.729	0.252	0.054	1.97531	2.41546	1.37174	0	0	0.0904267		0.0520743		0.370575		0.771888		0.948915
GO:0008360	regulation of cell shape	9	2	2	1	1	1	2.025	1.656	0.729	0.252	0.054	0.987654	1.20773	1.37174	3.96825	18.5185	0.306086		0.293532		0.370575		0.202788		0.0499103	*
GO:0010043	response to zinc ion	9	1	1	0	0	0	2.025	1.656	0.729	0.252	0.054	0.493827	0.603865	0	0	0	0.263299		0.325821		0.468853		0.771888		0.948915
GO:0010189	vitamin E biosynthesis	9	1	1	1	0	0	2.025	1.656	0.729	0.252	0.054	0.493827	0.603865	1.37174	0	0	0.263299		0.325821		0.370575		0.771888		0.948915
GO:0015784	GDP-mannose transport	9	2	1	0	0	0	2.025	1.656	0.729	0.252	0.054	0.987654	0.603865	0	0	0	0.306086		0.325821		0.468853		0.771888		0.948915
GO:0000904	cellular morphogenesis during differentiation	9	4	4	1	0	0	2.025	1.656	0.729	0.252	0.054	1.97531	2.41546	1.37174	0	0	0.0904267		0.0520743		0.370575		0.771888		0.948915
GO:0006526	arginine biosynthesis	9	1	1	0	0	0	2.025	1.656	0.729	0.252	0.054	0.493827	0.603865	0	0	0	0.263299		0.325821		0.468853		0.771888		0.948915
GO:0048510	regulation of timing of transition from vegetative to reproductive phase	9	0	0	0	0	0	2.025	1.656	0.729	0.252	0.054	0	0	0	0	0	0.100641		0.160698		0.468853		0.771888		0.948915
GO:0019375	galactolipid biosynthesis	9	3	3	2	0	0	2.025	1.656	0.729	0.252	0.054	1.48148	1.81159	2.74348	0	0	0.20752		0.154219		0.13011		0.771888		0.948915
GO:0009787	regulation of abscisic acid mediated signaling	9	3	2	0	0	0	2.025	1.656	0.729	0.252	0.054	1.48148	1.20773	0	0	0	0.20752		0.293532		0.468853		0.771888		0.948915
GO:0019430	removal of superoxide radicals	9	3	2	2	2	1	2.025	1.656	0.729	0.252	0.054	1.48148	1.20773	2.74348	7.93651	18.5185	0.20752		0.293532		0.13011		0.0236453	*	0.0499103	*
GO:0042829	defense response to pathogen	9	2	0	0	0	0	2.025	1.656	0.729	0.252	0.054	0.987654	0	0	0	0	0.306086		0.160698		0.468853		0.771888		0.948915
GO:0046685	response to arsenic	9	5	5	2	1	0	2.025	1.656	0.729	0.252	0.054	2.46914	3.01932	2.74348	3.96825	0	0.0262631	*	0.0117195	*	0.13011		0.202788		0.948915
GO:0016485	protein processing	9	3	3	2	1	0	2.025	1.656	0.729	0.252	0.054	1.48148	1.81159	2.74348	3.96825	0	0.20752		0.154219		0.13011		0.202788		0.948915
GO:0031365	N-terminal protein amino acid modification	9	3	3	2	1	0	2.025	1.656	0.729	0.252	0.054	1.48148	1.81159	2.74348	3.96825	0	0.20752		0.154219		0.13011		0.202788		0.948915
GO:0007004	telomerase-dependent telomere maintenance	8	5	5	1	0	0	1.8	1.472	0.648	0.224	0.048	2.77778	3.39674	1.54321	0	0	0.0150619	*	0.00638057	**	0.358313		0.79442		0.954461
GO:0007126	meiosis	8	2	2	0	0	0	1.8	1.472	0.648	0.224	0.048	1.11111	1.3587	0	0	0	0.30724		0.279709		0.510028		0.79442		0.954461
GO:0007031	peroxisome organization and biogenesis	8	1	0	0	0	0	1.8	1.472	0.648	0.224	0.048	0.555556	0	0	0	0	0.302062		0.1969		0.510028		0.79442		0.954461
GO:0045597	positive regulation of cell differentiation	8	1	1	1	0	0	1.8	1.472	0.648	0.224	0.048	0.555556	0.679348	1.54321	0	0	0.302062		0.354848		0.358313		0.79442		0.954461
GO:0016337	cell-cell adhesion	8	3	3	1	0	0	1.8	1.472	0.648	0.224	0.048	1.66667	2.03804	1.54321	0	0	0.178537		0.125957		0.358313		0.79442		0.954461
GO:0045487	gibberellic acid catabolism	8	1	1	0	0	0	1.8	1.472	0.648	0.224	0.048	0.555556	0.679348	0	0	0	0.302062		0.354848		0.510028		0.79442		0.954461
GO:0009116	nucleoside metabolism	8	3	2	1	0	0	1.8	1.472	0.648	0.224	0.048	1.66667	1.3587	1.54321	0	0	0.178537		0.279709		0.358313		0.79442		0.954461
GO:0009877	nodulation	8	2	2	1	0	0	1.8	1.472	0.648	0.224	0.048	1.11111	1.3587	1.54321	0	0	0.30724		0.279709		0.358313		0.79442		0.954461
GO:0000105	histidine biosynthesis	8	3	3	1	0	0	1.8	1.472	0.648	0.224	0.048	1.66667	2.03804	1.54321	0	0	0.178537		0.125957		0.358313		0.79442		0.954461
GO:0006085	acetyl-CoA biosynthesis	8	1	1	1	1	1	1.8	1.472	0.648	0.224	0.048	0.555556	0.679348	1.54321	4.46429	20.8333	0.302062		0.354848		0.358313		0.185511		0.0446222	*
GO:0010094	specification of carpel identity	8	2	0	0	0	0	1.8	1.472	0.648	0.224	0.048	1.11111	0	0	0	0	0.30724		0.1969		0.510028		0.79442		0.954461
GO:0006605	protein targeting	8	2	2	0	0	0	1.8	1.472	0.648	0.224	0.048	1.11111	1.3587	0	0	0	0.30724		0.279709		0.510028		0.79442		0.954461
GO:0009863	salicylic acid mediated signaling pathway	8	2	2	0	0	0	1.8	1.472	0.648	0.224	0.048	1.11111	1.3587	0	0	0	0.30724		0.279709		0.510028		0.79442		0.954461
GO:0030007	potassium ion homeostasis	8	2	1	1	0	0	1.8	1.472	0.648	0.224	0.048	1.11111	0.679348	1.54321	0	0	0.30724		0.354848		0.358313		0.79442		0.954461
GO:0010205	photoinhibition	8	0	0	0	0	0	1.8	1.472	0.648	0.224	0.048	0	0	0	0	0	0.129897		0.1969		0.510028		0.79442		0.954461
GO:0009606	tropism	8	1	1	0	0	0	1.8	1.472	0.648	0.224	0.048	0.555556	0.679348	0	0	0	0.302062		0.354848		0.510028		0.79442		0.954461
GO:0010082	regulation of root meristem size	8	1	1	0	0	0	1.8	1.472	0.648	0.224	0.048	0.555556	0.679348	0	0	0	0.302062		0.354848		0.510028		0.79442		0.954461
GO:0010143	cutin biosynthesis	8	4	4	0	0	0	1.8	1.472	0.648	0.224	0.048	2.22222	2.71739	0	0	0	0.0648277		0.035441	*	0.510028		0.79442		0.954461
GO:0010076	maintenance of floral meristem identity	8	0	0	0	0	0	1.8	1.472	0.648	0.224	0.048	0	0	0	0	0	0.129897		0.1969		0.510028		0.79442		0.954461
GO:0048442	sepal development	8	0	0	0	0	0	1.8	1.472	0.648	0.224	0.048	0	0	0	0	0	0.129897		0.1969		0.510028		0.79442		0.954461
GO:0009607	response to biotic stimulus	8	2	1	1	0	0	1.8	1.472	0.648	0.224	0.048	1.11111	0.679348	1.54321	0	0	0.30724		0.354848		0.358313		0.79442		0.954461
GO:0019432	triacylglycerol biosynthesis	8	1	1	0	0	0	1.8	1.472	0.648	0.224	0.048	0.555556	0.679348	0	0	0	0.302062		0.354848		0.510028		0.79442		0.954461
GO:0006826	iron ion transport	8	1	1	0	0	0	1.8	1.472	0.648	0.224	0.048	0.555556	0.679348	0	0	0	0.302062		0.354848		0.510028		0.79442		0.954461
GO:0008615	pyridoxine biosynthesis	8	0	0	0	0	0	1.8	1.472	0.648	0.224	0.048	0	0	0	0	0	0.129897		0.1969		0.510028		0.79442		0.954461
GO:0006289	nucleotide-excision repair	8	3	3	2	0	0	1.8	1.472	0.648	0.224	0.048	1.66667	2.03804	3.08642	0	0	0.178537		0.125957		0.110074		0.79442		0.954461
GO:0000740	nuclear membrane fusion	8	5	3	1	0	0	1.8	1.472	0.648	0.224	0.048	2.77778	2.03804	1.54321	0	0	0.0150619	*	0.125957		0.358313		0.79442		0.954461
GO:0009553	female gametophyte development	8	5	3	1	0	0	1.8	1.472	0.648	0.224	0.048	2.77778	2.03804	1.54321	0	0	0.0150619	*	0.125957		0.358313		0.79442		0.954461
GO:0009558	cellularization of megagametophyte	8	5	3	1	0	0	1.8	1.472	0.648	0.224	0.048	2.77778	2.03804	1.54321	0	0	0.0150619	*	0.125957		0.358313		0.79442		0.954461
GO:0010197	polar nuclei fusion	8	5	3	1	0	0	1.8	1.472	0.648	0.224	0.048	2.77778	2.03804	1.54321	0	0	0.0150619	*	0.125957		0.358313		0.79442		0.954461
GO:0010198	synergid death	8	5	3	1	0	0	1.8	1.472	0.648	0.224	0.048	2.77778	2.03804	1.54321	0	0	0.0150619	*	0.125957		0.358313		0.79442		0.954461
GO:0009856	pollination	8	1	1	0	0	0	1.8	1.472	0.648	0.224	0.048	0.555556	0.679348	0	0	0	0.302062		0.354848		0.510028		0.79442		0.954461
GO:0048653	anther development	8	1	1	0	0	0	1.8	1.472	0.648	0.224	0.048	0.555556	0.679348	0	0	0	0.302062		0.354848		0.510028		0.79442		0.954461
GO:0001560	regulation of cell growth by extracellular stimulus	8	1	1	1	0	0	1.8	1.472	0.648	0.224	0.048	0.555556	0.679348	1.54321	0	0	0.302062		0.354848		0.358313		0.79442		0.954461
GO:0046916	transition metal ion homeostasis	8	1	1	1	1	0	1.8	1.472	0.648	0.224	0.048	0.555556	0.679348	1.54321	4.46429	0	0.302062		0.354848		0.358313		0.185511		0.954461
GO:0006506	GPI anchor biosynthesis	8	1	0	0	0	0	1.8	1.472	0.648	0.224	0.048	0.555556	0	0	0	0	0.302062		0.1969		0.510028		0.79442		0.954461
GO:0009415	response to water	8	5	4	3	0	0	1.8	1.472	0.648	0.224	0.048	2.77778	2.71739	4.62963	0	0	0.0150619	*	0.035441	*	0.0193129	*	0.79442		0.954461
GO:0006094	gluconeogenesis	8	2	2	1	1	0	1.8	1.472	0.648	0.224	0.048	1.11111	1.3587	1.54321	4.46429	0	0.30724		0.279709		0.358313		0.185511		0.954461
GO:0000289	poly(A) tail shortening	8	5	5	5	3	0	1.8	1.472	0.648	0.224	0.048	2.77778	3.39674	7.71605	13.3929	0	0.0150619	*	0.00638057	**	0.000148401	**	0.00110183	**	0.954461
GO:0042631	cellular response to water deprivation	8	1	1	1	1	0	1.8	1.472	0.648	0.224	0.048	0.555556	0.679348	1.54321	4.46429	0	0.302062		0.354848		0.358313		0.185511		0.954461
GO:0008380	RNA splicing	8	3	3	3	2	1	1.8	1.472	0.648	0.224	0.048	1.66667	2.03804	4.62963	8.92857	20.8333	0.178537		0.125957		0.0193129	*	0.0189262	*	0.0446222	*
GO:0006649	phospholipid transfer to membrane	8	2	2	0	0	0	1.8	1.472	0.648	0.224	0.048	1.11111	1.3587	0	0	0	0.30724		0.279709		0.510028		0.79442		0.954461
GO:0015720	allantoin transport	8	4	4	2	1	1	1.8	1.472	0.648	0.224	0.048	2.22222	2.71739	3.08642	4.46429	20.8333	0.0648277		0.035441	*	0.110074		0.185511		0.0446222	*
GO:0019538	protein metabolism	7	2	2	0	0	0	1.575	1.288	0.567	0.196	0.042	1.26984	1.5528	0	0	0	0.297382		0.257015		0.554817		0.817609		0.960038
GO:0046459	short-chain fatty acid metabolism	7	5	5	4	4	1	1.575	1.288	0.567	0.196	0.042	3.1746	3.88199	7.05467	20.4082	23.8095	0.0072882	**	0.00293104	**	0.00115111	**	2.05987e-05	**	0.0392711	*
GO:0007129	synapsis	7	2	1	0	0	0	1.575	1.288	0.567	0.196	0.042	1.26984	0.776398	0	0	0	0.297382		0.380419		0.554817		0.817609		0.960038
GO:0048439	flower morphogenesis	7	1	1	1	0	0	1.575	1.288	0.567	0.196	0.042	0.634921	0.776398	1.76367	0	0	0.341115		0.380419		0.341043		0.817609		0.960038
GO:0009660	amyloplast organization and biogenesis	7	5	3	0	0	0	1.575	1.288	0.567	0.196	0.042	3.1746	2.32919	0	0	0	0.0072882	**	0.0964434		0.554817		0.817609		0.960038
GO:0042545	cell wall modification	7	1	1	0	0	0	1.575	1.288	0.567	0.196	0.042	0.634921	0.776398	0	0	0	0.341115		0.380419		0.554817		0.817609		0.960038
GO:0010248	establishment and/or maintenance of transmembrane electrochemical gradient	7	3	3	1	0	0	1.575	1.288	0.567	0.196	0.042	1.90476	2.32919	1.76367	0	0	0.143999		0.0964434		0.341043		0.817609		0.960038
GO:0006863	purine transport	7	0	0	0	0	0	1.575	1.288	0.567	0.196	0.042	0	0	0	0	0	0.167654		0.241256		0.554817		0.817609		0.960038
GO:0010184	cytokinin transport	7	0	0	0	0	0	1.575	1.288	0.567	0.196	0.042	0	0	0	0	0	0.167654		0.241256		0.554817		0.817609		0.960038
GO:0031425	chloroplast RNA processing	7	0	0	0	0	0	1.575	1.288	0.567	0.196	0.042	0	0	0	0	0	0.167654		0.241256		0.554817		0.817609		0.960038
GO:0031426	polycistronic mRNA processing	7	0	0	0	0	0	1.575	1.288	0.567	0.196	0.042	0	0	0	0	0	0.167654		0.241256		0.554817		0.817609		0.960038
GO:0006882	zinc ion homeostasis	7	1	0	0	0	0	1.575	1.288	0.567	0.196	0.042	0.634921	0	0	0	0	0.341115		0.241256		0.554817		0.817609		0.960038
GO:0030026	manganese ion homeostasis	7	3	0	0	0	0	1.575	1.288	0.567	0.196	0.042	1.90476	0	0	0	0	0.143999		0.241256		0.554817		0.817609		0.960038
GO:0010223	secondary shoot formation	7	1	1	0	0	0	1.575	1.288	0.567	0.196	0.042	0.634921	0.776398	0	0	0	0.341115		0.380419		0.554817		0.817609		0.960038
GO:0015976	carbon utilization	7	4	4	1	0	0	1.575	1.288	0.567	0.196	0.042	2.53968	3.10559	1.76367	0	0	0.0418275	*	0.0217084	*	0.341043		0.817609		0.960038
GO:0006644	phospholipid metabolism	7	1	1	0	0	0	1.575	1.288	0.567	0.196	0.042	0.634921	0.776398	0	0	0	0.341115		0.380419		0.554817		0.817609		0.960038
GO:0048451	petal formation	7	1	1	0	0	0	1.575	1.288	0.567	0.196	0.042	0.634921	0.776398	0	0	0	0.341115		0.380419		0.554817		0.817609		0.960038
GO:0009165	nucleotide biosynthesis	7	5	4	4	1	0	1.575	1.288	0.567	0.196	0.042	3.1746	3.10559	7.05467	5.10204	0	0.0072882	**	0.0217084	*	0.00115111	**	0.167053		0.960038
GO:0006574	valine catabolism	7	1	1	0	0	0	1.575	1.288	0.567	0.196	0.042	0.634921	0.776398	0	0	0	0.341115		0.380419		0.554817		0.817609		0.960038
GO:0009947	centrolateral axis specification	7	1	0	0	0	0	1.575	1.288	0.567	0.196	0.042	0.634921	0	0	0	0	0.341115		0.241256		0.554817		0.817609		0.960038
GO:0015696	ammonium transport	7	0	0	0	0	0	1.575	1.288	0.567	0.196	0.042	0	0	0	0	0	0.167654		0.241256		0.554817		0.817609		0.960038
GO:0048437	floral organ development	7	0	0	0	0	0	1.575	1.288	0.567	0.196	0.042	0	0	0	0	0	0.167654		0.241256		0.554817		0.817609		0.960038
GO:0045014	negative regulation of transcription by glucose	7	3	3	3	0	0	1.575	1.288	0.567	0.196	0.042	1.90476	2.32919	5.29101	0	0	0.143999		0.0964434		0.0131289	*	0.817609		0.960038
GO:0005982	starch metabolism	7	0	0	0	0	0	1.575	1.288	0.567	0.196	0.042	0	0	0	0	0	0.167654		0.241256		0.554817		0.817609		0.960038
GO:0015780	nucleotide-sugar transport	7	1	0	0	0	0	1.575	1.288	0.567	0.196	0.042	0.634921	0	0	0	0	0.341115		0.241256		0.554817		0.817609		0.960038
GO:0030834	regulation of actin filament depolymerization	7	0	0	0	0	0	1.575	1.288	0.567	0.196	0.042	0	0	0	0	0	0.167654		0.241256		0.554817		0.817609		0.960038
GO:0006290	pyrimidine dimer repair	7	1	0	0	0	0	1.575	1.288	0.567	0.196	0.042	0.634921	0	0	0	0	0.341115		0.241256		0.554817		0.817609		0.960038
GO:0007021	tubulin folding	7	3	1	0	0	0	1.575	1.288	0.567	0.196	0.042	1.90476	0.776398	0	0	0	0.143999		0.380419		0.554817		0.817609		0.960038
GO:0009653	morphogenesis	7	1	0	0	0	0	1.575	1.288	0.567	0.196	0.042	0.634921	0	0	0	0	0.341115		0.241256		0.554817		0.817609		0.960038
GO:0009901	anther dehiscence	7	0	0	0	0	0	1.575	1.288	0.567	0.196	0.042	0	0	0	0	0	0.167654		0.241256		0.554817		0.817609		0.960038
GO:0009413	response to flooding	7	3	3	3	1	0	1.575	1.288	0.567	0.196	0.042	1.90476	2.32919	5.29101	5.10204	0	0.143999		0.0964434		0.0131289	*	0.167053		0.960038
GO:0016558	protein import into peroxisome matrix	7	2	2	0	0	0	1.575	1.288	0.567	0.196	0.042	1.26984	1.5528	0	0	0	0.297382		0.257015		0.554817		0.817609		0.960038
GO:0006388	tRNA splicing	7	1	1	1	0	0	1.575	1.288	0.567	0.196	0.042	0.634921	0.776398	1.76367	0	0	0.341115		0.380419		0.341043		0.817609		0.960038
GO:0009446	putrescine biosynthesis	7	4	3	2	1	1	1.575	1.288	0.567	0.196	0.042	2.53968	2.32919	3.52734	5.10204	23.8095	0.0418275	*	0.0964434		0.089798		0.167053		0.0392711	*
GO:0009772	photosynthetic electron transport in photosystem II	7	0	0	0	0	0	1.575	1.288	0.567	0.196	0.042	0	0	0	0	0	0.167654		0.241256		0.554817		0.817609		0.960038
GO:0006536	glutamate metabolism	7	0	0	0	0	0	1.575	1.288	0.567	0.196	0.042	0	0	0	0	0	0.167654		0.241256		0.554817		0.817609		0.960038
GO:0006000	fructose metabolism	7	1	1	0	0	0	1.575	1.288	0.567	0.196	0.042	0.634921	0.776398	0	0	0	0.341115		0.380419		0.554817		0.817609		0.960038
GO:0009094	L-phenylalanine biosynthesis	7	0	0	0	0	0	1.575	1.288	0.567	0.196	0.042	0	0	0	0	0	0.167654		0.241256		0.554817		0.817609		0.960038
GO:0006623	protein targeting to vacuole	7	3	3	2	1	0	1.575	1.288	0.567	0.196	0.042	1.90476	2.32919	3.52734	5.10204	0	0.143999		0.0964434		0.089798		0.167053		0.960038
GO:0031047	RNA-mediated gene silencing	7	2	1	1	0	0	1.575	1.288	0.567	0.196	0.042	1.26984	0.776398	1.76367	0	0	0.297382		0.380419		0.341043		0.817609		0.960038
GO:0019915	sequestering of lipid	7	0	0	0	0	0	1.575	1.288	0.567	0.196	0.042	0	0	0	0	0	0.167654		0.241256		0.554817		0.817609		0.960038
GO:0009704	de-etiolation	7	3	3	2	1	0	1.575	1.288	0.567	0.196	0.042	1.90476	2.32919	3.52734	5.10204	0	0.143999		0.0964434		0.089798		0.167053		0.960038
GO:0010157	response to chlorate	7	3	3	2	1	0	1.575	1.288	0.567	0.196	0.042	1.90476	2.32919	3.52734	5.10204	0	0.143999		0.0964434		0.089798		0.167053		0.960038
GO:0001789	G-protein signaling, coupled to S1P second messenger (sphingosine kinase activating)	7	0	0	0	0	0	1.575	1.288	0.567	0.196	0.042	0	0	0	0	0	0.167654		0.241256		0.554817		0.817609		0.960038
GO:0045995	regulation of embryonic development	7	0	0	0	0	0	1.575	1.288	0.567	0.196	0.042	0	0	0	0	0	0.167654		0.241256		0.554817		0.817609		0.960038
GO:0010100	negative regulation of photomorphogenesis	6	3	2	1	1	0	1.35	1.104	0.486	0.168	0.036	2.22222	1.81159	2.05761	5.95238	0	0.106187		0.224915		0.317979		0.147362		0.965649
GO:0043247	telomere maintenance in response to DNA damage	6	3	3	1	0	0	1.35	1.104	0.486	0.168	0.036	2.22222	2.71739	2.05761	0	0	0.106187		0.0675153		0.317979		0.841474		0.965649
GO:0046506	sulfolipid biosynthesis	6	0	0	0	0	0	1.35	1.104	0.486	0.168	0.036	0	0	0	0	0	0.216385		0.295602		0.603537		0.841474		0.965649
GO:0006376	mRNA splice site selection	6	3	3	2	1	0	1.35	1.104	0.486	0.168	0.036	2.22222	2.71739	4.11523	5.95238	0	0.106187		0.0675153		0.0697681		0.147362		0.965649
GO:0048024	regulation of nuclear mRNA splicing, via spliceosome	6	3	3	2	1	0	1.35	1.104	0.486	0.168	0.036	2.22222	2.71739	4.11523	5.95238	0	0.106187		0.0675153		0.0697681		0.147362		0.965649
GO:0017004	cytochrome complex assembly	6	0	0	0	0	0	1.35	1.104	0.486	0.168	0.036	0	0	0	0	0	0.216385		0.295602		0.603537		0.841474		0.965649
GO:0006083	acetate metabolism	6	3	3	1	1	1	1.35	1.104	0.486	0.168	0.036	2.22222	2.71739	2.05761	5.95238	27.7778	0.106187		0.0675153		0.317979		0.147362		0.0338564	*
GO:0006097	glyoxylate cycle	6	3	3	1	1	1	1.35	1.104	0.486	0.168	0.036	2.22222	2.71739	2.05761	5.95238	27.7778	0.106187		0.0675153		0.317979		0.147362		0.0338564	*
GO:0006624	vacuolar protein processing or maturation	6	1	1	1	0	0	1.35	1.104	0.486	0.168	0.036	0.740741	0.905797	2.05761	0	0	0.37735		0.399506		0.317979		0.841474		0.965649
GO:0010255	glucose mediated signaling	6	1	1	0	0	0	1.35	1.104	0.486	0.168	0.036	0.740741	0.905797	0	0	0	0.37735		0.399506		0.603537		0.841474		0.965649
GO:0051171	regulation of nitrogen metabolism	6	1	1	0	0	0	1.35	1.104	0.486	0.168	0.036	0.740741	0.905797	0	0	0	0.37735		0.399506		0.603537		0.841474		0.965649
GO:0009152	purine ribonucleotide biosynthesis	6	0	0	0	0	0	1.35	1.104	0.486	0.168	0.036	0	0	0	0	0	0.216385		0.295602		0.603537		0.841474		0.965649
GO:0045337	farnesyl diphosphate biosynthesis	6	1	1	0	0	0	1.35	1.104	0.486	0.168	0.036	0.740741	0.905797	0	0	0	0.37735		0.399506		0.603537		0.841474		0.965649
GO:0010116	positive regulation of abscisic acid biosynthesis	6	1	1	1	0	0	1.35	1.104	0.486	0.168	0.036	0.740741	0.905797	2.05761	0	0	0.37735		0.399506		0.317979		0.841474		0.965649
GO:0009902	chloroplast relocation	6	1	1	0	0	0	1.35	1.104	0.486	0.168	0.036	0.740741	0.905797	0	0	0	0.37735		0.399506		0.603537		0.841474		0.965649
GO:0006109	regulation of carbohydrate metabolism	6	1	1	0	0	0	1.35	1.104	0.486	0.168	0.036	0.740741	0.905797	0	0	0	0.37735		0.399506		0.603537		0.841474		0.965649
GO:0006431	methionyl-tRNA aminoacylation	6	0	0	0	0	0	1.35	1.104	0.486	0.168	0.036	0	0	0	0	0	0.216385		0.295602		0.603537		0.841474		0.965649
GO:0048314	embryo sac morphogenesis	6	0	0	0	0	0	1.35	1.104	0.486	0.168	0.036	0	0	0	0	0	0.216385		0.295602		0.603537		0.841474		0.965649
GO:0048446	petal morphogenesis	6	0	0	0	0	0	1.35	1.104	0.486	0.168	0.036	0	0	0	0	0	0.216385		0.295602		0.603537		0.841474		0.965649
GO:0048482	ovule morphogenesis	6	0	0	0	0	0	1.35	1.104	0.486	0.168	0.036	0	0	0	0	0	0.216385		0.295602		0.603537		0.841474		0.965649
GO:0006544	glycine metabolism	6	0	0	0	0	0	1.35	1.104	0.486	0.168	0.036	0	0	0	0	0	0.216385		0.295602		0.603537		0.841474		0.965649
GO:0006563	L-serine metabolism	6	0	0	0	0	0	1.35	1.104	0.486	0.168	0.036	0	0	0	0	0	0.216385		0.295602		0.603537		0.841474		0.965649
GO:0030833	regulation of actin filament polymerization	6	1	0	0	0	0	1.35	1.104	0.486	0.168	0.036	0.740741	0	0	0	0	0.37735		0.295602		0.603537		0.841474		0.965649
GO:0009868	jasmonic acid and ethylene-dependent systemic resistance, jasmonic acid mediated signaling pathway	6	4	2	2	0	0	1.35	1.104	0.486	0.168	0.036	2.96296	1.81159	4.11523	0	0	0.0231319	*	0.224915		0.0697681		0.841474		0.965649
GO:0042742	defense response to bacteria	6	3	2	2	1	1	1.35	1.104	0.486	0.168	0.036	2.22222	1.81159	4.11523	5.95238	27.7778	0.106187		0.224915		0.0697681		0.147362		0.0338564	*
GO:0046909	intermembrane transport	6	3	3	2	2	2	1.35	1.104	0.486	0.168	0.036	2.22222	2.71739	4.11523	11.9048	55.5556	0.106187		0.0675153		0.0697681		0.0107379	*	0.000491323	**
GO:0009102	biotin biosynthesis	6	2	2	1	0	0	1.35	1.104	0.486	0.168	0.036	1.48148	1.81159	2.05761	0	0	0.274129		0.224915		0.317979		0.841474		0.965649
GO:0042819	vitamin B6 biosynthesis	6	0	0	0	0	0	1.35	1.104	0.486	0.168	0.036	0	0	0	0	0	0.216385		0.295602		0.603537		0.841474		0.965649
GO:0009450	gamma-aminobutyric acid catabolism	6	3	3	1	1	0	1.35	1.104	0.486	0.168	0.036	2.22222	2.71739	2.05761	5.95238	0	0.106187		0.0675153		0.317979		0.147362		0.965649
GO:0046853	inositol and derivative phosphorylation	6	1	1	0	0	0	1.35	1.104	0.486	0.168	0.036	0.740741	0.905797	0	0	0	0.37735		0.399506		0.603537		0.841474		0.965649
GO:0006268	DNA unwinding during replication	6	1	1	0	0	0	1.35	1.104	0.486	0.168	0.036	0.740741	0.905797	0	0	0	0.37735		0.399506		0.603537		0.841474		0.965649
GO:0045793	positive regulation of cell size	6	0	0	0	0	0	1.35	1.104	0.486	0.168	0.036	0	0	0	0	0	0.216385		0.295602		0.603537		0.841474		0.965649
GO:0031062	positive regulation of histone methylation	6	3	3	0	0	0	1.35	1.104	0.486	0.168	0.036	2.22222	2.71739	0	0	0	0.106187		0.0675153		0.603537		0.841474		0.965649
GO:0007584	response to nutrient	6	1	1	0	0	0	1.35	1.104	0.486	0.168	0.036	0.740741	0.905797	0	0	0	0.37735		0.399506		0.603537		0.841474		0.965649
GO:0006694	steroid biosynthesis	6	2	2	0	0	0	1.35	1.104	0.486	0.168	0.036	1.48148	1.81159	0	0	0	0.274129		0.224915		0.603537		0.841474		0.965649
GO:0045022	early endosome to late endosome transport	6	2	2	1	0	0	1.35	1.104	0.486	0.168	0.036	1.48148	1.81159	2.05761	0	0	0.274129		0.224915		0.317979		0.841474		0.965649
GO:0006873	cell ion homeostasis	6	1	1	0	0	0	1.35	1.104	0.486	0.168	0.036	0.740741	0.905797	0	0	0	0.37735		0.399506		0.603537		0.841474		0.965649
GO:0010226	response to lithium ion	6	1	1	0	0	0	1.35	1.104	0.486	0.168	0.036	0.740741	0.905797	0	0	0	0.37735		0.399506		0.603537		0.841474		0.965649
GO:0009616	virus induced gene silencing	6	3	3	3	0	0	1.35	1.104	0.486	0.168	0.036	2.22222	2.71739	6.17284	0	0	0.106187		0.0675153		0.00816002	**	0.841474		0.965649
GO:0042550	photosystem I stabilization	6	3	3	2	0	0	1.35	1.104	0.486	0.168	0.036	2.22222	2.71739	4.11523	0	0	0.106187		0.0675153		0.0697681		0.841474		0.965649
GO:0008202	steroid metabolism	6	2	0	0	0	0	1.35	1.104	0.486	0.168	0.036	1.48148	0	0	0	0	0.274129		0.295602		0.603537		0.841474		0.965649
GO:0007582	physiological process	6	5	5	4	2	1	1.35	1.104	0.486	0.168	0.036	3.7037	4.52899	8.23045	11.9048	27.7778	0.00268694	**	0.00102584	**	0.000536566	**	0.0107379	*	0.0338564	*
GO:0019279	methionine biosynthesis from L-homoserine via cystathione	6	1	1	1	0	0	1.35	1.104	0.486	0.168	0.036	0.740741	0.905797	2.05761	0	0	0.37735		0.399506		0.317979		0.841474		0.965649
GO:0009648	photoperiodism	6	0	0	0	0	0	1.35	1.104	0.486	0.168	0.036	0	0	0	0	0	0.216385		0.295602		0.603537		0.841474		0.965649
GO:0009643	photosynthetic acclimation	6	2	1	0	0	0	1.35	1.104	0.486	0.168	0.036	1.48148	0.905797	0	0	0	0.274129		0.399506		0.603537		0.841474		0.965649
GO:0006446	regulation of translational initiation	6	3	2	1	1	0	1.35	1.104	0.486	0.168	0.036	2.22222	1.81159	2.05761	5.95238	0	0.106187		0.224915		0.317979		0.147362		0.965649
GO:0030835	negative regulation of actin filament depolymerization	6	0	0	0	0	0	1.35	1.104	0.486	0.168	0.036	0	0	0	0	0	0.216385		0.295602		0.603537		0.841474		0.965649
GO:0045604	regulation of epidermal cell differentiation	6	1	1	1	0	0	1.35	1.104	0.486	0.168	0.036	0.740741	0.905797	2.05761	0	0	0.37735		0.399506		0.317979		0.841474		0.965649
GO:0009775	photosynthetic electron transport in cytochrome b6/f	6	1	1	0	0	0	1.35	1.104	0.486	0.168	0.036	0.740741	0.905797	0	0	0	0.37735		0.399506		0.603537		0.841474		0.965649
GO:0042221	response to chemical stimulus	6	1	1	1	1	0	1.35	1.104	0.486	0.168	0.036	0.740741	0.905797	2.05761	5.95238	0	0.37735		0.399506		0.317979		0.147362		0.965649
GO:0019685	photosynthesis, dark reaction	6	0	0	0	0	0	1.35	1.104	0.486	0.168	0.036	0	0	0	0	0	0.216385		0.295602		0.603537		0.841474		0.965649
GO:0010022	meristem determinacy	5	1	1	1	0	0	1.125	0.92	0.405	0.14	0.03	0.888889	1.08696	2.46914	0	0	0.405835		0.407894		0.288238		0.866034		0.971291
GO:0009117	nucleotide metabolism	5	0	0	0	0	0	1.125	0.92	0.405	0.14	0.03	0	0	0	0	0	0.279277		0.362186		0.656534		0.866034		0.971291
GO:0007030	Golgi organization and biogenesis	5	2	2	0	0	0	1.125	0.92	0.405	0.14	0.03	1.77778	2.17391	0	0	0	0.235846		0.183701		0.656534		0.866034		0.971291
GO:0046654	tetrahydrofolate biosynthesis	5	3	2	0	0	0	1.125	0.92	0.405	0.14	0.03	2.66667	2.17391	0	0	0	0.0685146		0.183701		0.656534		0.866034		0.971291
GO:0006139	nucleobase, nucleoside, nucleotide and nucleic acid metabolism	5	0	0	0	0	0	1.125	0.92	0.405	0.14	0.03	0	0	0	0	0	0.279277		0.362186		0.656534		0.866034		0.971291
GO:0006471	protein amino acid ADP-ribosylation	5	0	0	0	0	0	1.125	0.92	0.405	0.14	0.03	0	0	0	0	0	0.279277		0.362186		0.656534		0.866034		0.971291
GO:0035281	pre-microRNA export from nucleus	5	0	0	0	0	0	1.125	0.92	0.405	0.14	0.03	0	0	0	0	0	0.279277		0.362186		0.656534		0.866034		0.971291
GO:0006421	asparaginyl-tRNA aminoacylation	5	0	0	0	0	0	1.125	0.92	0.405	0.14	0.03	0	0	0	0	0	0.279277		0.362186		0.656534		0.866034		0.971291
GO:0006793	phosphorus metabolism	5	1	0	0	0	0	1.125	0.92	0.405	0.14	0.03	0.888889	0	0	0	0	0.405835		0.362186		0.656534		0.866034		0.971291
GO:0051592	response to calcium ion	5	1	0	0	0	0	1.125	0.92	0.405	0.14	0.03	0.888889	0	0	0	0	0.405835		0.362186		0.656534		0.866034		0.971291
GO:0042539	hypotonic salinity response	5	2	1	1	0	0	1.125	0.92	0.405	0.14	0.03	1.77778	1.08696	2.46914	0	0	0.235846		0.407894		0.288238		0.866034		0.971291
GO:0042371	vitamin K biosynthesis	5	3	3	3	2	0	1.125	0.92	0.405	0.14	0.03	2.66667	3.26087	7.40741	14.2857	0	0.0685146		0.0413558	*	0.00443772	**	0.00736693	**	0.971291
GO:0000082	G1/S transition of mitotic cell cycle	5	1	1	1	0	0	1.125	0.92	0.405	0.14	0.03	0.888889	1.08696	2.46914	0	0	0.405835		0.407894		0.288238		0.866034		0.971291
GO:0009970	cellular response to sulfate starvation	5	1	1	1	1	0	1.125	0.92	0.405	0.14	0.03	0.888889	1.08696	2.46914	7.14286	0	0.405835		0.407894		0.288238		0.126381		0.971291
GO:0006546	glycine catabolism	5	1	1	0	0	0	1.125	0.92	0.405	0.14	0.03	0.888889	1.08696	0	0	0	0.405835		0.407894		0.656534		0.866034		0.971291
GO:0006072	glycerol-3-phosphate metabolism	5	3	3	1	0	0	1.125	0.92	0.405	0.14	0.03	2.66667	3.26087	2.46914	0	0	0.0685146		0.0413558	*	0.288238		0.866034		0.971291
GO:0009062	fatty acid catabolism	5	3	3	3	2	0	1.125	0.92	0.405	0.14	0.03	2.66667	3.26087	7.40741	14.2857	0	0.0685146		0.0413558	*	0.00443772	**	0.00736693	**	0.971291
GO:0010019	chloroplast-nucleus signaling pathway	5	0	0	0	0	0	1.125	0.92	0.405	0.14	0.03	0	0	0	0	0	0.279277		0.362186		0.656534		0.866034		0.971291
GO:0009865	pollen tube adhesion	5	2	2	1	0	0	1.125	0.92	0.405	0.14	0.03	1.77778	2.17391	2.46914	0	0	0.235846		0.183701		0.288238		0.866034		0.971291
GO:0006121	mitochondrial electron transport, succinate to ubiquinone	5	0	0	0	0	0	1.125	0.92	0.405	0.14	0.03	0	0	0	0	0	0.279277		0.362186		0.656534		0.866034		0.971291
GO:0006777	Mo-molybdopterin cofactor biosynthesis	5	3	3	1	0	0	1.125	0.92	0.405	0.14	0.03	2.66667	3.26087	2.46914	0	0	0.0685146		0.0413558	*	0.288238		0.866034		0.971291
GO:0010236	plastoquinone biosynthesis	5	1	1	1	0	0	1.125	0.92	0.405	0.14	0.03	0.888889	1.08696	2.46914	0	0	0.405835		0.407894		0.288238		0.866034		0.971291
GO:0043335	protein unfolding	5	3	2	0	0	0	1.125	0.92	0.405	0.14	0.03	2.66667	2.17391	0	0	0	0.0685146		0.183701		0.656534		0.866034		0.971291
GO:0015884	folic acid transport	5	3	2	1	1	0	1.125	0.92	0.405	0.14	0.03	2.66667	2.17391	2.46914	7.14286	0	0.0685146		0.183701		0.288238		0.126381		0.971291
GO:0008295	spermidine biosynthesis	5	1	0	0	0	0	1.125	0.92	0.405	0.14	0.03	0.888889	0	0	0	0	0.405835		0.362186		0.656534		0.866034		0.971291
GO:0006302	double-strand break repair	5	0	0	0	0	0	1.125	0.92	0.405	0.14	0.03	0	0	0	0	0	0.279277		0.362186		0.656534		0.866034		0.971291
GO:0009314	response to radiation	5	0	0	0	0	0	1.125	0.92	0.405	0.14	0.03	0	0	0	0	0	0.279277		0.362186		0.656534		0.866034		0.971291
GO:0042830	defense response to pathogenic bacteria	5	2	1	1	0	0	1.125	0.92	0.405	0.14	0.03	1.77778	1.08696	2.46914	0	0	0.235846		0.407894		0.288238		0.866034		0.971291
GO:0030308	negative regulation of cell growth	5	0	0	0	0	0	1.125	0.92	0.405	0.14	0.03	0	0	0	0	0	0.279277		0.362186		0.656534		0.866034		0.971291
GO:0015865	purine nucleotide transport	5	3	2	2	1	0	1.125	0.92	0.405	0.14	0.03	2.66667	2.17391	4.93827	7.14286	0	0.0685146		0.183701		0.0505921		0.126381		0.971291
GO:0007276	gametogenesis	5	0	0	0	0	0	1.125	0.92	0.405	0.14	0.03	0	0	0	0	0	0.279277		0.362186		0.656534		0.866034		0.971291
GO:0009968	negative regulation of signal transduction	5	0	0	0	0	0	1.125	0.92	0.405	0.14	0.03	0	0	0	0	0	0.279277		0.362186		0.656534		0.866034		0.971291
GO:0048015	phosphoinositide-mediated signaling	5	0	0	0	0	0	1.125	0.92	0.405	0.14	0.03	0	0	0	0	0	0.279277		0.362186		0.656534		0.866034		0.971291
GO:0045039	protein import into mitochondrial inner membrane	5	1	1	0	0	0	1.125	0.92	0.405	0.14	0.03	0.888889	1.08696	0	0	0	0.405835		0.407894		0.656534		0.866034		0.971291
GO:0006423	cysteinyl-tRNA aminoacylation	5	0	0	0	0	0	1.125	0.92	0.405	0.14	0.03	0	0	0	0	0	0.279277		0.362186		0.656534		0.866034		0.971291
GO:0006954	inflammatory response	5	0	0	0	0	0	1.125	0.92	0.405	0.14	0.03	0	0	0	0	0	0.279277		0.362186		0.656534		0.866034		0.971291
GO:0009904	chloroplast accumulation movement	5	2	2	0	0	0	1.125	0.92	0.405	0.14	0.03	1.77778	2.17391	0	0	0	0.235846		0.183701		0.656534		0.866034		0.971291
GO:0045814	negative regulation of gene expression, epigenetic	5	2	1	0	0	0	1.125	0.92	0.405	0.14	0.03	1.77778	1.08696	0	0	0	0.235846		0.407894		0.656534		0.866034		0.971291
GO:0030643	phosphate ion homeostasis	5	2	2	0	0	0	1.125	0.92	0.405	0.14	0.03	1.77778	2.17391	0	0	0	0.235846		0.183701		0.656534		0.866034		0.971291
GO:0042753	positive regulation of circadian rhythm	5	0	0	0	0	0	1.125	0.92	0.405	0.14	0.03	0	0	0	0	0	0.279277		0.362186		0.656534		0.866034		0.971291
GO:0016114	terpenoid biosynthesis	5	2	2	1	0	0	1.125	0.92	0.405	0.14	0.03	1.77778	2.17391	2.46914	0	0	0.235846		0.183701		0.288238		0.866034		0.971291
GO:0010207	photosystem II assembly	5	0	0	0	0	0	1.125	0.92	0.405	0.14	0.03	0	0	0	0	0	0.279277		0.362186		0.656534		0.866034		0.971291
GO:0042493	response to drug	5	1	1	1	1	0	1.125	0.92	0.405	0.14	0.03	0.888889	1.08696	2.46914	7.14286	0	0.405835		0.407894		0.288238		0.126381		0.971291
GO:0046369	galactose biosynthesis	5	2	2	0	0	0	1.125	0.92	0.405	0.14	0.03	1.77778	2.17391	0	0	0	0.235846		0.183701		0.656534		0.866034		0.971291
GO:0015743	malate transport	5	0	0	0	0	0	1.125	0.92	0.405	0.14	0.03	0	0	0	0	0	0.279277		0.362186		0.656534		0.866034		0.971291
GO:0006750	glutathione biosynthesis	5	1	1	0	0	0	1.125	0.92	0.405	0.14	0.03	0.888889	1.08696	0	0	0	0.405835		0.407894		0.656534		0.866034		0.971291
GO:0009961	response to 1-aminocyclopropane-1-carboxylic acid	5	4	3	3	0	0	1.125	0.92	0.405	0.14	0.03	3.55556	3.26087	7.40741	0	0	0.00994976	**	0.0413558	*	0.00443772	**	0.866034		0.971291
GO:0009781	photosynthetic water oxidation	5	0	0	0	0	0	1.125	0.92	0.405	0.14	0.03	0	0	0	0	0	0.279277		0.362186		0.656534		0.866034		0.971291
GO:0007112	male meiosis cytokinesis	4	0	0	0	0	0	0.9	0.736	0.324	0.112	0.024	0	0	0	0	0	0.360444		0.443765		0.714182		0.891311		0.976967
GO:0010245	radial microtubular system formation	4	0	0	0	0	0	0.9	0.736	0.324	0.112	0.024	0	0	0	0	0	0.360444		0.443765		0.714182		0.891311		0.976967
GO:0006169	adenosine salvage	4	0	0	0	0	0	0.9	0.736	0.324	0.112	0.024	0	0	0	0	0	0.360444		0.443765		0.714182		0.891311		0.976967
GO:0006890	retrograde vesicle-mediated transport, Golgi to ER	4	0	0	0	0	0	0.9	0.736	0.324	0.112	0.024	0	0	0	0	0	0.360444		0.443765		0.714182		0.891311		0.976967
GO:0006308	DNA catabolism	4	1	1	0	0	0	0.9	0.736	0.324	0.112	0.024	1.11111	1.3587	0	0	0	0.419006		0.399795		0.714182		0.891311		0.976967
GO:0010084	specification of organ axis polarity	4	1	1	1	1	0	0.9	0.736	0.324	0.112	0.024	1.11111	1.3587	3.08642	8.92857	0	0.419006		0.399795		0.250828		0.104052		0.976967
GO:0018344	protein geranylgeranylation	4	3	2	0	0	0	0.9	0.736	0.324	0.112	0.024	3.33333	2.71739	0	0	0	0.0353657	*	0.135034		0.714182		0.891311		0.976967
GO:0007130	synaptonemal complex formation	4	2	1	0	0	0	0.9	0.736	0.324	0.112	0.024	2.22222	1.3587	0	0	0	0.182617		0.399795		0.714182		0.891311		0.976967
GO:0016246	RNA interference	4	1	1	0	0	0	0.9	0.736	0.324	0.112	0.024	1.11111	1.3587	0	0	0	0.419006		0.399795		0.714182		0.891311		0.976967
GO:0051127	positive regulation of actin nucleation	4	1	1	0	0	0	0.9	0.736	0.324	0.112	0.024	1.11111	1.3587	0	0	0	0.419006		0.399795		0.714182		0.891311		0.976967
GO:0006555	methionine metabolism	4	3	2	2	0	0	0.9	0.736	0.324	0.112	0.024	3.33333	2.71739	6.17284	0	0	0.0353657	*	0.135034		0.0330179	*	0.891311		0.976967
GO:0019419	sulfate reduction	4	0	0	0	0	0	0.9	0.736	0.324	0.112	0.024	0	0	0	0	0	0.360444		0.443765		0.714182		0.891311		0.976967
GO:0009765	photosynthesis, light harvesting	4	0	0	0	0	0	0.9	0.736	0.324	0.112	0.024	0	0	0	0	0	0.360444		0.443765		0.714182		0.891311		0.976967
GO:0016120	carotene biosynthesis	4	0	0	0	0	0	0.9	0.736	0.324	0.112	0.024	0	0	0	0	0	0.360444		0.443765		0.714182		0.891311		0.976967
GO:0019243	methylglyoxal catabolism to D-lactate	4	1	1	1	0	0	0.9	0.736	0.324	0.112	0.024	1.11111	1.3587	3.08642	0	0	0.419006		0.399795		0.250828		0.891311		0.976967
GO:0048448	stamen morphogenesis	4	1	1	0	0	0	0.9	0.736	0.324	0.112	0.024	1.11111	1.3587	0	0	0	0.419006		0.399795		0.714182		0.891311		0.976967
GO:0048453	sepal formation	4	1	1	0	0	0	0.9	0.736	0.324	0.112	0.024	1.11111	1.3587	0	0	0	0.419006		0.399795		0.714182		0.891311		0.976967
GO:0048455	stamen formation	4	1	1	0	0	0	0.9	0.736	0.324	0.112	0.024	1.11111	1.3587	0	0	0	0.419006		0.399795		0.714182		0.891311		0.976967
GO:0006537	glutamate biosynthesis	4	1	1	1	0	0	0.9	0.736	0.324	0.112	0.024	1.11111	1.3587	3.08642	0	0	0.419006		0.399795		0.250828		0.891311		0.976967
GO:0009096	aromatic amino acid family biosynthesis, anthranilate pathway	4	0	0	0	0	0	0.9	0.736	0.324	0.112	0.024	0	0	0	0	0	0.360444		0.443765		0.714182		0.891311		0.976967
GO:0006487	protein amino acid N-linked glycosylation	4	2	2	1	0	0	0.9	0.736	0.324	0.112	0.024	2.22222	2.71739	3.08642	0	0	0.182617		0.135034		0.250828		0.891311		0.976967
GO:0019408	dolichol biosynthesis	4	0	0	0	0	0	0.9	0.736	0.324	0.112	0.024	0	0	0	0	0	0.360444		0.443765		0.714182		0.891311		0.976967
GO:0009432	SOS response	4	1	1	0	0	0	0.9	0.736	0.324	0.112	0.024	1.11111	1.3587	0	0	0	0.419006		0.399795		0.714182		0.891311		0.976967
GO:0015824	L-proline transport	4	0	0	0	0	0	0.9	0.736	0.324	0.112	0.024	0	0	0	0	0	0.360444		0.443765		0.714182		0.891311		0.976967
GO:0006493	protein amino acid O-linked glycosylation	4	1	1	0	0	0	0.9	0.736	0.324	0.112	0.024	1.11111	1.3587	0	0	0	0.419006		0.399795		0.714182		0.891311		0.976967
GO:0010216	maintenance of DNA methylation	4	0	0	0	0	0	0.9	0.736	0.324	0.112	0.024	0	0	0	0	0	0.360444		0.443765		0.714182		0.891311		0.976967
GO:0018022	peptidyl-lysine methylation	4	0	0	0	0	0	0.9	0.736	0.324	0.112	0.024	0	0	0	0	0	0.360444		0.443765		0.714182		0.891311		0.976967
GO:0010024	phytochromobilin biosynthesis	4	0	0	0	0	0	0.9	0.736	0.324	0.112	0.024	0	0	0	0	0	0.360444		0.443765		0.714182		0.891311		0.976967
GO:0019363	pyridine nucleotide biosynthesis	4	1	1	0	0	0	0.9	0.736	0.324	0.112	0.024	1.11111	1.3587	0	0	0	0.419006		0.399795		0.714182		0.891311		0.976967
GO:0006367	transcription initiation from RNA polymerase II promoter	4	2	0	0	0	0	0.9	0.736	0.324	0.112	0.024	2.22222	0	0	0	0	0.182617		0.443765		0.714182		0.891311		0.976967
GO:0051026	chiasma formation	4	2	2	1	1	0	0.9	0.736	0.324	0.112	0.024	2.22222	2.71739	3.08642	8.92857	0	0.182617		0.135034		0.250828		0.104052		0.976967
GO:0019373	epoxygenase P450 pathway	4	1	1	1	0	0	0.9	0.736	0.324	0.112	0.024	1.11111	1.3587	3.08642	0	0	0.419006		0.399795		0.250828		0.891311		0.976967
GO:0009396	folic acid and derivative biosynthesis	4	0	0	0	0	0	0.9	0.736	0.324	0.112	0.024	0	0	0	0	0	0.360444		0.443765		0.714182		0.891311		0.976967
GO:0009697	salicylic acid biosynthesis	4	0	0	0	0	0	0.9	0.736	0.324	0.112	0.024	0	0	0	0	0	0.360444		0.443765		0.714182		0.891311		0.976967
GO:0031122	cytoplasmic microtubule organization and biogenesis	4	0	0	0	0	0	0.9	0.736	0.324	0.112	0.024	0	0	0	0	0	0.360444		0.443765		0.714182		0.891311		0.976967
GO:0010088	phloem histogenesis	4	3	2	0	0	0	0.9	0.736	0.324	0.112	0.024	3.33333	2.71739	0	0	0	0.0353657	*	0.135034		0.714182		0.891311		0.976967
GO:0051302	regulation of cell division	4	1	0	0	0	0	0.9	0.736	0.324	0.112	0.024	1.11111	0	0	0	0	0.419006		0.443765		0.714182		0.891311		0.976967
GO:0010231	maintenance of dormancy	4	2	0	0	0	0	0.9	0.736	0.324	0.112	0.024	2.22222	0	0	0	0	0.182617		0.443765		0.714182		0.891311		0.976967
GO:0006122	mitochondrial electron transport, ubiquinol to cytochrome c	4	1	0	0	0	0	0.9	0.736	0.324	0.112	0.024	1.11111	0	0	0	0	0.419006		0.443765		0.714182		0.891311		0.976967
GO:0018315	molybdenum incorporation into molybdenum-molybdopterin complex	4	1	1	0	0	0	0.9	0.736	0.324	0.112	0.024	1.11111	1.3587	0	0	0	0.419006		0.399795		0.714182		0.891311		0.976967
GO:0009915	phloem loading	4	0	0	0	0	0	0.9	0.736	0.324	0.112	0.024	0	0	0	0	0	0.360444		0.443765		0.714182		0.891311		0.976967
GO:0006006	glucose metabolism	4	2	1	1	1	0	0.9	0.736	0.324	0.112	0.024	2.22222	1.3587	3.08642	8.92857	0	0.182617		0.399795		0.250828		0.104052		0.976967
GO:0019762	glucosinolate catabolism	4	0	0	0	0	0	0.9	0.736	0.324	0.112	0.024	0	0	0	0	0	0.360444		0.443765		0.714182		0.891311		0.976967
GO:0008643	carbohydrate transport	4	1	1	0	0	0	0.9	0.736	0.324	0.112	0.024	1.11111	1.3587	0	0	0	0.419006		0.399795		0.714182		0.891311		0.976967
GO:0015794	glycerol-3-phosphate transport	4	1	1	0	0	0	0.9	0.736	0.324	0.112	0.024	1.11111	1.3587	0	0	0	0.419006		0.399795		0.714182		0.891311		0.976967
GO:0006542	glutamine biosynthesis	4	1	1	0	0	0	0.9	0.736	0.324	0.112	0.024	1.11111	1.3587	0	0	0	0.419006		0.399795		0.714182		0.891311		0.976967
GO:0016559	peroxisome fission	4	1	1	0	0	0	0.9	0.736	0.324	0.112	0.024	1.11111	1.3587	0	0	0	0.419006		0.399795		0.714182		0.891311		0.976967
GO:0042546	cell wall biosynthesis	4	1	1	1	1	0	0.9	0.736	0.324	0.112	0.024	1.11111	1.3587	3.08642	8.92857	0	0.419006		0.399795		0.250828		0.104052		0.976967
GO:0016311	dephosphorylation	4	1	1	0	0	0	0.9	0.736	0.324	0.112	0.024	1.11111	1.3587	0	0	0	0.419006		0.399795		0.714182		0.891311		0.976967
GO:0048227	plasma membrane to endosome transport	4	2	0	0	0	0	0.9	0.736	0.324	0.112	0.024	2.22222	0	0	0	0	0.182617		0.443765		0.714182		0.891311		0.976967
GO:0000169	activation of MAPK activity during osmolarity sensing	4	2	1	1	0	0	0.9	0.736	0.324	0.112	0.024	2.22222	1.3587	3.08642	0	0	0.182617		0.399795		0.250828		0.891311		0.976967
GO:0009649	entrainment of circadian clock	4	3	3	0	0	0	0.9	0.736	0.324	0.112	0.024	3.33333	4.07609	0	0	0	0.0353657	*	0.0202655	*	0.714182		0.891311		0.976967
GO:0010201	response to high irradiance	4	3	3	0	0	0	0.9	0.736	0.324	0.112	0.024	3.33333	4.07609	0	0	0	0.0353657	*	0.0202655	*	0.714182		0.891311		0.976967
GO:0010202	response to low fluence red light	4	3	3	0	0	0	0.9	0.736	0.324	0.112	0.024	3.33333	4.07609	0	0	0	0.0353657	*	0.0202655	*	0.714182		0.891311		0.976967
GO:0010203	response to very low fluence red light	4	3	3	0	0	0	0.9	0.736	0.324	0.112	0.024	3.33333	4.07609	0	0	0	0.0353657	*	0.0202655	*	0.714182		0.891311		0.976967
GO:0042391	regulation of membrane potential	4	0	0	0	0	0	0.9	0.736	0.324	0.112	0.024	0	0	0	0	0	0.360444		0.443765		0.714182		0.891311		0.976967
GO:0000079	regulation of cyclin dependent protein kinase activity	4	2	2	1	1	1	0.9	0.736	0.324	0.112	0.024	2.22222	2.71739	3.08642	8.92857	41.6667	0.182617		0.135034		0.250828		0.104052		0.0228337	*
GO:0007065	male meiosis sister chromatid cohesion	4	0	0	0	0	0	0.9	0.736	0.324	0.112	0.024	0	0	0	0	0	0.360444		0.443765		0.714182		0.891311		0.976967
GO:0007066	female meiosis sister chromatid cohesion	4	0	0	0	0	0	0.9	0.736	0.324	0.112	0.024	0	0	0	0	0	0.360444		0.443765		0.714182		0.891311		0.976967
GO:0042147	retrograde transport, endosome to Golgi	4	2	2	2	0	0	0.9	0.736	0.324	0.112	0.024	2.22222	2.71739	6.17284	0	0	0.182617		0.135034		0.0330179	*	0.891311		0.976967
GO:0015693	magnesium ion transport	4	0	0	0	0	0	0.9	0.736	0.324	0.112	0.024	0	0	0	0	0	0.360444		0.443765		0.714182		0.891311		0.976967
GO:0009789	positive regulation of abscisic acid mediated signaling	4	2	2	0	0	0	0.9	0.736	0.324	0.112	0.024	2.22222	2.71739	0	0	0	0.182617		0.135034		0.714182		0.891311		0.976967
GO:0046489	phosphoinositide biosynthesis	4	2	1	0	0	0	0.9	0.736	0.324	0.112	0.024	2.22222	1.3587	0	0	0	0.182617		0.399795		0.714182		0.891311		0.976967
GO:0010044	response to aluminum ion	4	1	1	0	0	0	0.9	0.736	0.324	0.112	0.024	1.11111	1.3587	0	0	0	0.419006		0.399795		0.714182		0.891311		0.976967
GO:0009791	post-embryonic development	4	2	2	1	0	0	0.9	0.736	0.324	0.112	0.024	2.22222	2.71739	3.08642	0	0	0.182617		0.135034		0.250828		0.891311		0.976967
GO:0006900	vesicle budding	4	1	0	0	0	0	0.9	0.736	0.324	0.112	0.024	1.11111	0	0	0	0	0.419006		0.443765		0.714182		0.891311		0.976967
GO:0010244	response to low fluence blue light	4	0	0	0	0	0	0.9	0.736	0.324	0.112	0.024	0	0	0	0	0	0.360444		0.443765		0.714182		0.891311		0.976967
GO:0006378	mRNA polyadenylylation	4	2	0	0	0	0	0.9	0.736	0.324	0.112	0.024	2.22222	0	0	0	0	0.182617		0.443765		0.714182		0.891311		0.976967
GO:0006379	mRNA cleavage	4	2	0	0	0	0	0.9	0.736	0.324	0.112	0.024	2.22222	0	0	0	0	0.182617		0.443765		0.714182		0.891311		0.976967
GO:0000002	mitochondrial genome maintenance	4	0	0	0	0	0	0.9	0.736	0.324	0.112	0.024	0	0	0	0	0	0.360444		0.443765		0.714182		0.891311		0.976967
GO:0048467	gynoecium development	4	1	0	0	0	0	0.9	0.736	0.324	0.112	0.024	1.11111	0	0	0	0	0.419006		0.443765		0.714182		0.891311		0.976967
GO:0006381	mRNA editing	4	0	0	0	0	0	0.9	0.736	0.324	0.112	0.024	0	0	0	0	0	0.360444		0.443765		0.714182		0.891311		0.976967
GO:0009113	purine base biosynthesis	4	0	0	0	0	0	0.9	0.736	0.324	0.112	0.024	0	0	0	0	0	0.360444		0.443765		0.714182		0.891311		0.976967
GO:0016118	carotenoid catabolism	4	0	0	0	0	0	0.9	0.736	0.324	0.112	0.024	0	0	0	0	0	0.360444		0.443765		0.714182		0.891311		0.976967
GO:0001709	cell fate determination	4	1	1	1	0	0	0.9	0.736	0.324	0.112	0.024	1.11111	1.3587	3.08642	0	0	0.419006		0.399795		0.250828		0.891311		0.976967
GO:0006432	phenylalanyl-tRNA aminoacylation	4	0	0	0	0	0	0.9	0.736	0.324	0.112	0.024	0	0	0	0	0	0.360444		0.443765		0.714182		0.891311		0.976967
GO:0010030	positive regulation of seed germination	4	1	0	0	0	0	0.9	0.736	0.324	0.112	0.024	1.11111	0	0	0	0	0.419006		0.443765		0.714182		0.891311		0.976967
GO:0001676	long-chain fatty acid metabolism	4	2	2	2	0	0	0.9	0.736	0.324	0.112	0.024	2.22222	2.71739	6.17284	0	0	0.182617		0.135034		0.0330179	*	0.891311		0.976967
GO:0006168	adenine salvage	4	1	1	1	1	0	0.9	0.736	0.324	0.112	0.024	1.11111	1.3587	3.08642	8.92857	0	0.419006		0.399795		0.250828		0.104052		0.976967
GO:0009903	chloroplast avoidance movement	4	2	2	0	0	0	0.9	0.736	0.324	0.112	0.024	2.22222	2.71739	0	0	0	0.182617		0.135034		0.714182		0.891311		0.976967
GO:0006659	phosphatidylserine biosynthesis	3	1	0	0	0	0	0.675	0.552	0.243	0.084	0.018	1.48148	0	0	0	0	0.405563		0.543714		0.776888		0.917324		0.982675
GO:0046713	boron transport	3	0	0	0	0	0	0.675	0.552	0.243	0.084	0.018	0	0	0	0	0	0.465195		0.543714		0.776888		0.917324		0.982675
GO:0006424	glutamyl-tRNA aminoacylation	3	0	0	0	0	0	0.675	0.552	0.243	0.084	0.018	0	0	0	0	0	0.465195		0.543714		0.776888		0.917324		0.982675
GO:0018117	protein amino acid adenylylation	3	1	0	0	0	0	0.675	0.552	0.243	0.084	0.018	1.48148	0	0	0	0	0.405563		0.543714		0.776888		0.917324		0.982675
GO:0015940	pantothenate biosynthesis	3	1	1	0	0	0	0.675	0.552	0.243	0.084	0.018	1.48148	1.81159	0	0	0	0.405563		0.367364		0.776888		0.917324		0.982675
GO:0048221	rough ER to cis-Golgi vesicle-mediated transport	3	1	1	1	1	0	0.675	0.552	0.243	0.084	0.018	1.48148	1.81159	4.11523	11.9048	0	0.405563		0.367364		0.20463		0.0803132		0.982675
GO:0000903	cellular morphogenesis during vegetative growth	3	2	2	0	0	0	0.675	0.552	0.243	0.084	0.018	2.96296	3.62319	0	0	0	0.117833		0.0827162		0.776888		0.917324		0.982675
GO:0005985	sucrose metabolism	3	1	1	0	0	0	0.675	0.552	0.243	0.084	0.018	1.48148	1.81159	0	0	0	0.405563		0.367364		0.776888		0.917324		0.982675
GO:0006551	leucine metabolism	3	1	1	1	1	0	0.675	0.552	0.243	0.084	0.018	1.48148	1.81159	4.11523	11.9048	0	0.405563		0.367364		0.20463		0.0803132		0.982675
GO:0030029	actin filament-based process	3	1	1	1	0	0	0.675	0.552	0.243	0.084	0.018	1.48148	1.81159	4.11523	0	0	0.405563		0.367364		0.20463		0.917324		0.982675
GO:0006556	S-adenosylmethionine biosynthesis	3	3	2	2	0	0	0.675	0.552	0.243	0.084	0.018	4.44444	3.62319	8.23045	0	0	0.0114092	*	0.0827162		0.017957	*	0.917324		0.982675
GO:0006422	aspartyl-tRNA aminoacylation	3	0	0	0	0	0	0.675	0.552	0.243	0.084	0.018	0	0	0	0	0	0.465195		0.543714		0.776888		0.917324		0.982675
GO:0043269	regulation of ion transport	3	2	1	0	0	0	0.675	0.552	0.243	0.084	0.018	2.96296	1.81159	0	0	0	0.117833		0.367364		0.776888		0.917324		0.982675
GO:0016458	gene silencing	3	1	1	0	0	0	0.675	0.552	0.243	0.084	0.018	1.48148	1.81159	0	0	0	0.405563		0.367364		0.776888		0.917324		0.982675
GO:0000719	photoreactive repair	3	1	1	0	0	0	0.675	0.552	0.243	0.084	0.018	1.48148	1.81159	0	0	0	0.405563		0.367364		0.776888		0.917324		0.982675
GO:0010235	guard mother cell cytokinesis	3	3	3	1	1	0	0.675	0.552	0.243	0.084	0.018	4.44444	5.43478	4.11523	11.9048	0	0.0114092	*	0.00620659	**	0.20463		0.0803132		0.982675
GO:0010063	positive regulation of trichoblast fate	3	0	0	0	0	0	0.675	0.552	0.243	0.084	0.018	0	0	0	0	0	0.465195		0.543714		0.776888		0.917324		0.982675
GO:0009088	threonine biosynthesis	3	2	2	0	0	0	0.675	0.552	0.243	0.084	0.018	2.96296	3.62319	0	0	0	0.117833		0.0827162		0.776888		0.917324		0.982675
GO:0010028	xanthophyll cycle	3	0	0	0	0	0	0.675	0.552	0.243	0.084	0.018	0	0	0	0	0	0.465195		0.543714		0.776888		0.917324		0.982675
GO:0016122	xanthophyll metabolism	3	0	0	0	0	0	0.675	0.552	0.243	0.084	0.018	0	0	0	0	0	0.465195		0.543714		0.776888		0.917324		0.982675
GO:0015678	high affinity copper ion transport	3	0	0	0	0	0	0.675	0.552	0.243	0.084	0.018	0	0	0	0	0	0.465195		0.543714		0.776888		0.917324		0.982675
GO:0006617	SRP-dependent cotranslational protein targeting to membrane, signal sequence recognition	3	2	2	0	0	0	0.675	0.552	0.243	0.084	0.018	2.96296	3.62319	0	0	0	0.117833		0.0827162		0.776888		0.917324		0.982675
GO:0006661	phosphatidylinositol biosynthesis	3	1	1	0	0	0	0.675	0.552	0.243	0.084	0.018	1.48148	1.81159	0	0	0	0.405563		0.367364		0.776888		0.917324		0.982675
GO:0010136	ureide catabolism	3	1	1	0	0	0	0.675	0.552	0.243	0.084	0.018	1.48148	1.81159	0	0	0	0.405563		0.367364		0.776888		0.917324		0.982675
GO:0010196	nonphotochemical quenching	3	0	0	0	0	0	0.675	0.552	0.243	0.084	0.018	0	0	0	0	0	0.465195		0.543714		0.776888		0.917324		0.982675
GO:0045860	positive regulation of protein kinase activity	3	2	2	1	0	0	0.675	0.552	0.243	0.084	0.018	2.96296	3.62319	4.11523	0	0	0.117833		0.0827162		0.20463		0.917324		0.982675
GO:0007062	sister chromatid cohesion	3	1	1	1	0	0	0.675	0.552	0.243	0.084	0.018	1.48148	1.81159	4.11523	0	0	0.405563		0.367364		0.20463		0.917324		0.982675
GO:0010032	meiotic chromosome condensation	3	1	1	1	0	0	0.675	0.552	0.243	0.084	0.018	1.48148	1.81159	4.11523	0	0	0.405563		0.367364		0.20463		0.917324		0.982675
GO:0045836	positive regulation of meiosis	3	1	1	0	0	0	0.675	0.552	0.243	0.084	0.018	1.48148	1.81159	0	0	0	0.405563		0.367364		0.776888		0.917324		0.982675
GO:0006366	transcription from RNA polymerase II promoter	3	1	1	0	0	0	0.675	0.552	0.243	0.084	0.018	1.48148	1.81159	0	0	0	0.405563		0.367364		0.776888		0.917324		0.982675
GO:0006883	sodium ion homeostasis	3	0	0	0	0	0	0.675	0.552	0.243	0.084	0.018	0	0	0	0	0	0.465195		0.543714		0.776888		0.917324		0.982675
GO:0043039	tRNA aminoacylation	3	0	0	0	0	0	0.675	0.552	0.243	0.084	0.018	0	0	0	0	0	0.465195		0.543714		0.776888		0.917324		0.982675
GO:0006916	anti-apoptosis	3	1	1	1	0	0	0.675	0.552	0.243	0.084	0.018	1.48148	1.81159	4.11523	0	0	0.405563		0.367364		0.20463		0.917324		0.982675
GO:0009435	NAD biosynthesis	3	0	0	0	0	0	0.675	0.552	0.243	0.084	0.018	0	0	0	0	0	0.465195		0.543714		0.776888		0.917324		0.982675
GO:0006358	regulation of global transcription from RNA polymerase II promoter	3	2	2	0	0	0	0.675	0.552	0.243	0.084	0.018	2.96296	3.62319	0	0	0	0.117833		0.0827162		0.776888		0.917324		0.982675
GO:0043153	entrainment of circadian clock by photoperiod	3	0	0	0	0	0	0.675	0.552	0.243	0.084	0.018	0	0	0	0	0	0.465195		0.543714		0.776888		0.917324		0.982675
GO:0007204	elevation of cytosolic calcium ion concentration	3	0	0	0	0	0	0.675	0.552	0.243	0.084	0.018	0	0	0	0	0	0.465195		0.543714		0.776888		0.917324		0.982675
GO:0050848	regulation of calcium-mediated signaling	3	0	0	0	0	0	0.675	0.552	0.243	0.084	0.018	0	0	0	0	0	0.465195		0.543714		0.776888		0.917324		0.982675
GO:0050850	positive regulation of calcium-mediated signaling	3	0	0	0	0	0	0.675	0.552	0.243	0.084	0.018	0	0	0	0	0	0.465195		0.543714		0.776888		0.917324		0.982675
GO:0009554	megasporogenesis	3	0	0	0	0	0	0.675	0.552	0.243	0.084	0.018	0	0	0	0	0	0.465195		0.543714		0.776888		0.917324		0.982675
GO:0007047	cell wall organization and biogenesis	3	2	2	1	0	0	0.675	0.552	0.243	0.084	0.018	2.96296	3.62319	4.11523	0	0	0.117833		0.0827162		0.20463		0.917324		0.982675
[truncated: 227 more rows]

## Sheet: molecular function_light
GO name indicate the name of GO term.
[truncated: 1,151 more rows]

## Sheet: molecular function_dark
GO name indicate the name of GO term.
[truncated: 1,151 more rows]
