# Supplementary material for: Refinement of Light-Responsive Transcript Lists Using Rice Oligonucleotide Arrays: Evaluation of Gene-Redundancy
Source: PLoS One. 2008 Oct 6;3(10):e3337. doi: 10.1371/journal.pone.0003337 (PMC2556097; doi:10.1371/journal.pone.0003337)
Supplement: Table S8 — Information on the libraries used in Oligo and EST Anatomy Viewer. The Oligo and EST Anatomy Viewer tool (http://www.ricearray.org/rice_digital_northern_search.shtml) is based on EST frequency in nineteen tissues. The library identifiers (id) used for this tool are summarized in this table. (0.12 MB XLS) [file pone.0003337.s008.xls]

## Sheet: Information about used tissues
Tissue information was collected from the Genbank entry for the libraries listed.
Total EST from tissue indicates total number of ESTs in all libraries.
Plant ontology ID indicated the ontology ID that corresponds to the tissue used to clasify the EST source. More information is available at http://www.plantontology.org/
Tissue	Plant Ontology ID	Total EST
		from Tissue	library_ids
Anther	PO:0006442	14156	1578	5384	7231	17451	19097	19098	19104	19267
Callus	PO:0000009	184189	75	961	1275	1742	1743	1744	5127	5128	8844	12205	14098	14237	14239	14240	14242	14244	19037	19039	19040	19042	19043	19044	19058	19059	19061	19066	19067	19068	19069	19070	19071	19072	19073	19074	19075	19076	19077	19078	19079	19080	19081
Endosperm	PO:0009089	9977	9822	12699
Flower	PO:0009046	51582	1395	1404	16654	19057	19629
Immature seed	NA	6139	1073	10457
Leaf	PO:0009025	204353	621	969	1010	1739	1746	1831	1924	2328	2331	6823	7214	8573	8574	8764	8846	9584	9652	9824	11067	11068	11069	11070	12068	12069	12070	12071	12207	12210	12213	12925	12926	12927	12928	12929	12930	12931	12932	13709	13874	14159	14160	14161	14162	14231	14233	14234	14235
Mixed	NA	99921	6983	13899	16649	19047	19051	19054	19056	19092	19093	19094
Panicle	PO:0009049	150845	499	535	966	967	1009	3732	9840	12215	12423	14096	14097	14618	14620	14641	19045	19046	19048	19049	19050	19055	19119	19120	19124	19127	19131	19133	19156	19225
Phloem	PO:0005417	8	12658
Pistil	PO:0009062	77110	11993	17452	19095	19100	19101	19102	19103	19121	19122	19123	19126	19128	19132	19134
Root	PO:0009005	79340	101	466	1839	3790	3791	4920	4928	4934	4938	6765	9651	10071	10369	10938	12214	12783	14232	15619	16648	19053	19090	19105	19106	19107	19108	19109	19110	19111	19112	19113	19114	19115	19116	19117	19118
Root tip	PO:0000025	105	12657
Seed	PO:0009010	26407	1137	1321	2323	6525	8763	10517	19063	19082	19099
Seedling	GRO:0007047	4396	5397	9694	10078	10899	11046	11160	12765	14157	14599	17021	18857
Sheath	PO:0020104	275	1396
Shoot	NA	139157	193	307	968	1266	16310	19035	19036	19038	19041	19091
Stem	NA	2822	9674	9823	10221
Suspension cells	PO:0000004	50	1281	15417	15982
Unknown	NA	53978	322	1243	2848	3750	4122	8715	10105	10117	10118	10846	10945	12340	12690	13012	14208	15105	15117	17172	17186	17567	17721	17893	18158	19062
Whole plant	PO:0000003	64601	1176	4923	10901	14616	14617	14619	14621	16785	19129	19130
[truncated: 29 more columns]

## Sheet: information about library_id
library_id	taxon_id	name	organism	strain	cultivar	sex	organ	tissue_type	cell_type	cell_line	dev_stage	lab_host	vector	v_type	re_1	re_2	Description
75	4530	Rice callus	Oryza sativa (japonica cultivar-group)		Nipponbare								pBluescript II SK+		SalI	NotI	cDNA prepared from rice callus mRNAs by using oligo(dT) as a primer and ligating to the SalI-NotI site of pBluescript II SK+ phagemid.
101	4530	Rice root	Oryza sativa (japonica cultivar-group)		Nipponbare						seedling						Prepared from seedling root.
193	4530	Rice shoot	Oryza sativa (japonica cultivar-group)		Nipponbare						Etiolated shoot (8 days old)						Etiolated shoot (8 days old)
307	4530	Rice green shoot	Oryza sativa (japonica cultivar-group)		Nipponbare												Green shoot (8 days old)
322	4530	FDRSC	Oryza sativa (indica cultivar-group)		Guang Lu Ai 4
466	4530	FDRRC	Oryza sativa (indica cultivar-group)		Guang Lu Ai 4			root
499	4530	Rice panicle at flowering stage	Oryza sativa (japonica cultivar-group)		Nipponbare		panicle				flowering stage						Rice cDNA from panicle at flowering stage
535	4530	Rice panicle at ripening stage	Oryza sativa (japonica cultivar-group)		Nipponbare		panicle				ripening stage						Rice cDNA from panicle at ripening stage
621	4530	cDNA from rice	Oryza sativa (indica cultivar-group)		IR36								Lambda ZAP II/pBluescript		EcoRI		A Lambda ZAP II cDNA library was constructed from mRNA extracted from etiolated leaf tissue of the rice cultivar 'IR36' and converted to pBluescript (amp resistant) as described in Causse et al. (1994) Genetics 138:1251-1274. For insert amplification, Use M13 forward and reverse primers. Clones from this library are designated with the prefix 'RZ'.
961	4530	Rice callus cDNA	Oryza sativa (japonica cultivar-group)		Nipponbare			callus			callus
966	4530	Rice panicle (between 3cm to 10cm)	Oryza sativa (japonica cultivar-group)		Nipponbare			panicle			panicle (between 3cm to 10cm)
967	4530	Rice panicle (longer than 10cm)	Oryza sativa (japonica cultivar-group)		Nipponbare			panicle			panicle (longer than 10cm)
968	4530	Rice etiolated shoot	Oryza sativa (japonica cultivar-group)		Nipponbare			shoot			etiolated shoot
969	4530	Rice from leaf (photoperiod insensitive)	Oryza sativa (japonica cultivar-group)		Fujisaka5 (Se-1e, Pi-zt)			leaf
1009	4530	Rice panicle shorter than 3cm	Oryza sativa (japonica cultivar-group)		Nipponbare		panicle				shorter than 3cm
1010	4530	Rice cDNA from immature leaf including apical meristem	Oryza sativa (japonica cultivar-group)		Nipponbare		leaf				immature						immature leaf including apical meristem (under long day condition)
1073	4530	Rice Immature Seed Lambda ZAPII cDNA Library	Oryza sativa (indica cultivar-group)		Milyang 23			Immature Seed			5 days after pollination	E. coli SOLR	pBluescript SK(+)		EcoRI	XhoI	Directional cDNA library inserted into lambda ZAPII vector at 5'end with EcoRI and 3' end with Xho I site.
1137	4530	Rice seed mRNA (A.Suzuki)	Oryza sativa					seed
1176	4530	Pokkali Rice salt stressed cDNA library	Oryza sativa		Pokkali; Vytilla 1			Whole plant			17 day old plants	Escherichia coli DH5?	pSPORT1 (GIBCO-BRL)		NotI	SalI	15 day old hydroponically grown rice seedlings were stressed by the addition of NaCl to 1% for 2 days. Total RNA was extracted from the plant tissues, polyA RNA was purified and the cDNA library constructed following the instructor's manual in the Superscript reverse transcriptase system for cDNA synthesis (GIBCO-BRL)
1243	4530	Rice mRNA (Li,Debao)	Oryza sativa
1266	4530	Rice etiolated shoot cDNA (Y.Jiang)	Oryza sativa (indica cultivar-group)		Guang Lu Ai 4			etiolated shoot
1275	4530	Rice callus cDNA (H.Uchimiya)	Oryza sativa					callus
1281	4530	Rice Millyang 117 suspension culture mRNA	Oryza sativa (indica cultivar-group)		Milyang 117												suspension culture
1321	4530	Rice strain Kamenoo early embryogenesis	Oryza sativa (japonica cultivar-group)		Kamenoo			embryo			early embryogenesis
1395	4530	UVR lab, Indian Institute of Science; catalog number IR64/early/10-95/kk; ERD series	Oryza sativa (indica cultivar-group)		IR 64						early flower, panicle size less than 1 cm
1396	4530	EcoRI Rice Etiolated Leaf cDNA Library	Oryza sativa (indica cultivar-group)		IR36								pBLUESCRIPT				Derived from mRNA extracted from etiolated leaf sheath from the cultivar IR36 (O.sativa).
1404	4530	UVR lab, Indian Institute of Science; catalog number IR64/late/9-95/UVR; LRD series	Oryza sativa (indica cultivar-group)		IR 64						late flower, panicle size 1-2 cm
1578	4530	Oryza sativa ms-bo-Taichung 65 immature anther	Oryza sativa (japonica cultivar-group)	ms-bo-Taichung 65				anther			immature anther
1739	4530	Oryza sativa Nipponbare immature leaf including apical meristem (under long day condition)	Oryza sativa (japonica cultivar-group)		Nipponbare						immature leaf including apical meristem (under long day condition)
1742	4530	benzyladenine treated callus cDNA	Oryza sativa (japonica cultivar-group)		Nipponbare			callus
1743	4530	gibberellin treated callus cDNA	Oryza sativa (japonica cultivar-group)		Nipponbare			callus
1744	4530	heat shock callus cDNA	Oryza sativa (japonica cultivar-group)		Nipponbare			callus
1746	4530	Oryza sativa mature leaf Nipponbare	Oryza sativa (japonica cultivar-group)		Nipponbare			mature leaf
1831	4530	Rice mature leaf	Oryza sativa (japonica cultivar-group)		Nipponbare			mature leaf
1839	4530	Rice cDNA from young root	Oryza sativa (japonica cultivar-group)		Nipponbare			young root
1924	4530	Rice cDNA from immature leaf including apical meristem (under short day condition)	Oryza sativa (japonica cultivar-group)		Nipponbare						immature leaf including apical meristem (under short day condition)
2323	4530	Oryza sativa Ariete seed	Oryza sativa (japonica cultivar-group)		Ariete						seed
2328	4530	Rice leaf express library	Oryza sativa		Shenxianggeng No.4 sub-species Japonica			Leaf			3 week old seedling		pGEM-T				Prepared from leaf mRNA of rice seedlings infected with blast fungus by using the 3' one base-anchored poly-dT primers provided in differential display kit. The cDNAs of interest were identified and cloned into pGEM-T vector before they were sequenced.
2331	4530	Rice immature leaf including apical meristem (under long day condition)	Oryza sativa (japonica cultivar-group)		Nipponbare						immature leaf including apical meristem (under long day condition)
2848	4530	Oryza sativa cpslo17	Oryza sativa (indica cultivar-group)		Cpslo17								pUC18		EcoRI	EcoRI
3732	4530	Oryza sativa induced by drought	Oryza sativa					panicle									induced by drought
3750	4530	Oryza sativa library (Watanabe T)	Oryza sativa
3790	4530	Oryza sativa subsp. indica root seedling	Oryza sativa (indica cultivar-group)		Taichung Native 1			root			seedling		pGEM-T Easy
3791	4530	Oryza sativa subsp. japonica root seedling	Oryza sativa (japonica cultivar-group)		Tainung 67			root			seedling		pGEM-T Easy
4122	4530	Oryza sativa genes induced by Xanthomonas oryzae pv. oryzae	Oryza sativa
4920	4530	OD	Oryza sativa (indica cultivar-group)	Pokkali				roots			1 week						1 d 150mM NaCl
4923	4530	OF	Oryza sativa (indica cultivar-group)	Pokkali				entire plant			2 weeks						1 week 150mM NaCl
4928	4530	OE	Oryza sativa (indica cultivar-group)	Pokkali				roots			1 week						2-3 d 150mM NaCl
4934	4530	OC	Oryza sativa (indica cultivar-group)	Pokkali				roots			1 week						no stress
4938	4530	OA	Oryza sativa (japonica cultivar-group)		Nipponbare			roots			3-4 weeks						19 h 200mM NaCl
5127	4530	rice haploid callus	Oryza sativa (japonica cultivar-group)		Nipponbare				callus
5128	4530	rice diploid callus	Oryza sativa (japonica cultivar-group)		Nipponbare				callus
5384	4530	Rice sperm cells lambda TriplEx2 cDNA library	Oryza sativa (indica cultivar-group)		Guichao2				sperm cell		isolated from mature pollen of rice	E.coli XL1-Blue	lambda TriplEx2		SfiI A	SfiI B	cDNA was prepared from isolated rice sperm cells and amplified by PCR with the help of SMART cDNA Library Construction Kit(Clontech). Directional cDNAs were inserted into lambda TriplEx2 vector at 5'end with SfiIA and 3' end with SfiIB site.
5397	4530	Rice Seedling Lambda ZAPII cDNA Library	Oryza sativa (indica cultivar-group)		Milyang 23						5 days after pollination	E. coli SOLR	pBluescript SK(+)		EcoRI	XhoI	Directional cDNA library inserted into lambda ZAPII vector at 5'end with EcoRI and 3' end with Xho I site
6525	4530	Oryza sativa Ariete Seed	Oryza sativa (japonica cultivar-group)		Ariete						Seed
6765	4530	Oryza sativa root (Yu_Futong)	Oryza sativa					root
6823	4530	Magnaporthe grisea infected rice cDNA library	Oryza sativa					leaves			80 h after inoculated with Magnaporthe grisea strain 70-15		lambda ZAP XAR		EcoRI	XhoI	The cDNA library was constructed from rice leaves heavily infected by M. grisea. About 10% of cDNA clones in the library was fungal origin (M. grisea) and the 90% came from rice; The library was constructed from leaves 80 h after inoculated with Magnaporthe grisea strain 70-15
6983	4530	Normalized rice cDNA library	Oryza sativa (indica cultivar-group)		Minghui 63			14 different tissues				DH10B	pSPORT 1		Not I	Sal I	14 different tissues including callus, seedlings (etiolated, three-leaf stage, and five-leaf stage), culms (tillering stage and flowering stage), roots, flag leaves, panicles (flowering stage and two different stages of grain-filling), flowers, leaves after Xanthomonas oryzae pv oryzae (strain PXO61) inoculation, and leaves after Pyricularia grisea (isolate 1814) inoculation
7214	4530	OG	Oryza sativa (indica cultivar-group)		Pokkali			leaf			7 day-old (treated with 150 mM NaCl for 1, 2 and 7 days).	Escherichia coli	UNI-ZAP XR, pBluescriptSK- (Stratagene)		EcoRI	XhoI
7231	4530	Subtracted rice sperm cells cDNA Library	Oryza sativa (indica cultivar-group)		Guichao2				Sperm cell		Isolated from mature pollen of rice	E.coli JM109	pUCm-T				Tester cDNA was prepared from isolated rice sperm cells by PCR with the help of SMART PCR cDNA Synthesis Kit(Clontech) and driver cDNA was prepared from two-cell stage pollen of rice. Subtraction was carried out with the help of CLONTECH PCR-Select cDNA Subtraction kit. Subtracted cDNAs were inserted into pUCm-T plasmid.
8573	4530	Subtracted cDNA library of JA/BTH-treated rice leaf	Oryza sativa (japonica cultivar-group)		Drew (a major cultivated variety in Arkansas)			Seedling leaves			16-day-old rice seedling treated by JA/BTH		pGEM-T easy				Rice seedling leaves were pretreated with 0.3 mM cyclohexmide (CHX) half an hour before treatment of 0.2 mM jasmonic acid (JA) or 0.4 mM benzothiadiazole (BTH). Both JA- and BTH-induced mRNAs were equally pooled for subtracted cDNA library construction
8574	4530	Magnaporthe grisea infected 16-day-old rice seedling cDNA library	Oryza sativa (japonica cultivar-group)		Drew (a major cultivated variety in Arkansas)			Seedling leaves			16-day-old rice seedling infected by Magnaporthe grisea		lambda ZAP Express				Rice seedling leaves were infected with blast fungus (Magnaporthe grisea, 750,000 spores /ml). Leaves from 1 to 4 days after infection were collected for cDNA library construction
8715	4530	Oryza sativa agrochemical-induced transcript	Oryza sativa
8763	4530	Rice cDNA from seed	Oryza sativa (japonica cultivar-group)		Mangetumochi			seed
8764	4530	Rice cDNA from leaf	Oryza sativa (japonica cultivar-group)		Fujisaka5(Se-1e,Pi-zt)			leaf
8844	4530	Rice callus (2001)	Oryza sativa (japonica cultivar-group)		Nipponbare			callus
8846	4530	Oryza sativa cv. Akitakomachi leaf	Oryza sativa (japonica cultivar-group)		Akitakomachi			leaf									country=Japan
9584	4530	Differentially expressed cDNA libraries of BTH-treated/blast fungus-infected rice leaf tissues	Oryza sativa (indica cultivar-group)		Yuanfengzao (a susceptible variety to rice blast disease)			Seedling leaves			Three-week-old rice seedlings pretreated with BTH and/or inoculated with Magnaporthe grisea		pGEM-T Easy				Rice seedlings were pretreated by foliar spraying with 0.3 mM benzothiadiazole (BTH) and then inoculated with Magnaporthe grisea three days after BTH treatment. Leaf samples were collected twenty-four hour after inoculation and mRNAs were used for construction of the differentially expressed cDNA libraires by suppression subtractive hybridization.
9651	4530	Drought stress (root)	Oryza sativa (indica cultivar-group)		Nagina 22		Leaf	Entire root tissue			35 day-old seedlings		T7T3Pac				ESTs from normalized root cDNA Library from drought stressed seedlings
9652	4530	Drought stress (leaf)	Oryza sativa (indica cultivar-group)		Nagina 22		Leaf	Entire leaf tissue			35 day-old seedlings		T7T3Pac				ESTs from normalized leaf cDNA Library from drought stressed seedlings
9674	4530	Oryza sativa stem	Oryza sativa					stem
9694	4530	Oryza sativa meristem of shoot which grown with six leaves	Oryza sativa					meristem of shoot which grown with six leaves
9822	4530	Endosperm library from Oryza sativa (10 days after anthesis)	Oryza sativa					Endosperm			10 days after anthesis		pSport2
9823	4530	Stem library from Oryza sativa (3-5 leaf stage)	Oryza sativa					Stem			3-5 leaf stage		pSport2
9824	4530	Oryza sativa mature leaf library induced by M.grisea	Oryza sativa					leaf			Mature stage		pSport2
9840	4530	Rice young panicles	Oryza sativa (japonica cultivar-group)		Tainoung 67			panicle			5mm long panicle		pTripleEx2				cDNA prepared from rice young panicle mRNA by using oligo(dT) as the primer for ligation into the SfiIA-SfiIB sites of phagemid pTripleEx2.
10071	4530	Oryza sativa Nootripathu Differential Display	Oryza sativa		Nootripathu			Root tissue			Vegetative						Differentially expressing mRNAs were identified by differential display of total RNA isolated from the roots of normal and water stressed (70% leaf relative water content) plants. The upregulation of the ESTs during drought was confirmed by northern hybridization analyses.
10078	4530	Oryza sativa Early seedling stage Differential Display	Oryza sativa		Nootripathu			Radicle			Early seedling stage						The differentially expressed sequence tags were identified by differential display of RNA isolated from the radicles of control and drought subjected seedlings of the drought tolerant indica rice variety, Nootripathu
10105	4530	Oryza sativa PCR-based subtractive cloning	Oryza sativa
10117	4530	Oryza sativa cv. CSR27 PCR-based subtractive cloning	Oryza sativa (indica cultivar-group)		CSR27
10118	4530	Oryza sativa cv. Pokalli PCR-based subtractive cloning	Oryza sativa (indica cultivar-group)		Pokalli
10221	4530	Oryza sativa Zhong A strain stem	Oryza sativa (japonica cultivar-group)	Zhong A			Stem					JM109	pMD18-T vector
10369	4530	rice root nitrate-induced subtracted library	Oryza sativa					root			three leaves	E.coli (TOP 10F)	pT-Adv
10457	4530	Unmature rice caryopsis cDNA	Oryza sativa					caryopsis
10517	4530	rice seed cDNA library	Oryza sativa					seed
10846	4530	Oryza sativa cv. Pusa Basmati-1	Oryza sativa (indica cultivar-group)		Pusa Basmati-1
10899	4530	Differentially expressed cDNA libraries of rice seedlings responding to brown planthopper feeding	Oryza sativa	Minghui 63 susceptible variety to brown planthopper							Two-week-old rice seeding infested by brown planthopper		pT-Adv				Rice seedlings were infested by brown planthopper. Seedling samples were collected 36 hour after infesting and mRNAs were used for construction of differentially expressed cDNA libraries by suppression subtractive hybridization
10901	4530	Rice Uni Zap Library	Oryza sativa (japonica cultivar-group)		Lansheng		all plant				two weeks old seedling
10938	4530	Upland-induced root	Oryza sativa (japonica cultivar-group)		Azucena			root			10-day seedling
10945	4530	Oryza sativa (japonica cultivar-group) var. Daegoldo	Oryza sativa (japonica cultivar-group)														variety=Daegoldo; isolated under low temperature conditions
11046	4530	Differentially expressed cDNA libraries of B5 resistant variety rice seedlings responding to brown planthopper feeding	Oryza sativa	B5 resistant variety to brown planthopper							Two-week-old rice seeding infested by brown planthopper		pT-Adv				Rice seedlings were infested by brown planthopper. Seedling samples were collected 36 hour after infesting and mRNAs were used for construction of differentially expressed cDNA libraries by suppression subtractive hybridization
11067	4530	Oryza sativa (indica cultivar-group) cv. Bianyiyuexiangzhan leaf	Oryza sativa (indica cultivar-group)		Bianyiyuexiangzhan			leaf			seedling five leaf stage
11068	4530	Oryza sativa (indica cultivar-group) cv. Yuexiangzhan leaf	Oryza sativa (indica cultivar-group)		Yuexiangzhan			leaf			seedling five leaf stage
11069	4530	Oryza sativa (japonica cultivar-group) cv. Bianyiheigu leaf	Oryza sativa (japonica cultivar-group)		Bianyiheigu			leaf			seedling five leaf stage
11070	4530	Oryza sativa (japonica cultivar-group) cv. lijiangxintuanheigu leaf	Oryza sativa (japonica cultivar-group)		Lijiangxintuanheigu			leaf			seedling five leaf stage
11160	4530	Rice cold stress germination cDNA library	Oryza sativa (japonica cultivar-group)		PI560247		seedlings	coleotile, radicle, prophyll, immature leaf			embryo at different stages of germination and shoots of germinated seeds under chilling stress (13oC/10oC)	SolR	Lambda Uni-Zap XR excised as pBluescript		EcoRI	XhoI	The cDNAs were derived from reverse transcription of mRNA samples from seeds at different stages of germination and seedlings at early phase of growth under chilling stress (13oC/10oC). The mRNA pool was used as template for double stranded cDNA synthesis using the Stratagene Uni-Zap XR cDNA synthesis and library kit. A total of 150,000 phages were excised from the primary library as pBluescript …
11993	4530	Oryza sativa Koshihikari pistil	Oryza sativa (japonica cultivar-group)		Koshihikari			pistil			tri-nucleate pollen stage
12068	4530	Rice Xa7/avrXa7 interaction reverse subtractive cDNA library	Oryza sativa (indica cultivar-group)		IRBB7			Leaf			14-15 day seedling	E.coli.	TOPO cloning vector				Xa7/avrXa7 interaction library clones: From reverse subtracted cDNA libraries of rice near-isogenic line BB7 carrying the Xa7 gene for resistance and inoculated with Xanthomonas oryzae pv. oryzae either with (resistant interaction) or without (susceptible interaction) the avrXa7 gene. Partial cDNA sequence
12069	4530	Rice Xa10/avrXa10 interaction reverse subtractive cDNA library	Oryza sativa (indica cultivar-group)		IRBB7			Leaf			14-15 day seedling	E.coli.	TOPO cloning vector				Xa10/avrXa10 interaction library clones: From reverse subtracted cDNA libraries of rice near-isogenic line BB7 carrying the Xa10 gene for resistance and inoculated with Xanthomonas oryzae pv. oryzae either with (resistant interaction) or without (susceptible interaction) the avrXa10 gene. Partial cDNA sequence
12070	4530	Rice Xa7/avrXa7 interaction forward subtractive cDNA library	Oryza sativa (indica cultivar-group)		IRBB7			Leaf			14-15 day seedling	E.coli.	TOPO cloning vector				Xa7/avrXa7 interaction library clones: From forward subtracted cDNA libraries of rice near-isogenic line BB7 carrying the Xa7 gene for resistance and inoculated with Xanthomonas oryzae pv. oryzae with (resistant interaction)the avrXa7 gene. Partial cDNA sequence.
12071	4530	Rice Xa10/avrXa10 interaction forward subtractive cDNA library	Oryza sativa (indica cultivar-group)		IRBB7			Leaf			14-15 day seedling	E.coli.	TOPO cloning vector				Xa10/avrXa10 interaction library clones: From forward subtracted cDNA libraries of rice near-isogenic line BB7 carrying the Xa10 gene for resistance and inoculated with Xanthomonas oryzae pv. oryzae either with (resistant interaction) or without (susceptible interaction) the avrXa10 gene. Partial cDNA sequence
12205	4530	Rice callus and differential tissue SSH library	Oryza sativa		Wuyunjing No. 7								pGEM-T				suppressed subtract hybridizated cDNA prepared from rice callus mRNAs ligating to pGEM-T
12207	4530	Magnaporthe grisea infected rice cDNA, 12 hours	Oryza sativa		75-1-127 LINE			leaves			12 hours after inoculation with Magnaporthe grisea Philippine isolate PO6-6		pSPORT1		SalI	NotI
12210	4530	root-driving leaf SSH in rice	Oryza sativa (indica cultivar-group)					leaf					pGEM-T				express sequence tags by root-driving leaf SSH in rice
12213	4530	IR62266	Oryza sativa (indica cultivar-group)		IR62266			Leaf				ElectroMax DH10B	Uni-ZAP XR				Drought stressed and controls.
12214	4530	CT9993	Oryza sativa		CT9993			Root				XL1-Blue-MRF'	Uni-ZAP XR
12215	4530	IRRI clones	Oryza sativa (indica cultivar-group)		IR64			Panicles			Flowering		pBluescript II SK+				Water stress was applied by not watering for 4 consecutive days. Panicles were collected from control (well watered) and stressed plants at 2 days before heading, heading, 50% flowering and 4 days after 50% flowering.
12340	4530	rice cDNAs upregulated after M. grisea inoculation	Oryza sativa								after inoculation with Magnaporthe grisea
12423	4530	IRRI Drought Stress Panicle Library	Oryza sativa (indica cultivar-group)		IR64			Panicles			Flowering		pBluescript II SK+				Water stress was applied by not watering for 4 consecutive days. Panicles were collected from control (well watered) and stressed plants at 2 days before heading, at heading, 50% flowering and 4 days after 50% flowering.
12657	4530	Water-deficit induced fragments in rice seminal root tips	Oryza sativa					root tips			Eight-day seedlings		PUCm-T
12658	4530	lambda TriplEx2 rice phloem sap cDNA	Oryza sativa (japonica cultivar-group)		Nipponbare			phloem
12690	4530	Rice hybrid peiai64s 9311	Oryza sativa (indica cultivar-group)
12699	4530	Oryza sativa endosperm 10 days after anthesis	Oryza sativa					endosperm			10 days after anthesis
12765	4530	Oryza sativa (japonica cultivar-group) jiu caiqing seedling	Oryza sativa (japonica cultivar-group)		Jiu Caiqing						seedling						country=China
12783	4530	Aluminum induced fragments in rice roots	Oryza sativa					roots			Four-day seedlings		PUCm-T
12925	4530	OSIIEa	Oryza sativa (indica cultivar-group)		IR36			Leaf			3 week	DH10B	pBluescript II KS +		EcoRI	XhoI	Lesion Mimic SPL 11
12926	4530	OSIIEb	Oryza sativa (indica cultivar-group)		IR36			Leaf			3 week	DH10B	pBluescript II KS +		EcoRI	XhoI	24 hrs after innoculation with Rice Blast (PO6-6-3)
12927	4530	OSJNEa	Oryza sativa (japonica cultivar-group)		Nipponbare			Leaf			3 week	DH10B	pBluescript II KS +		EcoRI	XhoI	6 hrs after innoculation with Rice Blast (Che 86061)
12928	4530	OSJNEb	Oryza sativa (japonica cultivar-group)		Nipponbare			Leaf			3 week	DH10B	pBluescript II KS +		EcoRI	XhoI	24 hrs after innoculation with Rice Blast (Che 86061)
12929	4530	OSJNEc	Oryza sativa (japonica cultivar-group)		Nipponbare			Leaf			3 week	DH10B	pBluescript II KS +		EcoRI	XhoI	6 hrs after innoculation with Rice Blast (C9240-1)
12930	4530	OSJNEd	Oryza sativa (japonica cultivar-group)		Nipponbare			Leaf			3 week	DH10B	pBluescript II KS +		EcoRI	XhoI	24 hrs after innoculation with Rice Blast (C9240-1)
12931	4530	OSJNEe	Oryza sativa (japonica cultivar-group)		Nipponbare			Leaf			3 week	DH10B	pBluescript II KS +		EcoRI	XhoI	24 hrs after innoculation with Rice Blast (70-15)
12932	4530	OSJNEf	Oryza sativa (japonica cultivar-group)		Nipponbare			Leaf			3 week	DH10B	pBluescript II KS +		EcoRI	XhoI	Uninfected Control
13012	4530	Oryza sativa (indica cultivar-group) library China	Oryza sativa (indica cultivar-group)
13709	4530	Rice pathogen-induced subtraction cDNA library	Oryza sativa (indica cultivar-group)		IRBB13			leaf			booting stage	E. coli DH10B	pGEM-T		RsaI		The library is constructed from the subtraction of inoculated-IRBB13 by non-inoculated-IRBB13 and the subtraction of inoculated-IRBB13 by inoculated-IR24. IR24 is the susceptible near-isogenic parental line of IRBB13. The inoculation pathogen is Xanthomonas oryzae pv. oryzae (Philippine strain PXO99)
13874	4530	Magnaporthe grisea infected SSH cDNA library	Oryza sativa (indica cultivar-group)		75-1-127 and IR31917			Seedling leaves			21-day-old rice seedling infected by Magnaporthe grisea		pGEM-T easy vector		EcoRI	EcoRI	Rice 21-day-old plants were inoculated with blast isolate PO6-6 (conidia concentration: 100,000 spores/ml). Leaves from 12 and 24 hours after inoculation were collected and mixed equally for SSH cDNA library construction
13899	4530	5MT resistant rice mutant cDNA library	Oryza sativa (japonica cultivar-group)		Donganbyeo			5MT treated leaves, stems, and roots			seedling grown for 3 weeks	XL1-Blue MRF'	pBluescripts SK(+/-) phagemid				The rice mutant resistant to growth inhibition by 5MT were selected from the callus irradiated with gamma ray of 50 Gy through rice cv. Donganbyeo embryo culture.For construction of the cDNA library, 5MT resistant homologous rice mutants were treated by 5MT for 3 weeks.
14096	4530	pNS rice panicle cDNA, germ cell generating stage	Oryza sativa (japonica cultivar-group)					panicle			germ cell generating stage
14097	4530	pNS rice panicle cDNA, flowering stage	Oryza sativa (japonica cultivar-group)					panicle			flowering stage
14098	4530	pNS rice callus cDNA	Oryza sativa (japonica cultivar-group)					callus			4 days after regeneration treatment
14157	4530	Oryza sativa (japonica cultivar-group) whole plant seedling	Oryza sativa (japonica cultivar-group)		Nipponbare			whole plant			seedling
14159	4530	AZ-BI	Oryza sativa (japonica cultivar-group)		Azucena			leaves			3 weeks-old plants	SOLR strain (Stratagene)	pBluescript SK (+/-)		Eco RI	Xho I	Sample name: AZ-BI; Plant growth place: greenhouse; Soil conditions: standard; Sowing date: 28/02/2000; Harvesting date: 18/03/2000; Stress date: 15/03/2000; Cultivar: azucena; Description: Az-wounded leaves cDNA library; experimental condition: wound;
14160	4530	AZ-VI	Oryza sativa (japonica cultivar-group)		Azucena			leaves			3 weeks-old plants	SOLR strain (Stratagene)	pBluescript SK (+/-)		Eco RI	Xho I	Sample name: AZ-VI; Plant growth place: greenhouse; Soil conditions: standard; Sowing date: 28/02/2000; Harvesting date: 18/03/2000; Stress date: 15/03/2000; Cultivar: azucena; Description: Az-RYMV inoculated leaves cDNA library; experimental condition: rymv inoculation;
14161	4530	IR64-BI	Oryza sativa (indica cultivar-group)		IR64			leaves			3 weeks-old plants	SOLR strain (Stratagene)	pBluescript SK (+/-)		Eco RI	Xho I	Sample name: IR64-BI; Plant growth place: greenhouse; Soil conditions: standard; Sowing date: 28/02/2000; Harvesting date: 17/03/2000; Stress date: 15/03/2000; Cultivar: ir64; Description: IR64-woundeed leaves cDNA library; experimental condition: wound;
14162	4530	IR64-VI	Oryza sativa (indica cultivar-group)		IR64			leaves			3 weeks-old plants	SOLR strain (Stratagene)	pBluescript SK (+/-)		Eco RI	Xho I	Sample name: IR64-VI; Plant growth place: greenhouse; Soil conditions: standard; Sowing date: 28/02/2000; Harvesting date: 17/03/2000; Stress date: 15/03/2000; Cultivar: ir64; Description: IR64-RYMV inoculated leaves cDNA library; experimental condition: rymv inoculation;
14208	4530	Oryza sativa (japonica cultivar-group) library (Chu ZQ)	Oryza sativa (japonica cultivar-group)
14231	4530	Rice etiolated leaf plasmid cDNA library (14ETL)	Oryza sativa (japonica cultivar-group)		Nackdong			leaf			14 days after germination	E.coli DH10B	pCR4-TOPO		EcoRI		mRNA was capped with oligoribonucleotides and then used as templates for RT-PCR.
14232	4530	Rice root plasmid cDNA library (14ROOT)	Oryza sativa (japonica cultivar-group)		Nackdong			root			14 days after germination	E.coli DH10B	pCR4-TOPO		EcoRI		mRNA was capped with oligoribonucleotides and then used as templates for RT-PCR.
14233	4530	Rice leaf plasmid cDNA library I (30DGS)	Oryza sativa (japonica cultivar-group)		Nackdong			leaf			30 days after germination	E.coli DH10B	pCR4-TOPO		EcoRI		mRNA was capped with oligoribonucleotides and then used as templates for RT-PCR.
14234	4530	Rice leaf plasmid cDNA library II (7LEAF)	Oryza sativa (japonica cultivar-group)		Nackdong			leaf			7 days after germination	E.coli DH10B	pCR4-TOPO		EcoRI		mRNA was capped with oligoribonucleotides and then used as templates for RT-PCR.
14235	4530	ABF3-overexpressing transgenic rice lambda phage cDNA library (ABF1)	Oryza sativa (japonica cultivar-group)		Nackdong			leaf			14 days after germination	E.coli SOLR	pBluescript SK(+)		EcoRI	XhoI	Leaf was dried for 2hrs. cDNA was inserted into lamda Uni-ZAP XR vector at 5' end with EcoRI and 3' end with XhoI site. mRNA was prepared from ABA-responsive element binding transcription factor 3 overexpression line.
14236	4530	Rice cold treated leaf plasmid cDNA library (CLD1)	Oryza sativa (japonica cultivar-group)		Nackdong			leaf			14 days after germination	E.coli DH10B	pCR4-TOPO		EcoRI		Leaf was incubated at 4 C(360uM/m-2sec-1) for 2hrs. Oligo-capped mRNA was reverse transcribed and then used for PCR.
14237	4530	OsHDAC1-overexpressing transgenic rice lambda phage cDNA library I (HDA1)	Oryza sativa (japonica cultivar-group)		Nackdong			callus			proliferated callus on 2N6 media for 2 weeks	E.coli SOLR	pBluescript SK(+)		EcoRI	XhoI	Callus was treated with ABA(20um) for 1hour. cDNA was inserted into lambda Uni-ZAP XR vector at 5' end with EcoRI and 3' end with XhoI site. mRNA was derived from rice Histone Deacetylase overexpression line.
14238	4530	ABF3-overexpressing transgenic rice plasmid cDNA library (ABF)	Oryza sativa (japonica cultivar-group)		Nackdong			leaf			14 days after germination	E.coli DH10B	pCR4-TOPO		EcoRI		Leaf was dried for 2hrs. Oligo-capped mRNA was reverse transcribed and then used for PCR. mRNA was prepared from ABA-responsive element binding transcription factor 3 overexpression line.
14239	4530	OsHDAC1-overexpressing transgenic rice plasmid cDNA library (HD)	Oryza sativa (japonica cultivar-group)		Nackdong			callus			proliferated callus on 2N6 media for 2 weeks	E.coli DH10B	pCR4-TOPO		EcoRI		Callus was treated with ABA(20um) for 1hr. Oligo-capped mRNA was reverse transcribed and then used for PCR. mRNA was derived from rice Histone Deacetylase overexpression line.
14240	4530	OsHDAC1-overexpressing transgenic rice lambda phage cDNA library II (HDN)	Oryza sativa (japonica cultivar-group)		Nackdong			callus			proliferated callus on 2N6 media for 2 weeks	E.coli SOLR	pBluescript SK(+)		EcoRI	XhoI	cDNA was inserted into lambda Uni-ZAP XR vector at 5' end with EcoRI and 3' end with XhoI site. mRNA was derived from rice Histone Deacetylase overexpression line.
14241	4530	AtJMT-overexpressing transgenic rice lambda phage cDNA library (JMT1)	Oryza sativa (japonica cultivar-group)		Nackdong			leaf			14 days after germination	E.coli SOLR	pBluescript SK(+)		EcoRI	XhoI	cDNA was inserted into lamda Uni-ZAP XR vector at 5' end with EcoRI and 3' end with XhoI site. mRNA was prepared from Arabidopsis Jasmoinate Carboxyl methyltransferase overexpression line.
14242	4530	Rice callus plasmid cDNA library (NACL)	Oryza sativa (japonica cultivar-group)		Nackdong			callus			proliferated callus on 2N6 media for 30 days	E.coli DH10B	pCR4-TOPO		EcoRI		mRNA was capped with oligoribonucleotides and then used as templates for RT-PCR.
14243	4530	AtJMT-overexpressing transgenic rice plasmid cDNA library (JMT)	Oryza sativa (japonica cultivar-group)		Nackdong			leaf			14 days after germination	E.coli DH10B	pCR4-TOPO		EcoRI		Oligo-capped mRNA was reverse transcribed and then used for PCR. mRNA was pepared from Arabidopsis Jasmoinate Carboxyl methyltransferase overexpression line.
14244	4530	Regenerated callus lambda phage cDNA library (RCL1)	Oryza sativa (japonica cultivar-group)		Nackdong			callus			proliferated callus on 2N6 media for 30 days	E.coli SOLR	pBluescript SK(+)		SstI	XhoI	cDNA was inserted into lamda Uni-ZAP XR vector at 5' end with SstI and 3' end with XhoI site. Callus was induced on 2N6 media for 30 days and cultured for 36hrs on regenerated media
14566	4530	Oryza sativa cv. Gihobyeo PCR and T/A cloning	Oryza sativa		Gihobyeo			leaf			Vegetative stage		pCR2.1(Invitrogen)				Using the gene specific primer based on the nucleotide of Copia type retrotransposon (OGRE-1 from O. grandiglumis Acc. No. 101154), a fragment (780 bp size) of the reverse transcriptase was amplified and cloned (T/A cloning).
14567	4530	Oryza sativa cv. Milyang23 PCR and T/A cloning	Oryza sativa (indica cultivar-group)		Milyang 23			leaf			Vegetative stage		pCR2.1(Invitrogen)				Using the gene specific primer based on the nucleotide of Copia type retrotransposon (OGRE-1 from O. grandiglumis Acc. No. 101154), a fragment (780 bp size) of the reverse transcriptase was amplified and cloned.
14568	4530	Oryza sativa cv. Hwasungbyeo PCR and T/A cloning	Oryza sativa		Hwasungbyeo			leaf			Vegetative stage		pCR2.1(Invitrogen)				Using the gene specific primer based on the nucleotide of Copia type retrotransposon (OGRE-1 from O. grandiglumis Acc. No. 101154), a fragment (780 bp size) of the reverse transcriptase was amplified and cloned.
14599	4530	Rice seedlings under drought stress at induced early stage	Oryza sativa (indica cultivar-group)	Han Dao 297(upland rice)							seedlings	E.coli	pGEM-T easy
14615	4530	Oryza sativa cv. PA64s leaf cDNA library	Oryza sativa (indica cultivar-group)		PA64s			leaf			trefoil
14616	4530	Oryza sativa cv. LYP9 trefoil whole plant cDNA library	Oryza sativa (indica cultivar-group)		LYP9			whole plant			trefoil
14617	4530	Oryza sativa cv. LYP9 tillering whole plant cDNA library	Oryza sativa (indica cultivar-group)		LYP9			whole plant			tillering
14618	4530	Oryza sativa cv. PA64s panicle sterile cDNA library	Oryza sativa (indica cultivar-group)		PA64s			panicle	sterile		heading/flowering
14619	4530	Oryza sativa cv. 93-11 tillering whole plant cDNA library	Oryza sativa		93-11			whole plant			tillering
14620	4530	Oryza sativa cv. PA64s panicle ferile cDNA library	Oryza sativa (indica cultivar-group)		PA64s			panicle	ferile		heading/flowering
14621	4530	Oryza sativa cv. LYP9 booting whole plant cDNA library	Oryza sativa (indica cultivar-group)		LYP9			whole plant			booting
14640	4530	Oryza sativa leaf cDNA library	Oryza sativa					Leaf			40 days		lambda-ZAP				Forty-day old seedling of salt tolerant mutant, Oryza sativa, growing on the Hoagland's solution with 0.75% NaCl for 5 days is sampled. The conditions of the solution are followed: Magnesium sulfate: 24.6 g/ 100 mL; Calcium nitrate: 23.6 g/ 100 mL; Potassium phosphate:13.6 g/ 100 mL; Potassium nitrate: 10.1 g/ 100 mL; Boric acid: 2.86 g/ L; Manganese chloride: 1.82 g/ L; Zinc sulfate: 0.22 g/ L; …
14641	4530	rice panicle shorter than 3cm	Oryza sativa (indica cultivar-group)	DH5alpha	Cpslo17		panicle shorter than 3cm				pollen meiosis stage		pbluescript sk+				Rice cDNA from panicle at pollen meiosis stage
15105	4530	Oryza sativa library (Han B)	Oryza sativa
15117	4530	rice cDNA-AFLP products	Oryza sativa (indica cultivar-group)														cDNA clones generated from rice cDNA-AFLP products.
15362	4530	OB	Oryza sativa (japonica cultivar-group)		Nipponbare			Leaf			3-4 weeks		pBluescript II SK(+) XR Predigested vector				19 h 200mM NaCl
15417	4530	ZAPII rice Oc cDNA	Oryza sativa (indica cultivar-group)		C5924				suspension culture	Oc							specimen_voucher: Oc-MA-2002 (NAIST, Japan); country: Japan; induced by incompatible N1141 strain of Acidovorax avenae
15619	4530	Water-deficit induced fragments in three parts of rice roots	Oryza sativa					root			Eight-day seedlings		PUCm-T
15982	4530	ZAPII cultured rice cells cDNA	Oryza sativa (indica cultivar-group)		C5924					Oc							specimen_voucher=Oc-MA-2002 (NAIST, Japan); tissue_lib=Oc-N1; country=Japan; incompatible strain (Acidovorax avenae)-inoculated cultured rice cells
16310	4530	PCR amplification from tel cDNA (rice)	Oryza sativa (japonica cultivar-group)		Nipponbare	hermaphrodite	shoot apex	shoot apex			3-5 leaves plantlets		pGEM-T easy vector (Promega)				RT-PCR were performed on shoot apex RNA. Resulting amplification product was cloned in a pGEM-T easy vector (Promega) and SP6/T7 sequenced.
16336	4530	Cold stressed rice cDNA library	Oryza sativa (japonica cultivar-group)		Ilpumbyeo			Leaf			one week old		pBluescript SK+				Cold treatment by placing at 4oC for 16 hour after growth on MS medium for one week
16493	4530	3 hr light cDNA library	Oryza sativa (japonica cultivar-group)		Nipponbare			leaf			14-day-old etiolated seedling
16648	4530	Rice root lambda phage cDNA library (root)	Oryza sativa (japonica cultivar-group)		Nackdong			root			14 days after germination	E.coli SOLR	pBluescript SK(+)		EcoRI	XhoI	cDNA was inserted into lamda Uni-ZAP XR vector at 5' end with EcoRI and 3' end with XhoI site.
16649	4530	Rice before heading yeast two hybrid lambda phage cDNA library (YBH)	Oryza sativa (japonica cultivar-group)		Nackdong			spikelet			Before heading	E.coli XLOLR	pAD-GAL4-2.1		EcoRI	XhoI	cDNA was inserted into HybriZAP-2.1 vector at 5' end with EcoRI and 3' end with XhoI site.
16650	4530	Etiolated rice leaf yeast two hybrid lambda phage cDNA library (YDARK)	Oryza sativa (japonica cultivar-group)		Nackdong			leaf			etiolated rice	E.coli XLOLR	pAD-GAL4-2.1		EcoRI	XhoI	cDNA was inserted into HybriZAP-2.1 vector at 5' end with EcoRI and 3' end with XhoI site.
16651	4530	TPSP-overexpression transgenic rice yeast two hybrid lambda phage cDNA library (YTPSP)	Oryza sativa (japonica cultivar-group)		Nackdong			leaf			14 days after germination	E.coli XLOLR	pAD-GAL4-2.1		EcoRI	XhoI	mRNA was extracted from TPSP overexpression line. cDNA was inserted into HybriZAP-2.1 vector at 5' end with EcoRI and 3' end with XhoI site.
16652	4530	Salt treated rice leaf lambda phage cDNA library (14Salt)	Oryza sativa (japonica cultivar-group)		Nackdong			leaf			14 days after gernimation	E.coli SOLR	pBluescript SK(+)		EcoRI	XhoI	Leaf was incubated at 4 C(360uM/m-2sec-1) for 2hrs. cDNA was inserted into lamda Uni-ZAP XR vector at 5' end with EcoRI and 3' end with XhoI site.
16653	4530	Cold treated rice leaf lambda phage cDNA library (COLD)	Oryza sativa (japonica cultivar-group)		Nackdong			leaf			14 days after gernimation	E.coli SOLR	pBluescript SK(+)		EcoRI	XhoI	Leaf was dried for 2hrs. cDNA was inserted into lamda Uni-ZAP XR vector at 5' end with EcoRI and 3' end with XhoI site.
16654	4530	Rice flower lambda phage cDNA library (FLO)	Oryza sativa (japonica cultivar-group)		Nackdong			flower				E.coli SOLR	pBluescript SK(+)		EcoRI	XhoI	cDNA was inserted into lamda Uni-ZAP XR vector at 5' end with EcoRI and 3' end with XhoI site.
16774	4530	Rice cold stress germination cDNA-AFLP	Oryza sativa (japonica cultivar-group)		PI560247		leaf	leaf			Coleoptile and radicle stages	DH5alpha	pCR2.1		EcoRI	MseI	This sequence was obtained by cDNA-AFLP where cDNAs were synthesized from reverse transcription of mRNA isolated from seeds at different stages of germination and seedlings at early phase of growth under chilling stress (13C/10C). cDNA was digested with EcoRI and MseI restriction endonucleases simultaneously. Subsequently, the cDNA fragments were ligated to EcoRI and MseI adapters to generate tem…
16785	4530	A normalized whole-life-cycle cDNA library of rice	Oryza sativa (indica cultivar-group)	indica	Minghui 63			whole plant			whole-life-cycle	E. coli DH10B	pSPORT1		SalI	NotI	The library is constructed based on the strategy of satuation hybridization with genomic DNA using rice cultivar Minghui 63. This library consists of cDNA from 15 directionally cloned cDNA libraries constructed with different tissues from 9 developmental stages.
17021	4530	Oryza sativa (indica cultivar-group) seedling 2 weeks	Oryza sativa (indica cultivar-group)		Dee-Geo-Woo-Gen (DGWG)			seedling			2 weeks						250mM NaCl for 5 h
17137	4530	Rice SMART cDNA library	Oryza sativa (indica cultivar-group)		Tetep			Leaf			Rice seedlings innoculated with Magnaporthe grisea		Lambda TriplEx2		Sfi1 site A	Sfi1A site B
17172	4530	Oryza sativa library (Agarwal S)	Oryza sativa
17186	4530	Oryza sativa (indica cultivar-group) library (Agarwal S)	Oryza sativa (indica cultivar-group)
17451	4530	Oryza sativa anther cDNA	Oryza sativa (japonica cultivar-group)		Koshihikari			Anther				SOLR	pBlueScript SK(-)		EcoRI	EcoRI	plants grown in a greenhouse condition.
17452	4530	Oryza sativa pistil cDNA	Oryza sativa (japonica cultivar-group)		Koshihikari			Pistil				SOLR	pBlueScript SK(-)		EcoRI	EcoRI	plants grown in a greenhouse condition.
17567	4530	Oryza sativa (indica cultivar-group) salt stress associated EST	Oryza sativa (indica cultivar-group)
17721	4530	Oryza sativa (indica cultivar-group) library (Singh A)	Oryza sativa (indica cultivar-group)
17893	4530	Oryza sativa (indica cultivar-group) cv. FR-13A	Oryza sativa (indica cultivar-group)		FR-13A
18158	4530	Brown planthopper resistant rice EST	Oryza sativaTag Tissue: Leaf		SNBC 61						Three weeks after sowing	E.coli					ESTs are isolated from brown planthopper resistant variety after 24 hours of brown planthopper feeding. RDA (Representational Difference Analysis) library made with tester sample, brown planthopper fed resistant rice variety; SNBC 61, and driver sample, susceptible variety; Nagdongbyeo after 48 hrs of brown planthopper feeding
18857	4530	SSH cDNA library during infection by Rhizoctonia solani	Oryza sativa (indica cultivar-group)		9311			Seedlings			seedings with 4-6 leaves		pGEMT-T easy vector(promega)				Rice seedings with 4-6 leaves were inoculated with sheath blight isolate (short and thin toothpicks incubated after 3 day ). Seedings from 4, 12, 24 and 48 hours after inoculation were collected and mixed equally for SSH cDNA library construction
19035	4530	Oryza sativa (japonica cultivar-group) etiolated shoot	Oryza sativa (japonica cultivar-group)		Nipponbare			etiolated shoot
19036	4530	Oryza sativa (japonica cultivar-group) green shoot	Oryza sativa (japonica cultivar-group)		Nipponbare			green shoot
19037	4530	Oryza sativa (japonica cultivar-group) heat treated callus	Oryza sativa (japonica cultivar-group)		Nipponbare			heat treated callus
19038	4530	Oryza sativa (japonica cultivar-group) UVC irradiated shoot	Oryza sativa (japonica cultivar-group)		Nipponbare			UVC irradiated shoot
19039	4530	Oryza sativa (japonica cultivar-group) BAP treated callus	Oryza sativa (japonica cultivar-group)		Nipponbare			BAP treated callus
19040	4530	Oryza sativa (japonica cultivar-group) mixed callus (Normalized Library)	Oryza sativa (japonica cultivar-group)		Nipponbare			mixed callus (Normalized Library)
19041	4530	Oryza sativa (japonica cultivar-group) mixed shoot (Normalized Library)	Oryza sativa (japonica cultivar-group)		Nipponbare			mixed shoot (Normalized Library)
19042	4530	Oryza sativa (japonica cultivar-group) NAA treated callus	Oryza sativa (japonica cultivar-group)		Nipponbare			NAA treated callus
19043	4530	Oryza sativa (japonica cultivar-group) ABA: Abscic Acid treated callus	Oryza sativa (japonica cultivar-group)		Nipponbare			ABA: Abscic Acid treated callus
19044	4530	Oryza sativa (japonica cultivar-group) Cd treated callus	Oryza sativa (japonica cultivar-group)		Nipponbare			Cd treated callus
19045	4530	Oryza sativa (japonica cultivar-group) Panicles more than 5cm stage	Oryza sativa (japonica cultivar-group)		Nipponbare			Panicles more than 5cm stage
19046	4530	Oryza sativa (japonica cultivar-group) Panicles less than 5cm stage	Oryza sativa (japonica cultivar-group)		Nipponbare			Panicles less than 5cm stage
19047	4530	Oryza sativa (japonica cultivar-group) supermix	Oryza sativa (japonica cultivar-group)		Nipponbare			supermix
19048	4530	Oryza sativa (japonica cultivar-group) Panicles more than 5cm stage and Panicles one day after flowering	Oryza sativa (japonica cultivar-group)		Nipponbare			Panicles more than 5cm stage and Panicles one day after flowering
19049	4530	Oryza sativa (japonica cultivar-group) Panicles less than 5cm stage and Panicles two weeks after flowering	Oryza sativa (japonica cultivar-group)		Nipponbare			Panicles less than 5cm stage and Panicles two weeks after flowering
19050	4530	Oryza sativa (japonica cultivar-group) Panicles mixture of one, two, three weeks after flowering	Oryza sativa (japonica cultivar-group)		Nipponbare			Panicles mixture of one, two, three weeks after flowering
19051	4530	Oryza sativa (japonica cultivar-group) shoot and callus	Oryza sativa (japonica cultivar-group)		Nipponbare			shoot and callus
19053	4530	Oryza sativa (japonica cultivar-group) root of seedlings	Oryza sativa (japonica cultivar-group)		Nipponbare			root of seedlings
19054	4530	Oryza sativa (japonica cultivar-group) Shoot and root of germinating seeds	Oryza sativa (japonica cultivar-group)		Nipponbare			Shoot and root of germinating seeds
19055	4530	Oryza sativa (japonica cultivar-group) Panicles mixture of one, two, three weeks after flowering and supermix	Oryza sativa (japonica cultivar-group)		Nipponbare			Panicles mixture of one, two, three weeks after flowering and supermix
19056	4530	Oryza sativa (japonica cultivar-group) same as Lib 23(supermix)	Oryza sativa (japonica cultivar-group)		Nipponbare			same as Lib 23(supermix)
19057	4530	Oryza sativa (japonica cultivar-group) flower	Oryza sativa (japonica cultivar-group)		Nipponbare			flower
19058	4530	Oryza sativa (japonica cultivar-group) callus	Oryza sativa (japonica cultivar-group)		Nipponbare			callus
19059	4530	Oryza sativa (japonica cultivar-group) cold treated callus	Oryza sativa (japonica cultivar-group)		Nipponbare			cold treated callus
19061	4530	Oryza sativa (japonica cultivar-group) 1 week on callus-induction medium seed	Oryza sativa (japonica cultivar-group)		Nipponbare			1 week on callus-induction medium seed
19062	4530	Oryza sativa (japonica cultivar-group) library (Kikuchi S)	Oryza sativa (japonica cultivar-group)		Nipponbare
19063	4530	Oryza sativa (japonica cultivar-group) germinating seeds	Oryza sativa (japonica cultivar-group)		Nipponbare			germinating seeds
19064	4530	Oryza sativa (japonica cultivar-group) 4th leaf leaf 1mM ACC(1-aminocyclopropane-1-carboxylate)	Oryza sativa (japonica cultivar-group)		Nipponbare			4th leaf leaf									1mM ACC(1-aminocyclopropane- 1-carboxylate), after 24 hr
19065	4530	Oryza sativa (japonica cultivar-group) 4th leaf leaf 3mM SA(salicylic acid) for 1 day	Oryza sativa (japonica cultivar-group)		Nipponbare			4th leaf leaf									3mM SA(salicylic acid) for 1 day
19066	4530	Oryza sativa (japonica cultivar-group) 4 days after transferring callus	Oryza sativa (japonica cultivar-group)		Nipponbare			4 days after transferring callus									transferred to redifferentiation medium
19067	4530	Oryza sativa (japonica cultivar-group) 11 days after transferring callus	Oryza sativa (japonica cultivar-group)		Nipponbare			11 days after transferring callus									transferred to redifferentiation medium
19068	4530	Oryza sativa (japonica cultivar-group) 14 days after transferring callus	Oryza sativa (japonica cultivar-group)		Nipponbare			11 days after transferring callus									transferred to redifferentiation medium
19069	4530	Oryza sativa (japonica cultivar-group) callus 100ppm ZnSO4 for 1week	Oryza sativa (japonica cultivar-group)		Nipponbare			callus									100ppm ZnSO4 for 1week
19070	4530	Oryza sativa (japonica cultivar-group) callus 200ppm MnSO4 for 1week	Oryza sativa (japonica cultivar-group)		Nipponbare			callus									200ppm MnSO4 for 1week
19071	4530	Oryza sativa (japonica cultivar-group) callus 2ppm ABA(abcisic acid)	Oryza sativa (japonica cultivar-group)		Nipponbare			callus									2ppm ABA(abcisic acid)
19072	4530	Oryza sativa (japonica cultivar-group) callus 2ppm BAP	Oryza sativa (japonica cultivar-group)		Nipponbare			callus									2ppm BAP
19073	4530	Oryza sativa (japonica cultivar-group) callus 2ppm NAA	Oryza sativa (japonica cultivar-group)		Nipponbare			callus									2ppm NAA
19074	4530	Oryza sativa (japonica cultivar-group) callus 50ppm CdCl2	Oryza sativa (japonica cultivar-group)		Nipponbare			callus									50ppm CdCl2
19075	4530	Oryza sativa (japonica cultivar-group) callus 50ppm CuSO4 for 1 week	Oryza sativa (japonica cultivar-group)		Nipponbare			callus									50ppm CuSO4 for 1 week
19076	4530	Oryza sativa (japonica cultivar-group) callus high temperature at 45 degree, 2hr.	Oryza sativa (japonica cultivar-group)		Nipponbare			callus									high temperature at 45 degree, 2hr.
19077	4530	Oryza sativa (japonica cultivar-group) callus high temperature at 45 degree, 30min	Oryza sativa (japonica cultivar-group)		Nipponbare			callus									high temperature at 45 degree, 30min
19078	4530	Oryza sativa (japonica cultivar-group) callus low temperature at 6 degree	Oryza sativa (japonica cultivar-group)		Nipponbare			callus									low temperature at 6 degree
19079	4530	Oryza sativa (japonica cultivar-group) callus suspension-cultured cells treated with elicitor	Oryza sativa (japonica cultivar-group)		Nipponbare			callus									suspension-cultured cells treated with elicitor
19080	4530	Oryza sativa (japonica cultivar-group) callus UVB iradiated callus, 24hr after treatment	Oryza sativa (japonica cultivar-group)		Nipponbare			callus									UVB iradiated callus, 24hr after treatment
19081	4530	Oryza sativa (japonica cultivar-group) callus UVB iradiated callus, immid after treatment	Oryza sativa (japonica cultivar-group)		Nipponbare			callus									UVB iradiated callus, immid after treatment
19082	4530	Oryza sativa (japonica cultivar-group) seed	Oryza sativa (japonica cultivar-group)		Nipponbare			seed
19083	4530	Oryza sativa (japonica cultivar-group) leaf of seedling 10mM H2O2 (10min), 24hr after treatment	Oryza sativa (japonica cultivar-group)		Nipponbare			leaf of seedling									10mM H2O2 (10min), 24hr after treatment
19084	4530	Oryza sativa (japonica cultivar-group) leaf of seedling 50ppm CuSO4 for 3 days	Oryza sativa (japonica cultivar-group)		Nipponbare			leaf of seedling									50ppm CuSO4 for 3 days
19085	4530	Oryza sativa (japonica cultivar-group) leaf of seedling gamma-irradiated (4min), after 6hr	Oryza sativa (japonica cultivar-group)		Nipponbare			leaf of seedling									gamma-irradiated (4min), after 6hr
19086	4530	Oryza sativa (japonica cultivar-group) leaf of seedling gamma-irradiated (9.5min), after 10hr	Oryza sativa (japonica cultivar-group)		Nipponbare			leaf of seedling									gamma-irradiated (9.5min), after 10hr
19087	4530	Oryza sativa (japonica cultivar-group) leaf of seedling gamma-irradiated(45Gy), immid after irradiation	Oryza sativa (japonica cultivar-group)		Nipponbare			leaf of seedling									gamma-irradiated(45Gy), immid after irradiation
19088	4530	Oryza sativa (japonica cultivar-group) leaf of seedling irradiated with UVB	Oryza sativa (japonica cultivar-group)		Nipponbare			leaf of seedling									irradiated with UVB
19089	4530	Oryza sativa (japonica cultivar-group) leaf of seedling irradiated with UVC [0.7 min ( 226.8J/m2)]	Oryza sativa (japonica cultivar-group)		Nipponbare			leaf of seedling									irradiated with UVC [0.7min ( 226.8J/m2)]
19090	4530	Oryza sativa (japonica cultivar-group) root of seedling irradiated with UVB [2.4min (547.2J/m2)]	Oryza sativa (japonica cultivar-group)		Nipponbare			root of seedling									root of seedling irradiated with UVB [2.4min (547.2J/m2)]
19091	4530	Oryza sativa (japonica cultivar-group) shoot	Oryza sativa (japonica cultivar-group)		Nipponbare			shoot
19092	4530	Oryza sativa (japonica cultivar-group) Panicles mixture of one, two, three weeks after flowering and root of seedlings	Oryza sativa (japonica cultivar-group)		Nipponbare			Panicles mixture of one, two, three weeks after flowering and root of seedlings
19093	4530	Oryza sativa (japonica cultivar-group) same as Lib 33(supermix)	Oryza sativa (japonica cultivar-group)		Nipponbare			same as Lib 33(supermix)
19094	4530	Oryza sativa (japonica cultivar-group) mixed callus (Normalized Library) and mixed shoot (Normalized Library)	Oryza sativa (japonica cultivar-group)		Nipponbare			mixed callus (Normalized Library) and mixed shoot (Normalized Library)
19095	4530	Oryza sativa (japonica cultivar-group) 4 nuclei stage pistil	Oryza sativa (japonica cultivar-group)		Nipponbare			4 nuclei stage pistil
19096	4530	Oryza sativa (japonica cultivar-group) 9 leaf-stage leaf	Oryza sativa (japonica cultivar-group)		Nipponbare			9 leaf-stage leaf									probenazole
19097	4530	Oryza sativa (japonica cultivar-group) 1 nuclei stage anther	Oryza sativa (japonica cultivar-group)		Nipponbare			1 nuclei stage anther
19098	4530	Oryza sativa (japonica cultivar-group) 2 nuclei stage anther	Oryza sativa (japonica cultivar-group)		Nipponbare			2 nuclei stage anther
19099	4530	Oryza sativa (japonica cultivar-group) after pollination embryo	Oryza sativa (japonica cultivar-group)		Nipponbare			after pollination embryo
19100	4530	Oryza sativa (japonica cultivar-group) 5 days after pollination pistil	Oryza sativa (japonica cultivar-group)		Nipponbare			5 days after pollination pistil
19101	4530	Oryza sativa (japonica cultivar-group) 1 day after pollination pistil	Oryza sativa (japonica cultivar-group)		Nipponbare			1 day after pollination pistil
19102	4530	Oryza sativa (japonica cultivar-group) 2 nuclei stage pistil	Oryza sativa (japonica cultivar-group)		Nipponbare			2 nuclei stage pistil
19103	4530	Oryza sativa (japonica cultivar-group) 1 nuclei stage pistil	Oryza sativa (japonica cultivar-group)		Nipponbare			1 nuclei stage pistil
19104	4530	Oryza sativa (japonica cultivar-group) 4 nuclei stage anther	Oryza sativa (japonica cultivar-group)		Nipponbare			4 nuclei stage anther
19105	4530	Oryza sativa (japonica cultivar-group) 2 weeks seedlings root of seedling UVB irradiated (2.4min), 24hr after treatment	Oryza sativa (japonica cultivar-group)		Nipponbare			2 weeks seedlings root of seedling									UVB irradiated (2.4min), 24hr after treatment
19106	4530	Oryza sativa (japonica cultivar-group) 2 weeks seedlings root of seedling UVC irradiated (0.7min), 48hr after treatment	Oryza sativa (japonica cultivar-group)		Nipponbare			2 weeks seedlings root of seedling									UVC irradiated (0.7min), 48hr after treatment
19107	4530	Oryza sativa (japonica cultivar-group) root of seedling 0.1M NaCl for 3 days	Oryza sativa (japonica cultivar-group)		Nipponbare			root of seedling									0.1M NaCl for 3 days
19108	4530	Oryza sativa (japonica cultivar-group) root of seedling 10mM H2O2 (10min), 24hr after treatment	Oryza sativa (japonica cultivar-group)		Nipponbare			root of seedling									10mM H2O2 (10min), 24hr after treatment
19109	4530	Oryza sativa (japonica cultivar-group) root of seedling 2ppm BAP(benzyl amino purine)	Oryza sativa (japonica cultivar-group)		Nipponbare			root of seedling									2ppm BAP(benzyl amino purine)
19110	4530	Oryza sativa (japonica cultivar-group) root of seedling 2ppm NAA(naphthalene acetic acid)	Oryza sativa (japonica cultivar-group)		Nipponbare			root of seedling									2ppm NAA(naphthalene acetic acid)
19111	4530	Oryza sativa (japonica cultivar-group) root of seedling 50ppm CuSO4 for 3days	Oryza sativa (japonica cultivar-group)		Nipponbare			root of seedling									50ppm CuSO4 for 3days
19112	4530	Oryza sativa (japonica cultivar-group) root of seedling 6ppm CdCl2 for 3 days	Oryza sativa (japonica cultivar-group)		Nipponbare			root of seedling									6ppm CdCl2 for 3 days
19113	4530	Oryza sativa (japonica cultivar-group) root of seedling gamma-irradiated (4min), after 10hr	Oryza sativa (japonica cultivar-group)		Nipponbare			root of seedling									gamma-irradiated (4min), after 10hr
19114	4530	Oryza sativa (japonica cultivar-group) root of seedling gamma-irradiated (4min), after 6hr	Oryza sativa (japonica cultivar-group)		Nipponbare			root of seedling									gamma-irradiated (4min), after 6hr
19115	4530	Oryza sativa (japonica cultivar-group) root of seedling gamma-irradiated (9.5min), after 10hr	Oryza sativa (japonica cultivar-group)		Nipponbare			root of seedling									amma-irradiated (9.5min), after 10hr
19116	4530	Oryza sativa (japonica cultivar-group) root of seedling gamma-irradiated(45Gy), immid after irradiation	Oryza sativa (japonica cultivar-group)		Nipponbare			root of seedling									gamma-irradiated(45Gy), immid after irradiation
19117	4530	Oryza sativa (japonica cultivar-group) root of seedling gamma-irradiated, after 24hr	Oryza sativa (japonica cultivar-group)		Nipponbare			root of seedling									gamma-irradiated, after 24hr
19118	4530	Oryza sativa (japonica cultivar-group) root of seedling in anaerobic condition for 3 days	Oryza sativa (japonica cultivar-group)		Nipponbare			root of seedling									in anaerobic condition for 3 days
19119	4530	Oryza sativa (japonica cultivar-group) 2 weeks after flowering ear	Oryza sativa (japonica cultivar-group)		Nipponbare			2 weeks after flowering ear
19120	4530	Oryza sativa (japonica cultivar-group) 1 week after flowering ear	Oryza sativa (japonica cultivar-group)		Nipponbare			1 week after flowering ear
19121	4530	Oryza sativa (japonica cultivar-group) 40 days after pollination pistil	Oryza sativa (japonica cultivar-group)		Nipponbare			40 days after pollination pistil
19122	4530	Oryza sativa (japonica cultivar-group) 10 days after pollination pistil	Oryza sativa (japonica cultivar-group)		Nipponbare			10 days after pollination pistil
19123	4530	Oryza sativa (japonica cultivar-group) 20 days after pollination pistil	Oryza sativa (japonica cultivar-group)		Nipponbare			20 days after pollination pistil
19124	4530	Oryza sativa (japonica cultivar-group) 3rd week immature panicle	Oryza sativa (japonica cultivar-group)		Nipponbare			3rd week immature panicle
19125	4530	Oryza sativa (japonica cultivar-group) 4.5 leaf-stage leaf	Oryza sativa (japonica cultivar-group)		Nipponbare			4.5 leaf-stage leaf
19126	4530	Oryza sativa (japonica cultivar-group) 35 days after pollination pistil	Oryza sativa (japonica cultivar-group)		Nipponbare			35 days after pollination pistil
19127	4530	Oryza sativa (japonica cultivar-group) young ear	Oryza sativa (japonica cultivar-group)		Nipponbare			young ear
19128	4530	Oryza sativa (japonica cultivar-group) 25 days after pollination pistil	Oryza sativa (japonica cultivar-group)		Nipponbare			25 days after pollination pistil
19129	4530	Oryza sativa (japonica cultivar-group) whole body 1mM ACC(1-aminocyclopropane-1-carboxylate)	Oryza sativa (japonica cultivar-group)		Nipponbare			whole body									1mM ACC(1-aminocyclopropane-1-carboxylate)
19130	4530	Oryza sativa (japonica cultivar-group) whole body 3mM SA(salicylic acid) for 1day	Oryza sativa (japonica cultivar-group)		Nipponbare			whole body									3mM SA(salicylic acid) for 1day
19131	4530	Oryza sativa (japonica cultivar-group) 2nd week immature panicle	Oryza sativa (japonica cultivar-group)		Nipponbare			2nd week immature panicle
19132	4530	Oryza sativa (japonica cultivar-group) 15 days after pollination pistil	Oryza sativa (japonica cultivar-group)		Nipponbare			15 days after pollination pistil
19133	4530	Oryza sativa (japonica cultivar-group) 3 weeks after flowering ear	Oryza sativa (japonica cultivar-group)		Nipponbare			3 weeks after flowering ear
19134	4530	Oryza sativa (japonica cultivar-group) 30 days after pollination pistil	Oryza sativa (japonica cultivar-group)		Nipponbare			30 days after pollination pistil
19156	4530	Oryza sativa (japonica cultivar-group) Panicles two weeks after flowering	Oryza sativa (japonica cultivar-group)		Nipponbare			Panicles two weeks after flowering
19225	4530	Oryza sativa (japonica cultivar-group) Panicles one day after flowering	Oryza sativa (japonica cultivar-group)		Nipponbare			Panicles one day after flowering
19267	4530	Oryza sativa (indica cultivar-group) anther	Oryza sativa (indica cultivar-group)		93-11			anther
19629	4530	Rice flower differential display	Oryza sativa		Chuchung	hermaphrodite	flower				reproductive stage	E. coli	a modified pBluescript KS(-) vector that contained a single 3'-T-overhang
