# Supplementary material for: Refinement of Light-Responsive Transcript Lists Using Rice Oligonucleotide Arrays: Evaluation of Gene-Redundancy
Source: PLoS One. 2008 Oct 6;3(10):e3337. doi: 10.1371/journal.pone.0003337 (PMC2556097; doi:10.1371/journal.pone.0003337)
Supplement: Table S10 — Microarray data for the 485 genes refined in Figure 5B. Microarray data were generated from 40 data sets generated on three microarray platforms (Affymetrix, BGI/Yale, and NSF45K). A description of the column headings in this table is contained in Table S9. (0.26 MB XLS) [file pone.0003337.s010.xls]

More information about all comparisons used in this data were prepared in Supplemental Table S9.
NSF45K_oligo_ID	BGI_oligo_ID	Affy oligo ID	locus_id	annotation	clusered gene_group	NSF45K_light_vs_dark	BGI_Blue light vs dark	BGI_Far-red light vs dark	BGI_Red light vs dark	BGI_White_root_ vs dark	BGI_White_shoot_ vs dark	BGI_White light vs dark	BGI_Seedling vs cultured cell	BGI_Shoot vs cultured cell	BGI_Root vs cultured cell	BGI_Young Panicle vs cultured cell	BGI_Mature Panicle vs cultured cell	BGI_Embryo vs Callus	BGI_Shoot vs Embryo	BGI_Root vs Embryo	BGI_udt1-1 anther vs WT anther	BGI_WT anther at meiosis vs PL	BGI_WT anther at young microspore vs PL	BGI_WT anther at vacuolated pollen vs PL	BGI_WT anther at pollen mitosis vs PL	Affy_Azucena 1ppm vs 0ppm Arsenate	Affy_Bala 1ppm vs 0ppm Arsenate	Affy_Coleoptiles_aerobic vs anoxic	Affy_young seedling vs Drought stress	Affy_young seedling vs Salt stress	Affy_young seedling vs Cold stress	Affy_young seedling vs Root	Affy_young seedling vs Mature leaf	Affy_young seedling vs SAM	Affy_young seedling vs P1	Affy_young seedling vs P2	Affy_young seedling vs P3	Affy_young seedling vs P4	Affy_young seedling vs P5	Affy_young seedling vs P6	Affy_young seedling vs S1	Affy_young seedling vs S2	Affy_young seedling vs S3	Affy_young seedling vs S4	Affy_young seedling vs S5
TR056185	Os014849_01	Os.21318.1.S1_at	LOC_Os06g04510.1	Enolase 1, putative, expressed	I	3.3057492	1.2963707	1.1189933	1.4268866	1.2396117	1.7658362	2.0899842	4.3182898	4.6260915	4.70265	6.5734963	3.5253084	0.599994	1.5936347	0.2067834	0.931	-1.586	-1.254	-0.9295	-0.55	1.9557166	2.0233	-0.34105	0.7428667	0.51711667	0.35475	0.7962	-0.8314	2.07605	2.824	2.8205833	2.7019334	2.4360332	1.7405833	1.3545166	0.40535	0.58021665	0.8307833	1.4819167	1.56655
TR070962	Os009586_01	Os.32492.1.S1_at	LOC_Os03g14040.1, LOC_Os03g14040.2, LOC_Os03g14040.3	expressed protein;Expressed protein;pressedprote	I	4.231152	1.4338346	0.68081397	1.0108317	0.8303042	1.2728107	1.0664896	7.1252465	6.918583	3.703782	8.194534	4.2487326	-0.32418844	6.7271705	1.2316148	-0.19866666	-1.0355	-0.9805	-0.8875	-0.889	-0.34591666	-0.52346665	0.1667	1.0757	0.54506665	0.29378334	3.0950832	1.068	3.4092834	3.6196167	3.3423667	2.95005	2.5913334	1.2156167	1.1976666	1.4697666	1.5621667	2.1821	3.04225	3.1123667
TR035110	Os016818_01	Os.7218.1.S1_at;Os.7218.2.S1_at;Os.7218.1.S2_at	LOC_Os02g01150.1, LOC_Os02g01150.2, LOC_Os02g01150.3, LOC_Os02g01150.4, LOC_Os02g01150.5	D-isomer specific 2-hydroxyacid dehydrogenase, NAD binding domain, putative;D-isomer specific 2-hydroxyacid dehydrogenase, NAD binding domain containing protein, expressed;D-isomer specific 2-hydroxyacid dehydrogenase, NAD binding domain containing protein, expressed;D-isomerspecific2-hydroxyaciddehydrogenase,NADbindingdomaincontainingprotein,expressed	I	3.6615765	2.7815516	1.7451618	1.4270566	2.198058	2.1567118	1.5888802	5.389795	6.3310266	1.4686669	4.245545	0.57807374	0.025653342	2.1657	0.06264979	0.52433336	0.2355	-0.0755	-0.3795	-0.3225	-0.40626666	-0.19768333	-0.074225	0.27658334	0.073	0.24138333	4.141617	-0.00875	2.4616666	2.4724667	2.7466166	2.5152667	2.24255	1.34395	1.4166666	1.0109833	0.68235	1.5474666	2.39615	2.7224
TR071364	Os008402_01	Os.12679.1.A1_a_at	LOC_Os04g23890.1, LOC_Os04g23890.2, LOC_Os04g23890.3, LOC_Os04g23890.4	Nonphototropic hypocotyl protein 1, putative, expressed;Protein kinase domain, putative;Nonphototropic hypocotyl protein 1, putative, expressed	I	1.7950795	1.0737382	0.7331565	0.451301	1.0115778	0.668565	0.46130764	4.9562974	5.858284	0.90363795	2.9994879	1.2769628	0.21842685	NaN	0.08886924	-0.24433333	-0.8095	-0.494	-0.4305	-0.234	-0.36458334	0.16311666	0.6398	0.13315	0.15293333	0.08573333	2.50365	-0.37198332	2.6663666	2.8553667	2.8439	2.8513167	2.4839168	1.4875833	1.5301666	1.20425	1.6034666	2.2112334	2.5060833	2.5643
TR039240	Os015654_01	Os.7443.1.S1_s_at;OsAffx.3110.1.A1_at	LOC_Os03g02020.1	hypothetical protein	I	5.0595202	1.0083528	0.72461176	0.6299076	NaN	0.95970064	1.177921	5.0015254	5.7626567	0.0933469	2.5214076	0.9252788	-0.029279184	NaN	-0.019871183	-0.41433334	-0.5255	-0.2165	-0.303	-0.5345	-0.20078333	-0.25608334	1.155	2.0002832	0.6527	0.5858333	3.62875	-0.40821666	2.7367	3.6615334	3.07055	3.91105	2.7976832	2.1686168	2.39215	1.4832833	2.56185	2.0217667	2.1909	3.6723
TR039865	Os016756_01	Os.14877.1.S1_at	LOC_Os03g10180.1, LOC_Os03g10180.2	hypothetical protein;Expressed protein	I	1.6819028	1.1407796	0.5875778	0.09550174	-0.18337665	0.34934005	0.4506383	5.357062	6.9603825	0.76873624	1.6014203	0.181747	0.018764036	NaN	-0.20556565	0.131	-0.5155	-0.1795	2.521	3.4085	-0.19043334	-0.37421668	-0.25275	0.42173332	0.1171	-0.10921667	0.84148335	-0.3065	0.82608336	0.8564	1.0418	0.7196	0.55506665	0.46666667	0.26641667	0.74306667	0.6707	0.83313334	1.0932167	0.84246665
TR039859	Os015666_01	Os.12703.1.S1_at	LOC_Os03g10090.1	Mannitol transporter, putative, expressed	I	3.2770057	1.3175853	0.82427734	1.5313883	0.6696397	1.7285376	1.5097278	3.007204	3.1076903	1.2449031	7.168063	3.8087163	-0.15386952	0.61426955	0.14776234	2.5663333	1.099	0.741	-0.2705	-0.8925	2.30435	1.0717334	1.83835	0.275	-0.07743333	0.36375	2.6057334	0.17571667	0.23616667	-0.45438334	-0.37688333	-0.7793667	-0.8918667	-0.9383	-0.69743335	-0.59213334	0.048816666	0.7586333	0.90216666	1.80895
TR042987	Os020398_01	Os.4978.1.S2_at;Os.4978.1.S1_at	LOC_Os03g54000.1	Oligopeptide transporter 3, putative, expressed	I	2.302596	1.53168	1.363176	0.49274436	2.164982	2.150935	1.415199	0.5325834	0.6562336	0.4698863	6.9272633	1.5941366	0.059575014	0.10620789	0.038532984	0.069	0.3285	-0.2085	-0.5355	0.561	1.8836833	1.7041167	1.00895	0.13348334	0.32478333	-0.46853334	-0.43875	0.42361668	0.87588334	0.6934	0.61076665	0.40503332	0.35018334	-0.02955	0.1445	0.57671666	0.9863333	0.82835	0.6918333	1.8323833
TR050596	Os019413_01	Os.15204.1.S1_at;Os.15204.2.S1_x_at	LOC_Os07g49110.1	D-ala D-ala ligase N-terminus, putative	I	3.798606	1.3633317	0.8610519	-1.3123596	-0.07617993	1.1166674	1.1590526	1.5260223	0.8838691	-0.0608739	6.071114	0.4910698	-0.25702712	NaN	-0.09123983	-0.17533334	-0.197	-0.1205	0.534	0.3495	0.66496664	0.45141667	1.22265	0.13648333	0.11738333	-0.09325	1.7994833	0.6132333	1.1837	1.0945333	1.4982834	1.3032	0.7894833	0.36123332	1.2265333	0.9295	1.0610334	1.3998333	1.9961667	2.1858833
TR072508	Os013289_01	Os.27354.1.S1_at	LOC_Os09g17600.1, LOC_Os09g17600.2, LOC_Os09g17600.3	Expressed protein;	I	1.9172305	0.6854695	0.309399	0.3596721	1.2487278	0.8071286	1.1352533	3.401145	3.6730425	1.4889079	7.3429894	2.8605561	-0.21857491	3.0851197	0.1005226	-0.443	0.29	-0.075	-0.112	0.407	-0.24793333	0.1198	1.570825	0.69005	0.73118335	0.23676667	-0.08635	-0.40593332	0.7489667	1.3576334	1.4227667	1.0844667	1.23885	1.02055	1.2805	0.49006668	0.6850833	0.66466665	0.8578167	0.78085
TR072674	Os024782_01	Os.28427.1.S2_a_at;Os.28427.2.S1_x_at;Os.28427.1.S1_x_at	LOC_Os05g12640.3, LOC_Os05g12640.1, LOC_Os05g12640.2, LOC_Os05g12640.4, LOC_Os05g12640.5	BURP domain containing protein, expressed;BURPdomaincontainingprotein,expressed	I	2.90866	0.08378325	0.74566424	1.044311	2.3599205	0.2621967	1.3829653	0.209492	0.029115	2.1872807	0.86752164	2.9138384	-2.04075	-3.25494	0.6352314	0.236	-1.0065	-0.757	-0.6845	-0.389	-1.0798	-1.6564167	3.743175	1.4908	0.8530833	0.47303334	-0.41791666	4.678117	5.53865	5.1327667	4.8426666	4.6987834	4.9278665	3.1422	3.7781668	4.4154	4.003733	3.4512334	3.0562334	3.6026666
TR041540	Os012257_01	Os.11150.1.S1_at	LOC_Os03g32490.1	expressed protein	II	4.0260935	2.573683	0.89676666	2.77499	2.3318284	2.0839152	1.7624657	0.15284623	-0.116727434	-0.72987264	-0.878155	-0.09169743	0.065681264	-0.32003495	-0.18949826	0.48366666	1.371	2.2935	2.253	2.7085	3.78035	3.3888333	-0.669025	-0.020333335	0.31616667	-0.84305	1.65895	-0.043566667	3.50635	3.47315	3.66	2.8728666	3.1592	2.2187166	1.3606	1.42945	1.6034666	1.0855833	0.9013	0.6824667
TR056969	Os019636_01	Os.10311.2.A1_s_at;Os.10311.1.S1_a_at;Os.24876.1.S1_s_at;Os.10311.2.A1_x_at	LOC_Os06g14324.1	Calcium binding EF-hand protein, putative, expressed	II	4.9636674	2.5016937	0.96859205	2.0653355	1.4380398	2.1694465	1.7638994	-1.3113943	-1.625731	-1.2850013	-0.4449113	-0.184868	0.4394102	0.2535312	0.3167267	1.702	1.219	3.123	3.9645	2.4595	-0.5082	0.14765	-0.8924	0.6953833	0.48133335	0.51173335	4.5355835	-0.252	5.3198667	5.0744333	4.82605	5.66285	5.827017	5.320367	2.5017834	1.0740334	2.26095	1.8127834	1.7847	2.0595834
TR034991	Os009518_01	Os.22580.1.S1_s_at;OsAffx.11838.1.S1_x_at;OsAffx.11838.1.S1_at	LOC_Os01g73250.1	ABA/WDS induced protein, expressed	II	3.2992787	0.45812932	0.27176893	0.07664129	0.7753296	0.725906	0.9393345	-1.1199316	-0.6684323	-0.3890191	-0.74277794	-1.1152962	-0.17019534	-0.08286573	-0.25607413	-0.22866666	-0.182	0.1175	-0.1255	-0.005	0.5159	0.24305	1.846775	-0.03136667	-0.042883333	-0.1254	0.008233334	-0.91415	5.326367	5.21795	4.6823	4.9182334	4.73415	4.4249167	4.739683	3.1225	3.4329166	4.2238	2.7196	4.273617
TR043198	Os014701_01	Os.14921.1.S1_at	LOC_Os03g56930.1	New cDNA-based Gene	II	4.9025774	1.5152552	0.22762646	0.5446622	0.47014222	-0.040229514	0.4541778	1.2797203	1.023356	0.0640671	-0.2729743	-0.23291123	-0.032364782	-0.5936202	0.43551496	0.61866665	0.517	1.0795	1.199	-0.055	-1.1048334	-0.47965	-0.2334	1.6839334	0.58811665	1.7986	3.7989833	2.1467	4.198283	4.2541	4.0728335	4.2794833	4.4036665	4.2372665	3.8622832	3.5952168	4.0950165	3.7013667	2.43535	3.5785666
TR034020	Os001529_01	Os.35434.1.S1_at;Os.12112.1.S1_at	LOC_Os01g60830.1	expressed protein	II	4.639173	2.8244061	0.3077671	-0.011111941	0.28349945	1.3669521	0.100425676	0.09646877	-0.1085931	-0.17456543	-0.17132777	-0.4477513	0.024749393	-0.2924789	0.07522119	-0.24433333	0.303	0.5595	-0.193	0.104	-0.83398336	0.32346666	0.8146	0.94131666	0.37806666	1.40675	3.68525	0.23185	3.2381	4.2134666	4.2598834	4.1583333	4.039817	2.49805	3.63745	2.1151834	4.0218334	3.5252166	2.1476333	1.9320667
TR070222	Os057239_02	Os.15062.1.S1_a_at	LOC_Os01g22980.1, LOC_Os01g22980.2	Serine carboxypeptidase;Serine carboxypeptidase family protein, expressed	II	3.2249587	1.8829478	1.6715139	1.6292454	NaN	1.517878	1.3874733	-0.71687496	-0.1257281	-0.1041148	0.3628913	-1.0558913	-0.29639447	NaN	-0.6041705	0.146	-0.3105	-0.077	0.0025	-0.1935	-0.35536668	0.023866666	0.30115	1.6047167	0.85108334	0.62666667	3.6942666	0.4443	4.1723332	4.013517	4.39015	3.7137666	3.9271166	3.1585834	3.1718166	3.29995	3.0304	3.09015	3.43515	3.0927334
TR047219	Os055529_01	Os.22651.1.S1_at	LOC_Os04g56230.1	Farnesyl pyrophosphate synthetase 2, putative, expressed	II	4.2803	1.3727354	NaN	1.3751186	NaN	1.5679216	1.5388378	-0.20261364	-0.5511494	-0.44350895	-0.47602063	-0.18771477	-0.19453013	-0.10216876	-0.012158071	-1.097	-0.1565	-0.094	0.1745	0.274	0.32333332	0.05246667	0.746325	1.5813167	0.9203	0.9717	3.72535	-0.09681667	4.252217	4.07005	4.187033	4.421117	4.4604	3.3789833	2.78585	2.1474333	2.1765168	1.8047667	2.5699832	2.4227667
TR050736	Os018378_01	Os.10410.1.S1_at	LOC_Os08g02210.2	expressed protein	II	4.20622	0.8899163	0.24875805	0.26462242	0.26419574	0.82067263	-0.4589141	0.14883344	0.43454763	0.15125243	0.04401443	0.2245273	0.23235893	1.80841	0.085201345	-0.837	0.8125	-0.0085	-0.679	-0.5105	-0.41161665	-1.0261166	-0.120075	1.6022834	0.567	0.9016333	4.0358834	-0.78235	3.8871	5.0951667	4.304167	4.4294333	3.4156	2.6133	1.64015	2.24405	2.30565	2.47425	2.3749833	3.3591666
TR037555	Os013520_01	Os.9506.1.S1_a_at	LOC_Os02g38020.1	Phosphate transporter family protein, expressed	II	4.310783	0.44377428	0.25814998	0.8244211	0.21256335	0.71478873	1.1182954	-1.4249293	-1.1816267	-0.8827693	-0.95328265	-0.39111876	0.018263625	0.34096405	0.22878665	0.058333334	-0.495	-0.452	-0.645	-0.5545	-1.1031333	-0.8189333	0.07265	1.75265	0.9170667	0.29356667	3.5748334	0.9054667	4.14385	3.7589166	3.8586333	3.5647166	3.2639832	1.8245	1.6045834	2.1321166	1.7296	2.6177833	3.3957167	3.5020833
TR070621	Os013161_01	Os.15355.1.S1_x_at	LOC_Os02g14440.1, LOC_Os02g14440.2	Cationic peroxidase 1 precursor, putative, expressed;	II	2.1680052	2.2000976	NaN	2.785369	NaN	2.929389	2.5872426	4.0571566	4.206992	0.62228155	0.20087144	-0.889315	-0.16647306	0.15958817	-0.016202629	0.027333332	0.011	-0.1055	0.925	1.5615	-0.3859	0.19851667	-0.648625	1.74745	-0.002366667	-0.22315	3.6045	-0.36505	3.3833833	3.5673332	3.9859166	3.8248668	4.135967	3.7737334	3.4244833	2.4982	3.1595833	3.5352	4.2435665	3.1862333
TR050279	Os024414_01	Os.30366.1.S1_at	LOC_Os07g45080.1	Expressed protein	II	1.6902828	0.9022075	1.5206457	1.8642733	0.6623252	NaN	2.0873582	0.68584543	0.0771549	-0.6231838	1.8749583	-0.13467023	0.39601368	0.68112564	0.019713761	0.57766664	0.5545	1.061	0.0515	0.2045	-2.53395	-1.2241666	1.3272	0.74376667	-0.35141668	0.31486666	-0.54981667	3.2340667	3.5619667	3.5651834	3.2559	3.5710666	3.46585	3.6737833	2.8150334	3.3429334	3.9739168	3.6815166	3.5022333	3.36205
TR033674	Os029195_01	Os.42024.1.S1_at	LOC_Os01g56420.1	Ctr copper transporter family, putative	II	2.9738436	0.9616543	0.6273334	1.0702069	0.65639657	1.27714	1.3280795	0.2495671	-1.2792844	0.20373443	-0.4702393	-1.4992063	-0.52160084	0.09408486	-0.5378029	0.604	-0.022	0.296	0.644	2.2295	-2.3249166	-0.66095	-1.994175	0.39133334	0.4787	-0.37965	-0.8092333	0.11765	3.4430833	3.6152334	4.49245	2.9257166	2.7069833	2.9385166	2.4233668	1.9662167	2.3467	1.9887167	0.96653336	0.53536665
TR052268	Os056687_01	Os.9301.1.S1_x_at;Os.9301.1.S1_at;Os.51490.1.S1_at	LOC_Os08g28670.1	Ripening induced protein, putative, expressed	II	1.9346337	-0.0267069	0.66848725	0.5684333	0.21583016	1.4754314	2.5592737	0.2031463	2.4738567	-0.08387977	1.0447443	0.2250425	-0.287012	-0.046278603	0.3141118	0.05866667	-0.559	-0.6195	-0.594	-0.134	-0.8484833	-0.2279	-2.7094	1.12935	0.48323333	-0.08191667	0.5560333	2.9845	3.27615	3.0479	1.9390167	2.8191333	2.7891667	2.6964667	1.7631167	1.1210166	1.9560666	1.6096833	1.4727334	1.3687
TR041875	Os054373_01	Os.12296.1.S1_at	LOC_Os03g39610.1, LOC_Os03g39610.3	Chlorophyll a-b binding protein, chloroplast precursor, putative, expressed;	II	4.6453114	3.3640096	2.1617806	3.504446	3.7679298	NaN	3.63545	-0.4552513	-2.5563934	-2.9588337	-0.0499053	-4.7563314	0.09560944	-0.614926	-0.62589085	0.7353333	-3.0115	-2.2345	-2.7755	-3.256	-1.1291833	-1.5936333	0.118075	0.29071668	0.067716666	0.08735	2.7373	0.0887	3.0592833	2.9623833	2.6457334	2.7399166	2.1975334	1.4067167	0.33463332	1.4078166	1.6545666	1.4431666	1.9035833	3.1297166
TR049693	Os024775_01	Os.28216.2.S1_s_at;Os.28216.2.S1_a_at	LOC_Os07g37550.1, LOC_Os07g37550.2	Chlorophyll A-B binding protein, putative;Chlorophylla-bbindingproteinofLHCIItypeIII,chloroplastprecursor,putative,expressed	II	4.8773246	2.941093	2.319455	3.0109973	3.1814833	NaN	3.2403064	-2.4783633	-3.3265712	-2.3407197	-3.4014702	-2.3254354	0.14266877	NaN	0.5038729	0.7773333	-1.442	-0.068	-1.0945	-1.2225	-1.4924	-1.23035	-0.627025	0.49531665	0.10383333	0.21806666	2.1728168	0.034516666	2.3341668	2.8628666	2.8018	2.6911	2.15875	1.2295834	0.6681167	1.1899	1.4671834	1.5245167	1.8153	2.5393
TR050012	Os012275_01	Os.52226.1.S1_at	LOC_Os07g41630.1	Expressed protein	II	1.6972189	1.7974075	1.9791067	2.9024446	NaN	1.6520402	2.5551088	-1.8809978	-2.7428493	-1.0630251	-3.34131	-2.9350553	0.30554435	-1.1551849	-1.4674144	-0.004	-0.5395	-0.599	-0.4695	-0.2395	0.41493332	-0.58571666	-0.7529	0.8168	0.3641	0.076683335	2.0457168	0.1296	1.9118834	1.93855	1.7692	1.7816666	1.31305	0.49723333	0.8045667	0.6606167	0.78251666	1.0264833	1.07725	1.4950833
TR045565	Os036618_01	Os.12295.1.S1_at	LOC_Os04g33830.1	16kDa membrane protein, putative, expressed	II	5.2208	3.8531294	2.3437202	3.7461708	2.6914873	3.1342046	3.3199267	-1.5638083	-0.81800663	-0.97040665	-0.93782264	-0.9569243	0.0864229	-0.034792166	0.159974	-0.29366666	-0.1155	-0.652	-0.3775	-1.4525	-1.9540833	-1.1713333	0.81965	0.25005	0.034	0.06465	2.6324666	0.0435	2.7523167	2.76805	2.7846167	2.6193	2.2694333	1.3265333	0.6871667	1.2655	1.31865	1.2346667	1.5579667	2.5080333
TR071685	Os052085_01	Os.46422.1.S1_at	LOC_Os07g25430.1, LOC_Os07g25430.2, LOC_Os07g25430.3	Photosystem I reaction centre subunit IV / PsaE, putative;Photosystem I reaction centre subunit IV/PsaE family protein, expressed;Photosystem I reaction centre subunit IV/PsaE family protein, expressed	II	3.7229958	3.7826698	1.391059	2.5078852	4.0610313	2.7006319	2.4667022	-1.2154034	-1.0592337	-0.8644905	-0.3529163	-0.7466163	0.52989024	0.24135104	-0.4327495	0.30066666	-2.4055	-0.9935	-2.3375	-2.589	-1.4520667	-0.9184167	-0.670175	0.5007833	0.19831666	0.14893334	3.3025668	0.21793333	2.7096334	3.3091166	2.8401167	2.9342833	2.1146333	1.31765	0.7996	1.5908667	1.5797167	1.5805833	2.1188166	2.9679167
TR053432	Os040245_01	Os.7974.1.S1_at	LOC_Os08g44680.1	Photosystem I reaction center subunit II, chloroplast precursor, putative, expressed	II	3.9542992	3.248078	2.3756645	3.1534781	3.5157366	2.7141554	3.3418238	-0.17579164	-0.8526698	-2.358317	-0.831693	-0.49547523	-0.8339317	0.137592	0.1090545	0.09833334	-1.713	-1.1585	-1.865	-1.929	-0.82876664	-1.1078833	-0.25385	0.41145	0.21825	0.2587	2.3098	-0.071033336	1.7941834	2.4957333	2.3532	2.297	1.5758834	0.83818334	0.7714667	1.0254667	1.0281334	1.0875833	1.4138334	2.0589833
TR070202	Os008979_01	Os.7868.1.S1_at	LOC_Os01g17170.1, LOC_Os01g17170.2	magnesium-protoporphyrin IX monomethyl ester aerobic oxidative cyclase;Magnesium-protoporphyrin IX monomethyl ester cyclase, chloroplast precursor, putative, expressed	II	4.8678937	3.0981576	0.9644293	2.142023	2.6472075	1.554602	2.0030715	-1.6446936	-1.6130426	-1.1802016	-1.2103393	-1.5736526	-0.052913178	-0.11719322	0.120157145	-0.22	-2.5005	-1.5845	-2.2735	-2.4005	-0.10311667	-0.5028833	-0.781625	1.0983	0.48585	0.19926667	2.6018333	-0.26013333	3.4977334	3.2808833	2.55465	3.2791667	2.4805167	2.3329167	1.35255	2.2303667	2.5958333	2.4228168	2.4102833	2.8673167
TR070242	Os054419_01	Os.28438.1.S1_x_at;Os.28438.2.S1_a_at;Os.28438.4.S1_s_at	LOC_Os01g31690.1, LOC_Os01g31690.2	Manganese-stabilizing protein / photosystem II polypeptide;Oxygen-evolving enhancer protein 1, chloroplast precursor, putative, expressed	II	2.925304	2.798019	1.2763474	1.923243	1.3122408	1.8832098	2.5692852	-0.971371	-0.71487194	-1.0300289	-0.24226177	-0.7054543	-0.079983994	0.002107193	0.12567337	-0.315	-3.058	-1.9225	-2.586	-2.6015	-1.1873167	-1.1334167	-0.0533	0.53823334	0.19766666	0.14936666	2.6422167	-0.087466665	3.0750833	2.8917665	2.1780667	2.4422	1.9918833	1.1302834	0.5736	1.1451334	0.9630333	1.01465	1.5566334	2.2268
TR065071	Os051998_01	OsAffx.27508.126.S1_x_at;Os.12313.1.S1_at;Os.40347.1.A1_x_at	LOC_Os12g08770.1	photosystem i reaction centre subunit n, chloroplast precursor (psi-n)	II	3.6766422	2.2623746	0.87494165	1.7265117	1.9272599	1.9451339	1.1257349	-0.21801144	-0.3219283	-0.45088798	-0.1826841	-0.8299631	0.1865143	0.1220141	0.19497998	0.14433333	-2.4985	-2.1365	-2.5245	-2.6605	-1.7375	-1.6275166	0.44865	0.47348332	0.1304	0.114483334	2.7981167	0.00585	3.0679166	3.25695	2.9578834	2.8572667	2.1087666	1.0525167	0.63878334	1.0606	1.0331167	1.2503667	1.6082166	2.2134
TR072324	Os002359_01	Os.12713.1.S1_at	LOC_Os06g21590.1, LOC_Os06g21590.2	Chlorophyll a-b binding protein 6A, chloroplast precursor, putative, expressed;	II	4.426945	2.7255437	2.176633	3.220923	2.1052413	2.489862	3.1595223	-0.12587176	0.1767061	-0.83332795	-1.1044933	-0.4500033	-0.81354886	-0.91712797	0.28937218	-0.003666667	-2.3095	-1.8425	-1.157	-0.944	-1.4536	-1.3839	0.967225	0.48885	0.11378334	0.1502	2.6259832	0.01215	2.8384	3.1607666	2.9780834	2.7315834	2.19385	1.4494667	0.97215	1.4378667	1.66035	1.6877	2.02375	2.3903
TR064266	Os045461_01	Os.10136.1.S1_at	LOC_Os05g48630.1, LOC_Os05g48630.2	Photosystem I reaction center subunit VI, chloroplast precursor, putative, expressed;PhotosystemIreactioncentersubunitVI,chloroplastprecursor,putative,expressed	II	4.2038283	2.2578745	1.3155022	2.450963	2.2335331	2.1252081	2.6993217	-0.5270623	-0.2324621	0.58965296	0.12761544	-0.24248864	-1.1869103	0.22394687	-0.101632126	-0.10333333	-1.6665	-0.1705	-1.1365	-2.066	-1.7062334	-1.2019	-0.452925	0.26515	0.18581666	0.23963334	2.9130332	-0.008066667	2.86985	2.77735	2.4855833	2.51645	2.0429666	1.6082833	0.8875	1.4696833	1.4008334	1.61835	1.9540666	2.6959667
TR071212	Os054533_01	Os.12283.1.S1_at	LOC_Os03g56670.2, LOC_Os03g56670.1	Photosystem I reaction center subunit III, chloroplast precursor, putative, expressed;photosystem-1 F subunit precursor	II	4.0834723	2.2467055	1.277004	2.5717785	2.8662572	2.368929	2.073615	0.7294076	-0.8132876	-0.30804643	-0.4441098	0.25162944	-0.12513252	-0.06404704	0.27179462	0.39066666	-2.482	-1.015	-2.0655	-2.475	-1.6693166	-0.9915	-0.073525	0.35741666	0.118083335	0.30275	3.1106334	-0.0329	2.89385	3.1212168	2.8838832	2.8062668	2.03265	1.0559	0.87225	1.2521334	1.1758167	1.4498	2.0287166	2.6987834
TR049660	Os054745_01	Os.2248.1.S1_at	LOC_Os07g37030.1	Cytochrome b6-f complex iron-sulfur subunit, chloroplast precursor, putative, expressed	II	4.548407	1.8294657	0.9255827	1.3069326	3.4016223	1.2901522	1.8106594	0.30219576	-1.1049478	-1.0121539	-0.2331969	-0.8641153	2.5676	NaN	-0.9428315	-0.19366667	-1.422	-0.9055	-2.0515	-0.9575	-1.4675333	-1.3243166	-0.004925	0.1337	0.0333	0.1529	3.21025	-0.20598334	2.8229334	2.1592166	1.98585	2.31975	1.9983166	1.2374166	1.0678834	0.94126666	0.9084	1.03915	1.69445	2.3972
TR033886	Os050886_01	Os.32482.2.S1_x_at;Os.32482.1.S1_at	LOC_Os01g59090.1	expressed protein	II	3.6131742	3.5674033	1.2699097	1.7996049	2.2938218	2.0725243	2.0895634	-1.800123	-1.0752486	-0.9476683	-2.1589692	-0.7450418	0.81912154	0.38278124	0.025138788	-0.14633334	-0.955	-0.174	-1.047	-0.8145	-0.8893	-0.16941667	-0.37605	1.7618834	0.802	0.09883334	3.3099	-0.048383333	1.5140667	1.18855	1.11835	1.6586334	1.36495	1.2231667	1.5059167	1.393	1.46335	1.7458667	2.5987167	2.7042334
TR071605	Os054452_01	Os.12627.1.S1_at	LOC_Os07g04840.1, LOC_Os07g04840.2	PsbP;Oxygen-evolving enhancer protein 2, chloroplast precursor, putative, expressed	II	3.6689305	2.2553837	1.1782161	1.8324047	2.3556108	1.7901556	3.383026	-1.608326	-0.7419503	-1.258533	-1.0990646	-0.6090613	0.15571359	-0.026310487	0.3389004	0.25433335	-1.8265	-1.8915	-1.861	-1.633	-1.39875	-0.6856	-0.33825	0.41596666	0.12926666	0.116333336	3.0240333	-0.02495	2.1970167	2.0934334	1.6897666	1.9736333	1.6738833	0.9838	0.83573335	1.0710833	1.0284166	1.2706833	1.5987333	2.3837166
TR042668	Os014426_01	Os.38416.1.A1_at	LOC_Os03g50270.1	expressed protein	II	2.7897804	1.4300154	1.1513058	1.3724597	2.5551307	1.6638511	1.6740578	-1.16219	-0.7924303	-0.09212323	-0.63559294	-0.9392926	0.047931496	-0.30875075	0.10892566	-0.465	-2.29	-1.6085	-1.4315	-1.9425	0.057416666	-0.30011666	0.1179	0.539	0.25611666	0.17676666	2.1543167	-0.54613334	1.1111	1.6199666	1.4697833	1.6899333	1.38675	0.6677333	0.67548335	0.6843	0.7614833	1.1077	1.4327834	2.0614166
TR073290	Os002029_01	Os.11573.7.A1_x_at;Os.11573.2.A2_a_at;Os.11573.5.A1_x_at;Os.11573.2.A1_a_at	LOC_Os11g47970.1, LOC_Os11g47970.2, LOC_Os11g47970.3, LOC_Os11g47970.4, LOC_Os11g47970.5	Ribulose bisphosphate carboxylase/oxygenase activase, chloroplast precursor, putative, expressed;	II	4.251213	5.4445333	2.5225332	NaN	4.662753	3.8332639	2.9850624	-0.67340964	-0.5976893	-0.7930053	-0.68803495	-0.3601783	0.007941301	-0.17670393	0.014604944	0.105333336	0.3005	0.051	0.119	-0.115	-1.0288167	-0.80226666	1.1179	0.8139667	0.27373335	0.2524	4.0453334	0.4338	4.2123833	4.6458335	5.2461166	4.8518834	3.5916	2.2534833	1.7323	2.2879667	2.5588334	2.8139668	2.6034	3.6917667
TR034340	Os052050_01	Os.10671.1.S1_at	LOC_Os01g64960.1, LOC_Os01g64960.2	Photosystem II 22 kDa protein, chloroplast precursor, putative, expressed;PhotosystemII22kDaprotein,chloroplastprecursor,putative,expressed	II	5.5589128	5.0705857	1.8412968	3.2291234	3.825558	3.4644332	2.8415172	-1.3347336	-0.9151166	-1.1072853	-1.0875742	-0.87360996	0.08914387	-0.12124785	-0.17899889	1.5553334	-0.53	0.277	1.1185	0.213	0.102966666	-1.1793833	0.7712	0.27198333	0.14398333	0.09715	4.7058835	0.21801667	4.268367	4.2312	4.7163	3.8968666	3.1825	1.155	1.0753	1.6110333	1.3517166	2.1765833	3.5540833	3.2912667
TR070462	Os052727_01	Os.3408.2.S1_at;Os.3408.1.A1_x_at;Os.3408.1.A2_a_at;Os.47717.1.A1_s_at	LOC_Os01g64660.1, LOC_Os01g64660.2, LOC_Os01g64660.3	Fructose-1,6-bisphosphatase, cytosolic, putative, expressed;fructose-1,6-bisphosphatase	II	4.2126236	2.8263702	2.0552464	2.4152217	2.9746873	3.274723	2.333176	0.9133703	-0.39716476	0.46014196	-0.3068651	-1.9395779	0.58204603	0.23900573	-0.2927709	-0.406	-1.267	0.936	2.6375	1.254	-0.07025	-0.6235833	0.00405	0.6404333	0.28801668	0.11226667	3.0459332	0.42841667	3.6736	3.7872667	4.4047666	3.3002167	3.1880667	2.0991333	1.1314666	2.1527834	1.5366167	2.1657667	2.68415	3.1632667
TR035173	Os021943_01	Os.53784.1.S1_at	LOC_Os02g02000.1	Cytochrome P450 74A3, putative, expressed	II	2.6913052	2.4821553	NaN	2.4678285	NaN	NaN	2.9014134	1.053867	0.83749163	-0.0572739	-0.17878143	-0.0239881	0.05025126	-0.26938632	-0.06391388	0.018666668	0.3235	0.9435	1.496	1.199	-0.91805	0.8219	-0.439875	1.4124334	0.5380833	0.41308334	2.6871	0.3966	3.8493333	2.9274166	3.4046667	2.7261167	2.6873167	2.0616	1.17375	1.7073333	1.4690666	1.65365	1.5272334	1.5236334
TR044603	Os054518_01	Os.12696.1.S1_at	LOC_Os04g16680.1	fructose-1,6-bisphosphatase, putative	II	4.4433074	NaN	1.0724509	1.6761714	2.758243	1.6050158	1.9444491	-0.34762996	-2.498571	-2.1438973	-0.70074844	-0.79174757	-0.21403444	0.33632016	0.134042	-0.132	-1.686	-1.136	-1.8365	-0.3205	-1.5810333	-0.803	0.8857	0.41626668	0.16813333	0.019	4.407117	0.35941666	4.7191834	5.181783	4.4845667	4.9734335	3.9240167	2.269	1.333	1.83875	1.5602	1.8844167	2.5846667	3.2979167
TR051044	Os009234_01	Os.8000.1.S1_at	LOC_Os08g06530.1	Rubredoxin, putative	II	2.9856164	2.3605592	1.5426888	1.4409591	1.7263615	2.7311668	2.0228775	-1.3280908	-0.2594833	-1.4093409	0.1839633	-1.5514805	0.08004013	NaN	-0.50520384	-0.041333333	-2.817	-2.4115	-1.822	-1.4875	-0.7238167	-0.38875	-0.9169	1.0605167	0.6354333	0.41873333	4.7135835	0.15498333	2.8351	4.501167	4.1334	4.3908668	3.62785	1.77375	2.17035	1.70545	1.6262833	2.0733833	3.12345	4.622267
TR038195	Os054509_01	Os.46383.2.A1_s_at	LOC_Os02g47020.1	Phosphoribulokinase / Uridine kinase family, putative	II	5.4746404	2.9552715	1.599897	1.7961357	1.495904	2.783586	2.0152876	1.2369033	-0.9902163	-1.0023127	-2.1504092	-2.4439576	-0.40863672	-0.25531304	0.2838723	0.03533333	-2.2905	-1.218	-1.196	-1.442	-1.0507833	-0.77145	1.036875	0.73471665	0.26745	0.13646667	3.7846668	0.17361666	4.5122	4.20765	4.48005	3.6899834	3.1905832	1.8076333	1.5870167	1.84165	1.6559833	2.23695	2.4833667	3.2256334
TR045853	Os054468_01	Os.28203.1.S1_a_at	LOC_Os04g38600.1, LOC_Os04g38600.2, LOC_Os04g38600.3	Glyceraldehyde 3-phosphate dehydrogenase, C-terminal domain, putative;Glyceraldehyde-3-phosphate dehydrogenase A, chloroplast precursor, putative, expressed;Glyceraldehyde-3-phosphate dehydrogenase A, chloroplast precursor, putative, expressed	II	5.1819086	2.391211	1.1055279	2.517363	1.9091249	2.4885368	2.9721594	0.5563138	0.60496	0.5131971	-1.6608708	-0.69219977	-0.00939523	-0.10612297	0.07550978	-0.14833333	-1.673	-1.146	-1.1115	-0.3685	-0.5381167	-0.5388833	1.705825	1.0699167	0.43726668	0.31228334	3.7653167	0.5481833	3.3496833	4.68125	4.0221334	3.63855	3.0149834	1.7909167	1.1154667	1.71685	1.3805667	2.1025167	3.0664	3.5309
TR057014	Os022074_01	Os.7865.1.S1_at	LOC_Os06g15400.1	Expressed protein	II	4.3236084	2.2427158	0.9802381	2.3702786	1.5775628	2.1321354	1.9327972	0.80804896	-2.6818068	-1.0603373	-2.0469942	-0.98086965	1.526345	0.381491	-0.051041566	0.025666667	-1.9085	-1.46	-1.485	-1.4495	-0.86226666	-0.89703333	0.159925	0.50591666	0.1829	0.20671667	3.4267166	0.27343333	3.6929166	3.6325834	3.4688168	3.00035	2.11	0.81401664	0.77068335	1.3635334	1.17305	1.53035	2.2267334	3.06225
TR049675	Os051956_01	Os.12624.1.S1_s_at	LOC_Os07g37240.1, LOC_Os07g37240.2	Expressed protein;	II	4.1259246	1.0937064	0.7144186	0.8922056	-0.22789161	0.85240316	1.8323646	0.8397396	-0.25856143	-1.1951154	-0.82816255	-0.62101144	0.5548156	-0.30289742	0.04288904	0.5003333	-2.613	-1.5855	-1.099	-0.9515	-1.0992666	-1.7836	0.1648	0.6155	0.06818333	0.17526667	2.8709667	-0.045916665	3.145	3.7662666	3.5574834	3.4325333	2.5142834	1.4512	0.96295	1.62185	1.7718	1.7028667	2.40685	3.1144667
TR055575	Os008502_01	Os.9775.1.S1_at	LOC_Os10g38710.1	Glutathione S-transferase GSTU6, putative, expressed	II	3.9956102	2.4233	0.79298764	1.6169904	1.6425278	2.5236683	2.0865388	-1.4184246	-1.3001239	-1.332567	-1.4412693	-1.0610954	0.083386086	-0.0509582	-0.07848699	1.739	1.4835	0.9835	0.197	0.2655	0.10476667	0.32893333	-0.712775	1.5545666	0.611	0.34901667	3.5283334	1.1570166	3.0051668	2.9769833	2.83745	2.5841668	2.5864167	2.6201167	2.1366668	1.22825	1.6856	2.24075	1.9578667	2.0386333
TR068134	Os028080_01	Os.7140.1.S1_at	LOC_Os11g16550.1	GUN4-like family protein, expressed	II	4.375136	2.1516752	1.1778065	2.13941	2.498601	1.8030142	2.0380356	-2.31618	-3.1549873	-2.8274863	-0.08488577	NaN	0.74810266	-0.92637163	1.528242	0.073	-0.044	0.0105	-0.2545	-0.3785	-0.41815	-0.6699167	0.959	1.9394833	0.74831665	0.67785	2.5221167	1.32165	2.3925166	2.9005666	2.5927334	2.7083666	2.4540167	1.4797333	1.6066667	2.0715833	2.2511334	2.42985	2.6188667	2.9311166
TR062288	Os016542_01	Os.23847.1.S1_at	LOC_Os05g14270.1, LOC_Os05g14270.2, LOC_Os05g14270.3	hypothetical protein;Expressed protein;Expressed protein	II	4.0230517	2.118377	1.2722782	2.1859722	NaN	2.6634529	1.4348167	-1.9357946	-1.9249653	-1.1911286	-0.72910595	-1.1071438	0.29836857	0.2679789	0.12019252	-0.17033333	-0.5405	-0.4465	-0.78	0.346	0.12873334	0.19553334	0.457825	1.3851334	0.58785	0.63435	3.5603333	0.59473336	2.5969	3.6633	3.4392	3.55565	2.5727832	1.96765	1.6927	2.1132667	2.2572	2.40995	2.0824	3.33275
TR043225	Os054445_01	Os.12394.1.S1_at	LOC_Os03g57220.1, LOC_Os03g57220.2	glycolate oxidase;pressedprote	II	2.5388134	2.813402	1.8670634	2.0898547	2.5424325	2.7219143	3.1026704	-1.4641002	-1.0918636	-1.307094	-1.5429686	-1.0874909	0.00628917	-0.029570164	0.009991362	-0.403	-0.9445	-0.35	-0.286	-0.7755	-0.23155	0.5341333	0.739725	0.7077	0.042316668	0.19653334	3.1991167	-0.64851665	3.0303667	3.3878	2.44415	3.6739	3.4552667	1.5242833	1.9373833	1.42675	1.0717167	1.6343167	1.13365	1.6681334
TR040831	Os000378_01	Os.20465.1.S1_at	LOC_Os03g21560.1	expressed protein	II	3.985315	2.5131435	0.74387807	1.5781387	1.6340508	1.3812183	1.8600117	-1.658526	-0.5526243	-0.104169235	-0.65453464	0.25756556	0.07852689	-0.18380727	-0.04468656	-0.43533334	-0.6955	-0.6875	-0.6855	-0.399	-0.40093333	-0.17721666	-0.508525	1.0795833	0.31183332	0.40941668	4.0341167	0.73448336	3.4905834	3.1270833	3.37865	2.9407167	2.3616	1.4642	1.5033667	1.9447833	1.6888666	2.3353167	2.7724	2.7630668
TR041891	Os056762_01	Os.18384.1.S1_at	LOC_Os03g39830.1	expressed protein	II	3.5196998	2.1365209	0.5499772	0.93725395	1.314667	NaN	1.863566	-1.3930233	-0.6894311	0.1208961	-1.6212996	-0.4971361	-0.97356564	0.20548767	0.018967388	-0.344	-0.901	-0.3885	-0.1365	-0.0735	0.27288333	-0.3012	-0.761575	1.27125	0.5229	0.4945	3.9182832	0.6666833	2.6110833	2.8776667	2.53935	2.40875	2.3016	1.3791833	1.4453833	1.5477834	1.3535167	1.93585	2.9319668	2.39635
TR053291	Os027195_01	Os.8230.1.S1_at	LOC_Os08g42850.1, LOC_Os08g42850.3	FKBP-type peptidyl-prolyl cis-trans isomerase 2, chloroplast precursor, putative, expressed;FKBP-typepeptidyl-prolylcis-transisomerase2,chloroplastprecursor,putative,expressed	II	3.1516004	1.8374959	1.3061507	1.366802	2.1014056	1.9133087	2.3300698	-1.2384527	-1.4007612	-1.2063056	-1.2648007	-0.38070378	-0.02378475	-0.37781906	-0.24938448	-0.155	-0.37	-0.714	-0.2315	-0.342	-0.5546167	0.30495	-1.1611	0.29626667	0.38535	0.07175	3.0542834	0.92175	2.56565	2.3587167	2.8162	2.3610666	2.05825	1.6082667	1.3546333	1.5786667	1.4188334	2.175	2.95	1.78355
TR059587	Os013207_01	Os.18520.1.S1_at	LOC_Os09g10750.1	Rhodanese-like domain-containing protein, putative, expressed	II	4.010142	1.6455519	1.8161334	1.2010574	2.5304196	2.2055237	2.421736	-0.8243246	-1.1169376	-0.82896066	-1.9267126	-0.7392253	-0.19269438	-0.37206954	-0.008468206	0.156	0.0495	0.131	-0.3765	-0.3415	-0.37783334	0.052216668	0.601475	0.7187833	0.42225	0.1842	4.1236167	-0.031033333	2.2985	3.2586334	3.0261166	2.82075	2.4560666	1.4959	1.5287666	1.7635	2.1262333	2.3694167	2.7267	2.7991
TR058977	Os009558_01	Os.22683.1.S1_at	LOC_Os06g49160.1	Thylakoid lumenal 16.5 kDa protein, chloroplast precursor, putative, expressed	II	4.113292	1.5476247	1.2766174	1.5926038	1.7913166	1.5605333	2.3784988	-1.721329	-1.524115	-1.3892176	-2.1389313	-1.2416553	-0.14353685	-0.041785263	-0.22125688	0.36266667	-0.9615	-0.5335	-0.966	-1.2655	-0.014883334	0.60145	-0.267425	0.8878	0.41685	0.072566666	3.8139167	0.9612	2.3341167	3.0385168	2.8154833	2.5966334	2.2616167	1.2446333	1.4706167	1.6669834	1.6070167	2.2097332	2.9745	2.9395
TR049367	Os021538_01	Os.12371.1.S2_at	LOC_Os07g32880.1	ATP synthase F1, gamma subunit	II	4.3232913	1.271894	0.4733181	2.0500433	1.0966829	2.216782	2.2969563	-1.6328506	-1.227692	-0.33746776	-1.2014433	-0.5748754	-0.12624764	-0.012644838	-0.28381124	0.08466667	-0.8005	-0.349	-0.29	-0.4315	-0.36875	-0.47736666	0.38325	0.30816665	0.059383333	0.06925	2.5228167	-0.15463333	2.1921666	2.5165	2.3653667	2.4196	2.0628166	0.98866665	1.1732334	1.3083	0.7723333	1.8121166	2.4811	2.6052167
TR057648	Os014249_01	Os.17494.2.S1_at	LOC_Os06g28194.1, LOC_Os06g28194.2, LOC_Os06g28194.3, LOC_Os06g28194.4	Phosphoglucomutase, putative, expressed;Phosphoglucomutase,putative,expressed	II	4.749409	1.6093692	0.31093508	1.2781436	0.5618941	0.3571899	2.0031896	-1.6784658	-1.3222865	-1.5606433	-0.3864683	-0.8084373	0.614716	NaN	0.06420279	-0.7543333	0.6535	0.0415	-0.0205	0.234	0.18115	0.39866668	0.15465	0.17726667	-0.2173	1.4744166	4.2355666	-1.4751834	2.824	4.2722	3.52215	4.00595	3.5235834	3.1352334	3.2225332	1.725	2.4899833	2.5799334	2.3151	1.8215333
TR047794	Os011617_01	Os.8112.1.S1_at	LOC_Os07g04990.1, LOC_Os07g04990.2	oxidoreductase, aldo/keto reductase family;Oxidoreductase,aldo/ketoreductasefamilyprotein,expressed	II	4.3668466	0.98463255	NaN	1.7760994	NaN	1.6062362	1.4918884	-2.3019383	-0.8455753	-2.4209154	-0.72333294	-3.177147	0.31684706	0.40161535	0.10887595	-0.23266667	0.3235	0.122	0.6295	0.2375	0.12851667	1.2363833	-0.806575	0.5183667	0.34815	0.43491668	5.611233	-0.9988	3.4054	3.96615	4.070317	3.55955	2.9812834	2.70205	1.6975666	1.34095	2.52905	2.6707666	2.5595334	2.9717333
TR069656	Os039861_01	Os.27592.2.S1_at;Os.27592.1.A1_at	LOC_Os11g42490.1	retrotransposon protein, putative, unclassified	II	3.3015945	1.1568252	0.87892866	1.4608254	0.9540152	0.62078387	0.39660335	-6.74E-04	-0.50029546	-1.9958395	-2.6348672	0.7004403	-0.0362146	NaN	0.09428078	-0.021333333	-0.101	-0.332	-0.2415	-0.1655	-0.47955	0.53886664	0.441925	0.80125	0.5452833	0.4645	1.2221333	0.7504167	2.1255167	3.27905	3.6929	4.006533	2.82455	1.9612167	3.5992167	3.2905834	2.7599168	2.0120332	1.3769333	1.5484667
TR047220	Os012921_01	Os.7665.1.S1_at	LOC_Os04g56240.1	Lipase family protein, expressed	II	3.8986123	2.0348947	0.28605118	0.27955806	1.0853834	1.363169	0.87755305	-0.8134628	-0.7156871	-2.1784878	-0.1665033	0.6128325	-0.27891806	-0.060282927	-0.01876325	0.20166667	-0.8555	-0.904	-1.176	-0.5705	-0.21255	0.19605	-0.696625	1.8370667	0.56115	0.8921667	4.6565332	-0.02475	3.7871332	3.2240334	2.8493333	3.3519833	2.69355	3.7679167	3.1962166	1.5124167	1.66985	1.36725	1.51495	2.02495
TR036580	Os000271_01	Os.11736.1.S1_at	LOC_Os02g22100.2	Rhomboid family protein, expressed	II	1.7093443	1.2530158	0.30784485	0.30150312	-0.31814778	-0.14209697	0.5066147	-2.6551867	-2.2469766	-1.80345	-1.4163966	-1.2312847	0.037304882	0.047703255	-0.36478698	-0.226	-0.633	-0.7445	-0.4115	0.009	-0.67595	0.0015	0.651175	1.8077	0.57666665	0.5435167	3.791	-0.33261666	2.6303167	3.6151333	3.52155	2.6325166	2.4096167	1.6895167	1.4299834	2.0623834	1.9280334	1.8953667	1.98805	2.1242
TR033397	Os018714_01	Os.49277.1.S1_at	LOC_Os01g53020.1	At2g42750/F7D19.25	II	3.6161294	1.0623282	0.08199171	-0.4292426	0.18622695	1.1691426	-0.1571497	-3.1181867	-2.835923	-1.5842793	-2.107599	-1.4545413	-0.3732068	0.26169494	0.23536853	-0.086	-0.244	-0.247	-0.34	0.0835	-0.09933333	-0.5492333	0.09945	1.3087167	0.4966	0.80508333	3.15915	-1.0769	2.3083832	3.3328333	3.19135	3.1721	2.885	3.04005	3.0267668	1.90505	2.6405666	1.9827833	1.8294166	2.1799333
TR049352	Os014307_01	Os.15570.2.S1_at;Os.15570.1.S1_at	LOC_Os07g32630.1	UDP-glucoronosyl and UDP-glucosyl transferase	II	2.3890808	1.6792549	0.7263314	1.9092163	2.0615141	1.9747621	1.4819924	-0.88403165	-0.52910197	-1.4927456	-1.2157686	-1.1774256	0.009608744	0.006478969	-0.048343655	-0.774	-0.9105	-0.0085	0.101	-0.143	-0.34768334	-0.51068336	1.25455	1.466	0.83538336	0.39208335	1.0006167	2.1283667	4.6510167	4.169783	3.11055	2.2477667	1.6660666	0.5152	0.7715833	2.3051333	3.0124166	2.1499667	2.0277	1.8884667
TR071588	Os000153_01	Os.52938.1.S1_a_at	LOC_Os04g59610.1, LOC_Os04g59610.2, LOC_Os04g59610.3	expressed protein;Expressed protein;pressedprote	II	3.2820594	2.4654899	0.6069438	1.0504079	1.3428776	1.1357701	0.417908	1.2798188	-1.3473198	-1.9974554	-1.4297074	-2.3517852	-0.37215352	0.13870598	1.2964805	-0.059	-0.4135	-0.2685	-0.871	-0.0365	0.1694	0.044083335	0.5523	0.4465	0.07205	0.1566	2.08265	0.31306666	2.3292832	1.5186167	2.0286	1.94835	1.8412167	1.9284667	0.79475	1.94885	2.2000666	2.60895	2.3434334	2.6579666
TR072887	Os017409_01	Os.11394.1.S1_at	LOC_Os12g01449.1, LOC_Os11g01439.1	Expressed protein;N/A	II	2.7448242	2.5653024	0.68594694	1.2129012	1.0770565	1.1731102	0.9314172	-1.8119537	-0.37035477	-0.5150661	-1.5318656	-0.86121565	-0.4634435	-0.31021953	-0.024787825	-0.040666666	-0.5265	-0.2935	-0.4265	-0.2825	-0.08331667	0.18441667	0.871075	1.9805334	0.7969	0.77633333	2.88855	0.15163334	3.1551332	2.5000668	1.6614	2.1738167	2.72165	1.8450167	1.7030667	1.8893167	3.37115	2.4256	2.56985	2.9386666
TR055818	Os013681_01	OsAffx.18601.1.S1_at;Os.22029.1.S1_a_at	LOC_Os10g41780.2, LOC_Os10g41780.4	Chlorophyll a oxygenase, putative, expressed;	II	1.6555713	1.7627122	0.9262564	1.325192	1.15912	1.1919745	1.3810227	0.54756397	0.0038321	-0.9281089	-0.2359481	0.7372543	0.20146458	NaN	0.11968291	-0.5426667	-1.5425	-0.3035	-0.909	0.0425	0.6964333	0.8045167	0.07005	0.6620833	0.4292	0.26608333	2.51005	-0.056983333	2.7958834	2.3889167	2.7694	2.4823334	2.41175	2.1375666	0.9422167	1.7250167	2.0352666	2.2674	1.9673834	1.83835
TR050361	Os055567_01	Os.5160.1.S1_at	LOC_Os07g46330.1	hypothetical protein	II	2.9671786	1.6112578	1.1643575	1.1840497	1.6855446	1.9487388	1.4814218	0.31181878	-0.5690364	-0.91531765	-0.5702341	0.0082369	-0.17650591	0.18609127	-0.0734851	-0.149	-0.8135	-0.3045	-0.085	0.326	0.6285167	0.02935	1.383375	1.05615	0.87803334	0.093666665	2.4980166	-0.186	3.45925	3.79275	2.8108666	3.5965667	2.8309166	2.79855	1.2322667	1.3919	1.8399167	1.7539834	1.5843166	1.8628666
TR061868	Os008602_01	Os.16903.1.A1_at	LOC_Os05g06920.1	RelA/SpoT containing protein, expressed	II	4.2120533	1.0696207	0.20439677	0.2421846	0.8648267	1.0493828	1.2169515	-2.351995	-1.2165927	-0.5205461	-2.0885696	-1.5414913	0.009069549	-0.68758607	0.08463362	0.072333336	-0.2975	-0.2005	0.1415	-0.3095	0.08855	-0.1948	2.656925	0.88551664	0.8254	1.1049666	1.3043667	0.6325833	3.5268834	3.08845	2.6778166	1.7554	1.9022	2.6426334	2.2832832	1.1452334	2.6132166	2.45025	1.3069667	1.1304333
TR071363	Os013502_01	Os.23857.1.S1_at;Os.52161.1.S1_x_at	LOC_Os04g22900.2, LOC_Os04g22900.3, LOC_Os04g22900.1	Protein GOS9, putative, expressed;	II	1.8127869	0.9832079	0.65329635	0.9488291	0.49699175	1.0304304	-0.18718563	-1.692179	-1.454235	-1.4568183	-1.0520853	0.48752025	0.15115136	0.002056153	-0.20225964	0.12433333	-0.8495	-1.069	-0.393	-0.5965	0.49345	-0.39723334	3.07245	1.16985	0.48695	0.5153667	2.8295834	-0.27068335	3.9211333	2.46605	3.2361333	2.18955	3.3689334	2.4625666	1.0195667	0.67443335	1.4471166	1.59205	1.02115	2.2664332
TR035009	Os024378_01	Os.15641.1.S1_at	LOC_Os01g73500.1	expressed protein	II	2.3509762	2.2210727	1.1121652	1.7383806	3.430581	2.9417062	2.9423218	0.922723	-0.92035997	-1.0906316	0.18116257	0.1834801	0.60097826	-0.6699055	0.72355896	-0.024	-0.071	0.0525	-0.5325	0.1845	0.821	0.6982167	-0.6409	0.70101666	-0.030366667	0.55558336	0.76346666	0.4092	3.3850167	3.7790334	3.4987166	3.2719	3.11525	3.4159334	3.2886333	0.64241666	1.4327667	1.0424	0.42885	0.19153333
TR059546	Os018710_01	Os.13980.1.S1_at	LOC_Os09g09830.1, LOC_Os09g09830.2	Heavy metal-associated domain containing protein, expressed;Heavymetal-associateddomaincontainingprotein,expressed	II	2.3642123	1.5383424	1.3056325	1.9553919	1.1759608	2.432728	2.1720185	-1.2602915	-1.6139599	-0.8202578	-1.5710967	-0.1384589	-0.13467275	-0.22430308	-0.38756385	-0.042333335	-0.597	-0.9905	-0.773	-0.375	1.3853	1.7732167	0.6407	2.0223668	0.98948336	0.25721666	2.8060834	-0.6541833	3.6468334	3.3119333	3.353	4.3724666	3.18415	3.7247	3.4784	-0.3902	0.73018336	0.42855	0.17938334	0.64246666
TR034627	Os000431_01	Os.11975.2.A1_at	LOC_Os01g68300.1	Expressed protein	II	3.9711306	0.49650687	-0.07443799	0.14226276	0.6843523	1.28886	0.78967065	-0.2398503	-0.4420193	-0.56686497	-0.4535433	-1.0111455	0.12473166	-0.10773219	-0.07029852	-0.11133333	-1.6705	-1.881	-1.2595	0.1095	0.6311667	0.97223336	0.676975	0.083066665	-0.008616667	-0.042666666	0.78925	-0.7845	5.928933	4.7035832	4.6075	5.2687335	4.589733	4.0056167	2.1407	0.16053334	0.5287167	0.28201666	0.18503334	1.6257334
TR040759	Os013398_01	Os.6595.1.S1_a_at	LOC_Os03g20700.1	magnesium-chelatase, subunit H	II	4.65978	1.1733257	-0.08883417	0.2572766	0.7709541	0.7165777	0.09901209	1.3499119	1.8464023	2.780188	3.01457	1.2233557	0.95391166	0.12780507	0.4897469	0.5926667	0.6085	0.5495	0.1845	1.266	-0.89633334	-0.77595	-0.1352	0.88408333	0.45301667	0.50013334	3.6547666	0.27516666	2.8003833	3.1077666	3.0785167	2.9099333	2.7611	2.1245167	1.50405	2.0714166	2.2219667	2.3080168	2.6108334	3.05545
TR053027	Os051946_01	Os.10113.1.S1_at	LOC_Os08g39300.3	Serine-glyoxylate aminotransferase, putative, expressed	II	1.9930493	0.74806154	0.23763415	0.39132693	-0.7219795	0.414966	1.1923553	2.5866466	0.8270121	0.92995894	1.8135886	0.5242375	1.4357107	0.23736323	0.1418693	0.06566667	0.659	0.0525	-0.122	-0.495	0.19596666	0.38605	-0.121475	0.36426666	0.073533334	0.038633335	3.34545	-0.20156667	4.7067666	3.3043666	2.9817834	2.4967167	2.41265	2.5168667	1.3617166	1.1680167	0.71091664	1.3633167	1.4413	2.4855165
TR039398	Os012723_01	Os.7986.1.S1_at	LOC_Os03g03910.1, LOC_Os03g03910.2	catalase, putative;Catalase-1, putative, expressed	II	2.9734192	2.6285257	0.41859034	1.8659256	0.803728	2.3811579	1.4938762	0.32077378	0.052051432	0.72170264	1.6608988	-0.0390741	-0.6391926	-0.19087648	-0.29191327	-1.085	-1.553	-1.38	-0.9605	-0.971	0.12956667	-0.12825	0.711625	0.23976667	0.10311667	0.54235	3.4070168	-0.6357833	3.8557	3.62985	3.5856833	3.4601834	3.2916834	3.3392334	1.75135	1.3291	1.4737333	1.40475	1.4128	0.85538334
TR055608	Os000043_01	Os.24307.1.S1_at	LOC_Os10g39150.1	hypothetical protein	II	2.1157162	1.7272621	1.4788233	1.5889854	1.8116539	1.9587306	1.2707107	0.37859398	0.1442869	-0.64174354	0.9420043	0.48354444	-0.002449537	-0.06554414	0.28865558	0.473	-0.5225	0.298	0.6395	-0.3895	-0.84146667	-0.31588334	0.74315	-0.32391667	-0.14545	0.13998334	3.9632168	1.37555	4.0899167	4.0389166	4.55505	3.8227668	2.8984	1.7709334	1.77965	1.055	0.5116	0.91828334	1.2905	2.2350166
TR050663	Os054435_01	Os.12393.2.S1_x_at;Os.12393.2.S1_at;Os.12393.2.S1_s_at	LOC_Os08g01380.1, LOC_Os08g01380.2	Ferredoxin-1, chloroplast precursor, putative, expressed;Ferredoxin-1,chloroplastprecursor,putative,expressed	II	3.8621218	1.6963753	0.8838904	1.4563308	1.5365195	1.8604058	2.0571768	0.38434398	-0.1526381	0.38765863	0.31584543	0.3480661	0.031984344	-0.0477002	-0.42237714	0.505	-1.2765	-0.5735	-0.3565	-0.503	-1.3521	-1.5905334	-0.1264	0.65716666	0.39463332	0.26653334	4.30665	0.6995	3.8112833	3.9319167	3.3357167	2.9470832	2.4897332	1.71335	0.65931666	1.7427	1.0170833	1.6529	2.6492667	3.43345
TR047830	Os051951_01	Os.12056.1.S1_at	LOC_Os07g05480.1, LOC_Os07g05480.2	Photosystem I psaG / psaK, putative;PhotosystemIreactioncentersubunitpsaK,chloroplastprecursor,putative,expressed	II	4.6654034	1.6243047	1.1547658	1.71616	0.57212955	1.3838041	1.5650928	0.38746676	-0.6565431	0.0078949	-0.5485328	-0.23740856	0.11468947	0.6276232	0.19285618	1.0253333	0.3505	0.3485	-0.109	-0.145	-2.2534332	-1.5675167	1.0068	0.6749	0.1489	0.15161666	3.1196833	0.11445	3.2816834	3.35035	3.0866334	2.77405	2.4876666	1.1912333	0.9863167	1.8500333	1.7640667	2.0793333	2.7733667	3.6887333
TR047969	Os009904_01	Os.2422.1.S1_a_at	LOC_Os07g07540.1, LOC_Os07g07540.2	SHOOT1 protein, putative, expressed;	II	4.531125	NaN	1.0316106	1.37957	-0.3187431	1.1364979	1.2085792	0.65735066	0.50317496	0.80561775	0.8939586	-0.5578882	0.089812085	0.24787344	-0.13389458	-0.08533333	-1.069	-0.38	-0.529	-0.148	-0.38371667	-0.42473334	0.72715	0.8211667	0.45438334	0.39975	3.09565	-0.19198333	3.1073	3.7104332	3.9841	3.5955334	2.8766	2.05065	1.6767833	1.9689	1.6890167	2.26025	2.4701834	2.5266666
TR040365	Os002111_01	Os.11756.1.S1_at;Os.11756.1.S1_s_at	LOC_Os03g16050.1	fructose-1,6-bisphosphatase	II	4.813364	1.6726434	0.8009451	1.4666612	1.0835608	1.2499824	1.9291455	1.1716341	-0.45919365	0.2780555	-0.0012009	-0.4098763	0.0794173	0.026410814	-0.49649158	-0.138	-0.8455	-1.5295	-0.4495	1.141	-0.82101667	-0.4023	-0.566025	0.6688833	0.33416668	0.278	3.21485	0.052833334	2.97855	3.6654668	3.20145	2.74175	2.3655	1.47295	1.3748667	1.3948166	1.2037834	1.5645167	2.1018167	2.6733832
TR049156	Os012487_01	Os.12100.1.S1_at;Os.52278.1.S1_s_at	LOC_Os07g29410.1, LOC_Os07g29410.2	Thioredoxin, putative;Thioredoxin family protein, putative, expressed	II	4.3212585	1.6155955	0.60986	1.7227472	0.96808285	1.9695016	2.235338	0.11985977	-0.11700343	0.11421077	-0.003753767	-0.45718077	-0.017493661	-0.110572994	-0.15156554	0.30233333	-0.4645	-0.361	-0.337	-0.5355	-0.14078334	-0.59688336	-0.098725	0.59405	0.004983334	0.0628	2.4737334	-0.43851668	3.2236333	3.6019833	3.3904333	3.4033167	2.671	1.7479	1.8383666	0.6773667	1.79365	1.0835333	1.8542334	2.0590334
TR046388	Os018052_01	Os.49185.1.S1_at	LOC_Os04g45210.1	Peroxisomal biogenesis factor 11 (PEX11)	II	2.8408105	NaN	NaN	NaN	NaN	NaN	1.8088245	0.4912401	0.44356063	0.0866479	1.0323366	0.2514791	0.06166687	-0.08520603	-0.13447088	0.13266666	-0.442	-0.2965	-0.3175	-0.482	-1.3350333	-0.70475	0.580825	1.5088	0.37673333	0.26786667	2.5144167	0.2389	3.2067666	3.2110667	3.39555	2.5744333	2.3151	1.7294333	1.9316167	1.4504833	0.91466665	1.4661167	1.5537333	1.6657166
TR043540	Os052636_01	Os.9885.2.S1_at;Os.9885.1.S1_x_at;Os.9885.2.S1_x_at	LOC_Os03g61090.1	expressed protein	II	2.870492	1.107608	0.45540762	1.0316931	0.7992806	0.9524703	1.7363635	0.45313263	-0.012182767	0.6551338	0.3468461	1.0415685	0.2982294	0.386764	0.311083	0.234	-0.5265	-0.1285	0.3625	0.696	-1.9292	-0.36873335	0.378775	0.737	0.25171667	0.40861666	2.7300334	1.0991167	2.8753333	3.3852334	3.3415	2.7819834	2.29285	1.4616834	1.5574666	1.6605166	1.61545	1.73435	1.4992334	2.2148166
TR061257	Os018393_01	Os.11602.1.S1_at	LOC_Os09g38090.1	Expressed protein	II	2.2036464	2.2133856	2.2531743	1.4430926	0.61266494	0.118815966	0.11391315	-0.16703677	0.3603821	-0.8743683	-0.690586	-1.2018139	-0.040124957	0.06182881	-0.20038337	0.24633333	-0.003	0.5805	-0.1145	0.1635	-1.2661333	-0.8472667	0.02565	1.3970166	0.09948333	-0.0753	2.9180334	0.22533333	4.157233	3.6905668	3.2789667	3.7818	4.0616	2.8033667	1.4612167	1.6498166	1.4555334	2.5768166	2.7168167	3.5945666
TR067287	Os009195_01	Os.8564.1.S1_at	LOC_Os11g03390.1, LOC_Os11g03390.2	FHA domain containing protein, expressed;	II	3.5634804	1.977924	0.23723233	0.7467591	0.08414902	1.0646765	1.0991222	0.7954243	-0.37704742	-1.3273174	-0.41393742	0.3896541	0.081688605	0.5402986	-0.11709032	0.108333334	0.073	-0.1385	-0.1945	0.0335	-0.36405	-0.50953335	0.0731	1.3600667	0.4524	0.29901665	2.9288833	0.52578336	2.3024666	2.8739667	2.3186	2.8552833	2.76385	1.9882667	1.0926833	1.81085	2.04915	2.2049334	3.0248833	3.4271
TR036168	Os003945_01	Os.17360.1.A1_at;OsAffx.24269.1.S1_at	LOC_Os02g15660.1	Tetratricopeptide repeat, putative, expressed	II	2.0834262	0.9178228	0.40988454	0.41217425	0.50239074	0.40737253	0.75516915	-0.104165435	0.82367563	-0.14242244	-0.65463066	-0.9897733	-0.27224848	0.29313406	-0.27342373	0.16166666	0.065	-0.13	-0.02	0.2105	0.44641668	0.67663336	-0.152375	1.0711833	0.7753	0.33551666	2.8064167	0.1926	2.5225666	2.0992668	2.31065	2.4455667	2.1889334	1.5527333	0.9633833	1.47995	1.4966167	2.0417166	2.9087334	2.5199
TR050640	Os009657_01	Os.8012.1.S1_at	LOC_Os08g01140.1	Cytochrome b561	II	2.510656	0.6898434	0.23061068	0.3932839	-0.11692408	0.63203603	1.2868503	-0.14388223	0.46618062	-0.67750144	-0.79727566	-0.4246281	0.0351625	0.023549415	-0.08620087	-0.48	0.25	0.469	0.8305	0.3075	-0.51095	-0.32173333	0.057125	1.1695666	0.53068334	0.39423335	1.377	0.28026667	3.5324166	4.3204665	3.8944333	3.14665	3.1301334	2.1532333	1.0873667	1.2080834	2.1790333	2.6118166	3.1803334	3.0395834
TR070481	Os056660_01	Os.7137.2.S1_x_at;Os.7137.1.S1_at	LOC_Os01g66980.1, LOC_Os01g66980.2	Expressed protein;expressed protein	II	2.1468322	1.4754177	0.6395846	0.8146143	1.4072319	0.96727085	2.1907163	2.0946279	-0.03416177	0.9198591	0.0492761	-0.69131345	0.7170039	0.009986241	-0.044584885	0.13166666	-1.348	-0.446	-0.8885	-0.139	0.48395	0.24908334	0.2241	0.59365	0.3042	0.089266665	3.8730834	0.70415	3.1365666	4.04965	2.9814334	2.8369834	2.36455	1.3014166	1.7598333	2.1214	2.4445667	2.3663833	1.8429333	1.4477
TR034436	Os053032_01	OsAffx.23931.1.S1_x_at;Os.55676.1.S1_at;OsAffx.23932.1.S1_at	LOC_Os01g66000.1	Expressed protein	II	2.681558	1.2185714	0.9200175	1.3815835	1.6315783	1.7841129	1.9834076	1.0644143	-0.69378597	-0.32348943	-0.3536261	-1.5517993	0.17194884	0.010699323	-0.058626316	0.06533334	0.0015	0.088	0.3165	-0.0785	-1.4310666	-0.21028334	-0.1204	1.0061	0.2382	0.053116668	4.5747666	0.009483334	2.7032	3.3289833	2.85325	2.6524832	2.7491167	1.5834833	1.8757334	1.4169667	0.90653336	1.6255833	1.8880666	2.30175
TR035797	Os012547_01	Os.7662.1.S1_at	LOC_Os02g10350.1	Mlo family protein, expressed	II	4.431223	0.6523887	NaN	0.4267247	1.0006235	0.44644403	1.1139725	1.5437206	0.4301293	1.1371424	-0.6170563	-1.4527981	0.5743771	-0.3529167	-0.36868823	-0.046666667	-0.2255	-0.2365	-0.231	0.658	-0.09516667	-0.22703333	0.252425	1.0840167	0.42021668	0.52058333	2.89835	-0.2884	2.5254834	2.9382668	3.2159333	3.3154833	3.5365167	3.3623166	2.05215	1.5980667	2.0344334	1.7904167	1.6822	2.8428
TR044809	Os001510_01	Os.27688.1.A1_at	LOC_Os04g21350.1, LOC_Os04g21350.2	expressed protein;Floweringpromotingfactor-like1,putative,expressed	II	3.8798676	1.0822642	0.19438268	0.022100369	0.41669127	0.4572524	-0.87113494	1.5497717	2.867689	-1.0766528	0.73350096	0.2057041	0.17202453	0.8223514	-0.19097078	-0.20333333	-0.294	-0.0475	-0.312	-0.5245	0.123383336	0.5121	1.96075	0.10881667	0.26298332	-1.5602666	1.2990834	-1.288	1.9817333	2.3195333	3.7530167	2.3277667	2.2049	2.0393	1.6695334	0.83383334	1.7282333	1.8774834	1.0713667	1.4933
TR045783	Os014402_01	Os.5960.1.S1_at	LOC_Os04g37580.1	ChaC-like protein	II	3.6843982	1.0471654	0.27273884	0.9529499	0.88850796	0.9288791	0.366149	1.6983796	2.7877629	-1.1243563	0.7372383	-0.6624773	-0.30370125	1.621404	-0.2507584	-0.795	-1.822	-1.2805	-0.6215	-0.1295	-0.20245	0.1024	1.191625	0.14616667	0.04635	0.15065	0.6563	-0.5064333	1.7026334	1.7664167	2.0151668	1.9196334	2.071	1.304	1.0900667	0.5833333	0.85255	1.1819667	1.6793667	2.079
TR042815	Os000149_01	Os.16838.1.S1_at	LOC_Os03g51960.1	expressed protein	II	2.5136962	0.9097016	-0.06867242	0.53507376	0.3049661	0.58653414	0.77207965	0.2014741	0.47791564	-0.2281293	-1.045308	-0.1785161	0.640188	2.3799098	-0.4866571	0.25733334	-0.1155	-0.1385	0.223	0.188	-0.49066666	-0.46863332	0.068075	0.2683	0.10615	-8.83E-04	1.3995334	-0.49965	2.6371334	1.6967334	1.94195	1.8191667	1.8940667	3.2141	1.1736	1.0413333	1.9076667	1.28435	1.0938333	1.52325
TR064948	Os014913_01	Os.21230.1.S1_at	LOC_Os12g07190.1	CBS domain, putative	II	2.8741937	0.69337463	-0.07178907	0.060354047	0.27030647	0.5971594	-0.23330058	0.47092745	-0.37038544	-0.8045303	0.651306	-1.4355947	0.06030251	NaN	0.5221704	-0.127	-0.5435	0.0055	-0.1005	-0.453	0.10711667	0.2403	1.831475	0.9425	0.6907833	0.31623334	1.5177333	-0.1216	1.0808	1.1788334	1.4464667	1.1786667	1.3161666	2.3225167	1.14305	1.5047834	2.1806834	1.9126166	1.6060834	1.4873333
TR039557	Os024863_01	Os.56167.1.S1_at	LOC_Os03g05800.1	hypothetical protein	II	2.881281	1.0500854	0.77062184	0.444393	0.21875483	1.2021686	0.23192321	1.1336046	1.802302	0.31993744	0.30351496	-0.733659	0.03864023	-0.2388096	0.1271075	-0.26733333	0.0155	-0.134	0.156	0.74	-0.018633334	0.23001666	0.011225	0.09066667	-0.045116667	0.49486667	1.4932834	0.26386666	1.476	1.73335	1.6481167	1.5326667	1.6426	1.41155	1.3719667	1.2475166	1.0723833	1.2671	1.4395167	1.5838833
TR050369	Os014103_01	Os.7284.1.S1_a_at	LOC_Os07g46410.1, LOC_Os07g46410.2	thioredoxin reductase, putative;Thioredoxin-disulfide reductase family protein, expressed	II	3.0138106	0.709052	0.29679888	0.5915866	0.703884	0.83623064	1.0761743	1.078423	2.1080554	0.0357569	-0.45731196	-1.4620993	0.49097952	-0.3099599	0.48185715	0.10566667	-0.0725	0.2325	0.536	-0.32	0.16123334	0.17356667	-0.18625	0.45436665	0.33835	0.14068334	1.26525	0.33775	0.87953335	1.0630833	1.25715	1.30205	1.2983333	0.51365	0.92615	0.86663336	0.7765833	1.1213833	0.9913833	1.16625
TR071893	Os005915_01	Os.5613.2.S1_x_at;Os.5613.1.S1_s_at	LOC_Os08g14440.1, LOC_Os08g14440.2	ACT domain-containing protein, putative, expressed;	II	2.926178	0.6303745	0.3910034	0.52852726	1.0799575	1.1914141	0.7823233	1.9259953	3.1827066	0.2857471	0.5692886	-1.1462553	0.117558286	0.32608745	0.086608276	0.49466667	0.3675	-0.3155	-0.2565	-0.0895	-0.17296667	-0.14856666	0.13095	0.5801833	0.4318	0.1474	1.30145	-0.065683335	1.5560334	1.4038334	1.4166666	1.5096333	1.4091166	1.0523	1.3241667	0.91055	1.0814333	1.4551166	1.8451834	2.12575
TR051294	Os054459_01	Os.7962.1.S1_a_at	LOC_Os08g10020.1, LOC_Os08g10020.2, LOC_Os08g10020.3	Photosystem II 10 kDa polypeptide PsbR, putative;Photosystem II 10 kDa polypeptide, chloroplast precursor, putative, expressed;Photosystem II 10 kDa polypeptide, chloroplast precursor, putative, expressed	II	4.549746	2.9529188	0.7276719	1.879958	2.1131408	NaN	2.2162216	2.1406734	1.4116889	-0.19454877	1.1171379	0.8322468	-0.03248517	0.2320976	0.02612106	-0.051333334	-3.14	-2.6395	-1.8865	-2.3595	-1.8902333	-0.81125	1.646525	0.14141667	0.0652	0.088	2.8547168	-0.038883332	3.7449834	3.3732	2.7251832	2.6046834	2.0105166	0.76206666	0.61228335	0.62051666	0.73796666	0.48531666	0.7525667	1.6967833
TR070598	Os024774_01	Os.28403.1.S1_a_at	LOC_Os02g10390.1, LOC_Os02g10390.2	Chlorophyll a-b binding protein 8, chloroplast precursor, putative, expressed;	II	4.619152	1.9483979	1.8578699	1.6784419	1.2984666	1.2564298	1.970282	0.7651764	1.2750661	-0.5497591	3.441249	1.029158	0.039703656	0.8955191	0.33150306	0.133	-2.6565	-2.558	-2.602	-2.8065	-1.65605	-1.0926334	0.811325	0.1981	0.036066666	0.14208333	2.4512832	-0.052233335	2.6387334	2.7524834	2.48635	2.6468666	2.08465	1.26065	0.54903334	0.9260333	1.1259834	1.0453666	1.3862333	2.3015666
TR055983	Os000367_01	Os.10696.1.S1_at	LOC_Os06g01850.1	ferredoxin--nadp reductase, leaf isozyme, chloroplast precursor (ec 1.18.1.2) (fnr). [rice	II	4.7871437	1.8720666	1.0465268	1.4290993	1.0959975	1.5499258	1.5948488	0.1275231	0.09448943	-0.47465256	5.105272	2.5849	-0.29597002	0.443227	0.07111073	-0.7223333	-1.263	-1.164	-1.9025	-1.8135	-1.0971333	-0.46456668	1.47325	0.38213333	0.30905	0.22293334	3.5007167	-0.22576667	2.8073833	3.4256666	3.1327834	3.4511666	2.6340334	1.3744	1.46095	1.4536166	0.94128335	1.5226	2.2720335	3.1572
TR062608	Os017640_01	Os.10522.2.S1_at;Os.10522.2.S1_x_at	LOC_Os05g22614.1, LOC_Os05g22614.3, LOC_Os05g22614.2	Expressed protein;	II	4.8880568	2.8629467	1.2847409	2.3305922	2.9343138	2.5114284	2.481275	1.1665887	1.493856	-0.23404323	0.7721	0.4318903	0.14429109	-0.49517763	0.54319084	-0.318	-1.275	-1.1975	-1.3325	-0.8315	0.058433335	-0.76458335	0.40375	0.4408	0.29815	0.054216668	4.5473332	0.027966667	3.4518666	4.57355	3.80795	3.58845	3.2246332	2.10565	1.00125	2.1599667	2.0654	2.08435	2.4644833	4.0677
TR061089	Os010115_01	Os.6854.1.S1_at;OsAffx.18004.1.S1_x_at	LOC_Os09g36040.1	Rhodanese-like domain containing protein, expressed	II	5.373376	2.442363	1.4678483	2.2535899	1.9669132	1.7924042	2.653005	1.2651902	1.7130016	0.7305026	0.2128793	-0.20338443	-0.6395725	-0.001454582	-0.1739253	-0.11366667	-0.565	-0.3975	-0.336	-0.303	-0.27996665	0.24973333	-0.310675	0.65611666	0.2707	0.32311666	4.10005	-0.19561666	3.46445	3.6801333	3.3415167	3.3416	3.2228832	2.3725	2.3657167	2.4006834	2.9648	2.5967	2.4824667	3.36515
TR033332	Os002146_01	Os.28216.3.S1_x_at;Os.28216.1.S1_a_at	LOC_Os01g52240.1	Chlorophyll A-B binding protein, putative	II	5.8597255	2.3644426	0.7894873	1.7424194	1.9796541	0.6823431	2.0971556	0.8229203	1.3143317	0.5357798	1.2991056	0.9028474	0.14114507	0.24969445	-0.09936332	0.048	0.0565	-0.1225	-0.3235	0.0605	-0.6381	-0.054933336	0.3402	0.7945167	0.17951667	0.11908334	2.36975	0.99666667	3.2313666	3.4917333	2.7502	3.2055166	2.9323332	1.8183833	0.40301666	2.2497168	2.18325	1.9878334	2.7042167	4.1182165
TR072918	Os033294_01	Os.10524.1.S1_x_at;Os.10524.2.S1_at	LOC_Os12g03070.1, LOC_Os12g03070.2, LOC_Os12g03070.3, LOC_Os12g03070.4	FHA domain containing protein, expressed;FHA domain, putative;FHA domain containing protein, expressed	II	3.6786819	3.475829	1.0699167	2.2963054	2.2118485	2.1593401	1.7187513	0.7266023	0.350373	-0.7146251	-1.3216314	0.4286783	-0.23894544	0.5190272	-0.06186194	-0.19566667	-0.378	-0.1555	-0.4445	-0.1515	-0.27295	-0.15915	-0.268325	1.5024166	0.65515	0.43923333	3.6177666	0.7923167	2.7229667	3.3556333	2.8636668	3.1785333	3.2548833	2.5078833	1.7238667	2.7774832	2.9364333	2.9245334	3.3922668	3.6258
TR038654	Os012664_01	Os.8514.1.S1_at	LOC_Os02g52650.1	Chlorophyll A-B binding protein, putative	II	4.199948	2.0416088	1.1475924	1.7453461	2.340935	1.7530333	1.500583	0.08764057	-0.3897031	-0.056813568	-0.51288843	-0.5222421	-0.5381217	0.6459376	0.25720412	0.021	-0.4775	-0.3965	-0.6435	-0.731	0.16323334	-0.47281668	-0.661725	0.54868335	0.40145	0.18531667	4.5520334	0.43831667	4.0239	4.8818336	4.2891665	4.148433	3.7684	2.2415333	1.6237667	1.7581167	1.7558167	2.1384	3.5135334	3.1653
TR069524	Os053440_01	Os.49710.1.S1_at	LOC_Os11g40600.1	differentially expressed osmotic protein ODE1	II	4.471118	1.5477402	1.4498379	1.6867405	NaN	NaN	3.8380716	1.3716753	-0.21846977	-0.1071651	-0.91588145	-0.001191567	-0.65348804	-0.033978097	-0.33121312	0.051666666	-0.1745	-0.191	-0.2695	-0.1335	0.06025	-0.0997	-0.79835	1.0171334	0.42318332	0.27921668	3.7461834	0.40105	3.8422334	3.8903334	3.5347	4.1210165	3.399	1.8334833	2.0699167	1.8164	1.7193834	1.7647667	3.1425333	3.87285
TR039381	Os055294_01	Os.4329.1.S1_at	LOC_Os03g03720.1, LOC_Os03g03720.2	glyceraldehyde-3-phosphate dehydrogenase, type I, putative;Glyceraldehyde-3-phosphate dehydrogenase B, chloroplast precursor, putative, expressed	II	5.4824915	1.2757984	0.43165433	1.0602462	3.55024	1.6335899	1.6691413	1.9813273	2.3012419	-0.105933435	0.765278	1.5128173	-0.08935455	-0.16673718	-0.068238996	-0.001333333	-2.7375	-2.461	-1.131	-0.439	0.010133334	-0.9130333	-0.14345	0.68225	0.40545	0.25331667	3.66305	0.10603333	2.8428667	2.9376667	2.9515333	2.9454334	2.3035166	1.5420834	1.6667167	1.4706666	1.49085	1.7647166	2.3205333	2.8811667
TR055476	Os052052_01	Os.8488.1.S1_s_at	LOC_Os10g37180.1	putative glycine decarboxylase subunit	II	2.9583747	1.198364	1.0622919	1.3689114	1.7824546	1.5690459	1.1539643	0.7400271	0.5990461	0.044355433	2.2811217	0.7439798	1.0449475	-0.076600656	0.010907002	0.07266667	-2.361	-0.5975	-1.025	-0.541	-0.0148	-0.9593167	0.723775	0.62008333	0.35448334	0.14306666	4.3829665	1.06745	2.9515834	3.3041666	3.1253	2.9800167	2.8227334	1.40565	2.0577	2.05025	2.1982167	2.8492167	4.00435	4.0652165
TR055865	Os018289_01	Os.12162.1.S1_at;Os.2759.1.S1_s_at	LOC_Os10g42299.1, LOC_Os10g42299.2	Mitochondrial carnitine/acylcarnitine carrier, putative, expressed;	II	4.0838227	1.3584749	0.45905456	1.0080283	0.59943205	1.1216775	1.513053	0.08887243	0.515422	-0.39025298	0.1939361	0.1146769	-0.37238166	0.4067297	0.15509374	-0.247	-0.6105	-0.327	0.1395	-0.456	-0.92043334	-0.64218336	-0.877125	0.55473334	0.22456667	-0.057983335	0.3819	0.38641667	1.5082667	1.6506667	1.6790667	1.8887167	1.7819166	0.8089167	1.2626166	1.9761667	2.2870166	2.3430166	2.35915	2.3078167
TR047230	Os012075_01	Os.7879.1.S1_at	LOC_Os04g56400.1, LOC_Os04g56400.2	Glutamine synthetase, chloroplast precursor, putative, expressed;	II	4.9928856	2.4626539	0.72724587	1.3681543	1.545432	2.0939567	1.8458215	0.44976196	1.371307	0.06534843	1.0398496	-0.8644398	-0.29597923	0.38372114	-0.0465554	-0.21333334	-0.393	-0.0415	-0.1705	0.176	-0.72761667	-0.12493333	-0.335875	0.084016666	0.107883334	0.06638333	2.3007667	0.041416667	2.2801	2.95685	2.7129333	2.8454833	2.6749334	1.46085	1.60755	1.8437166	1.8382666	2.2633834	3.4166667	2.8108666
TR034639	Os019580_01	Os.9880.1.S1_a_at;Os.9880.3.S1_at	LOC_Os01g68480.1	Thioredoxin F-type 2, chloroplast precursor, putative, expressed	II	5.2378354	1.2200396	0.970333	0.8214547	1.6818105	1.8582393	1.017085	0.27712497	0.3209583	0.50626063	0.4183043	-0.37456676	0.088987574	0.61017054	-0.118528955	-0.65	-0.932	-0.6075	-0.8825	-1.061	-0.5643167	-0.42271668	0.85705	0.9988833	0.37455	0.5481667	2.4063334	0.079116665	1.7797333	2.2746334	2.40535	2.31625	2.3052166	1.7552167	1.4354666	1.5313833	1.8158	1.9810667	2.1894834	2.6742
TR034826	Os000237_01	Os.25590.1.S1_at	LOC_Os01g71190.1	Photosystem II reaction centre W protein, PsbW, putative	II	4.2786202	0.9320617	0.055982206	0.63328606	0.16980478	0.55281657	0.8870336	2.5372667	0.9961246	0.1476161	2.0269363	0.47609344	-0.98392224	-1.6285105	-0.042160586	0.29133335	-1.626	-1.3	-0.804	-0.1765	-0.3386	-0.34931666	-1.068975	0.4304	0.2957	0.17328334	2.6823	1.17895	2.0604	3.0470667	2.60105	2.4965	2.3408	1.2563334	1.15275	1.806	1.6122	1.8828666	2.1694667	2.4382334
TR033606	Os000062_01	Os.9814.1.S1_at	LOC_Os01g55570.1, LOC_Os01g55570.2, LOC_Os01g55570.3	hypothetical protein;Expressed protein;Expressed protein	II	5.1426296	0.8016786	-0.15080644	0.1606249	-0.03378039	0.41850328	-0.3776722	1.624913	0.18119544	0.7229361	1.8816553	-0.69934374	1.1597245	0.038150772	0.14106174	0.021666666	-0.3695	-0.41	-0.553	-0.666	0.253	0.08875	-0.212925	0.88916665	0.38615	0.24445	2.9692333	0.63228333	1.3072667	1.9617167	1.8551667	1.9512666	1.76625	1.2259333	1.5150833	1.8178333	1.7356666	1.8793666	2.1098	2.67335
TR034530	Os009361_01	Os.11976.1.S1_a_at	LOC_Os01g67120.1	expressed protein	II	4.7105002	1.9124352	0.7517352	1.2524028	0.7049482	1.1418434	1.2702981	1.1756732	1.3377566	-2.1634037	3.0073884	0.1043373	0.343494	NaN	0.053141773	-0.038333334	-0.6	-0.169	-0.073	0.2385	-0.36326668	-0.4421	0.1689	0.33695	0.07416667	0.107083336	2.8198667	-0.1117	1.8234667	2.17605	2.5986667	2.27605	2.3830333	1.8296666	1.1719834	1.4702667	1.5369166	1.6100167	2.31625	3.3655667
TR071926	Os018586_01	Os.14368.1.S1_at	LOC_Os08g29370.1, LOC_Os08g29370.2	expressed protein;Peptidyl-prolyl cis-trans isomerase, chloroplast precursor, putative, expressed	II	3.7733328	0.61404806	0.739015	0.7307203	0.41453016	0.7185957	1.5452818	1.1213416	1.6660976	-0.0054259	2.8739462	0.2089009	0.74116224	1.0261707	-0.005337444	-0.099	-0.061	-0.335	-0.198	-0.8	-0.20985	-0.48338333	-0.431025	0.4489	0.44255	0.041183334	2.9293666	0.6723167	1.8689	2.2875834	2.6092834	2.0908666	1.8841166	1.0513	0.98995	1.9213333	1.6739666	1.7958333	2.3453333	2.9854667
TR064302	Os014548_01	Os.40415.1.A1_s_at;Os.9118.1.S1_at	LOC_Os05g49060.1	Expressed protein	II	2.6557899	0.90038174	0.6771015	1.0808651	1.2578999	1.1793795	1.8551604	-1.5149987	-0.1864421	-0.6217403	-1.1284163	0.3941269	-0.23947145	1.3291612	0.33209658	0.139	-1.783	-1.515	-0.585	-0.984	-0.8656833	-0.8965833	-0.332975	0.17676666	0.13503334	-0.0367	3.2166	0.53468335	1.2279	2.3655334	2.2533333	2.3802667	1.9718833	0.83428335	1.1716833	0.84715	0.9924	1.6358666	2.4009	2.3681834
TR062853	Os052560_01	Os.8457.1.S1_at	LOC_Os05g27100.1	Heavy metal-associated domain containing protein, expressed	II	2.3156393	0.6782812	0.47765765	0.7446561	2.5381522	0.9112114	1.5142355	-1.0642864	-0.3620891	0.27821043	-0.24910076	-1.0619173	-0.627427	0.41678613	0.6749125	-0.04566667	-1.385	-1.091	-0.2355	0.1355	-0.31553334	-0.023533333	-0.55285	0.1942	0.18083334	-0.12371667	2.6187668	0.7443	1.51475	2.15995	1.9337333	2.0848	1.89485	0.8727	1.2853167	1.5307167	1.3995167	2.0499167	3.1066167	3.7961
TR046829	Os005960_01	Os.17232.1.S1_at;Os.27519.1.S1_at;Os.17232.1.S2_at	LOC_Os04g51300.1	Peroxidase, putative	II	3.3427093	2.0361593	0.93606436	0.9147329	1.3464454	2.0854824	1.3308059	0.63520265	0.1991205	-0.6344188	-0.14799844	0.63938546	-0.062105775	-0.06768739	0.06018853	0.362	-1.721	-1.2535	-0.6795	-1.1515	-0.0556	-0.13441667	-0.427175	0.60368335	0.39475	0.20218334	4.126933	0.7262167	2.3064	2.51165	2.2990334	2.7124834	2.2432168	1.3152666	1.42375	1.9805833	1.8691666	2.5251167	2.6343668	2.8327
TR039013	Os009711_01	Os.5432.1.A1_at	LOC_Os02g57030.1	Expressed protein	II	4.0205607	2.0196562	1.0035416	1.4959908	NaN	1.616631	1.9518656	-0.51951075	-1.2780871	0.2232919	-0.14720823	-0.6100901	-0.04906244	0.4934166	0.020360028	0.08833333	-1.721	-1.396	-1.4745	-1.522	-0.6152167	-0.4822	0.350575	0.23465	0.17195	0.099	3.7504334	-0.3991	1.5953833	2.8332834	2.4967833	2.8145666	2.5132833	1.5869334	1.5273167	1.7353834	2.1993167	2.1731167	2.6840832	3.13365
TR036175	Os008685_01	Os.16733.1.S1_at	LOC_Os02g15750.1	AT4g01050/F2N1_31	II	4.5311136	0.5995025	1.394581	1.6833487	2.7338686	1.593036	2.3019068	-0.3208433	-0.5589481	-0.06747723	-0.102992766	-0.34884477	-0.08014099	-0.94752	0.3782172	-0.719	-2.201	-1.321	-0.588	-1.199	0.0576	-0.8526	-0.7726	0.16395	0.13601667	0.026866667	3.5691667	0.6965167	1.7032334	2.1013167	2.2853832	2.022	1.4291834	0.4506	0.56346667	1.4961166	1.16995	1.7297833	2.3446167	2.60395
TR055313	Os052843_01	Os.7861.1.S1_at;Os.7861.2.S1_s_at	LOC_Os10g35030.1, LOC_Os10g35030.2	putative chloroplast inner envelope protein;IAP100, putative, expressed	II	4.6157494	2.876545	1.5309634	2.000647	1.4250498	2.0182269	2.5002372	0.43194696	0.5277135	-0.99801177	-0.9387661	0.1712141	-0.22330914	-0.56773835	-0.47721863	-0.08466667	-0.78	-0.4075	-0.359	-0.442	-0.1509	-0.0327	-1.0324	0.70098335	0.28698334	0.122	3.46875	-0.08258333	2.1795332	2.7092333	2.66755	2.7212834	2.7726834	2.1825	2.1774166	2.2358	1.9084166	1.9217833	2.2705834	2.5570667
TR053472	Os012603_01	Os.11841.1.S1_at	LOC_Os08g45190.1	expressed protein	II	4.2418528	2.5628972	1.4959084	1.749164	2.8721268	2.9555843	1.9144077	0.5511241	-1.0928597	-0.42372942	-0.7554966	0.088294	0.07062807	NaN	-0.32520145	-0.43966666	-0.5285	-0.516	-0.637	-0.4135	-0.29288334	-0.0182	-0.0892	0.2554	0.12856667	0.33283332	3.0219166	0.06531667	2.78665	3.17785	2.9603333	2.6711833	1.9997333	1.5504833	1.0847334	1.67395	1.6338167	2.0757167	1.9453	2.3337834
TR067300	Os027930_01	Os.50919.1.S1_at	LOC_Os11g03580.1	Expressed protein	II	3.8445947	1.9654775	NaN	1.0183035	NaN	2.227113	2.0268111	-0.17303577	-0.071898565	-0.6035056	-0.16466063	1.8394186	0.27672464	0.018980118	0.006618548	-0.055	-1.1345	-0.644	-1.154	-1.026	0.012766667	-0.86465	-0.683275	1.2579666	0.21793333	0.77396667	2.1994333	-0.75005	2.1375334	1.8152833	2.5726	2.0490167	2.2212	1.95155	2.0163667	1.2138333	1.87475	1.9134834	0.8800833	1.6279833
TR046410	Os008740_01	Os.49266.1.A1_at;Os.7994.1.S1_at	LOC_Os04g45490.1	translation elongation factor G	II	3.461991	1.7594804	0.72590876	0.89360195	1.1115233	1.2587129	1.6670334	1.2444484	-0.760911	-0.5373103	0.2228053	1.0079173	-0.25450724	-0.6226452	0.067410484	-0.499	-1.154	-1.028	-0.7205	-0.5095	0.17251667	-0.06015	-2.184575	0.94411665	0.68618333	0.1872	2.5650334	0.688	1.74085	2.0303667	2.1579332	2.0103333	1.8312666	0.89266664	1.1562667	1.1669333	0.9112333	1.6779667	2.1146	2.0768833
TR030017	Os052422_01	Os.9865.1.S1_at;Os.9865.2.S1_x_at	LOC_Os01g01302.1	Shikimate kinase family protein, expressed	II	3.594503	1.1453099	0.46632326	1.093094	1.7348487	1.4379141	1.3652896	1.1918269	-0.46122423	0.22995877	-0.36097842	-0.171434	0.22831489	0.13543858	-0.0803054	0.064666666	-1.4755	-0.639	-0.5115	-0.9375	0.6063167	0.508	-1.740625	0.4739	0.41561666	0.061366666	2.3242667	-0.004633334	1.2492334	2.0859334	2.0187333	2.38985	2.0758	1.2132334	1.5486166	1.6408666	1.7537	1.9255834	2.2069	2.5336168
TR042827	Os052528_01	Os.8553.1.S1_at	LOC_Os03g52130.1	expressed protein	II	2.1912353	1.1146257	0.21471757	0.7033148	0.90410864	0.55795914	1.1870247	1.3288593	-0.8656393	-0.0342481	-0.27332276	0.18093744	0.19736591	-0.1800828	-0.0204746	-0.08133333	-0.8205	-0.4375	-0.6785	-0.5605	0.55495	-0.101383336	-1.606825	0.80738336	0.36748335	0.25805	2.2919166	0.30636665	2.9991	3.1459668	2.33995	2.2287667	1.8383	0.9769833	1.16545	1.1664333	1.3850833	1.69895	2.1734667	3.0021167
TR071964	Os025846_01	Os.56997.1.S1_at	LOC_Os08g37940.1, LOC_Os08g37940.2	HAD-superfamily hydrolase, subfamily IA, variant 3, putative;HAD-superfamilyhydrolase,subfamilyIA,variant3containingprotein,expressed	II	2.9199235	NaN	0.12633269	0.83234054	NaN	1.3568021	0.35059962	-0.16920443	-0.7794971	-0.85200495	1.2533853	0.52026695	0.19247958	-0.317828	0.32328182	0.16133334	0.1	-0.161	0.331	-0.0535	0.33133334	0.75803334	-1.2484	1.0514	0.48241666	0.39216667	2.8164167	1.2151834	1.72665	2.6224167	2.1302166	2.4439	2.25385	1.7940667	2.6390166	1.73295	1.3342834	1.6477667	2.1580667	1.8202667
TR035763	Os027361_01	Os.4251.1.S1_at	LOC_Os02g09940.1	AhpC/TSA family protein, expressed	II	3.499218	0.8416688	0.56295097	1.3583342	0.61764574	1.3035134	1.6247545	-0.47998264	-0.3075353	-0.5925591	0.38437995	-0.5849073	0.025062157	-0.046452977	-0.03446612	0.13366666	-0.2155	-0.176	0.4015	0.408	0.6465833	0.32328334	-0.029375	0.7280667	0.30288333	-0.010566667	2.21835	0.90525	2.4399	3.2178166	2.9150333	2.85995	2.37685	0.5226	1.6797667	1.6499833	1.4027	2.0494833	2.59885	2.2344167
TR063236	Os013283_01	Os.5229.1.S1_at	LOC_Os05g33280.1	Expressed protein	II	4.4971704	0.19643436	0.18322366	0.22695872	0.77929467	1.2524989	1.5221658	0.79270196	-1.1777847	-1.4897268	0.67695665	0.6301038	0.05197142	-0.189239	-0.0209275	-0.095	-0.0375	0.3535	0.171	0.19	-0.53495	-0.0867	0.048125	1.1902833	0.5526	0.39326668	2.8018	0.6325333	2.4584334	2.6153667	2.5764666	2.75515	2.37535	1.2295667	1.6704333	1.5238333	1.1606166	1.8693666	2.4364	2.3416166
TR070629	Os008620_01	Os.17563.1.S1_at;Os.17563.3.A1_at	LOC_Os02g17920.1, LOC_Os02g17920.2, LOC_Os02g17920.3	Lactoylglutathione lyase, putative, expressed;lactoylglutathione lyase, putative	II	3.935485	NaN	0.48277837	1.3263836	0.8800853	1.3925788	1.4117616	0.5314641	-0.13572644	-0.21345544	-0.36357996	-1.1312003	-0.048021417	0.2317994	0.101792134	-0.006	-0.3115	-0.1005	-0.6835	-0.715	-0.020966668	-0.23753333	1.397325	0.47613335	0.27801666	-0.044216666	2.2273166	-0.39233333	1.57785	3.0469832	2.3931668	2.226	1.1808167	0.50985	0.9637667	1.3279	0.84493333	0.6558667	0.45556667	1.37
TR037321	Os018674_01	Os.26815.1.S1_at	LOC_Os02g34810.1	Peroxidase, putative	II	3.6192653	3.4755154	0.54598516	1.4827856	1.2838985	1.9471072	2.1502469	0.2485201	0.60289377	-0.6630123	-0.5212243	-0.41033843	0.022808615	0.15637937	-0.047138233	0.362	-0.7055	-0.8775	-0.3065	0.2865	0.22553334	0.23648334	-0.227375	0.005333334	0.0369	-0.058783334	3.1460834	-0.46796668	2.1570666	2.32145	2.2710834	2.223	2.0469666	1.2762834	0.8477333	0.9203	0.97538334	1.2877834	1.6861334	2.0312667
TR063811	Os052194_01	Os.9261.1.A1_at	LOC_Os05g41640.1	Phosphoglycerate kinase, chloroplast precursor, putative, expressed	II	3.3144727	2.236955	1.4762557	1.3119133	1.8389349	1.6811711	2.5222363	0.26475376	-0.407451	0.3710703	-0.3074053	-0.10696477	-0.2855788	-0.31130156	0.09872288	0.20266667	-0.574	-0.284	-0.451	-0.5095	0.118	0.19833334	0.28255	0.37456667	0.25615	0.08541667	2.08485	0.20451666	1.7232333	2.3854666	2.1068666	2.1403	1.94285	1.0390167	0.9806167	1.2265667	0.89288336	1.2197833	1.98985	2.6040168
TR053092	Os014039_01	Os.11578.1.S1_at	LOC_Os08g40160.1	Thylakoid lumen protein, chloroplast precursor, putative, expressed	II	3.59114	1.5962093	1.0914031	0.29475877	1.1342504	1.2922493	0.977868	0.29288363	1.009139	0.6572481	1.011403	0.9392244	0.008209956	-0.74324304	0.036407318	-0.012	-0.334	-0.4245	-0.524	-0.231	-0.15661667	0.23298334	-0.4194	1.0366167	0.62873334	0.20111667	2.6966667	-0.44553334	2.0246167	1.8472167	2.1020334	1.9598833	1.7135667	1.61235	1.1169333	0.86826664	1.57345	1.61605	1.9743667	1.9242667
TR038529	Os005999_01	Os.10275.1.S1_at	LOC_Os02g51080.1, LOC_Os02g51080.2	geranylgeranyl reductase;Geranylgeranyl hydrogenase, putative, expressed	II	3.8935359	1.5630026	0.87294525	1.2042685	0.9150004	0.9955651	1.7235446	0.595576	0.9384003	-0.5695601	0.6794473	-0.29240257	-0.04411444	-0.08332847	0.002617158	-0.25833333	-1.3985	-0.854	-0.9665	-0.5405	-0.28101668	-0.11835	-0.689775	0.83648336	0.2009	0.2442	2.3051834	0.07706667	2.1953666	2.33405	2.6528168	2.6224833	2.3813	1.6300334	0.88311666	1.3911667	1.67475	1.7350167	1.87625	1.7499666
TR043781	Os009905_01	Os.15427.1.S1_at	LOC_Os03g64020.1, LOC_Os03g64020.2	expressed protein;pressedprote	II	3.9000912	1.4346119	0.46401912	0.7749566	0.07132366	0.8630068	0.5411067	0.5669996	1.0018883	-0.1158109	1.1172327	-0.13671723	-0.22948451	0.24787602	0.22221258	-0.119	-1.0655	-0.875	-0.7115	-0.781	0.12555	-0.10655	0.4649	0.43995	0.14326666	0.22931667	2.9624834	-0.5707333	1.8542334	2.4022167	2.16355	2.3156166	2.0199	1.6185833	1.4129167	1.2225	1.2157	1.1499	1.4335166	1.5886333
TR042855	Os014832_01	Os.20397.1.S1_a_at	LOC_Os03g52460.1	putative ADP-glucose pyrophosphorylase	II	4.144906	1.0847543	0.9184787	1.1632531	0.86978453	1.8504466	1.2655538	-0.6039983	0.56585276	-0.19608343	0.5104758	0.45891643	-0.08115582	0.16037048	-0.058523078	-0.362	-0.7405	-0.8155	-0.8945	-1.078	-1.1831334	-0.020666666	-1.31925	0.42941666	0.30253333	0.27446666	3.1291332	0.07945	1.6062334	1.9851	1.6474833	1.8670833	1.8683167	1.3784833	1.1659666	1.3772167	0.16616666	0.002933334	0.3873	1.5112333
TR067417	Os018265_01	Os.9756.1.S1_a_at	LOC_Os11g05260.1	phosphoglycerate mutase family, putative	II	3.801747	1.2652686	0.4336667	-0.2750056	0.24509203	0.6789556	-0.0359645	-0.4263163	-0.4274153	-0.043048568	0.66341764	-0.825177	-0.043148085	-0.24557836	-0.22691123	0.11366667	0.0245	-0.157	0.206	-0.2	-0.058116667	0.0446	0.137675	0.81201667	0.3352	0.3709	2.8486166	-0.76173335	1.7010167	2.3823667	2.3102834	2.7813833	2.1296666	1.88835	1.7580333	1.1217333	1.1203667	0.9432333	1.1749	1.6331333
TR047895	Os052337_01	Os.11753.1.S1_at	LOC_Os07g06660.1	Lactoylglutathione lyase family protein, putative, expressed	II	3.6925051	2.0092137	0.69785964	1.0389984	1.0268537	1.687579	1.196177	-0.55974865	-0.8435704	-1.1380893	-0.76502174	-0.5120428	0.11245546	0.24579933	-0.004282564	0.08466667	-0.8205	0.0155	0.264	0.942	0.1123	-0.0532	-0.049425	0.5793833	0.29133335	0.38953334	1.8751667	-0.4564	1.8659166	2.3581834	2.2789333	2.3742	2.0923	1.6635667	1.60735	1.2709	1.5193	1.5557166	1.4372833	1.3217833
TR034636	Os014269_01	Os.23056.2.S1_x_at;Os.23056.1.S1_at	LOC_Os01g68450.1	expressed protein	II	3.8400977	0.80463547	1.0085939	0.6974449	1.3991255	1.4087937	1.1664807	-0.9356486	-0.2728343	-0.7008573	-0.32695043	-0.7636203	0.16059542	-0.2603037	0.042427152	-0.171	-0.481	-0.2665	-0.4295	-0.0225	-0.34821665	-0.8570667	0.14715	0.46998334	0.24233334	0.33396667	3.2292333	-0.29931667	2.49675	2.7693	2.5516667	2.5864334	2.0939834	0.88313335	1.7811667	1.2237166	1.12685	1.3592666	1.0215666	0.51451665
TR052164	Os012797_01	Os.16772.1.S1_at	LOC_Os08g27010.1	expressed protein	II	4.751062	1.0917448	0.2628112	0.61984307	0.32869118	0.2521453	0.7671492	0.9794803	-0.27658096	-0.14580177	-0.36341676	-0.4266253	0.012883363	0.35538736	-0.091647044	-0.16633333	-1.0075	-0.756	-0.973	-0.5075	0.20245	0.24035	-0.1302	0.47638333	0.37528333	0.29896668	3.8616834	-0.6396833	2.4166	2.9550834	3.0310333	3.0589166	2.1477833	1.41725	1.4625	1.3184	1.2602667	1.6653334	1.8853333	1.8454666
TR073181	Os013176_01	Os.16966.1.S1_s_at;OsAffx.30963.1.S1_at;Os.16966.1.S1_at	LOC_Os11g13850.1, LOC_Os11g13850.2, LOC_Os11g13850.3	Rieske domain containing protein, expressed;	II	4.1549325	0.99669945	-0.040833768	0.49632472	0.43573648	0.55779195	0.48577747	0.049570765	0.3007293	-0.5748423	0.37666598	-0.201771	-0.06247265	0.2661118	0.0106319	0.047333334	-0.622	-0.511	-0.342	-0.334	0.049816668	-0.52955	0.197925	0.43446666	0.22561666	0.19406667	2.81995	-0.065416664	2.3597667	2.5591166	2.7210667	2.4887333	1.99815	0.95745	1.4388	1.4319834	1.1944833	2.0146	2.5043833	2.5872333
TR063897	Os000366_01	Os.5215.1.S1_at	LOC_Os05g43310.1	expressed protein	II	3.912634	0.4359766	0.003739532	1.0083976	-0.22554131	0.19874749	0.81492716	0.71939194	-0.32490575	-1.0439063	0.4780673	-0.14506443	-0.005410992	0.688955	0.30097702	0.15366666	-1.06	-0.2965	-0.923	-0.4815	0.47756666	-0.31958333	0.710425	1.1573334	0.7596667	0.60363334	2.8947666	-0.14886667	2.5371168	2.32845	2.1968668	2.3869834	2.2622833	1.5710334	1.25065	0.99775	1.28495	1.4957833	1.62505	2.0642166
TR038237	Os018389_01	Os.28290.1.S1_at	LOC_Os02g47510.1	Retinal pigment epithelial membrane protein, putative	II	3.7439537	2.1713712	1.4489839	1.3313724	2.0914493	1.995026	2.4129546	0.04729077	-0.03216943	1.1817567	2.2861092	-0.7649261	-1.2600543	-0.51242936	0.29101267	-0.348	-0.283	-0.431	-0.738	-0.249	-0.1809	-0.5301667	1.385825	1.746	0.6712833	1.11175	1.36495	-1.1355166	3.0820832	2.6452	3.6719666	2.9751167	2.5093834	2.1317666	1.7744167	1.2064167	1.0998666	0.5528	0.404	1.1426166
TR042924	Os016218_01	Os.19100.1.S1_at	LOC_Os03g53300.1, LOC_Os03g53300.2	expressed protein;pressedprote	II	4.336637	1.573728	0.98994553	1.2700154	1.5554436	1.3965935	1.5943078	1.3229166	-0.119482435	0.6777528	3.6955762	0.17109777	-0.44920033	0.062122975	-0.102337405	-0.060333334	-0.79	0.054	0.1195	-0.3665	0.3914	-0.06553333	2.51315	0.93901664	0.36545	0.93615	1.99955	-0.18195	1.5654666	2.3548834	2.4864	2.1923833	1.8343834	1.4231334	1.7087	1.34105	1.4254333	1.8538834	1.7843167	1.4133667
TR063332	Os027363_01	Os.27825.1.S1_at	LOC_Os05g34630.1	Hydrolase, alpha/beta fold family protein, putative, expressed	II	2.5014052	1.8484877	1.3580307	1.5416657	0.74271595	1.6154404	1.7475394	1.229677	-0.51959544	0.36926845	2.973125	0.6780723	-0.11903907	-0.15275066	-0.3484194	0.11466667	-0.0575	-0.754	-0.623	-0.013	0.6146333	-0.9479333	0.779125	0.13821667	0.059733335	0.27335	1.4009334	-0.52643335	1.4268	1.3438333	1.16645	2.7353833	1.47225	1.0872	0.79635	0.59043336	0.24823333	0.92545	1.07535	0.052816667
TR058730	Os003942_01	Os.9440.1.S1_a_at	LOC_Os06g45820.1, LOC_Os06g45820.2, LOC_Os06g45820.3, LOC_Os06g45820.4	Cell division protein ftsH, putative, expressed;	II	2.6933775	1.0178092	0.85816306	0.7867111	0.84278554	1.3255054	1.897935	-1.4120183	-0.3761523	1.0370837	3.7173467	1.1107383	-1.3753986	0.020905482	0.20538494	-0.71933335	-0.4025	-0.552	-0.456	-0.5165	0.25828335	0.08045	0.430375	0.072333336	1.50E-04	0.19601667	1.5493333	-0.6505167	1.4905	1.23075	1.2430667	1.1227666	1.39495	1.20345	0.91966665	0.6389167	0.8179167	0.81255	0.69193333	0.8735
TR058897	Os015544_01	Os.11917.1.S1_at	LOC_Os06g47970.1	Expressed protein	II	2.9787786	2.3403282	0.99303275	1.6260726	2.2909899	1.7854252	2.0517676	1.6960263	-0.40612876	-0.9669878	1.9262726	-0.3181101	-0.7895639	-1.1522061	-1.1430318	-0.367	-0.31	-0.426	-0.2645	-0.5275	-0.099366665	-0.12608333	-0.232475	-0.24413334	-0.17086667	0.07635	2.6881666	-0.7452667	1.9556333	1.46045	1.8969834	1.93515	1.6430167	1.3786	0.98156667	0.72361666	1.17635	1.0965	1.3063667	1.6018167
TR032418	Os012583_01	Os.24901.1.A1_at	LOC_Os01g39960.1	lycopene cyclase family protein, putative	II	1.9849137	1.6543773	1.219058	0.97185767	2.021174	0.8381048	2.1141698	1.1045938	0.09224777	1.2413642	1.7929837	0.3506951	1.6245775	0.52857834	-1.24009	0.8706667	1.0495	1.085	-0.0825	-0.6075	-1.1319166	0.0605	0.697025	0.4235	0.26886666	0.32285	2.4681666	-0.39938334	1.5963	1.4447167	1.22335	1.28395	1.16925	0.42918333	0.70136666	0.85975	0.8038833	1.1740333	1.47955	2.1984668
TR045838	Os012507_01	Os.5869.2.S1_at;Os.5869.3.S1_x_at;Os.5869.1.S1_a_at	LOC_Os04g38410.1	Chlorophyll a-b binding protein CP24 10B, chloroplast precursor, putative, expressed	II	4.0217686	NaN	1.3975611	NaN	NaN	NaN	NaN	0.622884	0.7113013	1.694225	2.093283	-0.5861219	0.092257135	-0.46687755	0.15635754	0.234	-0.9245	-0.284	-0.04	-0.83	-1.7628666	-1.3904166	0.34265	0.40115	0.10338333	0.098066665	1.8084	-0.03215	2.14385	2.26495	1.9822667	1.7595	1.1609	0.4893	0.1675	0.9155	0.9101667	1.3506334	2.0961666	2.8019166
TR071854	Os054815_01	Os.3407.1.S1_a_at	LOC_Os08g06630.1, LOC_Os08g06630.2, LOC_Os08g06630.3	Sigma-70 region 2 family protein, expressed;Sigma-70 region 2, putative;Sigma-70 region 2 family protein, expressed	II	3.6135752	1.5300056	2.04004	0.83100843	1.1033081	1.5848314	1.0151606	-0.591029	-0.0484471	1.1424387	1.0557693	0.77015394	0.11903893	0.49862024	0.102123745	0.096666664	-0.3235	-0.307	-1.1105	0.1005	-1.51255	-1.0226333	-0.76015	1.1161166	0.26843333	0.40553334	2.1043	-0.96845	1.4942334	1.6063833	1.60645	1.85805	1.82665	1.6110333	0.8646167	0.86265	1.1144	1.3694834	1.9078667	1.95395
TR070565	Os001385_01	Os.57511.1.S1_at;Os.25613.1.A1_at;Os.25613.1.A1_s_at	LOC_Os02g05470.1, LOC_Os02g05470.2	CCT motif, putative;CCT motif family protein, expressed	II	3.2482991	1.1568893	0.5527519	0.7280163	-0.41721848	0.5656498	0.7656108	1.8835527	1.6676613	1.4047797	2.2447262	0.753886	0.30544862	0.2951641	-0.8622602	-1.188	-1.896	-1.9675	-1.2055	-1.088	0.003333334	-0.62685	-0.0463	0.5912833	0.52998334	0.011616667	2.81645	-0.32966667	1.8704833	2.1288834	1.563	1.1705333	0.72515	-0.06395	0.66116667	0.34421667	0.39483333	1.3551834	1.8946	1.5691667
TR031213	Os054793_01	Os.7948.1.S1_a_at	LOC_Os01g17150.1	expressed protein	II	1.8741328	1.4823976	-0.036628775	1.0215595	2.926909	0.97220695	1.3357773	1.831931	2.4242492	-1.0757443	1.684767	-0.0378761	0.022274118	0.8067964	-0.3816028	0.10233333	-1.6415	-1.127	-0.906	-0.5885	0.5219333	-0.03926667	-0.350275	0.0421	0.059233334	-0.03585	2.45755	0.45586666	1.4644166	1.8988667	1.6160333	1.7381667	1.3188833	0.6182333	0.74838334	1.0937667	0.8387	1.6418	1.9348167	2.2485666
TR059701	Os013159_01	Os.52420.1.A1_at	LOC_Os09g12540.1	Chlorophyll a-b binding protein E, chloroplast precursor, putative, expressed	II	2.3504982	0.8310853	0.78378004	0.5362971	1.3854965	0.8431028	2.5750694	1.8865776	2.7711284	0.48939577	1.7861266	-0.092603765	0.062107347	1.2419938	-0.028700432	0.80333334	-2.005	-0.7335	-1.413	-1.8395	-0.28568333	0.06853333	-1.1611	0.6389667	0.19115	0.40163332	1.9880167	-0.1172	1.1901333	1.2575166	1.5039667	1.9094334	1.89625	1.5287833	0.68155	1.1217834	1.3305167	1.6326833	1.1357	1.0817
TR048815	Os020145_01	OsAffx.16369.1.S1_at;Os.9212.1.S1_at	LOC_Os07g22930.1, LOC_Os07g22930.2, LOC_Os07g22930.3, LOC_Os07g22930.4	glycogen/starch synthases, ADP-glucose type;Granule-bound starch synthase 1b, chloroplast precursor, putative, expressed;Granule-bound starch synthase 1b, chloroplast precursor, putative, expressed;Granule-bound starch synthase 1b, chloroplast precursor, putative, expressed	II	5.5852494	0.7454096	-0.41072848	0.24049082	0.5007443	0.77191967	0.99019396	1.3265907	-0.15136857	0.45079976	-0.2672851	0.5781146	0.017693967	-0.22553638	0.47076714	-0.43933332	-0.313	-0.5485	0.37	-0.0835	0.79775	-0.2816	0.50345	0.48426667	0.23206666	0.28936666	1.6949667	-0.44281667	0.20898333	0.9725	0.765	1.2914833	1.6755667	1.66875	0.64995	1.6759	1.7532667	1.4201833	1.8856666	1.9577667
TR040682	Os011897_01	Os.20461.1.S2_s_at;Os.20461.1.S1_at	LOC_Os03g19760.1, LOC_Os03g19760.2	HAD-superfamily hydrolase, subfamily IA, variant 3, putative;HAD-superfamily hydrolase, subfamily IA, variant 3 containing protein, expressed	II	3.2208817	1.0592628	0.41562402	0.2973488	0.7059042	0.9988677	0.7672867	2.2575073	1.566602	1.2831206	1.9456433	2.129525	0.18741348	0.677944	0.5649207	-0.15833333	-0.0485	0.1145	0.0275	-0.0165	0.41983333	0.25883335	0.003925	0.6677833	0.331	0.27096668	1.3857167	0.22021666	1.3861166	1.4681333	1.6008	1.5172666	1.3704333	1.17985	1.2699167	1.2213334	1.2215333	1.6114666	2.1131	2.4529166
TR035512	Os007747_01	Os.14283.1.A1_at	LOC_Os02g06300.1	GTP-binding protein LepA containing protein, expressed	II	1.7926997	0.9653187	0.91090304	0.34297052	0.99426687	0.6187968	0.6919305	1.2059033	-0.131806	0.6446223	NaN	2.3923173	0.03757239	0.16782014	-0.47416976	-0.239	0.139	0.138	-0.103	-0.063	0.5736833	0.33875	-0.63545	0.45443332	0.39493334	0.09238333	2.1014	-0.45118335	1.1586666	1.8084	1.7555833	1.8934166	1.6078167	0.94915	0.96176666	1.1200666	0.87278336	1.4417167	1.5398	1.6373833
TR042491	Os009156_01	Os.50976.1.S1_at	LOC_Os03g48040.1	putative ferredoxin	II	3.3121903	0.67793375	0.41115686	0.26739997	-0.15456158	0.26348534	0.32914612	0.0702001	0.0709385	-0.04914823	2.3360493	1.6451977	-0.54269844	-1.49888	0.41757023	0.20566666	-0.673	-0.2035	-0.2085	-0.288	0.43176666	-0.34051666	-0.782875	0.67036664	0.39976665	0.073633336	2.5435834	0.2637	1.2954167	1.5961	1.6895666	1.6579	1.5099833	0.61625	1.0117333	0.95911664	0.7033333	1.2711667	1.1561333	0.97786665
TR033699	Os054612_01	Os.17630.1.S1_s_at;Os.5378.1.S1_at	LOC_Os01g56680.1	Photosystem II reaction centre W protein containing protein, expressed	II	3.1757042	NaN	-0.10644879	0.8024969	0.62491715	0.6886931	0.36636877	0.36731297	0.1243283	-0.5860093	-0.29364523	1.9634743	-0.58106434	0.242872	0.31341806	0.34633332	-0.938	-0.773	-0.4995	-0.877	-1.0850166	-1.1860167	-0.48735	0.5431167	0.0897	0.08393333	2.5278168	-0.012933334	2.2050166	1.4508667	1.3239167	1.4966333	1.3230166	0.7701667	0.47128335	0.8129333	0.88485	1.0112833	1.4137	2.1312332
TR040709	Os011793_01	Os.5261.1.S1_a_at	LOC_Os03g20100.1, LOC_Os03g20100.2	Similar to 30s ribosomal protein s1, chloroplast precursor (cs1). [spinach;30S ribosomal protein S1, chloroplast precursor, putative, expressed	II	2.3611507	0.6672241	-0.20853804	0.20510818	0.21127203	0.548737	1.0187389	2.1864457	0.79551363	0.6494288	-0.055193767	1.0823275	0.3704871	0.9081313	-0.003384147	-0.041666668	-1.178	-1.5975	-1.3525	-1.1315	4.83E-04	-0.47891667	-0.687875	0.0505	0.0901	-0.119216666	2.55155	0.13251667	1.5732167	1.9363333	1.8382	1.8799167	1.6518667	0.83828336	1.0110834	1.1341166	1.2400833	1.6990167	2.2266333	2.0403166
TR061923	Os004301_01	Os.27613.1.A1_at	LOC_Os05g07870.1	Triose phosphate/phosphate translocator, non-green plastid, chloroplast precursor, putative, expressed	II	1.9122444	1.6688709	1.2116283	1.0803547	1.2583594	1.6656417	1.4526085	0.21598344	0.5153621	2.3871143	1.5867007	0.1505751	-0.41598308	0.21822333	0.39492503	-0.14666666	-0.2875	0.1525	0.326	0.657	-0.049233332	0.26831666	0.77525	1.33855	0.55331665	1.0102167	1.5615	0.99688333	0.60426664	1.1151167	1.3592666	1.2692333	1.38495	1.6093	0.8164333	1.4890833	1.6428334	1.6193	2.1731834	1.5484166
TR042650	Os052360_01	Os.3167.1.S1_at	LOC_Os03g50070.1	expressed protein	II	1.7880173	1.4801536	1.2395718	1.0650533	1.740656	1.7090255	1.4354671	1.1212302	1.3664278	0.9026553	0.91936064	0.3003981	0.2742776	1.3848988	0.06234623	-0.072	-0.4155	-0.2275	-0.2665	-0.328	-0.18853334	0.030816667	0.876175	0.6333	0.25301668	0.18983333	0.74653333	0.96321666	1.29785	1.5669667	1.6107334	1.3068167	1.15845	0.65816665	0.9241833	0.851	1.12005	1.3833	1.3719667	1.14075
TR058246	Os034700_01	OsAffx.28001.1.S1_at;OsAffx.28001.1.S1_s_at	LOC_Os06g39040.1	NAD dependent epimerase/dehydratase family protein, expressed	II	1.8175873	1.0069519	0.62813574	0.85928905	1.2625606	0.97895163	1.1453202	0.96701795	1.2792124	1.3690643	1.7423476	1.0112256	0.31677097	0.06232498	-0.13005885	-0.261	-0.0685	0.353	-0.0535	0.3055	0.60478336	0.37333333	0.9763	0.78438336	0.22455	0.008616667	1.0100334	1.2593833	1.05215	1.6793833	1.8947	1.6079667	1.8917667	1.1647	1.2361	1.6473666	1.0843166	1.0010166	0.92303336	0.27831668
TR058057	Os048806_01	OsAffx.15770.1.S1_at	LOC_Os06g36070.1	Expressed protein	II	1.7444673	0.82665694	0.62828153	0.88647985	-0.52268976	NaN	1.6352549	0.800693	1.1355938	2.033656	1.317516	1.4114223	0.40656015	0.502547	0.034443352	0.136	0.1845	0.2005	0.1145	0.47	-0.0471	-0.13006666	0.130325	0.24885	-0.27026665	0.57891667	-0.60898334	1.1026	1.8488166	1.50135	1.7904667	0.83246666	0.9148667	1.2314	0.75895	0.80093336	1.20455	1.47335	2.82245	2.9733834
TR063202	Os021927_01	Os.18513.1.S1_at	LOC_Os05g32820.1	Peptide-N4-asparagine amidase A, putative, expressed	II	2.3047504	1.5652381	1.3339262	1.6265688	2.1414278	NaN	1.8622917	1.2055106	1.5038162	2.1310394	2.6562357	0.2993681	-0.22864538	-2.485297	0.067035116	-0.52566665	-0.945	-0.734	-0.962	-0.8985	-0.92975	-0.31356665	0.94125	0.6026	0.52648336	-0.019133333	0.39535	0.19981667	1.1049666	1.33105	1.4827167	0.72136664	0.20713334	-0.37316668	0.49685	0.25628334	0.6088	1.0173666	1.26445	1.0420667
TR070435	Os018837_01	Os.5404.4.S1_x_at;Os.5404.1.S2_at;Os.5404.3.S1_a_at	LOC_Os01g61880.1, LOC_Os01g61880.2	Respiratory burst oxidase, putative, expressed;	II	2.8558335	0.40054813	0.36952773	0.746584	1.067999	0.29028553	0.79486674	-0.48101544	1.426456	2.57838	0.009739767	-0.90777194	-0.64142835	-1.2561878	-1.2794716	-0.51633334	-0.9135	-0.178	-0.099	0.645	0.05095	0.04146667	1.097	0.41283333	0.43205	0.127	0.17753333	-0.48583335	0.9848167	1.8276334	1.8470334	1.3096	0.587	-0.2417	-0.027466668	1.11475	0.48141667	0.39586666	1.1622666	1.4161834
TR038568	Os017433_01	Os.11397.1.S1_at	LOC_Os02g51570.1	peptidyl-prolyl cis-trans isomerase, FKBP-type, putative	II	2.5483966	2.0753033	NaN	2.2048748	3.2586703	2.1553116	2.8728	3.82286	3.7585657	1.7781293	2.472387	1.0525693	0.395501	-0.5326897	0.23165171	0.29366666	-0.5635	-0.4275	-0.295	-0.515	0.6744	-0.014333334	0.74425	1.2127666	0.5793	0.1135	2.7452166	0.08268333	1.5854334	2.0828	2.3818333	1.89705	1.7886	1.0972333	1.61295	1.42805	1.1393666	1.83625	2.5053666	2.3768
TR030974	Os054779_01	Os.19777.1.A1_at	LOC_Os01g13770.1, LOC_Os01g13770.2, LOC_Os01g13770.3	Similar to triose phosphate/phosphate translocator, chloroplast precursor (ctpt). [cauliflower;Triose phosphate/phosphate translocator, chloroplast precursor, putative, expressed;Triosephosphate/phosphatetranslocator,chloroplastprecursor,putative,expressed	II	3.5362737	1.7941483	1.3899056	1.6224623	1.6042198	1.542552	2.110843	3.6868403	4.186931	2.9184673	2.454071	0.8309813	0.42383745	0.8256427	0.19227889	-0.25	-1.325	-1.138	-0.441	-0.8985	-0.25463334	-0.15971667	0.37065	0.1835	0.09575	-2.33E-04	0.97976667	0.17903334	1.8398666	1.9278834	1.5606166	1.3048	1.0390333	0.41446668	0.43855	1.04205	0.8746667	0.9821	1.60065	2.2749166
TR046129	Os027404_01	Os.46598.1.S1_a_at	LOC_Os04g42020.1	B-box zinc finger, putative	II	2.2125585	0.9152586	0.7207753	0.62184554	1.4407601	1.0882981	0.78065586	3.897397	4.953512	-0.0346641	3.497264	0.2297901	1.0040009	0.32795253	-1.6204346	-1.4476666	-1.221	-0.8515	-0.686	0.0145	-0.77288336	-0.31695	2.49315	0.46853334	-0.06306667	0.024016667	1.48525	-0.46913335	2.2732832	1.6246834	2.19375	1.8219167	1.4915667	0.95335	0.6734667	0.61943334	0.71965	1.2896	1.4050333	1.94035
TR040664	Os013028_01	Os.19474.1.S1_a_at	LOC_Os03g19560.3, LOC_Os03g19560.1, LOC_Os03g19560.2	TPR Domain containing protein, expressed;Transposable element protein, putative;TPR Domain containing protein, expressed	II	2.7437475	1.6869587	0.3164667	NaN	1.2727357	0.78440434	0.6171747	2.4350452	4.0403023	2.8493023	3.3343444	0.59507763	-0.2293955	0.45706114	0.061496887	-0.434	0.2235	0.3335	-0.062	-0.0905	-0.19358334	-0.2028	-0.2682	0.5548	0.36658335	0.20883334	1.4490666	-0.15565	1.9985666	1.3341666	1.6758	1.6599667	1.6497166	1.6546	0.14383334	1.1628333	1.6074667	1.36285	1.7701	1.6126333
TR072640	Os014692_01	Os.11860.1.S1_at;Os.11860.1.S2_at	LOC_Os05g05600.1, LOC_Os05g05600.2, LOC_Os05g05600.3, LOC_Os05g05600.4, LOC_Os05g05600.5, LOC_Os05g05600.6	ATA15 protein, putative, expressed;expressed protein;ATA15 protein, putative, expressed;ATA15 protein, putative, expressed;ATA15 protein, putative, expressed;	II	1.7129632	0.76246536	0.4497197	-0.028272614	0.4749377	0.5389189	0.063727036	2.828567	2.719397	1.3935884	4.315026	0.27961478	0.6440664	1.6989665	-0.407617	-0.123	-0.0425	0.2695	0.5755	0.382	0.075566664	0.34055	0.547725	-0.12868333	-0.2526	0.0424	1.9609166	-0.41896668	2.1276667	1.8914167	2.3441668	2.1113834	2.13925	2.2633	0.98941666	1.2293167	2.2231667	1.8686833	1.9069	2.1200666
TR058059	Os005320_01	Os.15456.1.S1_at	LOC_Os06g36090.1, LOC_Os06g36090.2	ABC transporter family protein, putative, expressed;	II	2.6673548	0.36751613	0.50147957	0.40901062	0.3564413	0.76334405	1.1095594	2.8267646	3.714287	1.4944273	1.2962149	0.42612144	-0.07531056	1.7697538	-0.10091444	-0.09	-0.517	-0.316	-0.589	-0.369	-0.33701667	-0.17056666	1.341075	0.45043334	0.46598333	0.2773	0.08475	1.7160833	2.1235666	2.32525	3.15995	2.0909	1.72475	0.74445	0.47215	0.81083333	1.6618667	1.7566	2.2646334	2.2398334
TR044368	Os009296_01	Os.26587.1.A1_at	LOC_Os04g11400.1, LOC_Os04g11400.2	expressed protein;pressedprote	II	3.6563468	0.70892006	0.29175133	0.39713654	-0.74867254	0.47440532	1.14811	1.7343963	2.1161556	1.30566	2.4253113	1.4493973	0.39864522	-0.005387683	0.4294365	0.008	-0.539	-0.153	-0.3245	-0.436	-0.09795	-0.10103334	0.8502	1.0652666	0.36401665	-0.06355	0.6016167	-0.55686665	1.30735	1.9983333	2.0107834	2.4794166	2.3337	2.0596	1.5789833	1.1126167	1.0224667	0.9361167	1.22765	2.3830166
TR046773	Os017401_01	Os.16906.1.S1_at	LOC_Os04g50110.1	RNA recognition motif. (a.k.a. RRM, RBD, or RNP domain), putative	II	3.2575316	0.72499716	1.0716703	0.15631407	0.5942466	1.0586443	0.91875005	2.0463169	2.8013444	0.56136626	3.2197146	0.4841473	0.017582683	1.9666139	-0.1871077	0.274	-0.631	-0.737	-0.555	0.2035	0.7148	0.6971667	-0.77125	0.43395	0.2016	0.015216667	2.63065	0.32048333	1.7637833	1.54785	1.5929333	1.85705	1.73895	1.0674666	1.2257	1.2246333	1.0126	1.7128667	2.39355	2.7056167
TR070513	Os024749_01	Os.25239.1.S1_a_at	LOC_Os01g72800.1, LOC_Os01g72800.2	SRP54-type protein, GTPase domain;Signal recognition particle-docking protein FtsY containing protein, expressed	II	2.0963993	1.0747658	0.98636204	0.54589444	0.6364709	0.7889965	1.602536	2.3072352	3.6663356	0.22764944	1.7575533	1.1877683	-0.43824998	0.020445041	-0.3003259	0.151	-0.2195	-0.0855	-0.139	-0.3245	0.32288334	0.24871667	-0.7259	0.37398332	0.3905	-3.33E-05	2.0998666	0.12426667	0.86088336	1.3370167	1.30625	1.5494666	1.4224334	0.78828335	1.069	1.0279167	0.7866167	1.3816167	1.9412167	1.6912167
TR060831	Os010179_01	Os.51374.1.S1_at	LOC_Os09g30410.1	Expressed protein	II	1.867999	0.5911814	0.13711776	0.9382321	-0.22395289	0.38385397	1.4505813	1.3445214	2.0356503	1.4719683	1.4078526	0.27774978	-0.19222175	0.38046637	-0.14205462	-0.05466667	-0.161	-0.034	-0.1215	-0.2385	-0.16018334	-0.06926667	0.0021	0.6016167	0.44545	0.13708334	2.1065834	0.41241667	1.3407333	1.9143167	1.7217667	1.8178667	1.4106	0.51196665	1.0833334	0.8961833	1.0907167	1.70365	3.0545666	2.9019833
TR064431	Os012876_01	Os.18305.1.S1_at;Os.18305.1.S2_at	LOC_Os05g50550.1	Polyprenyl synthetase family protein, expressed	II	4.079113	2.8327024	NaN	3.2815316	4.0496507	3.2820642	3.7955794	0.538655	0.9840753	-0.72652894	-1.1479613	-1.8513845	0.10573129	-0.10992755	0.05718515	0.06266667	-0.3225	-0.3055	-0.2275	0.111	0.28503335	0.24368334	0.9032	1.2173667	0.64856666	0.7019167	1.1842166	0.41713333	1.7823666	1.9584833	2.2947	1.9409	1.8266	1.13925	1.1869	1.48165	1.9958833	2.3067167	2.7885666	2.3757834
TR038432	Os054752_01	Os.50246.1.S1_at;Os.50246.2.S1_x_at;Os.50246.1.S2_at;Os.12058.1.S1_at	LOC_Os02g49870.1	Expressed protein	II	1.9463634	2.6485093	1.8581134	2.8277488	4.832673	2.2579603	2.9455755	1.083004	-0.49489942	0.6298806	-1.1326494	0.9095793	-0.3105098	-0.2729361	-0.28577268	0.205	-0.971	-0.14	-1.2365	0.6315	0.41258332	-0.36896667	-0.29095	1.1543167	0.5258833	0.31661665	3.5375	0.43655	3.3848	2.5681167	2.53425	2.2963834	2.0716333	1.0909667	0.71786666	1.7348	1.9467833	2.1271834	1.94155	2.344
TR071612	Os054501_01	Os.7873.1.S1_x_at;Os.7873.1.S1_at	LOC_Os07g05820.1, LOC_Os07g05820.2, LOC_Os07g05820.3	FMN-dependent dehydrogenase;Expressed protein;Expressed protein	II	3.5399945	3.7105217	2.195877	2.959698	3.8868523	4.115822	3.521824	0.39817044	-0.5706846	-0.050478768	0.29139197	0.32149297	0.17029817	-0.12859975	-0.010017869	0.132	-1.41	-0.912	-1.0195	-0.2295	-0.33256668	-0.095683336	-1.02185	0.4023	0.20631666	0.18028334	1.8618166	-0.030816667	2.0577333	2.1322	2.5281334	2.6152167	2.4131334	1.9546	1.98805	1.0677	0.6277	0.82441664	1.2685833	1.7550167
TR049579	Os014740_01	Os.11078.1.S1_a_at	LOC_Os07g36080.2	Oxygen-evolving enhancer protein 3-1, chloroplast precursor, putative, expressed	II	2.9732935	2.5792632	1.0615797	2.4633074	3.5517037	NaN	2.2590775	0.049007766	0.72427994	0.6798734	1.1651733	0.8695173	-0.11121071	0.24029247	-0.07502723	-0.07433333	-2.038	-1.361	-0.938	-1.785	-1.26105	-0.852	-0.28775	0.26181668	0.086733334	0.10666667	2.60305	-0.062916666	2.2577167	1.4887167	1.1004	1.5369333	1.42095	0.9515833	0.48698333	1.0263166	1.0085334	1.1163334	1.3587	1.7731833
TR038191	Os022042_01	Os.5377.1.S1_at;Os.5377.2.S1_x_at	LOC_Os02g46980.1	Pentatricopeptide, putative, expressed	II	3.4725535	1.9894443	NaN	2.2629485	NaN	NaN	1.9332132	0.5685838	1.854056	0.6780353	2.334895	0.8085253	-0.64940083	-0.29176468	-0.48937717	0.18433334	-0.552	-0.7195	-1.2125	-0.744	-0.18651667	-0.42145	-0.582875	1.1037	0.34316668	0.2795	1.6965333	0.06513333	1.4821833	1.8586833	1.8425	1.8371167	1.8097667	1.2656167	0.8588833	1.5202167	1.4888166	1.1643833	1.1379	1.1683333
TR047109	Os015744_01	Os.28255.1.S1_at	LOC_Os04g54790.1	ABC1 family protein, expressed	II	4.9320226	NaN	NaN	1.8336862	NaN	2.2343047	2.0288868	-0.6315742	-1.2847513	-1.1025054	1.311172	0.017271234	-0.12593837	0.86955893	-0.075557865	-0.17033333	0.4425	0.2725	0.304	1.0615	0.04831667	0.77945	0.052425	0.58751667	0.4186	0.39545	1.8829	-0.59433335	0.74488336	0.85605	0.99483335	1.10575	0.95163333	1.3306167	0.81655	1.0306333	1.2798333	1.4275	1.2979333	0.88168335
TR072379	Os001615_01	Os.26642.1.S1_a_at	LOC_Os01g51410.1, LOC_Os01g51410.2, LOC_Os06g40940.1, LOC_Os06g40940.3	glycine dehydrogenase;Glycine dehydrogenase, mitochondrial precursor, putative, expressed;Glycine dehydrogenase, mitochondrial precursor, putative, expressed;Glycine dehydrogenase, mitochondrial precursor, putative, expressed;Glycinedehydrogenase,mitochondrialprecursor,putative,expressed	II	5.0898533	2.956703	1.3871518	1.8388419	1.6774282	2.6509511	1.8456173	-0.7547763	-0.85444397	-0.08134057	0.18629196	-0.66208696	-0.26294073	0.45049065	0.3491638	-0.12233333	0.1925	0.272	-0.0625	-0.142	-0.059166666	-0.1308	-0.716625	0.46233332	0.25246668	0.26281667	0.295	-0.3903	1.1378	1.6070666	1.5957333	1.5348834	1.3459166	0.51035	0.92223334	0.91681665	0.8623833	1.1294167	1.5042833	1.8623834
TR072378	Os051899_01	Os.26642.1.S1_a_at	LOC_Os06g40940.1, LOC_Os06g40940.2	Glycine dehydrogenase, mitochondrial precursor, putative, expressed;	II	5.0898533	2.8417573	2.0383735	2.25745	2.0372117	2.78375	2.6899214	0.7598556	-2.2117634	-2.3779156	0.6748131	-0.8272953	0.17112534	0.1941138	-0.23416534	0.381	-0.8585	-0.208	0.1815	0.941	-0.059166666	-0.1308	-0.716625	0.46233332	0.25246668	0.26281667	0.295	-0.3903	1.1378	1.6070666	1.5957333	1.5348834	1.3459166	0.51035	0.92223334	0.91681665	0.8623833	1.1294167	1.5042833	1.8623834
TR064357	Os009996_01	Os.7011.1.S1_at	LOC_Os05g49650.1, LOC_Os05g49650.2	Expressed protein;	II	2.4270103	3.6081169	1.4496602	1.3625495	3.2056737	2.5365973	1.562725	-0.4189001	0.197202	-0.6660458	-1.0000004	-0.16700043	0.064582676	-1.36153	0.5162475	0.095	-0.3075	-0.579	-0.8325	-0.9415	0.4953	0.24853334	-0.253675	0.16921666	0.10825	0.026733333	1.7797667	-0.22758333	1.0582833	1.1923	1.0760833	1.1541	1.0502167	0.6446	0.91745	0.7104167	0.52465	0.7363	0.7101833	0.73285
TR030769	Os014118_01	Os.9306.1.S1_at	LOC_Os01g11230.1, LOC_Os01g11230.2	SOUL, putative, expressed;	II	1.9592339	2.2653925	1.66025	2.2539399	3.074148	2.238134	2.2695746	-0.4607703	-0.41607964	-0.709521	-1.0994853	-0.7104746	0.2575359	-0.35621294	-0.269299	-0.644	-0.3755	0.1035	0.706	-0.0235	0.40515	0.37331668	0.180225	0.6317667	0.28466666	0.41675	0.36638334	0.35795	0.99205	0.6216	1.0260167	0.82045	0.83675	0.66116667	0.10501666	-0.024183335	0.40483335	0.17106667	-0.40836668	-0.78135
TR037346	Os018797_01	Os.53808.1.S1_x_at;Os.7797.1.S1_at	LOC_Os02g35090.1	Expressed protein	II	3.5189247	3.3348014	1.0333254	1.551824	1.8116956	2.060481	1.8073922	0.4200495	-1.6082323	-0.037863	-0.2636123	-2.4739313	0.19377895	0.511586	-0.23218398	-0.22333333	-0.41	0.069	-0.33	-0.1475	-0.08908334	-0.091816664	0.5228	0.2105	0.0445	0.21028334	1.5131	0.23578334	1.2698833	1.1504333	1.5578667	1.3960333	1.0701166	0.9823667	0.7191667	0.6643	0.7098	0.73861665	0.27461666	0.16065
TR033015	Os016789_01	Os.25062.2.S1_a_at;Os.25062.1.A1_a_at	LOC_Os01g48300.2, LOC_Os01g48300.3, LOC_Os01g48300.1, LOC_Os01g48300.4	Expressed protein;	II	3.1169405	1.8269833	1.4400662	1.0430163	2.4986327	2.2515655	1.9524522	-0.4805921	-1.9447659	-0.2332035	-1.486989	-1.3806068	-0.43053958	0.12721223	-0.11396479	-0.9483333	-0.253	0.0065	0.349	0.1835	0.29528335	0.0114	0.376425	0.64865	0.32178333	0.2694	1.5730667	-0.5479	0.93445	0.9353	0.8664333	1.1426166	0.9805667	1.29645	1.0764834	0.63696665	0.7208167	1.1032	1.19815	1.0916333
TR035219	Os021452_01	Os.2370.2.S1_at	LOC_Os02g02550.1	peptidyl-prolyl cis-trans isomerase, FKBP-type, putative	II	2.3348014	1.5296879	1.3711914	1.5414878	3.102735	1.4344162	1.9890015	-0.5060403	-1.2791	-0.9618396	-0.6844063	-1.6901313	0.5451034	0.23894745	-0.19345483	0.087	-0.13	-0.125	0.296	0.377	0.13485	0.037733335	1.027525	0.193	0.054183334	0.0035	0.92745	-0.15348333	1.40835	1.5457833	1.6018667	1.1962667	1.2360166	0.6935167	0.9967833	0.6856167	0.98966664	1.2391334	1.95115	1.4547833
TR048004	Os009532_01	Os.4954.1.S1_a_at	LOC_Os07g08030.1	ribose 5-phosphate isomerase A	II	4.061697	1.9371926	0.6712827	1.8643045	1.3128957	2.1079655	2.0917742	-0.404906	-2.6323948	0.265462	-1.8781658	1.5687523	0.33860755	NaN	-0.03954524	0.405	-0.372	-0.313	0.0195	-0.403	-0.018266667	0.08236667	0.611	0.47138333	0.2776	0.105	0.84505	0.22236666	1.5778333	1.5227333	1.6657166	1.3971666	1.26145	0.94593334	0.89626664	0.9400167	1.1783667	1.2732834	1.5157666	1.5011667
TR031451	Os039715_01	Os.23135.1.A1_at	LOC_Os01g21990.1	CRS2-associated factor 2, putative, expressed	II	2.907615	1.5623564	NaN	1.3766505	NaN	1.1700368	1.5160624	0.793632	-1.6370348	-0.6186581	0.79999965	2.0303876	0.065017186	-0.30123	0.8218504	0.010333333	-0.412	-0.1835	-0.063	-0.1725	0.8921	0.55113333	-0.07605	0.82486665	0.5133	0.52926666	1.9045167	-0.70301664	0.6328833	1.2198167	0.9339667	1.6968833	1.5122334	1.1402333	1.5221833	1.1238834	1.38325	0.9163667	0.8839	1.3157333
TR067795	Os018693_01	Os.49827.1.S1_at	LOC_Os11g10310.1	leucine rich repeat containing protein kinase	II	2.4546442	0.70271957	0.86998457	0.7644163	NaN	0.8682141	0.7979918	0.5515563	-1.4317893	0.0593553	-0.0652555	0.5742535	1.1592079	-0.23246321	-0.083355166	0.547	0.166	0.225	0.0375	-0.2265	-0.35975	0.077316664	0.47725	0.82075	0.23421666	0.16998333	1.0892667	-0.51528335	1.4977334	1.5073167	1.1402667	1.7068666	0.90185	1.39555	0.95145	1.0812167	1.8005	1.2228333	0.57743335	0.6274667
TR068989	Os052084_01	Os.57449.1.S1_x_at;Os.57449.1.A1_at;Os.12416.1.S1_at;Os.57449.1.A1_x_at	LOC_Os11g32650.1	Chalcone synthase, putative, expressed	II	1.7942508	1.3668548	NaN	1.5552019	NaN	2.2730093	2.925885	0.0291879	-1.2700226	-1.7388163	-0.50806266	-0.1982939	0.5762337	-0.06552104	0.10399198	0.393	-0.01	-0.0835	-0.498	-0.828	0.090283334	-0.07865	2.635	0.06351667	0.014883334	-0.02525	0.95821667	1.7275	3.5521667	3.0717332	3.8880167	2.49025	1.4843333	0.5907	0.26616666	-0.042466667	-0.056766666	-0.032883335	2.1023166	2.79565
TR032265	Os052644_01	Os.45923.1.S1_at	LOC_Os01g37590.2	Major Facilitator Superfamily protein, expressed	II	1.8774538	0.7145672	NaN	NaN	NaN	NaN	1.8605027	-0.26365244	-1.5715706	-0.8222494	-0.7815623	0.018297566	-0.056479685	0.11800269	0.073446676	-0.16733333	0.2365	-0.0475	0.13	-0.33	0.8380833	0.14595	3.71415	0.25863335	-0.2834	1.1308666	3.10975	-1.61025	3.4021666	3.583	3.3801334	3.4275832	1.0635834	0.24546666	-0.19903333	1.0034	-0.16141666	0.36315	0.92793334	2.08535
TR042623	Os015708_01	Os.11854.1.S1_at	LOC_Os03g49720.1	putative PAP_fibrillin	II	3.329906	1.6938868	1.0593451	0.839488	1.1691145	1.7098985	1.3849708	0.78156376	0.5976978	0.31982443	-0.190301	2.5147707	0.21048309	0.59679615	0.18866055	-0.20566666	-0.3125	0.2925	0.304	-0.1795	-0.213	0.13683334	1.74385	0.6519667	0.35478333	0.19711667	1.93385	-0.432	2.7162666	2.91435	2.8565166	2.4663	2.4583166	2.1583166	1.5106	1.1939833	1.4903333	0.43445	-0.24188334	-0.6019667
TR037470	Os003892_01	OsAffx.12379.1.S1_at	LOC_Os02g36850.1	Oxygen evolving enhancer protein 3, putative, expressed	II	2.264135	1.7312179	NaN	1.6252882	NaN	1.7816292	3.4764159	0.0624091	-0.44932243	-0.6064043	-1.0426598	1.7624998	-0.40905815	NaN	0.39295837	0.20866667	0.3475	0.469	-0.1645	-0.1775	-0.90275	-0.5158167	1.189475	0.6849667	0.38508335	0.055733334	2.3229	0.8235	1.6207666	2.05975	2.01025	2.5472333	1.3886334	0.5856	1.60695	0.94195	0.6041	1.1693833	1.3614	1.1404667
TR046189	Os012741_01	Os.51212.1.S1_at	LOC_Os04g42800.1, LOC_Os04g42800.3	Expressed protein;pressedprote	II	2.9843435	0.7032209	NaN	NaN	0.558868	NaN	NaN	0.50201464	0.72992164	0.056059234	-0.79394543	1.0489755	0.351913	-0.35042778	-0.016248222	0.09866667	0.0425	0.0535	-0.122	2.1145	0.175	-0.45611668	0.0493	1.2330166	0.8239667	0.40593332	1.5190667	0.42411667	2.0149667	2.1293333	2.3254	2.8446333	2.0172834	1.6148666	0.85036665	0.97148335	1.2344667	1.32125	1.5244	1.5835834
TR070520	Os054646_01	Os.12771.1.S1_at	LOC_Os01g73910.1, LOC_Os01g73910.2, LOC_Os01g73910.3, LOC_Os01g73910.4, LOC_Os01g73910.5, LOC_Os01g73910.6	Expressed protein;Peptidase family M48, putative;pressedprote	II	2.4115105	1.5609802	0.95348	-0.15505329	1.0159938	1.5762696	1.2901825	1.357518	-8.41E-04	-0.94399446	0.1697779	0.42557296	0.013480617	0.22284836	-0.042370252	-0.36566666	-1.1395	-0.5665	-0.3895	-0.175	0.30198333	0.43183333	-0.165625	0.48826668	0.13343333	0.55078334	1.2401834	-0.96615	2.3663	2.66265	2.6248333	2.2547166	2.2189667	2.1980333	1.2138	0.72745	0.83423334	0.7744167	0.45641667	0.49191666
TR033074	Os014473_01	Os.7712.1.S1_a_at	LOC_Os01g48990.1, LOC_Os01g48990.2	expressed protein;KinaseC630.09c,putative,expressed	II	2.83294	1.4135218	0.23285677	0.9238798	0.5950989	1.0530092	2.1600516	-0.2491921	-0.0319661	-0.70510197	-0.13957843	-0.25020576	0.08532186	0.24029924	-0.10816498	-1.0563333	-0.754	-0.6855	-0.5365	-0.143	-0.7622833	-0.42515	-0.75765	0.45571667	0.29278332	0.19493334	1.0718334	-0.35783333	1.2041167	2.3834167	2.2340667	2.7296	2.6501834	2.1968834	1.5669334	1.46705	1.1600333	1.2066166	0.842	0.77321666
TR056102	Os016838_01	Os.52527.1.S1_s_at	LOC_Os06g03560.1	small oligopeptide transporter, OPT family	II	1.6922865	0.22890204	NaN	0.64018047	1.2014316	1.2208967	0.87539095	0.23908296	0.38593876	-0.33245564	0.1769438	-2.1040277	0.16182628	0.15409413	0.07238791	-1.4006667	-0.644	-0.8175	0.172	-0.4825	-0.08483333	-0.102183335	-0.0537	0.2424	0.37455	0.66678333	0.88435	-0.12696667	3.2421668	3.1630332	2.2859666	2.2054	2.0867333	0.94875	1.0421833	0.92651665	0.77205	1.3164834	0.7769167	1.0624
TR071343	Os052784_01	OsAffx.32211.1.A1_at;OsAffx.30475.3.S1_s_at	LOC_Os10g38270.1, LOC_Os04g16740.1, LOC_Os10g21240.1	ATP synthase alpha chain, putative, expressed;ATP synthase alpha chain, putative;ATP synthase alpha chain, putative, expressed;	II	1.6910084	0.99406165	1.1465095	0.09824403	2.3115606	0.278666	0.72479856	0.0809481	-0.39152545	-0.57187897	0.43753344	0.57413495	0.27549773	-0.022967272	-0.004512257	-0.051	-0.3085	-0.2755	-0.0255	0.2875	0.48071668	0.95095	0.607225	-0.39868334	-0.29291666	-0.14298333	1.6316333	1.9261333	1.3093834	2.11305	2.5565667	1.8469	1.7874666	2.1333	2.3480833	0.21221666	-0.13786666	0.11665	0.92078334	0.3763
TR059012	Os001930_01	Os.27756.1.S1_at	LOC_Os06g49640.1, LOC_Os06g49640.3, LOC_Os06g49640.4, LOC_Os06g49640.5, LOC_Os06g49640.6	INTEGRAL MEMBRANE PROTEIN, putative, expressed;	II	1.8259172	0.810332	0.43878415	1.111946	0.9325793	1.7746437	0.99216646	-0.53081894	-0.49136963	0.37030578	-0.24201077	-0.0502265	-0.6298531	0.11514027	0.10639042	0.51033336	0.4385	0.1645	-0.443	0.139	0.16498333	0.36833334	1.02775	-1.1386167	-1.2107667	-0.1347	1.0113	-1.35655	1.8168666	2.0689166	2.3501666	2.1706	2.0414667	1.8655666	0.45115	-0.46116668	-0.001816667	0.26195	0.62373334	1.06495
TR042672	Os057369_01	Os.17487.1.S1_at	LOC_Os03g50310.1	putative zinc finger protein	II	1.8152728	1.474181	1.1827953	0.17286853	0.5156183	0.7032992	-0.13519946	0.30561742	-1.4210211	0.15186544	0.04584943	-0.026102766	-0.057120178	-0.22835962	0.10669583	-0.10266667	-0.675	-0.7485	-1.0075	-0.354	-0.66003335	-0.8633	0.8863	0.74161667	0.07941667	0.13105	2.83575	-0.45193332	2.1203	1.8367333	1.8935666	1.5432167	1.0692166	0.5051	0.5008	0.58608335	0.5945167	0.91718334	0.84135	1.4903834
TR063699	Os053315_02	Os.8786.1.S1_a_at;Os.49461.1.S1_at;Os.8786.3.S1_x_at;Os.8786.4.S1_x_at	LOC_Os05g40270.4	Leucine-rich repeat transmembrane protein kinase, putative, expressed	II	1.6858338	0.23178455	0.8698377	0.07455658	0.11200956	0.39507627	0.8680906	0.7758933	-0.4034841	0.33370978	1.6230413	0.13394743	-0.2710855	-0.015952343	-0.20197524	-0.201	-0.1595	-0.3545	-0.1455	0.4635	-0.16116667	0.052033335	1.03255	1.2025666	0.93955	0.14246666	0.8604	-0.22893333	1.8601	2.3207667	2.5095334	2.1578834	1.6204166	0.70026666	0.9412	0.46393335	0.94416666	1.1320333	1.2610333	1.21895
TR050150	Os012585_01	Os.35708.1.S1_at	LOC_Os07g43370.1	Oxidoreductase, putative, expressed	II	1.8421015	0.77704906	0.13462128	0.945019	0.37886956	0.61151	1.4598233	-0.9611356	-0.008472233	-0.039964233	-0.41882497	-1.0332164	-0.29127392	-0.05252844	-0.005767927	0.93833333	1.388	0.3615	-0.079	0.0375	0.22473334	0.61036664	0.306625	0.6508667	0.34758332	0.31983334	1.4915167	0.029116668	1.4456834	2.2837	1.7881334	1.3637167	1.7278666	0.45585	1.2385	0.97425	0.7363333	1.0543833	1.04235	1.1377167
TR037010	Os013267_01	Os.14087.1.S1_at	LOC_Os02g29550.1	AP2 domain, putative	II	1.7128149	0.7626291	-0.013210386	0.27615434	0.10484688	0.57195705	-0.034593944	0.30302963	1.1613207	0.1989601	0.1804473	-0.844562	-0.13240704	-0.024559168	-0.16767195	0.25333333	0.153	-0.103	0.0635	-0.342	0.030183334	0.1485	0.247625	0.38746667	0.34795	0.22128333	0.6442	0.29883334	1.95085	1.2526833	1.2959167	1.02965	0.9849167	0.43858334	0.31811666	0.5955167	0.86983335	0.92181665	1.0121167	1.0239167
TR047789	Os018292_01	Os.27992.1.S1_at	LOC_Os07g04910.1	Reticulon, putative	II	1.7061145	0.70847225	0.1964726	-0.012056394	0.52419037	0.67846316	0.7518037	-0.06710677	0.40352663	0.053223435	-0.34974563	-0.13090344	-0.18059729	-0.09294138	-0.20434743	0.561	-0.398	0.831	-0.757	-0.713	-0.44846666	-0.18071666	1.01055	0.51306665	0.27468333	0.09791667	0.40691668	-0.25226668	1.3448833	1.7995666	1.8882166	1.3281333	1.2242833	0.67295	0.8178833	0.5139	0.72245	0.87381667	0.8771833	1.3867333
TR063773	Os026371_01	Os.27687.1.S1_at	LOC_Os05g41190.1	Expressed protein	II	2.3754828	0.74731404	-0.08593318	0.30030057	0.7917862	0.6321479	0.75158644	0.78832495	-0.2467458	-0.40098298	0.0757165	-0.4640003	-0.11772353	-0.3164858	0.1911912	-0.072	-0.2275	-0.1395	-0.208	-0.1255	-0.101066664	-0.31031668	0.089625	1.0161	0.48895	0.15545	2.6805665	0.52528334	1.2819834	2.0016167	2.1365166	1.9163	1.3456334	0.31771666	0.88806665	0.6422	0.409	1.0897833	1.57295	1.8495
TR046450	Os043930_01	OsAffx.4104.1.S1_at	LOC_Os04g46010.1	expressed protein	II	2.1988587	0.69521004	0.62051135	0.13626643	0.88174146	0.5267419	0.7099737	1.223403	0.9300898	-1.0787036	-0.0771079	-0.825843	-0.16122551	0.11970451	-0.4968915	0.18766667	0.132	-0.1385	-0.0975	-0.2815	0.35501668	0.4956	-0.35345	0.46178332	0.37383333	-0.07716667	2.0869	0.2781	1.4350667	2.0474668	1.7707833	2.0252333	1.4883833	0.84385	1.1128	0.84711665	0.55295	0.9580167	1.0701833	1.3559166
TR034685	Os052580_01	Os.3454.1.S1_at	LOC_Os01g69030.1, LOC_Os01g69030.2, LOC_Os01g69030.3	glycosyl transferase, group 1 family protein, putative;Sucrose-phosphatesynthase,putative,expressed	II	2.6970658	2.1043854	NaN	NaN	NaN	NaN	NaN	-0.78448796	0.84914064	1.1811576	0.7056723	-0.72744244	-0.3369901	-0.004433027	-0.11474973	-0.050666668	0.147	0.3065	0.216	0.5675	0.90528333	0.35633335	2.0655	0.215	0.0516	0.6329167	1.4299834	0.071166664	2.04095	1.7450167	1.77015	1.9228	1.7246667	0.86325	-0.24446666	0.60401666	0.66623336	0.8944833	0.5010833	0.26436666
TR070279	Os016575_01	Os.57185.1.S1_at;Os.11222.2.S1_x_at;Os.11222.1.S1_at	LOC_Os01g40630.2	Lysine Decarboxylase, putative, expressed	II	2.716161	0.18139799	-0.44232044	-0.183213	1.0637524	1.6544018	0.61640424	-0.042219765	1.3623163	0.2665568	1.1396246	0.14983843	-0.11843019	0.1942764	0.00108092	0.20133333	0.4345	0.1255	-0.0115	-0.3305	0.04435	0.8638833	1.676725	0.44935	0.6634	0.5032167	1.5511333	-0.37986666	2.6598334	1.3767333	1.9662833	1.3642167	1.4700333	2.1867666	1.2581	0.53305	1.0085833	0.90356666	1.3311833	1.9179333
TR031369	Os025882_01	Os.38381.1.S1_at	LOC_Os01g20830.1	Heavy metal-associated domain containing protein, expressed	II	2.8934007	1.3788965	NaN	2.2601204	NaN	NaN	NaN	0.20139243	0.12823643	-0.6348083	-1.1922389	-0.9077933	0.17368725	-0.50450224	0.23249866	-0.605	-0.5845	1.064	0.0865	-0.2485	-1.4003	-2.1646667	0.4705	2.3985333	1.3955333	1.0403833	0.60396665	-0.49568334	2.3568168	1.4157166	1.8349167	1.5637	2.018	2.1214333	1.93015	0.0203	0.7581	0.83778334	1.3558167	2.0892
TR030185	Os007184_01	Os.50498.1.S1_at	LOC_Os01g03549.1	Spore coat protein A, putative, expressed	II	2.0891242	0.9272221	0.3273147	1.0583528	0.576732	0.7434708	1.4358041	0.35269144	-0.10543357	0.2429009	0.07532223	-1.7670138	0.71345437	0.19989382	0.977806	0.244	-0.17	0.041	0.0815	0.2985	0.7984167	-1.3153167	1.6991	1.0010667	0.72875	0.68476665	1.1169	-0.5057333	0.41315	1.8073167	1.99415	1.9722	2.0419667	2.2361333	2.3463833	0.94916666	-0.28965	0.55408335	1.21925	1.80145
TR030755	Os025050_01	Os.27513.2.S1_at;Os.27513.1.A1_a_at	LOC_Os01g11054.3	Phosphoenolpyruvate carboxylase 1, putative, expressed	II	2.2861521	1.1724936	0.15870851	1.2341496	NaN	NaN	1.0062262	-1.261557	-1.7046283	-0.8381883	-1.4427403	-1.15456	-0.39195186	-0.24733457	-0.2689255	0.37166667	0.168	0.501	-0.055	0.713	-0.994	-1.7136166	0.150925	0.36338332	0.21533333	-0.06413333	0.19291666	-0.8826333	2.2279832	2.64465	3.3245332	3.2833166	2.99645	3.1715167	1.3281	1.5928667	0.986	2.5289834	1.9068	2.2142
TR064488	Os013716_01	Os.49146.1.S1_at	LOC_Os05g51240.1	Hydrolase, alpha/beta fold family protein, expressed	II	2.4432235	0.005400611	0.86946785	0.6392505	0.035986926	0.9963086	1.9861367	-1.6446313	-1.4322456	-0.6922168	-1.360269	-1.3673923	0.10242397	-0.112849735	-0.08023679	1.2166667	0.9475	0.855	-0.285	0.2295	-1.43615	-1.3525167	0.53145	0.44248334	0.12665	0.02205	1.4533334	-0.85476667	2.1013834	3.10985	2.4219167	1.8760166	2.0249667	1.51185	0.59321666	0.17803334	0.6936167	1.1723	0.49525	1.045
TR053229	Os017039_01	Os.10305.1.S1_at	LOC_Os08g41880.1	Ser/Thr protein phosphatase family protein, putative	II	2.4781542	-0.63924587	-0.42351294	-0.2701921	1.1150037	-0.077789426	0.9064065	-0.5938178	-0.024012567	-0.40501496	-0.7914686	-0.658488	0.50254816	-0.13968536	-0.03966794	0.39333335	0.221	0.255	-0.004	0.3105	-1.5712	-1.3469167	3.1998	0.8707833	1.1392334	0.41288334	-0.8380333	0.86025	0.30688334	1.9321166	1.7510667	1.8282	1.5854167	1.62235	2.2239833	1.5550833	1.4447833	0.8806667	0.38228333	0.7956167
TR064182	Os005862_01	Os.17921.1.S1_at	LOC_Os05g47540.1, LOC_Os05g47540.2, LOC_Os05g47540.3, LOC_Os05g47540.4	Phosphoethanolamine N-methyltransferase, putative, expressed;	II	6.2743473	0.30049896	0.25624552	1.3453349	0.33709353	0.4653651	1.5150839	-1.3249723	-1.4652157	-0.3029243	0.26407823	-0.7255021	0.25816798	0.10168305	0.03792587	0.18933333	0.1925	-0.155	1.1865	1.2155	-0.31711668	-0.35728332	1.18665	2.5266333	2.1387167	1.0126	1.4848833	0.7697667	0.32983333	1.8119	1.1586167	1.1978166	1.0114833	0.38185	1.5864333	1.6044667	1.6698834	2.14	3.0764334	3.9714832
TR039959	Os018319_01	Os.53716.1.S1_at	LOC_Os03g11230.2, LOC_Os03g11230.1	Expressed protein;hypothetical protein	II	2.3286579	0.99759305	0.84324104	0.88010645	0.59239954	0.82982546	1.9290242	-0.09149377	-0.3652073	-0.8480296	-0.058595434	-0.2791961	0.15426739	-0.32225463	-0.11887742	2.0976667	2.558	2.328	0.299	-0.332	0.34513333	0.30601665	-0.18305	0.76173335	0.18738334	0.0751	1.8058167	-0.18003334	1.6616167	1.7257333	1.72615	1.8523	1.7416667	1.4051	1.04315	0.96288335	1.63255	1.9203833	2.4405167	2.6380334
TR065033	Os017154_01	Os.53427.1.S1_at	LOC_Os12g08220.1	AT4g33470/F17M5_230	II	1.6997491	1.9518161	NaN	NaN	NaN	NaN	1.6004071	0.06728577	-1.0736808	-0.0347149	-0.5570363	0.5972716	0.9332002	-2.1793447	-0.07184596	-0.516	0.1865	0.5425	0.174	0.7005	0.32766667	0.30548334	-1.2168	0.6197	0.40845	0.20498334	1.5243167	-0.56883335	1.0049	1.6906834	1.4556	1.6944	1.60485	1.3013834	1.6434833	0.91455	1.0690334	1.4820833	2.0475166	1.2983167
TR039376	Os012870_01	Os.4324.1.S1_at	LOC_Os03g03670.1	Expressed protein	II	2.7076209	1.7251086	-0.54851526	0.8401768	1.9497187	-0.44579503	1.0041888	0.010195567	-0.88080466	-0.819066	-1.1136689	-0.41167375	-0.22325383	-0.40538034	0.53330415	-0.149	-0.4625	0.1215	0.343	0.6415	0.16825	-0.36063334	-1.33035	1.0345167	0.68135	0.4084	2.029	-0.28205	2.3822	1.6168667	1.1259333	1.6267667	1.598	1.2724333	0.7295167	1.1122667	0.9166	1.5149333	1.7050667	1.4803333
TR072285	Os000160_01	Os.22674.1.S1_at	LOC_Os06g09610.1, LOC_Os06g09610.2	AhpC/TSA family protein, expressed;	II	2.7050142	1.160079	0.504435	-0.12830947	1.0662557	0.809791	1.6336938	-0.3785371	-1.4247049	-1.6483723	-0.884825	-0.1671561	1.7053334	NaN	-0.3157866	-0.586	0.1245	0.385	-0.2485	0.179	-0.07615	-0.84353334	-1.10345	0.19791667	0.06921667	-0.15068333	2.92295	-0.20378333	2.3398833	2.6805334	2.6636333	2.6810334	1.9132	0.7712	0.9082	1.01015	0.6604667	1.40455	1.9378834	2.3165667
TR063690	Os009592_01	Os.51130.1.S1_at;OsAffx.27253.1.S1_x_at;Os.51130.2.S1_at	LOC_Os05g40180.1	Protein kinase domain, putative	II	2.8535078	0.90471685	0.42188644	0.4184885	1.0165093	1.1690139	1.9108832	0.7285373	-0.8367313	1.1662408	-1.3541983	-0.3241135	0.06801119	NaN	-1.2062764	0.30266666	-0.354	-0.125	-0.529	-0.4035	0.118766665	-1.0669	0.672675	-0.27935	-0.2509	0.08093333	2.7142	-0.46721667	1.9481167	2.1151667	2.07095	1.9452	1.3526167	0.42901668	1.1584	0.6724333	0.7244667	1.5142666	2.59265	2.9809
TR030838	Os033652_01	OsAffx.1987.1.S1_at	LOC_Os01g12220.1	Similar to At1g64150/F22C12_10	II	2.3533208	0.7477876	0.56513137	0.32879573	0.16816343	0.6051549	0.25104383	0.2423951	0.4179628	0.49427164	-0.2831511	0.0715161	0.93209773	-2.0880845	0.3371694	-0.08833333	-0.3315	-0.167	-0.1435	-0.07	-0.32841668	0.58398336	0.329325	0.0641	0.177	0.05955	3.33085	0.09436667	1.3704833	3.1606667	2.8227334	1.7280333	1.4093666	0.8822	1.5768833	1.2593334	1.6571667	1.7158333	1.6485	1.6892333
TR056924	Os012978_01	Os.27835.1.S1_at	LOC_Os06g13660.1	Alanyl-tRNA synthetase, putative, expressed	II	3.388116	0.63792664	0.42230505	0.37421995	0.16692396	0.8196459	0.71766394	-0.48723462	-0.122482434	-0.07723757	-0.3381271	-0.42555177	0.85697675	-0.3414131	1.7704426	0.153	-0.286	-0.1225	-0.0355	0.0125	-0.069916666	-0.16415	-0.138225	0.5205167	0.44115	0.09218334	2.16965	-0.6383833	1.5702833	1.9286833	2.0645666	1.8751833	1.5421667	0.6742167	1.1116166	1.0677167	0.88528335	1.5957834	2.72595	1.8828833
TR067547	Os022055_01	Os.18335.3.S1_x_at;Os.7988.1.S1_s_at	LOC_Os11g07020.7	Fructose-bisphosphate aldolase, chloroplast precursor, putative, expressed	II	2.210634	NaN	0.61454856	1.3744789	NaN	NaN	NaN	-1.201484	-1.2871959	-1.7908757	-0.68612665	-1.0249946	0.26365525	0.01994773	0.031374604	0.167	-0.976	-0.469	-0.353	-0.3825	-2.0591834	-1.0391	-0.340175	0.20815	0.062233333	0.008333334	3.2072334	0.15863334	3.3204	2.5446334	2.90875	2.5814166	2.1309667	0.93271667	0.8519167	1.19765	1.2728833	1.4463667	1.7171167	3.35795
TR043380	Os000326_01	Os.47706.1.S1_at	LOC_Os03g59090.1	putative iron-sulfur cluster-binding protein	II	2.488548	1.0906161	-0.01911774	0.077786334	-0.42867896	0.13693279	-0.3844482	-0.29542163	-0.7144863	-1.094275	-0.3718203	-0.87554795	0.3626806	0.46713307	0.21572883	0.07066666	-0.055	-0.421	-0.0365	0.3995	-1.9672	-1.8600167	-0.925575	0.20883334	-0.1277	0.38708332	2.494	-0.89395	2.0757167	2.0276	1.9132667	2.04965	1.8374667	1.9027	0.67765	1.3658667	1.4492667	1.357	1.3125334	1.92575
TR071556	Os008618_01	OsAffx.4176.1.S1_at;Os.24768.1.S1_x_at	LOC_Os04g54640.1, LOC_Os04g54640.2	Expressed protein;	II	2.3432286	1.1924675	0.28788635	0.53840786	NaN	0.7015007	0.8094683	-0.15753697	-0.2045063	-1.1405137	-0.768218	-1.2815983	-0.86121774	0.07786342	-0.074506804	-0.68666667	-0.855	-0.926	-0.7755	-0.912	-0.50116664	0.26683334	-0.263275	-0.025816668	-0.07345	0.21933334	4.0234165	0.01005	1.92235	1.1070666	1.3204167	1.4996834	1.5586667	1.2258834	1.1777166	1.2855166	0.8868	1.7106833	2.5024834	2.3690667
TR030311	Os008779_01	Os.1798.1.S1_at	LOC_Os01g05080.1, LOC_Os01g05080.2	hypothetical protein;	II	2.0196502	0.8099545	0.26365656	0.21905838	-0.9165255	0.247334	0.5234416	-1.1517913	-0.73299897	-1.072096	-0.675119	-1.1795226	-0.3383065	-0.27729043	-0.07854788	-0.43766665	-0.889	-0.8795	-1.1905	-1.361	0.12871666	0.3152	0.4897	0.46715	0.38415	0.14006667	2.693	0.5007667	1.70635	1.9342667	1.9183	2.1700666	1.591	1.0792667	1.0260667	0.97531664	1.32145	1.6732167	2.13945	2.1236668
TR061468	Os056464_01	Os.11969.1.S1_at	LOC_Os05g01530.1	Expressed protein	II	1.6830032	2.4217548	0.8354456	1.6139016	0.66654503	1.015098	1.1271768	-0.098671235	-0.20211163	-0.058687232	-0.33916757	-0.3055053	-0.012236182	0.030106418	-0.01200648	-0.52533334	0.0815	0.465	0.119	-0.0425	-1.9990166	-0.76533335	0.816575	0.79651666	0.17348333	0.47473332	2.5825167	0.9349333	2.8489666	1.2452333	1.2337834	1.0444	1.6138333	1.5305166	0.6936	2.4513667	2.5266666	2.7265167	3.3518667	2.4332666
TR050173	Os013919_01	Os.17814.2.S1_x_at	LOC_Os07g43700.2	Malate dehydrogenase, glyoxysomal precursor, putative, expressed	II	1.9649571	0.49755657	0.12333763	0.8706203	-0.14110668	0.23364067	0.9333409	-0.7343966	-0.6576175	0.5390353	-0.25505444	-2.5225859	-1.0483533	0.503288	-1.113511	-0.07266667	0.0195	0.137	-0.019	0.2635	-1.5317167	-1.6604667	0.518375	0.8987167	0.29993334	0.42315	2.6167834	0.6182333	1.9847333	1.73935	1.5518667	1.2972667	1.3105167	1.2045833	1.5088333	1.2176167	2.6008666	2.3372667	2.2576666	2.28265
TR030968	Os056918_02	Os.1224.1.S1_at	LOC_Os01g13690.1, LOC_Os01g13690.2	aminotransferase, class IV;Expressed protein	II	4.6340303	2.0765197	1.3017087	2.2588272	0.1303606	1.9284486	2.2385492	0.1883931	-1.7589166	-1.2945069	-0.0802861	-0.20146176	-0.004871261	-0.3089201	-0.23673421	-0.7556667	-2.8385	-0.911	-1.3805	-1.263	0.021516668	-0.12551667	1.51105	-0.4112	-0.2189	0.1121	0.8568	-0.40825	3.5248334	2.0396833	2.2921333	1.5097166	1.5006334	1.9833666	1.3761834	1.6529334	1.7746834	1.7209	1.9076333	2.1843834
TR046991	Os018256_01	Os.20702.1.S1_at	LOC_Os04g53230.1	glycine cleavage system T protein	II	5.376208	1.9469779	1.054771	1.9130585	1.7870061	2.1729028	2.0949051	0.4686811	-0.1983239	-0.67553854	-1.3191023	0.6682513	-0.09169068	0.13748431	0.5339956	-0.123333335	-1.8585	-0.7585	-0.261	-1.409	-0.2165	0.10343333	0.483525	0.5937167	0.30235	0.11398333	0.23208334	0.006916667	1.57575	2.63685	2.5812	2.3727167	1.9649333	0.58918333	1.0829166	1.0869833	0.93345	1.4676334	2.05795	2.5750666
TR041681	Os052833_01	Os.6292.1.S1_at	LOC_Os03g36750.1	HAD-superfamily hydrolase, subfamily IA, variant 3, putative	II	4.6201034	1.382577	1.1510742	1.5574987	1.4336505	2.1637652	1.9035571	1.2239846	-0.3314118	-1.104289	-0.1124509	0.6040748	-0.11205811	-0.216791	0.17925587	0.265	-1.3855	-0.2955	0.17	0.718	0.0153	0.007816667	1.546	0.40335	0.42436665	0.16163333	2.4194667	-0.033733334	2.47025	2.1641166	1.9609833	1.8930833	1.7043	1.7112334	1.2837833	1.6202	1.3314	1.6735	2.2536	3.00495
TR071593	Os003398_01	Os.11824.1.S1_x_at;Os.11824.1.S1_a_at	LOC_Os07g01760.1, LOC_Os07g01760.2, LOC_Os07g01760.3	expressed protein;Alanine aminotransferase 2, putative, expressed;Alanine aminotransferase 2, putative, expressed	II	2.6066167	2.391758	1.1645424	1.70249	NaN	2.3844886	2.6079555	0.30953777	0.1095961	-1.2486478	-1.2392778	-0.0722501	0.57921845	0.328279	0.001626951	0.13333334	-0.207	0.016	-0.481	-0.515	-0.13961667	-0.017966667	0.967575	0.64571667	0.279	0.14711666	1.1645666	-0.26036668	1.88105	2.43095	2.5691667	2.5750833	2.3149	1.8196167	1.5937667	1.0856667	0.93525	1.32945	1.8568166	1.9837834
TR043139	Os013232_01	Os.26206.1.S1_at	LOC_Os03g56280.1	putative glyoxysomal malate dehydrogenase	II	1.9719356	2.1197588	0.502231	1.5943719	1.1083126	NaN	1.4655095	0.0818399	-0.07405677	-0.3439723	-0.56327266	-0.39249063	-0.051077228	-0.21348134	-0.10313756	-0.79	-1.351	-1.147	-0.0145	-0.298	-0.07345	-0.047533333	0.720875	0.61796665	0.34141666	0.1603	1.6560333	-0.25961667	2.7464333	2.5832834	2.63515	2.5684	2.3060167	1.8819333	1.0609666	1.0354167	0.74975	1.3118167	1.4819666	1.1912833
TR054201	Os015792_01	Os.5438.1.S1_at	LOC_Os10g14870.1	heavy metal-associated domain, putative	II	3.5005846	2.0218084	0.6378769	1.8358968	0.35721767	1.5553046	1.5763689	-0.9559376	-0.822589	-1.114565	-1.1360424	0.08259777	0.030263482	0.1766447	-0.24155347	-0.006666667	-0.4115	-0.427	-0.951	-0.824	-0.4659	-0.89963335	0.38695	0.162	0.06881667	0.20468333	1.59525	-1.3937334	2.7620666	2.83675	3.6189833	2.5242167	3.1262	2.6381	1.2255334	0.5535167	1.01545	1.41845	1.1195834	1.5209666
TR032793	Os051973_01	Os.2329.1.S1_a_at	LOC_Os01g45274.2, LOC_Os01g45274.3	Carbonic anhydrase, chloroplast precursor, putative, expressed;	II	3.273392	1.6009411	0.9419876	1.3089002	0.65343916	1.100539	2.2399685	-0.4994993	-0.23012844	-1.1176796	-1.014982	-1.1388463	-0.13190801	0.25797543	-0.088963754	-0.071666665	0.2335	-0.0945	0.076	0.0395	-0.7282	-0.60345	0.67405	0.13688333	0.19513333	0.02225	0.78966665	-0.0684	4.216417	2.7837334	2.9502	1.8695166	1.9112	1.4912	0.63876665	0.69498336	1.2017334	1.3760834	1.4135667	1.13735
TR032764	Os038478_01	Os.41164.1.S1_at	LOC_Os01g44390.1	Myb-like DNA-binding domain, putative	II	2.9530578	1.3406255	0.56845236	1.1783655	1.6176865	1.3601042	2.6119292	-0.2734053	-0.9182508	-1.8338597	-2.67358	0.4544803	0.001195082	0.35832167	-0.33152118	0.13266666	-1.1275	-1.114	-0.6255	-0.3565	-2.3118834	-0.26756668	-0.16425	1.2582166	0.76785	0.43371665	0.28896666	0.23685	1.9175167	2.723	2.8117	1.6856166	0.93943334	1.2425166	0.78751665	0.048616666	0.6058	1.0030333	1.5653167	2.3479834
TR032481	Os055476_01	Os.15183.1.S1_at	LOC_Os01g40710.1	expressed protein	II	3.5414302	1.0044423	0.568849	0.5628424	0.96241087	0.9385273	0.8079218	2.7109663	0.4854273	-1.0163423	-1.9141915	-1.5395203	-2.6010008	-0.5952977	-0.26642033	-0.14733334	-1.3525	-0.719	-0.83	-1.007	0.46596667	0.3891	0.08685	0.3422	0.097833335	0.033883333	1.9391333	0.013883334	1.6998833	1.6211	1.5071	1.4877	1.4416833	0.85788333	0.9054667	0.77811664	0.51283336	0.7067	0.10451667	-0.15018333
TR071185	Os018960_01	Os.12148.1.S1_at	LOC_Os03g52840.1, LOC_Os03g52840.2, LOC_Os03g52840.3	putative glycine hydroxymethyltransferase;Serine hydroxymethyltransferase, mitochondrial precursor, putative, expressed;Serinehydroxymethyltransferase,mitochondrialprecursor,putative,expressed	II	3.4976175	2.0367568	0.9326016	1.260755	0.50172985	1.9301953	1.5331051	0.4182531	-0.4558329	1.3965528	-0.7117723	0.0100643	-0.037556633	0.01651681	-0.18153904	-0.101333335	-2.6875	-2.559	-1.8045	-2.5075	-0.1149	-0.06645	0.044825	0.32526666	0.17156667	0.063316666	0.15245	-0.011116667	0.87348336	1.0157	1.2127334	1.2414666	1.0348333	0.3585	0.57255	0.49311668	0.47661668	0.57926667	1.0428166	1.3978333
TR063262	Os009940_01	Os.20473.1.S1_s_at;OsAffx.14942.2.S1_at	LOC_Os05g33620.1	Expressed protein	II	2.3586266	1.176553	0.3578408	0.94960487	1.1648098	1.6022265	0.5224961	0.5389596	1.0717807	0.934549	0.899973	-0.14568977	0.36413965	0.31845582	0.20026956	-1.29	-2.0875	-1.5825	-1.291	-1.576	-0.113916665	-0.2801	1.033025	0.24995	0.043033335	-0.10985	2.1422	-0.25826666	1.69425	1.32865	1.9798167	1.5957667	1.3905166	1.3191667	0.63303334	0.7615833	0.6683	1.3461167	1.3410833	0.8652667
TR070208	Os012152_01	Os.3663.1.S1_at	LOC_Os01g18800.1, LOC_Os01g18800.2, LOC_Os01g18800.3, LOC_Os01g18800.4	Protein kinase domain, putative;CBL-interacting serine/threonine-protein kinase 1, putative, expressed;CBL-interacting serine/threonine-protein kinase 1, putative, expressed;CBL-interacting serine/threonine-protein kinase 1, putative, expressed	II	2.6245623	0.43955845	-3.08E-04	0.6115572	0.80264455	0.41402352	0.6751765	0.64211965	-0.1078121	1.9976419	0.85804	0.3998755	0.24397923	1.1551573	0.52150875	-0.389	-0.8545	-1.33	-1.345	-1.113	-0.5528333	-0.7132	0.688175	0.29906666	0.10955	0.45788333	0.71486664	0.1699	2.1385334	1.2487667	1.1178167	0.89703333	1.2558334	0.9658667	0.84471667	0.8337167	0.81425	0.20751667	0.014933334	0.2752
TR070486	Os014194_01	Os.9904.1.S1_x_at;Os.9904.2.S1_x_at;Os.37837.1.A1_at	LOC_Os01g67720.1, LOC_Os01g67720.2, LOC_Os01g67720.3, LOC_Os01g67720.5	ABC1 family protein, expressed;ABC1 family, putative;ABC1 family protein, expressed	II	2.1261797	1.9345527	2.7089672	1.8873279	2.7154489	2.2763178	1.5524015	-0.2908621	0.0874901	-0.84046894	-0.7540016	0.0571469	0.12159267	-0.09198389	-0.07534928	-0.7816667	0.241	0.144	-0.0875	0.1305	0.078266665	0.15445	0.776125	0.32903334	0.30411667	0.14678334	0.98716664	0.30325	0.8745667	1.15105	1.272	1.1749	1.0034667	0.64775	0.7130167	0.5463667	0.9007	1.3851334	2.3198	2.0418
TR046710	Os012292_01	Os.15142.1.S1_at	LOC_Os04g49350.1	expressed protein	II	2.4819689	1.590063	0.7991328	0.9909452	1.5224024	1.287636	0.94603354	0.26246178	0.4597791	-0.17697243	0.1656103	0.070705235	0.03404866	-0.27479517	-0.17553777	0.116	0.058	0.493	0.1475	0.426	-0.16656667	-0.10431667	0.15375	0.0417	-0.30426666	0.05905	1.5863333	0.16893333	1.4224833	1.5985667	1.7668834	1.92045	1.6825666	1.23155	0.9094667	1.0150167	1.3345667	1.9788834	2.0361166	2.54175
TR044214	Os005434_02	Os.353.1.S1_at	LOC_Os04g08350.1, LOC_Os04g08350.2, LOC_Os04g08350.3, LOC_Os04g08350.4	cysteine synthase A, putative;Cysteine synthase, chloroplast precursor, putative, expressed;Cysteine synthase, chloroplast precursor, putative, expressed;Cysteinesynthase,chloroplastprecursor,putative,expressed	II	2.354548	1.2562315	0.87280107	1.0571911	1.5112165	1.3898666	1.2817755	0.80843663	0.094372235	-0.7985501	-0.4583581	-0.39404777	0.050475705	NaN	0.056723908	-0.09133333	-0.1745	0.7235	0.5025	0.4425	0.7988833	0.51178336	1.335725	0.40846667	0.34321666	0.24748333	0.99805	0.06905	1.2132167	1.6791	1.83545	1.5363834	1.19225	1.3841833	0.5469	0.8858167	0.87153333	1.3434167	2.3671	3.65375
TR062521	Os013251_01	Os.49087.1.A1_at	LOC_Os05g19380.1	Pentatricopeptide, putative, expressed	II	2.928895	1.6423353	NaN	1.2130438	4.7027607	1.4880072	2.949097	0.86042374	0.15701424	0.5368803	-1.8676687	-0.4131479	-0.28704518	0.14178397	-0.5991784	-0.17766666	-0.4885	-0.162	-0.0515	0.582	0.11365	0.09368333	-0.361675	1.0143167	0.24896666	0.20081666	1.9046167	-0.093216665	0.8427167	1.3795	1.54295	1.36405	1.0337833	0.68778336	1.4602833	0.5654333	0.86801666	1.5819833	1.8010833	1.8553166
TR038868	Os012346_01	Os.27119.1.S1_at	LOC_Os02g55120.1	Translation initiation factor IF-3, C-terminal domain, putative	II	2.8120341	0.69446933	-0.37421712	-0.1260896	2.708166	NaN	NaN	0.62236494	1.0193423	-0.90118545	-0.51463664	-1.5750111	0.14027844	0.79115367	0.34713158	0.206	-0.34	-0.253	-0.3135	0.0825	0.032683335	0.15591666	-0.902825	0.868	0.44013333	0.010716667	1.6549	0.061333332	0.86216664	1.10635	0.98895	1.1689334	1.0150334	0.43703333	0.8449	0.9968333	1.0083	1.51595	2.1731668	1.5098333
TR072408	Os018499_01	Os.27451.1.S1_at	LOC_Os06g46670.1, LOC_Os06g46670.2	Glutamate receptor 3.4 precursor, putative, expressed;	II	1.8683716	0.38905787	0.45992836	-0.001543845	2.5460386	0.7925474	1.7197204	1.0230713	-0.6678494	0.46453044	0.49538258	-0.73266226	0.50568366	0.389782	-0.06644944	-0.14766666	-0.0375	0.27	0.541	0.7525	-0.49225	-0.29175	0.873225	1.0898666	0.75085	0.7589333	0.15568334	-0.01345	0.8077	0.84503335	0.9668	0.708	0.96313334	1.3699833	0.92446667	1.51105	2.80035	2.1584167	2.7280333	1.97125
TR030020	Os013649_01	Os.38378.1.S1_a_at	LOC_Os01g01340.1, LOC_Os01g01340.2	Cytokinin-repressed protein CR9, putative, expressed;	II	2.2813277	1.1555247	0.1197684	0.49929982	0.572961	0.88768846	0.6366636	1.5420727	1.4907776	0.22640023	0.11809343	0.0431365	0.004034362	0.46732417	0.010975695	0.14233333	-0.2045	-0.5235	-0.6	-0.5735	-1.0677667	0.13431667	-0.574175	0.44273335	0.031216666	0.012233334	3.1344333	-0.38483334	1.6096833	0.89045	0.5943	1.1161333	1.4620334	1.5502833	1.3400167	0.7758167	0.70741665	0.2723	0.0991	0.9655167
TR070842	Os013991_01	Os.35294.1.S1_at;Os.12129.1.S1_a_at	LOC_Os02g57290.1, LOC_Os02g57290.2, LOC_Os02g57290.3, LOC_Os02g57290.4	Cytochrome P450 family protein, expressed;	II	2.4710836	1.1453654	1.0491604	1.3019854	2.4564471	-0.06423143	1.6466492	-0.38118497	0.1102171	-0.23829243	-0.39262962	-0.6435188	0.09403815	0.5532702	-0.10603023	-0.17466667	-0.1945	0.2175	-0.066	-0.1185	-1.0188667	-0.16803333	-0.743675	-0.0596	-0.33833334	-0.26525	2.8406	-0.6925667	1.555	0.77701664	0.11518333	0.5082167	0.77255	0.75495	0.18735	0.40438333	0.8041833	0.6012833	0.35761666	1.1589667
TR071301	Os013935_01	Os.7979.1.S1_at	LOC_Os03g63480.1, LOC_Os03g63480.2	Ankyrin repeat domain protein 2, putative, expressed;	II	2.3992398	1.160468	0.8446782	1.5285263	2.5169213	1.6479838	1.8475618	0.44334263	-0.09378957	0.4895433	0.5949868	0.349337	0.09785874	1.3613074	-0.587349	-0.064	-0.8825	-0.542	-0.2275	-0.531	-0.0726	0.010383334	-0.2329	0.52708334	0.29801667	0.13265	1.20165	0.17695	1.9923	2.4573333	2.24295	1.9512666	1.3436167	0.44953334	0.5718	0.9149167	1.0166167	1.5136334	1.6727166	1.7179834
TR043660	Os009671_01	Os.26040.1.S1_at	LOC_Os03g62630.1	putative plastid ribosomal protein S6 precursor	II	2.323119	1.1249212	0.784322	1.1199102	2.4532845	1.1086038	1.9274743	0.16659077	-0.31850976	0.029509433	-0.68907243	1.4454801	-0.23556325	0.7156212	-0.11217731	0.7276667	-0.1755	-0.676	-0.9125	-1.0805	0.10431667	0.1702	-0.49515	-0.027483335	0.1146	-0.07723334	2.4867666	0.1873	1.6837667	1.7562833	1.5984666	1.6152333	1.3207166	0.7603833	0.9102	0.8584333	0.66485	1.2426667	1.6506667	1.9352167
TR033525	Os030179_01	Os.11152.1.S1_at	LOC_Os01g54540.1, LOC_Os01g54540.2	Ribosomal protein L13, putative;	II	2.1699495	1.2356868	0.6805954	1.1248873	1.9622436	1.20131	1.8413887	2.079853	0.62326175	0.97493744	0.79978365	-0.5447538	-0.11056922	0.36308983	-0.11098837	-0.135	-0.5365	-0.705	-0.4305	-0.244	0.5675667	0.23416667	-0.7172	-0.13996667	0.06581667	-0.112966664	2.046	0.42785	1.3470833	1.4698334	1.4681166	1.4410666	1.2601	0.79046667	0.9439667	0.98286664	1.0046667	1.4367	1.7119833	1.7176666
TR061098	Os026019_01	Os.57099.1.S1_at	LOC_Os09g36130.1	Expressed protein	II	2.2934597	1.0508907	0.5940678	0.4705652	1.6566426	1.1635599	1.0985762	0.31159997	0.6526183	0.5897131	0.6572613	0.6250804	0.29647443	0.50398934	-0.18259516	0.39366665	-0.8725	-0.654	-0.55	-0.5715	0.2257	0.027566668	-1.24535	0.54406667	0.27781665	0.041183334	1.7555	0.10981667	0.8156667	1.1900166	1.13385	1.2677	1.3101166	0.64896667	1.15385	1.2209	1.19895	1.8821334	2.6784	1.48375
TR041592	Os012329_01	Os.14870.1.S1_at	LOC_Os03g34040.1, LOC_Os03g34040.2, LOC_Os03g34040.3	putative ribosomal protein S5;Ribosomal protein S5 containing protein, expressed;	II	2.0036411	1.503163	0.35424104	1.0208038	1.2641093	1.2246838	1.1214856	1.3820627	1.2357537	0.34160143	-1.1607792	0.8255941	0.014374655	0.350108	-0.30301198	-0.039	-1.0805	-0.738	0.019	-0.527	0.31645	0.32353333	-0.283275	-0.15988334	0.094	-0.026466668	1.8264667	0.34066668	1.3300333	1.7322834	1.6149167	1.6735834	1.3018833	0.5477	0.79431665	0.78096664	0.94365	1.4750667	1.8351	1.9890333
TR047492	Os052332_01	Os.2242.1.S1_at	LOC_Os04g59494.1, LOC_Os04g59494.2	Importin beta-2 subunit family protein, putative, expressed;	II	1.9814926	0.39169174	0.29399222	0.733398	1.5385374	0.9993249	1.7191151	1.290094	0.4377925	0.29655078	0.1781861	1.4622046	0.15452622	-0.014662199	0.10957738	0.412	-0.892	-0.2715	-0.067	-0.491	0.61726665	0.26221666	0.0547	-0.1129	0.057266667	-0.10103334	1.1515	0.59085	0.93203336	1.1567167	1.1829166	1.1513833	1.1798667	0.33605	0.90923333	0.7367667	0.76101667	0.8197333	1.3591334	1.2435334
TR061431	Os057639_02	Os.2476.1.S1_at	LOC_Os05g01110.1	50S ribosomal protein L28, chloroplast precursor, putative, expressed	II	1.9209086	0.87166065	0.6646459	1.3522289	2.228664	0.96746683	1.1064628	-1.1749066	-1.1915131	0.5638644	-0.630314	-0.2981593	0.24037397	0.31705087	-0.26421085	0.057666667	-1.3335	-0.583	-0.732	-0.7345	0.17636667	-0.059733335	-0.56115	0.10158333	0.098733336	-0.01345	1.43835	0.36256668	0.9191333	1.9037	1.4343	1.6604	1.44115	0.35793334	0.83295	0.7567	0.75743335	1.3851167	1.4142833	1.6453
TR033046	Os052559_01	Os.4701.1.S1_at	LOC_Os01g48690.1, LOC_Os01g48690.2	Ribosomal protein S20 containing protein, expressed;ribosomal protein S20, putative	II	1.722895	0.63496524	0.33365464	0.52630436	1.1284274	0.659518	1.2760861	1.0673018	-0.8045921	0.32847378	-0.2773881	-0.4981793	0.166359	0.5023915	0.30846447	0.004	-0.5905	-0.8625	-0.88	-0.8245	0.28795	0.10073333	-0.13775	-0.007666667	0.08455	-0.08738334	1.9037	0.43678334	1.4994333	1.7284833	1.7973167	1.7734333	1.39245	0.80343336	0.9223167	1.0632334	1.0122666	1.8011333	1.9612167	1.9997
TR033883	Os055222_01	Os.9773.1.S1_at	LOC_Os01g59060.1	ribosomal protein L34, putative	II	1.9649471	0.33267847	0.09284725	-0.28402013	1.6653321	0.29058826	1.350392	-0.547865	-0.90038866	0.39601722	-0.70663846	-0.5946753	0.6467671	0.3247259	-0.46217975	-0.13066667	-0.964	-0.127	-0.2025	-0.295	0.39156666	0.21713333	-0.394225	-0.27771667	-0.037366666	-0.10261667	2.26915	0.41268334	1.4358166	2.1012666	1.9174334	1.9101	1.4419833	0.54461664	0.8786833	1.0001	0.98646665	1.66475	2.02945	2.1956832
TR046678	Os009427_01	Os.8569.1.S1_at	LOC_Os04g48880.1	Beta-carotene hydroxylase, putative, expressed	II	3.1237626	1.7424078	0.9332317	0.96062887	1.7189274	1.4613297	1.5023365	0.4842853	-0.9074553	-0.5444012	1.5366668	0.3176475	0.44970754	-0.293751	0.004800313	0.028333332	-0.452	-0.259	0.1055	0.969	0.93651664	0.5678833	-0.817975	0.6774167	0.33948332	0.1496	1.8913833	1.1394833	2.0123	0.9222	0.8189167	0.9768	0.9339167	0.93866664	0.033883333	0.79798335	1.3279166	2.0046167	1.7042333	1.9547167
TR055860	Os055186_01	Os.7866.1.S1_at	LOC_Os10g42240.1, LOC_Os10g42240.2	putative adenosine kinase;Carbohydrate kinase, putative, expressed	II	2.2346296	1.1961818	0.65426165	0.5936323	1.552401	1.1778817	1.3993535	-0.35416177	-1.1357721	-0.71191245	0.52196676	0.92597044	-0.42502284	-0.8039549	-0.0756	0.218	0.054	-0.1835	-0.525	-0.2415	0.44093335	0.26298332	-0.8246	0.31663334	0.1998	0.24853334	2.0612667	0.53216666	0.99046665	1.44825	1.60935	1.4953166	1.5155	0.78793335	1.4056833	0.8667	0.74373335	0.84313333	1.2364666	1.2824833
TR071899	Os048686_01	Os.48405.1.A1_at;OsAffx.17026.1.S1_at	LOC_Os08g16570.1, LOC_Os08g16570.2	Similar to T24D18.18 protein - Arabidopsis thaliana;Expressed protein	II	2.4035406	1.2349832	0.6593742	1.0468175	0.6630626	1.2363814	1.6362585	0.6480106	0.019958433	-0.4855829	1.2241969	0.41064557	-0.49221256	0.39839727	-0.26386818	-0.36266667	0.019	-0.166	-0.144	-0.0985	0.19483334	0.35623333	-0.35835	0.29038334	0.11891667	0.14375	1.4366833	-0.24305	1.3614167	1.1930333	1.1539167	1.3845167	1.21585	0.86088336	1.07725	0.8521	0.9683167	1.1345834	1.1668667	0.81656665
TR033839	Os000166_01	Os.27717.1.S1_a_at	LOC_Os01g58470.1	hypothetical protein	II	1.7262383	0.82754797	-0.09955723	0.25051954	0.7385102	0.5488065	0.91052395	1.0053697	-0.078840435	-1.1958778	0.41594577	-0.43348563	-0.21576302	-0.5058144	-0.052563872	-0.27466667	-0.05	0.3	-0.36	-0.1945	0.13545	0.13388333	-0.301275	0.24358334	0.23923333	0.0365	1.7760834	0.3318	0.8620667	1.1762167	1.3842334	1.3295	1.0724167	0.4772	0.64555	0.70313334	0.64745	1.3230667	1.4050333	1.2004666
TR043191	Os012388_01	Os.2807.1.S1_a_at	LOC_Os03g56840.1, LOC_Os03g56840.2	putative GTP-binding protein;	II	1.7948977	0.329091	0.6492496	0.3866265	0.7802132	0.47162414	1.5479363	0.20347677	0.012548767	-0.18936963	0.060544968	-0.13768864	0.003002332	-0.43575805	0.003983173	-0.28433332	0.0425	-0.101	0.072	0.275	0.34663334	0.40211666	-0.270025	0.12381667	0.26228333	-0.20435	1.2473667	0.64281666	0.91395	1.3512167	1.3170667	1.5376166	1.3964	1.0712334	0.90718335	0.91658336	1.1785834	1.6482167	1.8552	1.6046333
TR056524	Os055321_01	Os.7552.1.S1_at	LOC_Os06g08670.1	Phospholipid hydroperoxide glutathione peroxidase, chloroplast precursor, putative, expressed	II	2.3312345	2.2802086	0.35832465	1.0076495	0.9970082	1.5972515	1.2480965	1.3002152	-1.3869323	-0.8873678	-0.127016	0.409923	-0.38702717	-0.103008434	0.068087906	-0.71933335	-1.898	-1.11	-1.073	-0.762	-0.01875	0.24158333	-0.426075	0.41326666	0.12986666	0.14755	1.4342667	-0.09381667	1.7330834	0.92723334	0.9036833	0.91426665	0.8059667	0.37415	0.5262167	0.67613333	0.7956333	1.4037666	1.4419833	1.61505
TR045088	Os018520_01	Os.37724.1.S1_at;Os.25795.1.S1_s_at	LOC_Os04g26910.1	Auxin-induced protein PCNT115, putative, expressed	II	1.7739308	1.1585921	1.1411284	1.1862175	1.884156	1.6634191	1.4944377	1.432436	-1.066177	0.34764278	-0.28261778	1.4152184	-0.61049086	-0.617825	0.11405354	0.02	-0.678	-1.0745	-1.234	-1.5985	0.057283334	0.09415	0.597325	0.09041667	0.0284	0.0264	-0.11641667	0.6292167	0.9951	0.98408335	1.2295333	0.56313336	0.6958167	0.33111668	0.1853	0.25868332	0.6302	0.99936664	0.8020333	0.7572
TR032749	Os054674_01	Os.11136.1.S1_at	LOC_Os01g44210.1	Ribosomal protein L31 containing protein, expressed	II	1.7188925	1.1183114	0.74592495	1.5984528	2.1526208	1.7178743	2.5319114	1.767017	-0.2421895	-0.303017	0.341333	0.9590283	-0.7794217	NaN	0.12182215	0.32166666	-0.775	-0.4995	-0.79	0.3185	-0.08726667	-0.25733334	-0.263525	0.17666666	0.11948334	-0.002283334	1.4415166	0.12495	1.1392833	1.3318334	1.24105	1.19085	1.05035	0.45005	0.82265	0.68156666	0.61843336	0.74425	0.48716667	0.5168167
TR043721	Os001102_01	Os.27606.1.S1_at;Os.46611.1.S1_x_at	LOC_Os03g63330.1, LOC_Os03g63330.2	putative aspartate kinase;Aspartate kinase family protein, expressed	II	4.018296	1.3836087	1.4839619	1.3602846	1.1216309	1.2196394	1.8484194	0.9388531	0.5534158	0.26572776	-0.4316553	0.1047405	-0.42516956	0.0336072	-0.22195344	0.114	-0.017	0.005	0.155	-0.0505	0.25651667	0.37706667	-1.175425	1.0196667	0.7356333	0.15365	1.1120666	0.7614833	0.53265	0.60095	0.022116667	0.19523333	0.28856668	0.7444	0.39041668	0.13035	1.3225167	1.10385	1.63135	1.59535
TR039231	Os018755_01	Os.15287.1.S1_at	LOC_Os03g01920.1	cyclin delta-3	II	2.7966619	1.2193118	1.1304708	0.9303649	2.2238839	1.4194722	1.9368612	0.08340777	0.0039139	-0.29040724	0.48472798	-0.30934364	0.19992831	0.026748667	-0.07506326	0.17833333	-0.424	-0.0615	-0.0265	-0.047	0.38485	0.11986667	0.041725	0.43196666	0.41528332	0.060666665	0.66106665	0.11725	0.1531	0.44385	0.5218	0.71653336	0.75748336	0.49173334	0.63463336	0.728	0.54473335	0.9946667	1.95485	1.7200167
TR049792	Os016767_01	Os.8566.1.S1_at	LOC_Os07g38850.1	prenyltransferase, UbiA family, putative	II	2.2140324	0.7745383	0.76044255	0.7702734	1.1376374	0.48283103	1.2821536	0.48072863	0.16034064	0.8144973	0.6709503	-0.8081043	-0.16142312	0.24911352	-0.005719269	-0.038666666	-0.3625	0.067	0.022	-0.0295	0.07726666	0.10993333	0.1236	0.54218334	0.37071666	0.13098334	0.9338	1.0377834	0.2867	0.57505	0.56075	0.5840333	0.6037	0.12778333	0.5693167	1.0427333	0.79151666	0.8232333	1.2297667	1.5711
TR056163	Os054583_01	Os.609.1.S2_a_at	LOC_Os06g04270.1	transketolase	II	3.364086	1.5922912	0.52354693	1.1292392	0.73491365	1.6883531	2.203205	0.35307562	-0.767522	-1.0018421	-0.115563236	1.2221863	0.7902929	-0.38678008	-0.0064895	0.297	-0.59	-0.584	-0.734	0.776	-0.011733334	0.120283335	0.7364	0.43203333	0.2688	0.09928334	0.37511668	0.25861666	1.03	1.4958833	1.4605666	1.05565	1.1285666	0.6400667	0.55615	0.58671665	0.70018333	0.9396667	1.4537	1.3032167
TR065075	Os016227_01	Os.38045.1.S1_at	LOC_Os12g08810.1	expressed protein	II	3.2645447	1.3447247	0.92049366	1.4023343	0.80648345	1.2214476	1.3674175	-0.4377593	-0.2547871	-0.28267977	-0.118975766	-0.2650671	0.085301764	0.06533178	-0.3632112	-0.096	-0.5925	-0.9	-0.614	-0.4715	0.16513333	0.16443333	1.7926	0.48803332	0.60465	0.33405	0.1101	0.7887833	0.48308334	0.92211664	1.0953833	0.46408334	0.83711666	1.0041667	0.1199	0.65526664	0.92618334	1.18125	1.0134333	0.5977
TR039446	Os009664_01	OsAffx.3129.1.S1_x_at;Os.10426.1.S1_at	LOC_Os03g04470.1	Expressed protein	II	3.2135623	0.8902342	0.7019329	0.83250403	1.0560863	0.9012199	1.8950132	0.21769144	0.6151306	-0.24813923	0.86003697	0.9597328	0.08312206	-0.09822578	0.054785177	0.046666667	-0.3015	-0.3015	-0.338	-0.6245	-0.20606667	-0.17316666	-0.556775	0.37041667	0.26758334	0.07343333	0.047266666	0.89775	0.23736666	0.40418333	0.28103334	0.38255	0.18211667	-0.27956668	0.34003332	0.17075	0.28276667	0.8522	1.1781833	1.1041167
TR064377	Os007440_01	Os.11139.1.S1_at	LOC_Os05g49880.1, LOC_Os05g49880.2	Malate dehydrogenase, mitochondrial precursor, putative, expressed;	II	3.9707742	0.22098507	-0.014679164	0.42569816	0.7282243	0.4041643	2.157847	-0.21802896	0.54061896	0.56535	0.62517464	0.36107096	-0.6686245	-0.071492516	0.13607056	0.04	-1.1725	-0.786	-1.3005	-0.321	0.006316667	-0.017066667	0.28705	0.5847667	0.49971667	0.15465	-0.13583334	0.7057833	0.18845	0.74383336	0.68005	0.65176666	0.65265	0.28165	0.61511666	0.09611667	0.37405	0.36958334	0.98985	1.32155
TR057412	Os009372_01	Os.8520.1.S1_at	LOC_Os06g22690.1, LOC_Os06g22690.2	Bundle sheath defective protein 2, putative, expressed;	II	1.8266046	1.488619	0.35480484	1.2723794	1.1528281	0.93368965	0.63922435	-0.1851571	0.0674821	-0.967675	-0.3089851	-0.029464567	0.02759972	NaN	-0.1462415	-0.064	-1.483	-1.048	0.5055	1.4915	-0.07636667	-0.08465	-0.41025	0.33225	0.21971667	-0.08681667	1.4353666	0.2799	1.29125	1.5256833	1.2959833	1.3593	1.13865	0.38465	0.6990333	0.7061333	0.81478333	1.3590667	1.7286834	1.5128666
TR037574	Os017300_01	Os.19872.1.S1_at	LOC_Os02g38240.1	Rhodanese family protein, putative, expressed	II	1.9166636	1.3421383	0.83736646	1.2486328	1.8072563	0.9785156	1.3210379	0.7740643	-0.6308106	-1.3753123	-0.37419942	-1.9549474	-0.2052419	5.3711596	-0.72146857	0.18866667	-0.6285	-0.241	-0.652	0.412	0.29976666	-0.21091667	-0.2725	0.6845667	0.46958333	0.0398	2.3273833	0.36268333	0.5383	0.77318335	0.7220333	0.97401667	1.13865	0.6573167	0.86396664	1.0089667	1.0891167	1.86555	2.08485	2.1239667
TR030645	Os018929_01	Os.1475.1.S1_at	LOC_Os01g09540.1	plant acid phosphatase, putative	II	2.0857296	1.0070897	0.42752367	0.82032937	0.89727825	1.0850384	0.6054279	-1.4840066	-1.899649	-1.0627776	-1.3495727	-1.1667368	0.21261327	-0.03781202	-0.2820591	0.13833334	-1.5845	-1.77	-2.2585	-1.525	1.3652	1.9784167	0.0701	0.32541665	0.149	0.09405	1.92	-0.07238334	3.3192832	2.1984334	2.0516334	1.4898167	0.6274167	0.39948332	1.1298667	1.9678667	1.9637	2.7025	3.65995	3.0215166
TR061858	Os054607_01	Os.12266.1.S1_at	LOC_Os05g06780.1	Protease inhibitor/seed storage/lipid transfer protein, putative, expressed	II	1.9484494	0.4764767	-0.21560092	0.67023426	0.7484357	-4.64E-04	-0.26095304	0.50838965	-0.4033051	-0.5116423	-1.1897321	-0.2304628	-0.15913491	NaN	-0.20980325	-0.8883333	-1.125	0.0405	-0.72	-1.698	-0.29315	0.002616667	2.637425	0.6681167	0.36431667	0.11011667	0.037083335	2.3768666	1.7666667	1.7058333	1.92445	1.1406333	0.9873667	0.27783334	0.6144	1.9904667	1.6402333	2.8181667	2.9783168	3.9688334
TR052669	Os025778_01	Os.56957.1.S1_at	LOC_Os08g34460.1	Senescence-associated protein DH, putative, expressed	III	2.2934072	NaN	0.36249506	0.37246585	1.2602278	0.76866245	0.93468964	-2.1923013	-1.9356179	-1.76071	-2.7936985	-3.4732194	0.16235152	-0.27704853	0.015723294	0.41266668	-0.1415	-0.194	-0.1985	1.174	0.46986666	0.23566666	0.7002	-0.6065	0.39381668	-1.0743834	0.6504	-0.53608334	-0.38876668	-1.729	-0.87908334	-1.7663833	-2.8971334	0.49146667	-2.71495	-2.41885	-0.7113	-0.83806664	-0.098633334	-0.11708333
TR034916	Os017737_01	Os.12498.2.S1_at;Os.12498.1.S1_at	LOC_Os01g72370.1, LOC_Os01g72370.3, LOC_Os01g72370.2	Helix-loop-helix DNA-binding domain, putative;Helix-loop-helixDNA-bindingdomaincontainingprotein,expressed;Helix-loop-helix DNA-binding domain containing protein, expressed	III	3.3014762	2.2895644	0.5713119	1.6898493	-0.036040828	0.99911284	1.4933386	-2.3821163	-3.2151487	-2.4555736	-2.5044394	-1.2622043	0.10962181	0.4824793	-0.21799184	1.628	1.3845	0.9995	0.301	0.598	1.9199333	-0.8714333	-0.2236	-1.5323	-1.9093833	-0.20865	0.4849	-3.0469	2.25485	-2.5070167	-2.2159	-2.5737166	-2.54035	1.4969667	-2.5838666	-2.4728167	-1.8409166	-0.8789333	-0.38611665	1.1452
TR061273	Os007904_01	Os.22278.1.S1_at	LOC_Os09g38320.1	Phytoene synthase, chloroplast precursor, putative, expressed	III	1.918485	1.2092373	-0.007886489	NaN	NaN	NaN	-0.8376576	0.11492377	1.3596272	-0.5667913	-0.45300764	-0.1838923	0.09403456	0.45737445	-0.08497702	-0.13	-0.62	-0.429	-0.0525	0.507	0.9119667	0.87838334	2.570225	-2.2623167	-1.6297333	-0.57018334	0.14125	-1.6488	0.1676	-1.4037666	-1.1275834	-1.7121167	-1.7461833	-0.58028334	-1.4345	-0.99385	-0.48586667	0.17451666	0.71311665	2.1440666
TR061127	Os014972_01	Os.9513.1.S2_a_at	LOC_Os09g36450.1, LOC_Os09g36450.2	Triosephosphate isomerase, chloroplast precursor, putative, expressed;Triosephosphateisomerase,chloroplastprecursor,putative,expressed	IV	2.7370684	0.7438436	0.4597496	0.12989078	0.84232014	0.66459197	1.0871325	-3.1684625	-2.3214478	-0.221356	-3.9912183	-1.3198817	-0.82261276	-2.6943138	-1.0284457	0.085	-0.3425	-0.4185	-0.6735	-0.7335	-0.15291667	0.19311666	0.182	0.18273333	0.22216667	0.03505	0.41741666	0.107	0.6066	0.91176665	0.92766666	0.72566664	0.64375	0.23676667	0.32915	0.41261667	0.81056666	1.00385	1.0919334	0.8185167
TR034694	Os013300_01	Os.27831.1.S1_at	LOC_Os01g69120.1, LOC_Os01g69120.2, LOC_Os01g69120.3	hypothetical protein;Expressed protein;pressedprote	IV	2.2328396	0.40974033	0.21695173	0.015177434	1.0885932	0.13205872	0.75360185	-2.7737412	-3.38679	-3.1058164	-4.120551	-1.288803	-1.681963	-5.020038	-1.5626462	-0.044	-0.6105	-0.8435	-0.614	-1.0035	0.6692	-0.1795	0.251675	0.4602	0.23331666	0.07258333	1.4369667	-1.2051333	0.62436664	0.7603	0.8279333	1.1478833	0.9971167	0.9151833	0.9201667	0.42598334	0.2858	0.34226668	0.6102333	0.93266666
TR055935	Os052018_01	Os.7915.1.S1_a_at	LOC_Os06g01210.1	plastocyanin, chloroplast precursor	IV	4.025485	0.9977742	0.8167332	1.2473732	-0.019836852	0.78132033	1.8708177	-3.8174894	-3.480547	-3.6452582	-2.317721	-2.7054489	-0.8037084	-0.51000506	-0.36103195	-0.598	-1.949	-1.564	-1.939	-1.417	-1.4572	-1.1068667	-0.48435	-0.01325	0.004466667	0.03055	1.8699833	-0.03621667	2.0849	2.4328334	2.1729834	1.5833	1.1487666	0.32031667	0.25996667	0.4311	0.57935	0.57731664	1.0323833	1.3727334
TR064291	Os005791_01	Os.53704.1.S1_x_at	LOC_Os05g48900.1	Fasciclin domain containing protein, expressed	IV	2.0248735	0.37146166	1.0677408	0.66856766	0.7839587	1.1192381	1.5335666	-3.4847982	-3.0558977	-3.1414897	-2.8995626	-3.9334128	-1.5096571	-1.2648945	-0.5672525	-0.306	-0.1655	-0.0045	-0.264	-0.048	-0.423	-0.17395	0.3644	0.23576666	0.30713335	0.054633334	-0.58538336	1.9110334	1.1517	1.46775	1.08495	0.58821666	0.068733335	-0.60608333	-0.44948334	0.15921667	0.74225	0.697	1.46385	2.21005
TR050054	Os016289_01	Os.53190.1.S1_at	LOC_Os07g42200.1	Protein kinase APK1B, chloroplast precursor, putative, expressed	IV	1.8312228	1.1598159	1.2090101	0.080148876	0.9488468	NaN	1.3290222	-0.19819243	-0.74331164	-5.2854595	-0.35144275	-1.685357	0.3132544	-1.1265733	-0.001776279	0.30433333	0.246	0.115	-0.249	-0.2435	-0.7090167	-0.44073334	1.265175	-0.025883334	0.21348333	0.32953334	-0.41755	-0.3821	1.7089	1.7328334	2.9090333	1.5182166	1.53015	1.1756	0.54838336	0.092083335	0.4823	0.19256666	-0.23798333	-0.0429
TR071166	Os018049_01	Os.27346.1.S1_at	LOC_Os03g49630.1, LOC_Os03g49630.2	expressed protein;Expressed protein	IV	2.4135833	NaN	3.5077393	1.4448527	NaN	NaN	NaN	-2.4890194	-1.2941226	-2.465357	-2.0455387	-1.099428	-0.94644165	-0.41247532	-0.32235086	-0.097666666	0.1475	0.222	-0.2855	-0.0325	0.19515	0.3033	-0.683625	-0.46571666	-0.16608334	-0.14656667	1.63245	-0.63163334	2.5901167	1.29905	1.7941	1.40965	1.5678	1.6629666	1.39035	1.2486334	1.36745	0.0754	-1.1096166	-1.25515
TR035867	Os012794_01	Os.8044.1.S1_x_at;Os.8044.1.S1_at	LOC_Os02g11110.2	Flavonol-3-O-glycoside-7-O-glucosyltransferase 1, putative, expressed	IV	2.2055707	NaN	1.1488087	1.4536145	1.5886234	1.2608917	0.77780896	-0.93512875	-1.9675723	-2.0990572	-0.9062393	-1.24784	0.896399	0.5529989	0.041935686	-1.057	0.5015	0.308	0.018	1.8795	-0.088316664	0.6020667	-1.49085	0.8602667	-0.52348334	0.074983336	0.8637667	-1.4664667	1.6179	1.8205	1.2565334	2.3458333	2.1329334	1.10955	0.59608334	0.9581	0.39906666	0.104433335	0.0544	-0.49995
TR058704	Os017660_01	Os.11403.1.S1_at	LOC_Os06g45480.1	Peptidase M20/M25/M40 family protein, putative, expressed	IV	2.3042674	1.869008	1.0971992	1.5604533	1.9905528	1.2511868	2.054645	-1.711087	-0.9689406	-1.591633	-0.030405767	-1.322243	-0.1872481	0.17494053	-0.054451417	-0.123	-0.2795	0.031	0.448	0.498	-0.40948334	-0.3773	-2.00805	0.42866668	-0.05995	0.35696667	0.1059	-0.1309	1.2854667	1.3347167	1.1270167	1.3442167	1.34125	1.3694333	0.38726667	1.0746666	0.42865	-0.5945333	-0.96255	-1.26405
TR071562	Os014389_01	Os.28110.3.S1_at;Os.28110.1.S1_x_at	LOC_Os04g55710.1	transposon protein, putative, unclassified	IV	2.187997	0.26483864	0.99922806	0.90285283	0.08634751	1.2485344	1.3297763	-0.4076413	-0.65210295	-0.34233695	-1.0352106	-0.30453223	0.31175867	-0.3638284	0.00540784	-0.37333333	-0.572	0.019	-0.144	0.265	0.61305	0.11046667	-1.062725	0.69713336	0.24245	0.11361667	0.28688332	-1.10325	1.4225667	2.9807	3.3990166	2.0299168	1.6532834	2.0020168	0.64126664	0.7173	-0.44656667	-1.1592166	-1.0210167	-0.6511
TR031330	Os053154_01	Os.43094.1.S1_at	LOC_Os01g19610.1	hypothetical protein	IV	1.9376099	0.32813	0.038284287	0.7434132	-0.27030125	0.08813282	1.0073916	-0.5314621	-0.85813844	-0.6127133	-1.1932223	-1.4819553	0.08274345	-0.5157108	-0.08970653	0.09233333	0.145	0.2035	-0.0115	-0.079	-0.58963335	-0.2321	0.076625	0.18468334	0.061216667	0.18533334	1.6200334	-0.96563333	1.3428333	1.3414333	1.8071	1.5595833	0.7543	1.89685	1.7975167	1.4047667	1.2554667	-0.0198	-0.87045	-0.8976
TR070770	Os010727_01	Os.11566.1.S1_at	LOC_Os02g47620.1, LOC_Os02g47620.2, LOC_Os02g47620.3	hydrolase, alpha/beta fold family, putative;Hydrolase, alpha/beta fold family protein, expressed;Hydrolase,alpha/betafoldfamilyprotein,expressed	IV	3.371199	0.9565383	0.6623426	0.4975172	-0.018052775	0.92442244	1.4557624	-1.7334709	-0.87948394	-2.0499675	-2.717467	-2.4844823	0.0544415	0.09129247	0.23339565	-0.515	0.094	0.2655	0.3795	0.224	1.32345	0.6773	0.20155	0.54868335	0.31326666	0.7201833	1.9966333	-0.39728335	2.2606666	1.7790166	2.4153833	2.4233	1.79695	2.13775	0.9722667	1.7100834	1.7720833	1.4012333	1.2881666	1.3492833
TR072969	Os012255_01	Os.15600.1.S1_a_at	LOC_Os12g07110.1, LOC_Os12g07110.2	probable acyl-CoA synthetase, 62297-59022 [imported] - Arabidopsis thaliana;AMP-binding enzyme family protein, expressed	IV	2.6479714	0.9111453	0.59018654	0.8075581	1.2422428	0.67768645	0.9346987	-1.9345464	-2.133604	-1.7513186	-2.1450303	-1.8168893	-0.10360375	-0.7588522	-0.034485508	-0.15666667	-1.2075	-0.6135	-0.0665	-0.071	0.57666665	0.5124	-0.56895	0.19491667	0.19416666	0.07735	2.0708334	0.32893333	2.0967	2.2163334	2.2464833	2.1625834	1.8971334	1.1806166	0.78791666	1.0144167	1.1794667	1.5260834	1.5048333	1.2165834
TR053382	Os012966_01	Os.11934.1.S1_at;Os.11934.1.S2_at	LOC_Os08g44000.1	Isoflavone reductase, putative	IV	4.028851	0.8827958	NaN	1.1773908	1.0267842	1.3048596	1.9302762	-2.828754	-2.9676747	-1.404043	-2.2973309	-2.7539637	0.053885464	-0.48391232	-0.1260056	-0.45433334	-0.123	-0.217	0.1075	-0.2995	0.10126667	-0.0088	0.229775	0.75513333	0.54641664	0.26928332	3.0608666	0.29675	1.5939167	2.4475834	2.4752834	2.31295	2.0047834	1.2716	1.3452	1.5067333	1.1927333	1.9586166	2.1276834	2.04215
TR063585	Os002918_01	Os.28394.2.S1_s_at;OsAffx.15014.1.S1_s_at	LOC_Os05g38680.1	Uncharacterized plant-specific domain TIGR01589 family protein, expressed	IV	2.7386558	1.2662836	0.74718815	1.0648512	1.5198704	0.27300394	1.2272274	-2.0408475	-3.4659827	-2.4639387	-1.9494703	-1.8455938	-0.8173775	1.4075062	-0.2405655	0.25833333	0.2455	0.025	0.142	-0.086	-0.07841667	0.98516667	0.7098	0.28138334	0.60385	0.6246167	4.0238	-1.7280166	1.4648666	1.9601834	1.53745	1.7358	1.9076834	0.5825667	1.6657667	1.09165	1.5415666	1.7409667	2.5569	3.0799668
TR073170	Os014376_01	Os.17219.2.S1_s_at;Os.17219.1.S1_at	LOC_Os11g09680.1, LOC_Os11g09680.2	Expressed protein;	IV	1.915964	0.69917583	0.886685	0.3139216	-0.19697511	-0.24071606	0.5483148	-2.9574246	-2.9286714	-3.0385323	-3.9308777	-1.5791583	-0.34251842	0.9004097	0.7528161	-0.101	0.0775	0.4535	0.824	5.00E-04	0.14815	0.072966665	-0.201925	0.37348333	0.24881667	-0.052233335	2.0841668	0.077183336	1.0332834	0.88096666	0.4166	1.0778834	1.2821	1.0781	1.0617833	1.18065	1.0453	2.1696	1.9633666	1.6243666
TR068978	Os055247_01	Os.14791.1.S1_at	LOC_Os11g32500.1	Rubredoxin family protein, expressed	IV	4.1639705	1.5925843	0.70549315	1.1532896	2.002104	2.0033882	1.8545029	-0.26162362	-0.88580894	-0.45755777	-0.27235144	-2.8425255	1.531321	0.144447	0.08207474	0.17966667	-0.2495	0.0065	-0.103	-0.269	-0.52676666	-0.6167	-0.471225	0.95996666	0.65431666	0.1244	2.5237167	0.60508335	2.1274166	1.97275	1.9194833	1.7723167	1.6005	0.80258334	1.1568834	1.023	0.6500667	1.9186333	2.6879833	2.3610168
TR058809	Os000165_01	Os.7589.1.S1_at	LOC_Os06g46930.1	50S ribosomal protein L24, chloroplast precursor, putative, expressed	IV	1.752091	1.4608079	0.3531491	1.3778137	1.2192075	1.1037747	1.423038	0.009015233	-1.8730273	-1.6904113	0.5380413	-3.8996954	0.6256077	NaN	-0.012072299	0.078	-1.2395	-0.966	-1.0255	-1.671	0.18646666	0.12145	-0.4269	-0.060216665	0.08028334	-0.083283335	2.6461666	0.45841667	1.4411	1.6635667	1.2786167	1.5641167	1.5184166	0.7277667	1.0028833	1.134	0.8523667	1.2242334	1.6565666	1.98755
TR033885	Os012625_01	Os.32447.1.S1_at	LOC_Os01g59080.1	expressed protein	IV	2.6477726	1.2213966	0.3080215	0.356943	1.8089255	0.94240487	0.49297604	0.96987766	-3.0216537	-0.33847758	-0.6357298	-1.7450483	-0.03755331	-0.6335043	0.03173352	-0.14733334	-0.726	-0.193	0.1365	0.4915	-0.4381	0.0499	-0.6691	0.8475	0.1686	0.09058333	3.1584334	-0.33945	1.5016167	1.0043666	0.99161667	1.3506666	1.4338167	1.0979333	1.35725	0.9439167	0.6972167	1.1250833	1.3391833	1.9199834
TR058100	Os055761_01	Os.2259.1.S1_at;Os.2259.1.S1_s_at	LOC_Os06g36840.1	Cysteine synthase, putative, expressed	IV	2.9996347	0.7621371	0.61673874	0.5399087	1.245867	-0.14735886	1.5951422	0.1444721	-3.7563312	-0.1817141	-0.4663111	-1.991247	0.007969954	0.074141935	-0.015491895	0.051666666	0.572	0.2835	0.0285	-0.109	-0.46481666	-0.38606668	-0.236875	1.1163666	0.5334	0.060933333	2.50775	0.37633333	1.1522833	1.5628166	1.5679667	1.6111833	1.5365167	0.7133833	0.62195	0.36863333	0.6391	1.22075	2.1988666	2.1093166
TR054581	Os045661_01	Os.18932.1.S1_at	LOC_Os10g23180.1, LOC_Os10g23180.2, LOC_Os10g23180.3, LOC_Os10g23180.4	Cytochrome P450;Cytochrome P450 family protein, expressed;Cytochrome P450 family protein, expressed;	IV	2.0372295	1.7711134	0.17688231	NaN	1.8268719	NaN	1.1254646	-2.163437	-1.4036154	-0.7838903	-0.6404753	-1.9150276	0.23787837	0.17416948	-0.10095067	0.09866667	-1.6505	-0.5505	-0.486	-0.6765	-0.23825	-0.48018333	0.27915	0.44485	0.26373333	0.03395	3.29465	-0.8426	2.84045	2.2771666	1.6424	2.1661334	1.4970666	-5.00E-05	-0.08383334	-0.30186668	-0.90065	-0.40205	0.41533333	2.19575
TR041837	Os013945_01	Os.9767.1.S1_at	LOC_Os03g38950.1, LOC_Os03g38950.2	expressed protein;Expressed protein	IV	3.2999609	1.4949182	1.0387945	1.319833	2.4609106	0.9991674	1.5640495	0.12629144	-1.1182173	-0.8708571	-0.95511776	-0.2631355	0.05232122	-0.0146414	-0.17825791	-0.42433333	-1.7205	-1.599	-1.1875	-1.277	-0.6923	-0.19546667	-0.6781	0.22141667	0.07101667	0.5154333	3.5463333	-1.1125	1.7470167	1.0452	1.1382667	1.1530833	0.9525833	1.32585	0.52503335	-0.31201667	0.1485	-0.41856667	0.05556667	0.33335
TR031335	Os054492_01	Os.7872.1.S1_at	LOC_Os01g19740.1	Chloroplast protein 12, putative, expressed	IV	3.375609	0.6656937	-0.1957387	0.36664814	0.4515415	0.11627647	1.1584668	-0.90519494	-1.5229323	-1.6402676	-1.299942	-1.2057483	0.04095714	0.14358008	-0.23707184	0.043	-0.042	-0.204	0.0695	-0.229	0.8249	0.3166	-0.3534	-0.055966668	-0.07636667	0.10163333	4.0197334	-0.43501666	3.2595668	2.6575167	3.0526166	2.2392166	1.6525667	1.0861833	1.1788334	0.28068334	0.55436665	0.118933335	-0.00125	0.088416666
TR039674	Os052015_01	Os.12622.1.S1_at;Os.52078.1.S1_at	LOC_Os03g07300.1, LOC_Os03g07300.2	ribulose-5-phosphate-3-epimerase;Ribulose-phosphate3-epimerase,chloroplastprecursor,putative,expressed	IV	3.6387024	2.0847607	0.5543337	1.132563	0.96472895	1.287829	1.6425146	-2.442487	-0.95685345	2.0038903	-1.0428983	-1.7561673	0.12157203	-1.3145293	-0.26879567	0.15733333	-0.578	-0.442	-1.0265	-0.4245	-0.1222	0.04465	0.088275	0.42066666	0.18941666	0.07655	1.5377333	-0.20888333	2.3024333	1.8969834	1.6561834	1.63095	1.6169667	1.3589166	0.7003833	1.2073	1.1960167	1.3775667	1.50855	1.6520166
TR040491	Os025844_01	Os.29051.1.S1_at	LOC_Os03g17600.1	Similar to At2g37240/F3G5.3	IV	4.1829295	1.2692988	1.184829	0.09865136	1.1473819	1.5976694	1.157893	-0.7736863	-0.35886696	-1.277282	-1.3461683	-0.8477853	0.09275022	0.20803958	-0.02970538	-0.274	-0.261	-0.507	0.0965	0.314	0.35778335	0.2045	0.018075	0.5516833	0.27233332	0.19515	1.479	-0.6877	0.48063335	1.0042334	0.8976833	1.2628833	1.0104166	1.2238834	1.0171334	0.8883	1.0112166	0.8961833	1.2398334	0.91176665
TR041665	Os012647_01	Os.22677.2.S1_at	LOC_Os03g36540.1	putative chelatase subunit	IV	4.0674596	1.3525137	0.5740814	0.8188343	1.3139291	1.0992621	1.031718	-0.3069071	-0.8067773	-0.99877864	-0.6114753	-1.684557	-0.087316506	0.3076126	0.25489217	0.352	-0.3805	-0.1615	-0.7975	-0.526	0.40378332	0.25875	1.334525	0.33766666	0.37255	0.1503	1.08955	-0.4115	1.0303	0.6271167	1.4446167	0.50401664	1.30645	0.7056	1.1136167	0.77991664	1.35125	1.8209	1.1638	0.38638332
TR056838	Os015706_01	Os.14330.1.S1_at	LOC_Os06g12630.1, LOC_Os06g12630.3	Glutathione S-transferase, N-terminal domain containing protein, expressed;GlutathioneS-transferase,N-terminaldomaincontainingprotein,expressed	IV	4.001291	1.0457495	0.7342014	0.5829033	0.8418983	1.1392882	1.3865432	-1.5754817	-1.1726273	-0.9791433	-1.0755796	-2.082958	-0.4404745	-0.12770285	-0.068907544	-0.22033334	-1.104	-1.0065	-0.9685	-1.2125	0.54078335	0.120183334	0.529525	0.24006666	0.17003334	0.035683334	1.0421	-0.37381667	1.3186667	1.1631666	1.3587667	1.28695	1.2236167	0.8383667	1.0116167	0.6463	0.8767667	1.2777333	1.37225	0.99995
TR053449	Os022066_01	Os.9626.2.S1_x_at;Os.9626.1.S1_at	LOC_Os08g44870.3, LOC_Os08g44870.1	MATEeffluxfamilyprotein,expressed;MATE efflux family protein, expressed	IV	2.6827147	0.7332251	0.85343707	0.5659499	0.3614431	0.9096055	1.5062438	-0.26584297	-0.7720146	-1.1690866	-0.8522363	-2.4522202	-0.32872188	-0.433891	0.40862885	0.109	-0.298	-0.211	-0.323	0.1165	0.15285	-0.40343332	0.734	1.0184	0.8887333	0.6044667	1.9864334	0.23468333	1.6604667	1.7078667	1.7290334	1.0320333	1.0542166	1.44455	1.22605	1.1496834	1.38165	1.4903333	1.3759	1.5609
TR056154	Os026833_01	Os.50876.1.S1_at	LOC_Os06g04150.1	Magnesium-protoporphyrin O-methyltransferase, putative, expressed	IV	3.1887321	1.2999971	0.88981885	0.93911386	0.71033186	1.0475186	1.9403919	-0.17152877	0.73156	-0.33754978	-0.9720423	-1.7942283	0.17165965	0.47639015	0.04734459	-0.21766667	-0.9525	-0.3615	-0.177	0.759	-0.5154	-0.11438333	0.220475	0.6652	0.46696666	0.16438334	1.9233	0.06921667	1.0398	2.02895	2.08435	1.8494166	1.0475667	0.38923332	0.8936167	0.70136666	0.9907333	1.07445	1.6051667	1.9331334
TR037226	Os054729_01	Os.12196.1.S1_at	LOC_Os02g33450.1, LOC_Os02g33450.2	thioredoxin peroxidase;2-cysperoxiredoxinBAS1,chloroplastprecursor,putative,expressed	IV	2.7270494	1.1051838	0.45955598	0.8942966	1.3924388	0.58937067	1.6207105	0.3253813	-0.2986698	-0.725204	-0.3524449	-0.6225545	-0.49962002	-0.024887202	0.16699468	0.30766666	-0.654	-0.277	-0.406	-0.4265	0.13533333	0.0396	0.535925	0.05965	0.19881667	0.061816666	0.9437	0.09956667	0.9723667	1.4645667	1.2692667	1.3156834	0.9995667	0.39538333	0.71216667	0.77745	0.6045667	1.42665	1.9194833	1.8009167
TR063237	Os001330_01	OsAffx.14935.1.S1_at	LOC_Os05g33290.1	Expressed protein	IV	3.1989326	0.6605773	0.27798164	0.40808663	1.0424021	0.7092495	1.0185832	0.0750771	-0.0685131	0.27074343	0.3639703	-0.85246396	0.2863897	0.28646052	0.010723311	-0.099	-0.3295	-0.7645	-0.544	0.077	0.014983334	-0.31756666	0.06095	0.26558334	0.20641667	0.20361666	2.0058832	0.0446	1.0973834	1.3604333	1.3821833	1.3628	1.35975	0.9737	1.3095167	0.96258336	1.1783333	1.4688166	1.7263666	1.8784
TR069412	Os008842_01	Os.10975.1.S1_at	LOC_Os11g39020.1	Similar to ABC transporter, ATP-binding protein	IV	3.1401725	1.8273962	0.046626188	-0.20738323	0.99620545	1.5198296	0.19944918	0.31176645	-0.13263243	-0.012709433	-0.9025933	0.6552571	-0.176791	0.12548731	0.06333113	-0.26733333	-0.1665	0.152	-0.4115	-0.557	0.15296666	0.08996667	-0.11665	0.5462	0.197	0.3677	1.6589	-0.41468334	1.6763834	1.7701167	1.76275	2.1558833	2.22325	1.9957167	1.1059834	1.1420667	1.0516334	1.5231	1.6419834	1.30945
TR059093	Os011733_01	Os.22474.1.S1_at	LOC_Os06g51029.1	Cell division protein ftsH, chloroplast precursor, putative, expressed	IV	3.124566	1.0782564	0.57368124	0.77810925	1.5088202	1.8656707	1.0390077	0.041818433	0.3064353	-0.29464063	-0.6404023	-0.1056855	0.048024196	0.41218847	-0.18812524	-1.4413333	-1.1275	-0.099	-0.0155	-0.1385	0.1207	0.17591667	0.7125	0.10278334	0.020316668	0.39605	1.2852666	-0.58605	1.4101167	1.4820334	1.3249333	1.3870167	1.6561	1.0963666	0.99088335	0.50451666	0.7891833	0.83706665	0.8167	0.8694
TR053442	Os022060_01	Os.9354.2.S1_at;Os.11588.1.S1_at;Os.9354.1.S1_at	LOC_Os08g44810.1	malate dehydrogenase, NADP-dependent	IV	3.267459	1.253661	0.7693276	0.81519866	1.831918	1.1744708	1.3091906	-0.1650781	-0.3353823	-0.79584956	-2.3143048	0.16375044	0.07250289	-0.7853551	-0.15684414	-0.24066667	-0.218	0.2015	0.284	-0.055	0.18906666	0.2647	-0.1108	0.34451666	0.34656668	0.1722	1.55585	-0.13486667	1.8231167	2.1007833	1.6504166	1.8194	1.5894667	0.87528336	0.85283333	0.6476333	0.5691	1.0052333	1.4452	2.00055
TR034688	Os058359_02	Os.17227.1.S1_at	LOC_Os01g69060.1, LOC_Os01g69060.2	AT4g12830/T20K18_180;Hydrolase,putative,expressed	IV	3.6579823	1.0372773	NaN	1.5271316	NaN	2.032332	0.789352	NaN	NaN	NaN	NaN	NaN	NaN	NaN	NaN	-0.1	-0.839	-0.0915	0.254	-0.09	0.16975	-0.119883336	-0.11375	1.1628166	0.63995	0.17763333	1.9472834	0.093483336	0.72855	1.9962833	1.9524667	2.1368666	1.48205	0.7522167	1.3266	0.6595	0.7314	1.2817333	1.2532333	1.3531834
TR030458	Os018428_01	Os.5408.1.S1_at	LOC_Os01g07090.1	hypothetical protein	IV	2.8484616	0.7824666	0.57961893	0.004827343	0.4924485	0.7348439	0.39065295	-0.45914778	-0.10696943	-0.8764163	-0.78020865	-0.8338933	0.36391228	0.062872835	0.22042179	-0.41033334	-0.632	-0.4535	-0.081	-0.0305	0.40856665	0.06085	-0.141825	0.44915	0.1951	-0.11683334	1.9393333	-0.01055	1.8067334	1.8717	1.9162834	1.8462	1.9235834	1.55745	1.3579834	1.2592167	1.4288666	1.6128666	1.6909	1.1137167
TR051770	Os015628_01	Os.53001.1.S1_at	LOC_Os08g19140.1	adenylate kinase, putative	IV	3.1681647	0.7255786	0.29458505	0.3056065	1.2193348	0.20665906	0.44496152	-0.7206093	-0.34017164	-0.52416945	-1.4936496	-0.5093314	0.32813486	-0.08545613	0.047528937	-0.5593333	-0.4325	-0.5075	0.184	0.605	-0.017516667	0.26838332	0.388425	0.69301665	0.27661666	0.13808334	2.1064167	0.03135	1.01255	1.38395	1.0909667	1.5359666	1.33555	1.0040667	0.6674333	1.0646167	0.8839333	1.1803167	1.4447334	2.0672166
TR037890	Os014187_01	Os.27679.1.A1_at	LOC_Os02g42960.1	Expressed protein	IV	3.6459484	1.0433064	0.31279337	0.31422442	0.45652074	0.5525509	0.47968602	0.06424523	-1.130291	-1.0135307	-0.36234742	0.19915296	-0.010547632	1.27328	-0.09772861	0.16733333	-0.131	-0.139	-0.305	-0.1795	0.45883334	0.38161668	0.679775	0.41546667	0.33646667	0.15853333	2.3366334	-0.43185	1.5267333	1.6029667	1.6404667	1.5456834	1.2624167	0.88643336	0.8196167	0.7201833	0.8861833	0.9847	0.82495	0.95353335
TR047795	Os013803_01	Os.11674.1.S1_at	LOC_Os07g05000.1	oxidoreductase, aldo/keto reductase family	IV	3.333354	0.4140411	0.003807793	0.25527614	1.0251828	0.48870543	0.91823477	0.1132211	-0.31435364	-0.7848303	-0.77277297	-0.16372776	0.36759433	0.15344326	-0.16699511	0.093666665	-0.0965	-0.115	-0.502	-0.1735	0.51566666	1.6935834	0.895325	0.34851667	0.24236667	0.33378333	2.564	-1.1858166	1.4141166	2.18235	2.2679334	2.13145	1.8011	1.1026666	1.3008333	0.66545	0.6439	0.9903	1.4544333	2.04225
TR046241	Os023737_01	Os.25530.1.S2_at;Os.12126.2.S1_at;Os.12126.1.S1_at	LOC_Os04g43420.1	expressed protein	IV	3.1756506	0.6297501	0.45619965	0.22602238	1.3547388	0.97373194	0.9779082	-0.44911763	-0.46153864	-0.015520233	0.25177044	-0.13073477	0.118053816	-0.05360561	-0.12416038	0.23966667	-0.24	0.0785	0.55	3.7335	-0.04135	0.26651666	-0.7868	0.6103	0.31235	0.58098334	2.5299	-0.81415	1.4285166	1.73495	1.6823	1.9301667	1.5068	1.1949167	0.97576666	0.4924	0.79948336	1.0078833	0.73223335	0.6342833
TR045750	Os026533_01	Os.14145.1.A1_at	LOC_Os04g36720.1	Ferric reductase like transmembrane component, putative	IV	3.0970168	3.093827	0.512632	0.16955449	NaN	1.6641368	1.0234454	-1.1089443	-1.3543637	-1.250656	-1.3488293	-2.6171517	0.07898056	0.13989872	0.31856874	0.355	-0.2015	-0.17	1.136	1.8975	-1.1319333	-0.69336665	1.0187	0.7930167	0.0981	0.40701666	1.8183167	0.48278335	1.62475	1.2596	1.4895	1.38635	1.0182	1.0188667	-0.09306667	0.28735	0.25668332	0.47396666	0.7975	2.79565
TR038562	Os001967_01	Os.51517.1.A1_s_at;Os.15071.2.S1_s_at	LOC_Os02g51470.1, LOC_Os02g51470.2, LOC_Os02g51470.3	ATP synthase delta chain, chloroplast precursor, putative, expressed;	IV	3.2444043	1.3499483	0.8341425	0.8372996	1.0973399	1.1017652	1.9099013	-1.8897176	-1.5489253	-1.136336	-1.3687253	-0.65711194	-0.015808158	-0.46989137	-0.016844815	0.19	0.141	0.316	0.4025	1.2185	-0.31601667	0.121766664	-0.22645	0.28261667	0.2313	0.26561666	2.6911166	0.39128333	2.2764	1.9205333	1.7452333	1.9499	1.6402	1.1451	1.14515	1.1293167	1.0309334	1.5439167	2.0872834	2.1563334
TR072513	Os016839_01	Os.3441.1.S1_at;Os.6334.1.S1_at	LOC_Os09g19734.1, LOC_Os09g19734.2	Isochorismate synthases family protein, expressed;	IV	2.066998	-0.10840941	0.4933647	0.6411737	0.90178365	0.33756527	1.0272951	-1.672518	-1.4268149	-1.292712	-1.419326	-1.1232533	-0.04247669	-0.046145458	-0.20089734	-0.24633333	-0.278	0.302	0.813	1.773	-1.8817	-0.31131667	0.9645	0.5288	0.40016666	0.41205	2.2932	0.17555	2.1664834	2.3501666	2.2309833	1.9154	1.4645	0.91515	1.0138167	1.01755	1.0172167	1.8471667	2.3168166	2.4216833
TR070744	Os018515_01	Os.14058.1.S1_at	LOC_Os02g43500.1, LOC_Os02g43500.2	Chaperone protein dnaJ, putative, expressed;	IV	2.1873183	1.8552206	0.53596276	0.7122986	0.3120212	1.1103013	0.6937777	-1.4359916	-1.5278547	-0.43984345	0.65687996	-1.8730273	0.376894	-0.60563546	0.3248657	-1.022	-1.401	-1.2475	-0.9365	-0.73	-0.26041666	-0.06165	0.50915	0.28555	0.109	0.31753334	1.0374334	-0.39606667	0.93083334	1.0864167	0.72246665	1.1716	1.2051333	0.95655	0.926	0.52921665	0.6627333	0.68023336	0.28931665	0.026133334
TR042651	Os053156_01	OsAffx.3560.1.S1_at	LOC_Os03g50080.1	putative FK506-binding protein	IV	2.390841	1.4149312	1.0837902	1.0115303	1.0782443	1.6539792	1.7156248	-0.13851076	-1.3686373	-1.3531373	-0.2260841	-0.7618033	-0.2035572	0.14015047	0.23799422	-0.11366667	0.0825	0.027	-0.1445	-0.5385	0.2035	0.59815	0.6492	0.22306667	0.14636667	-0.00255	2.7708333	-0.66211665	1.1847334	1.40915	2.1013334	1.54085	1.0726666	0.46668333	0.9600833	0.37368333	0.1448	0.3253	0.8348333	0.5253
TR038717	Os010197_01	Os.51391.1.S1_at	LOC_Os02g53350.1	Expressed protein	IV	2.3205	1.205924	0.65306157	0.60481936	-0.09566467	0.97289	1.1458865	-0.5709798	-1.7112377	-1.5235896	-0.2787373	-0.4190101	-0.17020607	-0.24109308	-0.13577774	-0.39833334	-0.5	-0.375	-0.0535	-0.0235	0.8282667	0.80693334	0.349975	0.3762	0.30823332	0.14751667	2.7462168	0.04635	1.29445	1.3643334	1.1522334	1.91165	1.0621333	0.71061665	0.8735667	0.74523336	0.5969333	0.61013335	1.00595	1.7114667
TR030520	Os043332_01	OsAffx.23156.1.S1_at	LOC_Os01g07800.1	hypothetical protein	IV	2.804478	1.2232271	NaN	-0.17891714	NaN	0.47435856	0.19806315	-1.4573296	-1.3648857	-2.7172177	-0.7266995	-1.5698723	0.26982644	0.4453923	-0.46393448	0.046666667	-0.5615	-0.1385	-0.25	-0.1915	-0.12688333	-0.24078333	-0.14765	0.29623333	0.0253	0.6375833	1.7859	-0.37168333	1.3491	1.4236833	1.20815	1.32655	1.2740667	1.0869666	1.1218333	1.0234333	0.693	0.8976833	0.44551668	0.45845
TR047148	Os054821_01	Os.7692.1.S1_at;Os.7692.1.S2_at	LOC_Os04g55230.1	TPR Domain, putative	IV	2.6813288	0.97673124	0.33772337	0.25847283	0.15464528	0.29672986	0.5719525	-1.8729836	-1.1733246	-1.2202489	-0.807907	-1.5746683	-0.21370037	0.11948453	-0.4673476	-0.014666667	0.024	0.0895	0.189	0.0045	0.5357	0.15956667	0.396425	0.8459833	0.5198333	0.27091667	2.4449666	0.34176666	1.4232833	1.7803167	1.8609166	1.66085	1.4856666	0.7614667	0.74371666	0.70675	0.39625	-0.018483333	-0.0591	0.24298334
TR063253	Os012017_01	Os.49624.1.S1_at	LOC_Os05g33520.1	Expressed protein	IV	2.9790874	0.66253835	0.89966506	0.9247298	1.1794158	0.57255477	0.9611867	-0.57008576	-0.39297342	-1.221344	-0.51172465	-0.28293544	0.11803579	0.16630201	-0.13679712	-2.1666667	-1.247	-1.3445	-0.9585	-1.0775	-0.034333333	-0.19886667	-0.517	0.5690333	0.1996	0.008383334	2.1670833	0.027233334	0.7838333	1.1213334	1.3534334	1.3530834	1.0426834	0.36978334	0.25491667	0.7679833	-0.105066665	1.2497	1.4046	1.1861
TR055671	Os012235_01	Os.46548.2.S1_x_at;Os.46548.2.S1_at;Os.46548.1.S1_at	LOC_Os10g39930.1, LOC_Os10g39930.2	putative cytochrome P450 monooxygenase;	IV	2.1022882	1.1374166	1.0150265	0.7295403	1.6919255	1.2824339	1.2526791	-0.29891142	-0.5071516	0.068129435	-0.2469063	-1.0047668	0.19586554	-0.1507015	-0.06797586	-0.18166667	-0.1295	0.1645	0.1345	-0.5425	0.0277	-0.04225	0.307925	0.13041666	0.40268335	-0.036633335	2.0889	-0.24015	1.3063667	1.1226	1.4668	0.8930167	0.48538333	0.16675	0.2681	0.6475	0.81696665	0.95911664	1.3763666	1.43295
TR037571	Os052093_01	Os.4831.1.S1_a_at	LOC_Os02g38210.1	Elongation factor Tu, chloroplast precursor, putative, expressed	IV	1.7696376	0.946264	0.33510786	0.6124479	1.31901	0.5709089	0.8483071	-0.822203	-0.22431797	-0.9888083	0.36754397	-0.14695656	0.39715722	0.24820787	0.08450738	0.8006667	-0.3945	0.0065	-0.2755	-1.178	0.02855	-0.039366666	-0.533225	0.20723334	0.26511666	0.054416668	1.8662167	0.24468334	1.2377666	1.3465333	0.9895333	1.1413833	1.0208	0.5879	0.68303335	0.96398336	0.5696833	0.81645	1.2522833	1.6225166
TR062349	Os017747_01	Os.48609.1.S1_s_at;Os.48609.1.S1_at	LOC_Os05g15160.1	Triose phosphate/phosphate translocator, chloroplast precursor, putative, expressed	IV	2.6092918	1.5166688	0.7435439	1.1297941	0.7474444	0.78457725	1.4188007	-0.71845996	-1.274904	-0.40735376	-0.6431316	-0.38321596	0.15446874	0.19038701	-0.5243281	-0.12533334	-1.449	-1.0035	-0.768	-1.606	-0.030533334	0.07643333	-0.37415	0.30938333	0.41756666	0.0916	1.4201	0.19681667	0.42353332	0.6451	0.79588336	0.8436667	0.60825	0.14993334	0.49228334	0.8286667	0.8106667	1.0477	1.1576166	1.0829
TR070526	Os012205_01	Os.6173.2.S1_x_at;Os.6173.1.S1_at;Os.47876.1.A1_x_at	LOC_Os01g74650.1, LOC_Os01g74650.2, LOC_Os01g74650.3	Cysteine synthase, chloroplast precursor, putative, expressed;cysteine synthase A, putative;Cysteine synthase, chloroplast precursor, putative, expressed	IV	2.4204352	1.2289132	0.5224948	0.71602577	1.2072183	1.0710456	1.5302157	-0.0120981	-0.4237853	-0.46974343	-0.9677296	-0.99194	-0.36205584	0.5368145	0.038844284	0.28166667	-0.4065	-0.727	-0.987	-0.7075	3.17E-04	-0.17408334	0.44445	-0.15038334	-0.00235	-0.031416666	0.5764667	0.13196667	0.96243334	0.69236666	0.47931668	0.73751664	0.7313833	0.30393332	0.24651666	0.15218334	0.51131666	0.88313335	0.8559667	1.0235667
TR053237	Os011601_01	Os.10144.1.S1_at	LOC_Os08g41990.1	glutamate-1-semialdehyde-2,1-aminomutase	IV	2.5634608	0.7837493	0.14253715	0.4386381	1.1148591	0.3672881	1.2489344	-0.061075766	0.22486663	-0.4160373	-0.2525861	0.53187364	0.08027436	-0.097154684	0.018479468	-0.018	-1.024	-0.409	-0.7715	-0.742	0.19965	0.24928333	0.1548	0.21413334	0.27321666	-0.15596667	0.7463167	-0.04125	0.7934833	0.7923667	0.84061664	0.5997	0.51638335	0.28046668	0.31958333	0.4187	0.40168333	0.7111833	1.1228	0.7428167
TR037229	Os008731_01	Os.22795.1.S1_at	LOC_Os02g33500.1, LOC_Os02g33500.2	threonyl-tRNA synthetase;Threonyl-tRNA synthetase, putative, expressed	IV	1.8375765	1.1911492	0.37003615	0.43536296	1.6866741	0.8401225	0.16354293	0.120601766	-2.0863369	-0.6958873	-0.62586176	0.4464201	-0.36961302	-0.16578437	-0.12737416	-0.318	-0.815	-0.683	-0.287	-0.4025	-0.005733334	-0.21008334	-0.278875	0.59706664	0.41676667	0.16736667	1.6536334	-0.07148334	0.73655	1.05755	0.9652333	1.0215666	0.8433167	0.29695	0.70163333	0.39491665	0.44538334	0.7532167	0.91665	0.6874
TR073205	Os009530_01	Os.8213.1.S1_at	LOC_Os11g23790.1, LOC_Os11g23790.2, LOC_Os11g23790.3	Expressed protein;	IV	1.9266644	0.5505669	0.13220727	0.5191475	1.0879124	0.22674786	0.9642846	-0.6270096	-0.832231	-1.7560675	0.3689575	0.3785123	-0.088175	-0.858572	-0.23307084	-0.151	-0.8635	-0.6055	-0.9075	-0.521	0.51171666	0.2706	0.424925	0.33545	0.44535	0.0106	1.2299666	-0.37761667	0.62285	1.2253	1.2556	1.3259833	0.99958336	0.3347	0.74403334	0.54871666	0.5424333	1.2514	1.2298	1.1416667
TR058151	Os006889_01	Os.6027.1.A1_at	LOC_Os06g37610.1	Cyclopropane-fatty-acyl-phospholipid synthase family protein, expressed	IV	1.8409973	0.8475234	0.7025468	0.67417425	2.0259717	0.6473249	1.0205166	-2.0130196	-2.0188563	-2.2876692	-2.025867	-0.0746659	4.53E-04	-0.1309891	0.46414876	0.022333333	-1.35	-0.6605	-0.847	-1.092	1.0261333	0.60966665	-0.13205	0.18416667	0.09855	-0.033533335	1.4497666	0.51753336	0.8082333	0.74053335	0.94535	0.98005	0.91085	0.17686667	1.1349833	0.59833336	0.97605	1.0190166	0.80975	0.45323333
TR072190	Os014282_01	Os.19752.1.S1_at;Os.19752.2.S1_x_at;Os.51462.1.S1_at	LOC_Os10g40030.10, LOC_Os10g40030.2, LOC_Os10g40030.5, LOC_Os10g40030.6, LOC_Os10g40030.8, LOC_Os10g40030.1, LOC_Os10g40030.3, LOC_Os10g40030.4, LOC_Os10g40030.7, LOC_Os10g40030.9	Oxidoreductase, short chain dehydrogenase/reductase family protein, expressed;putative WW-domain oxidoreductase;Oxidoreductase, short chain dehydrogenase/reductase family protein, expressed;Oxidoreductase, short chain dehydrogenase/reductase family protein, expressed;Oxidoreductase,shortchaindehydrogenase/reductasefamilyprotein,expressed	IV	2.7596927	1.2446141	0.67889947	1.1588098	1.0593584	0.61669016	0.085177094	-2.016459	-2.4619334	-1.6076416	-1.532869	-0.25101322	0.036697753	0.12876892	0.04361852	-0.47833332	-2.6515	-1.9875	-1.216	-0.7805	0.020183334	-0.0026	-0.278125	0.3983	0.26831666	0.18151666	1.3384	0.014283334	1.7998834	1.92235	1.4243833	1.79335	1.7339	0.87925	0.33331665	0.62056667	1.26815	1.3073666	1.2568	1.1366667
TR040865	Os015987_01	Os.10800.1.S1_at	LOC_Os03g21900.1	uroporphyrinogen decarboxylase	IV	2.9687188	0.7909075	0.55002064	0.8061135	1.0263239	0.7799664	0.81030715	-2.0778577	-3.5817752	-1.7257344	-1.6364284	-0.1438401	-0.12610145	0.12632649	-0.26877892	-0.14933333	-1.048	-0.97	-0.4575	-0.738	-0.07565	-0.055066667	0.057975	0.5614667	0.27406666	-0.06758334	1.269	0.18498333	1.1748834	1.2655	1.4544	1.3172834	1.2455333	0.77171665	0.7529	0.93	1.10135	1.42855	1.6578	1.3635167
TR055894	Os018833_01	Os.15736.1.S1_at	LOC_Os10g42700.1	expressed protein	IV	1.8756613	0.7536985	0.79464793	0.35042235	-1.2681091	0.2146692	1.1236984	-2.1998518	-2.3449974	-1.0752662	-1.2676517	-0.98439395	0.06864289	-0.012865281	-0.11644887	0.11333333	0.1645	0.0505	0.0775	0.3795	0.28146666	0.0626	-0.60825	-0.101333335	0.09776667	0.022033334	1.2332833	-0.00935	0.82928336	1.92025	1.8485833	2.2790666	1.4758	0.3871	0.8928667	0.7405667	0.87373334	1.4452167	1.6156666	1.9446
TR058695	Os037155_01	Os.15065.1.S1_at	LOC_Os06g45370.1	Fructose-1,6-bisphosphatase family protein, expressed	IV	1.9861566	0.741935	1.3110301	0.40326712	NaN	0.6772782	1.0467825	-2.9281147	-0.8285424	0.0058921	-1.836383	-1.9330109	-0.74555504	-0.49805495	-0.4266742	-0.043333333	-0.2915	-0.207	-0.0805	0.0745	0.10431667	-0.22446667	-1.022475	0.5222833	0.5754333	0.11953334	0.84938335	0.92025	1.0091833	1.4535667	1.1715833	1.3638834	1.18975	0.49183333	0.739	0.6839333	0.83578336	1.23185	1.4666333	1.4145334
TR071260	Os012349_01	Os.11687.1.S1_a_at	LOC_Os03g61220.1, LOC_Os03g61220.2	Transposable element protein, putative;DEAD/DEAH box helicase family protein, expressed	IV	3.5744748	0.94184697	0.38861054	0.25684366	1.611723	0.5446189	1.0522327	-2.4707363	-2.1378274	-1.6774796	-1.8134342	-2.19431	0.004902142	0.29899308	0.24925081	0.18066667	-0.1295	-0.206	-0.5715	-1.046	0.5132	0.35223332	-0.66945	0.6798	0.5523	0.15611666	2.2112834	-0.088316664	0.8296667	1.1787	1.3056166	1.3446167	1.233	0.8267	1.2377334	0.82951665	0.8121833	1.4589666	1.572	1.1879833
TR071841	Os018397_01	Os.5754.1.S1_at	LOC_Os08g04450.1, LOC_Os08g04450.2, LOC_Os08g04450.3, LOC_Os08g04450.4	DAG protein, chloroplast precursor, putative, expressed;expressed protein;DAG protein, chloroplast precursor, putative, expressed;DAGprotein,chloroplastprecursor,putative,expressed	IV	2.535422	0.9163662	0.5924515	0.3747377	1.3879466	1.0568124	1.4108409	-1.6502266	-2.812303	-1.5365746	-1.9756444	-1.4763725	0.019391902	0.2801462	0.53679335	-0.26033333	0.1905	0.1835	0.3295	0.2365	0.41211668	0.35053334	-0.646675	0.7569	0.46073332	0.030216668	1.4706	-1.1403834	0.5578833	0.94778335	0.6846833	1.1596833	0.96793336	0.5223	0.9342333	0.31513333	0.39356667	0.5985	0.91463333	0.7511167
TR046895	Os012662_01	Os.10727.1.S1_at	LOC_Os04g52100.1	methionine aminopeptidase, type I, putative	IV	1.8200783	0.5859802	0.68480605	0.66740465	1.2823071	0.44848192	1.0820405	-1.4688263	-1.2666119	-0.45265943	-1.3375369	-2.5846894	-0.26559728	-0.10113294	0.12965249	0.035	-0.268	-0.419	-0.6555	-0.7135	0.7769333	0.7172833	-0.80205	0.09	0.24226667	-0.024833335	1.9294167	-0.65325	0.27833334	0.51303333	0.42776668	0.87946665	0.6911167	0.62838334	0.7410333	0.37543333	0.72415	0.95336664	1.3258667	1.22895
TR050643	Os013987_01	Os.5629.1.S1_at	LOC_Os08g01170.1	acetyltransferase, GNAT family, putative	IV	2.0451953	0.90825415	1.1017892	1.3491662	0.7474901	1.4623029	2.0700376	-0.880658	-1.0606513	-2.366006	-1.7922763	-0.7915761	0.23915988	-0.21044083	-0.7073492	-0.047666665	-0.8015	-0.4065	-0.5015	-0.896	-0.12296667	-0.84435	-0.5084	0.64395	-0.11378334	0.038016666	1.3327667	0.4536	1.8794334	2.0290167	1.9565333	1.49285	1.7966334	0.39108333	1.0389667	0.6875333	0.8552667	0.9626833	1.38485	1.1306334
TR058520	Os045996_01	Os.50917.1.S1_at	LOC_Os06g43140.1	Expressed protein	IV	3.7842107	NaN	0.54532814	0.23044813	0.044615705	0.9933848	1.5403193	-1.4082656	-0.59499365	-1.5598853	-0.3173983	-1.0530913	0.08392345	-0.13513836	0.16109255	-0.023	-0.7535	-0.35	-0.867	-0.773	-0.16625	-0.2154	0.1605	0.48346666	0.2091	0.22648333	1.7689	-0.64655	1.9592	2.2809834	2.3203	2.0254667	1.8243166	1.5347667	1.0733666	0.85396665	1.1294167	1.0769167	1.2222333	1.5544167
TR041004	Os004064_01	OsAffx.3309.1.A1_at;OsAffx.3309.1.S1_s_at	LOC_Os03g24590.1	mTERF	IV	3.4600825	0.575605	0.61036783	0.75942373	-0.28455335	0.54657257	0.86799353	-2.0776045	-0.91580695	-1.7127318	-2.159824	-1.8198893	0.10277933	-0.13679807	-0.12779191	0.23033333	0.097	-0.0985	-0.492	-0.337	-0.33753332	-0.18373333	-0.089125	0.53391665	-0.19301666	0.83745	2.5693166	-0.09841666	1.90975	1.65	2.0403666	2.0598834	1.87605	1.2874334	1.0642667	1.3445166	0.99375	1.31425	1.52895	1.6308666
TR052651	Os010113_01	Os.17959.1.S1_a_at	LOC_Os08g34210.1, LOC_Os08g34210.2	aldehyde dehydrogenase (NAD) family protein;NADP-dependent glyceraldehyde-3-phosphate dehydrogenase, putative, expressed	IV	1.9448406	2.720385	0.7786334	1.2520632	0.87333435	2.4869764	0.60150725	-1.5306926	-2.1727853	-1.6438823	-1.1054176	0.81021625	0.068955265	0.45466277	0.039169353	1.1756667	1.269	1.496	-0.0035	-0.757	-0.1177	-0.19683333	-1.273175	-0.18735	-0.14791666	0.022433333	1.4244334	0.32353333	1.89685	0.61433333	-0.37865	0.114583336	0.006633334	0.7848333	-0.07526667	0.6780667	0.8362833	0.8089	0.75811666	0.35053334
TR062991	Os002367_01	Os.8611.1.S1_at	LOC_Os05g29760.1, LOC_Os05g29760.3, LOC_Os05g29760.4, LOC_Os05g29760.5, LOC_Os05g29760.2	Ferrochelatase II, chloroplast precursor, putative, expressed;	IV	1.8938538	2.0861683	0.96059483	1.4601611	1.1736203	1.2507641	1.5742774	-0.77856874	-3.8651907	-1.9625037	-0.45818597	-0.235364	0.6102041	0.402887	0.17970622	0.09	-0.276	-0.164	1.1455	1.3115	0.019033333	0.08291667	-0.27535	0.5801333	0.08975	-0.07283334	1.8210167	-0.64993334	0.58678335	0.6290333	0.64818335	0.74258333	0.8321	0.8133	0.6637	0.5872667	0.48423332	0.6626	0.7858	0.70738333
TR048114	Os054790_01	Os.5684.1.S1_at	LOC_Os07g09340.1	plasma-membrane proton-efflux P-type ATPase	V	1.7222135	NaN	1.0988538	NaN	NaN	NaN	1.4127115	-3.3545206	-2.9710836	-3.9539702	-0.071293436	-0.9635663	-0.39667213	0.17773132	-0.31688902	0.044666667	0.29	-0.024	-0.4015	-0.4375	0.56308335	0.9367	0.2063	-0.23041667	0.15906666	0.022166668	-0.34715	-0.19328333	-0.15963334	0.13351667	0.183	0.27771667	0.19305	-0.03195	-0.19988333	-0.8645833	-0.77655	-0.55505	-0.20065	0.1983
TR043658	Os010811_01	Os.49304.1.A1_at;Os.10611.1.S1_at	LOC_Os03g62610.1	Expressed protein	V	1.683876	1.374562	1.2054592	0.6698782	1.0139482	1.6745859	1.9101237	-2.710146	-2.732689	-2.329879	-2.017909	-2.2617576	0.84619594	-0.0687488	-0.18784018	-0.522	0.4485	0.325	0.3125	0.47	0.18433334	-0.021683333	0.101325	-0.4651	-0.35083333	-0.28225	-0.30405	-0.35261667	0.04235	-0.33838335	-0.31965	-0.47626665	-0.34855	-0.14583333	-0.17131667	-0.38056666	-0.256	-0.48431668	-0.6979333	-0.6425
TR039588	Os012886_01	Os.21879.1.A1_at;Os.52354.1.S1_at	LOC_Os03g06230.1	Expressed protein	V	3.4262047	1.2685301	-0.22930872	1.1731195	0.8695736	1.0496074	0.29735997	-1.8542413	-2.3606923	-2.7015436	-1.740373	-2.619974	-0.11354221	-0.072870106	0.030703247	0.12033334	-0.197	-0.2615	-0.36	-0.314	0.27485	0.24566667	-0.104	0.10606667	-0.011666667	-0.003083334	-0.43923333	0.09278333	-0.25841665	-0.17751667	-0.18258333	-0.10938334	-0.0821	0.024416666	0.030633334	-0.13153334	-0.0558	-0.13035	0.038466666	-0.2871
TR064231	Os015717_01	Os.27638.1.S1_at	LOC_Os05g48200.1	Glutamate synthase, chloroplast precursor, putative, expressed	V	2.2322361	1.2097399	0.8771265	0.62375665	NaN	1.0668778	0.28295505	-0.5539686	-0.5362526	-0.66878694	-0.7430356	-1.8452773	-0.18692522	-0.012486837	0.009028063	0.273	0.2785	1.379	1.541	0.91	1.0022666	1.1245333	-2.033625	-0.47053334	-0.8731	0.39201668	-0.07108334	-1.7146	0.55263335	-1.0407166	-0.9108	-0.3833	-0.08035	1.6305	-0.6163833	-1.3142166	0.0835	-0.46221668	-1.2423834	-1.0310833
TR035294	Os015862_01	Os.53067.1.S1_at	LOC_Os02g03400.1	Microtubule associated protein (MAP65/ASE1 family)	V	2.6695776	0.8730863	0.8473063	1.0182166	0.74078876	0.5252686	1.3315586	-1.118061	-0.8366206	-0.7102186	-0.66559994	-0.38076198	0.003387432	0.062642805	-0.039090514	0.77033335	1.346	0.273	0.3665	0.1505	0.33	-0.0545	1.076075	0.5111	0.32785	0.1438	0.12721667	-1.1116667	-0.2671	-0.70305	-0.92338336	-1.2854834	-0.9080167	0.14836666	-1.8465667	-0.8763833	-1.0568833	-0.08671667	-0.33345	-0.13556667
TR049435	Os015449_01	Os.47946.1.S1_at;Os.47946.1.S1_s_at	LOC_Os07g33910.2	Tpt phosphate/phosphoenolpyruvate translocator, putative	V	3.1173093	0.23931888	0.75641817	0.5900844	0.31812233	0.5055898	1.3535792	0.082831234	-1.859864	-1.1026886	-1.0200319	-1.3006935	0.50786215	0.36599967	0.24335574	0.08066667	0.0265	0.048	0.1485	-0.111	1.6858667	0.70993334	0.1462	-0.41038334	0.087	-0.24496667	1.9925667	-1.7743334	0.047933333	-0.42801666	-0.37505	-0.77961665	-0.2194	1.1143833	-0.47495	-0.24758333	0.68441665	0.50273335	0.60143334	1.1591333
TR031403	Os002690_01	Os.2915.1.S1_at	LOC_Os01g21250.1	Late embryogenesis abundant protein	V	2.5424922	-0.6015871	-0.27385226	-0.5526337	0.81522554	0.77035993	-0.5741656	-0.2665861	-0.65592396	-1.6106178	-0.9450373	-1.4079778	0.4450727	-0.08953001	-0.08653376	-0.057	0.2045	0.14	0.03	0.297	0.82136667	0.007983334	0.879675	-0.86965	-0.62658334	-0.6145667	1.3522167	-1.07975	2.81145	0.06316667	-0.15625	-0.52861667	-0.26143333	2.3549	-0.5998333	-0.4641	-0.19126667	0.1309	-0.14026667	-0.35063332
TR037630	Os021978_01	Os.20084.1.S1_at	LOC_Os02g39160.1	4-hydroxy-3-methylbut-2-en-1-yl diphosphate synthase family protein, expressed	VI	3.211768	1.3873905	0.13182062	0.5468686	0.91802573	1.4873283	0.8572687	0.7467633	-0.09668077	-1.4081936	0.3474191	0.31170678	-1.5787657	1.73099	0.17358111	0.412	-0.9825	-0.9425	-1.025	-1.763	0.61831665	-0.029666668	0.8141	0.27203333	0.37628335	0.047316667	0.72581667	-0.6814833	0.61626667	0.7129167	0.76586664	0.39893332	0.58015	0.68205	0.59745	0.12515	0.46496665	0.6921333	0.84466666	0.29738334
TR051022	Os003609_01	Os.12372.1.S1_s_at;Os.12372.2.S1_x_at;Os.40426.1.S1_x_at	LOC_Os08g06280.2	Zinc finger protein, putative, expressed	VI	2.255692	1.3042898	0.22695583	1.0421231	-0.14270157	0.29110855	0.49921784	0.19193357	-0.29811543	-1.44286	0.70913565	-0.19044057	-0.91422796	NaN	0.11605469	0.46266666	0.381	-0.4485	-0.104	-0.5725	0.026816666	0.16241667	0.04465	1.2123834	0.73873335	0.72565	0.59113336	0.5768	0.2349	0.42681667	0.07966667	-0.14565	0.10715	-0.08265	-0.40826666	-0.11156667	0.3177	0.34086666	1.3180667	1.8793
TR049142	Os014048_01	Os.35273.1.S1_at	LOC_Os07g29240.1	pressedprote	VI	2.4775422	0.618234	0.3164407	0.29377815	0.3617383	0.8436077	1.2757126	0.199445	-0.9756996	-1.1070937	NaN	0.0021645	-0.122068554	NaN	0.128303	0.22166666	-0.5245	-0.5545	-0.36	-0.3355	-0.50011665	-0.0269	1.41065	1.1363667	0.7438667	0.1876	1.4262167	-0.64788336	0.68238336	0.9092	0.69493335	0.4569	-0.27696666	-0.6971833	0.057983335	0.28023332	0.13908334	0.20411667	0.55035	1.1381834
TR062683	Os011584_01	Os.27405.1.S1_at	LOC_Os05g23880.1	lipoxygenase	VI	2.342189	-0.14886662	0.71567345	-0.09291463	0.8665059	0.84590113	0.41744754	0.55054045	-0.40138096	1.0774076	-0.4825741	0.41492358	-2.434249	-0.3415793	0.06612192	-0.28366667	-0.8345	-0.577	-0.806	-0.5845	-0.33981666	-0.31108335	0.021125	0.369	0.41605	-0.06316667	-0.6210333	-0.6333333	1.64535	0.3814	0.20708333	-0.20645	-0.40776667	0.051233333	-0.09638333	-0.080416664	0.3176	0.97648335	1.89235	2.5242834
TR040190	Os011812_01	Os.10099.2.S1_at;Os.10099.1.S1_at	LOC_Os03g13870.1	expressed protein	VI	3.1425965	0.19930583	1.2043049	-0.12047682	2.0588794	1.4181246	1.2281747	-0.6226673	-0.639564	-1.3656046	-1.294433	-0.5397973	0.041198865	-0.1513796	0.031040953	-0.051	-0.9515	-0.8895	-1.3355	-0.5485	-0.75865	-0.86013335	-0.8677	-1.0485333	-0.52521664	0.54683334	-0.5039	-0.029566666	1.36225	0.75685	0.99431664	-0.19746667	-0.43141666	-0.27401668	-0.96225	-1.5817167	-1.0312333	-0.7161833	-0.24655	1.1479167
TR061081	Os005906_01	OsAffx.6488.1.S1_at	LOC_Os09g35940.1	Cytochrome P450 78A3, putative, expressed	VI	1.8794256	0.7024265	0.02576502	0.13723044	0.68200505	0.03248997	0.734679	-0.2813043	-0.63992566	-0.15018843	0.3823553	0.11774063	0.40667218	0.40761366	0.06567716	-0.262	-0.3895	-0.7535	-1.0355	0.258	-0.73618335	-1.3986167	0.116725	-0.29148334	-0.46481666	0.18643333	0.34841666	-0.83751667	0.75186664	0.019683333	-0.16921666	-0.6181167	-1.1127666	-0.91148335	-0.1997	-0.048933335	0.94575	0.65155	-0.77606666	-1.0885
TR033953	Os054977_01	Os.4633.1.S1_at	LOC_Os01g59970.1	hypothetical protein	VI	2.1276557	-0.20932855	-0.26302472	0.645337	-0.16579826	0.7437447	1.4541891	-2.2759845	-1.2242689	-0.07527743	0.001810767	0.0224521	0.3160316	0.9679998	-0.0587044	-0.822	-1.212	-0.5035	-0.507	-0.3745	-1.2397166	-0.9458333	-0.172625	-0.38276666	-0.09466667	0.43155	0.0793	0.26843333	0.84971666	0.45445	0.55613333	0.3912	0.31906667	0.35901666	-0.1584	-5.33E-04	0.22746667	0.19841667	0.04655	-0.17758334
TR037378	Os003092_01	Os.21406.1.A1_at;OsAffx.12697.1.S1_x_at	LOC_Os02g35630.1	ATP-dependent Clp protease, ATP-binding subunit ClpX, putative	VI	2.2317927	0.74497825	0.63048595	0.68752116	-0.047194835	0.894717	0.6761322	-2.3897333	-1.7215873	2.4618614	-0.0911561	-0.20539643	-0.9136739	2.2834916	1.9387473	0.29066667	0.0225	-0.096	-0.1535	-0.228	-0.312	-0.13361667	0.559925	0.35228333	0.13648333	0.27036667	0.5166	-0.6723667	0.31125	0.56725	0.7746	0.61438334	0.5531667	0.4788	0.6041167	0.3152	0.36576667	0.1343	0.20381667	0.31871668
TR042689	Os004888_01	Os.5894.1.S1_at	LOC_Os03g50480.1, LOC_Os03g50480.2	phosphoglucomutase;Phosphoglucomutase, cytoplasmic 2, putative, expressed	VI	1.8633078	1.0795301	0.8343416	0.8577535	1.3090351	1.1852963	2.1472373	0.7783191	-2.3607533	-1.2036217	-1.5864064	0.5483405	0.35661107	-0.26058948	0.8075361	0.49933332	-0.197	-0.321	-1.307	-0.469	-0.030466666	0.1643	0.167425	0.16673334	0.10778333	0.022366667	-0.23456667	0.065	-0.021666666	0.27111667	-0.03686667	0.0592	0.05905	-0.30653334	0.0074	-0.08558334	-0.06235	-0.03925	0.0264	0.18338333
TR070630	Os012146_01	Os.10521.1.S1_at	LOC_Os02g17940.1, LOC_Os02g17940.2, LOC_Os02g17940.3, LOC_Os02g17940.4, LOC_Os02g17940.5, LOC_Os02g17940.6	Oxidoreductase, 2OG-Fe oxygenase family protein, expressed;oxidoreductase, 2OG-Fe(II) oxygenase family, putative;Oxidoreductase, 2OG-Fe oxygenase family protein, expressed;	VI	1.8516716	0.8893119	-0.16454831	0.30053797	0.7668523	0.6296498	0.42862013	0.3765768	-1.7985609	-0.8738936	-1.2364697	0.3591668	0.400175	NaN	-0.23517407	1.5223334	1.2555	0.3035	-0.567	-0.916	0.43368334	0.39566666	1.607425	0.92838335	0.55385	0.15841667	1.3133833	0.4169	0.49443334	1.1137834	1.03195	0.8678833	0.8025	-0.013033334	0.44665	0.19863333	-0.10695	0.48133335	0.5897667	0.8594
TR063160	Os022045_01	Os.7439.1.S1_at	LOC_Os05g32230.1	Expressed protein	VI	2.5176494	0.7731929	0.43227625	0.41367728	0.9102637	0.66417205	1.6492923	-0.89386743	-1.061891	-1.4152933	-0.39911178	-0.029653233	0.05062577	-0.44463718	-0.105913766	0.96466666	0.813	0.754	-0.168	-0.3465	-0.42658332	-0.30276668	0.7673	0.3488	0.44608334	0.024983333	-0.41251665	0.7968	0.63226664	0.8049667	1.4121333	0.5756	0.65015	0.0088	0.29748333	0.28538334	0.84005	1.0078833	0.89928335	0.78136665
TR056710	Os024779_01	Os.21839.1.S1_at	LOC_Os06g11130.1	2-Hydroxyisoflavanone dehydratase, putative, expressed	VI	2.0231314	-0.7579232	0.07367397	0.7640869	1.0315166	0.5084454	1.639009	-0.8233236	-1.3586429	-1.7792498	-1.2614197	-0.7107953	-0.278529	0.26121062	0.3520748	1.6913333	0.2445	-0.163	-0.5865	-0.799	-0.0049	0.10505	1.1111	-0.1181	-0.22778334	-0.042	-0.70341665	0.95776665	0.7450167	0.93518335	0.95175	0.24683334	-0.4142	-0.96561664	0.17136666	-0.34873334	-0.18558334	0.37136668	0.95516664	0.7568
TR069343	Os027392_01	OsAffx.31358.1.S1_at	LOC_Os11g37990.1	expressed protein	VI	2.2273607	1.7353823	0.70987356	1.5409801	1.1988572	1.8191749	1.6286944	-1.1564826	-0.912353	-0.6785153	-1.1875709	0.3628211	-0.2315677	-0.37624955	0.0707541	0.14533333	-0.3005	0.942	0.0585	2.1395	0.1942	-0.12936667	-0.060575	0.45853335	0.35488334	0.11968333	1.8819	-0.5706667	0.31236666	0.6009667	0.52636665	0.68685	0.8612	0.84681666	0.74223334	0.26501667	0.74011666	1.2339166	1.3539667	0.97445
TR052898	Os016845_01	Os.27730.1.S2_at;Os.27730.1.S1_at	LOC_Os08g37700.1, LOC_Os08g37700.2, LOC_Os08g37700.3	RNA recognition motif. (a.k.a. RRM, RBD, or RNP domain), putative;	VI	1.9182633	0.6871407	0.64358723	0.46755427	0.65068233	0.6280932	1.0275367	-2.4901502	-1.1929046	-1.8078454	-1.4153156	0.29857445	-0.17861243	-0.42559224	-0.32536218	-1.2923334	-0.2205	-0.081	-0.1635	1.2725	0.02465	0.17458333	0.221075	0.7387667	0.36731666	0.1008	2.4195333	-0.64215	0.6480833	0.73825	1.0765834	0.96323335	1.0216833	0.78118336	1.2979833	0.53891665	0.72061664	0.74076664	1.2935	1.1450167
TR048197	Os011857_01	Os.7230.1.S1_at	LOC_Os07g10490.1	amine oxidase, flavin-containing	VI	2.306397	0.8603895	0.7710642	0.8385118	1.2559881	1.5845886	1.3713108	-2.248174	-1.7384319	-1.3040763	-2.2240486	-0.59333694	0.26808143	0.03103426	-0.11985374	0.80366665	0.618	0.9565	1.2695	0.068	0.002666667	0.13006666	0.4283	0.19786666	0.15663333	0.22248334	0.40031666	-0.45635	0.47123334	0.8556167	0.9163167	0.6527167	0.7383	0.35355	0.38485	0.49401668	0.27346668	0.5079167	0.6493	0.80373335
TR039019	Os027289_01	Os.49415.1.S1_at	LOC_Os02g57100.1	HAD-superfamily hydrolase, subfamily IA, variant 1, putative	VI	1.7946229	0.532095	0.7820815	0.34672353	-0.47431082	1.008763	0.5228149	-0.77516824	-1.153329	-1.3764902	-3.3959293	-0.7815233	-0.9590943	NaN	0.022921367	0.10666667	-0.035	-0.2805	0.5215	2.1005	0.26121667	0.20955	0.0593	1.0549333	0.6386667	0.37686667	0.34811667	0.014516667	0.2098	0.8951333	0.8434833	0.89486665	0.8135333	0.41358334	0.62228334	0.7245333	0.72215	1.0263333	0.6836	0.6967833
TR063022	Os021846_01	Os.24873.1.S1_at	LOC_Os05g30250.1, LOC_Os05g30250.2	Glycosyl hydrolase family 1;Glycosylhydrolasefamily1protein,expressed	VI	2.4005342	1.5139886	1.0884743	1.021461	1.3241224	2.0604548	0.77227396	-0.3742543	-0.8896563	-0.71128	-1.0412422	-0.5144466	-0.22810782	-0.17111805	-0.2713239	0.7133333	0.8785	0.708	0.562	0.4225	0.31601667	0.89236665	0.968175	0.5831	0.91385	-0.35875	0.47076666	-0.3135	0.67501664	0.23093334	0.3754	0.71246666	-0.23108333	-0.1217	-0.61255	0.52108335	-0.39313334	0.80986667	0.49975	-0.25431666
TR046995	Os055024_01	OsAffx.26590.1.S1_at;Os.55517.1.S1_x_at;Os.23163.1.S1_at	LOC_Os04g53310.1	starch synthase III, putative	VI	2.7111092	1.8077195	1.5613811	0.88259524	1.6123267	1.9928536	1.6439275	-0.5088983	-0.54761744	-1.0930523	-0.7243078	-0.73035496	0.41817456	0.26656154	-0.33322597	-0.27933332	-0.2545	0.1695	0.1435	0.117	0.6076667	0.36015	-0.292925	0.27476665	0.13791667	0.26308334	0.7751167	-0.50058335	0.17013334	0.26263332	0.5150667	0.70421666	0.91498333	0.89935	0.55	0.18931666	0.8276	0.63975	0.7355667	0.5224
TR055877	Os052626_01	Os.46614.1.S1_at;Os.14875.1.S1_at	LOC_Os10g42500.1	putative plastid-lipid associated protein	VI	2.3289938	1.1471683	1.1557558	0.93030417	1.497819	1.5919281	1.3879285	-0.4281993	-0.3696153	-0.37143064	-0.6686813	-1.1309717	-0.19513468	0.2669053	0.10029054	0.50366664	0.415	0.24	0.287	0.04	0.040916666	-0.07993333	0.22865	0.26255	0.30111668	0.49475	1.1235833	-0.98885	0.65648335	0.82913333	0.42178333	0.69535	0.78211665	0.94193333	0.63565	0.5628167	0.14573333	0.11626667	0.0893	0.5516833
TR031640	Os031560_01	Os.27603.1.S1_at	LOC_Os01g25386.1	Glutathione-conjugate transporter, putative, expressed	VI	2.078498	1.8916965	0.9002473	1.5212045	1.0678366	2.377474	2.1909487	0.1261529	-0.6372731	-0.3946611	-0.17978543	0.0015859	-0.18076937	-0.2655594	0.12625432	-0.384	-0.2375	0.086	-0.286	-0.145	0.5057667	0.5118667	0.6532	0.16698334	0.1308	0.0308	0.034983333	-0.5618167	0.94556665	0.82381666	1.2256833	0.4339	0.38505	0.020716667	0.38583332	0.1808	0.37363333	0.32695	0.29153332	0.0839
TR035748	Os031198_01	OsAffx.11962.1.S1_at	LOC_Os02g09750.1	Lycopene beta cyclase, chloroplast precursor, putative, expressed	VI	2.122507	1.0829742	0.5312317	1.3096838	0.81559557	NaN	0.76129407	-0.9225281	0.008583567	-0.73978865	-0.004633567	0.4235825	-0.02849442	0.1300022	0.18140772	-0.21733333	0.0625	0.21	-0.1645	-0.0905	-0.34076667	0.011216667	0.6349	0.48716667	0.3919	0.3893	-0.0854	-0.26546666	0.16765	0.54448336	0.96715	0.14986667	0.18325	-0.04185	0.1449	0.18541667	0.11321667	-0.0286	1.1146166	0.81555
TR055606	Os054485_01	Os.37813.1.S1_at	LOC_Os10g39130.1, LOC_Os10g39130.2	putative transcription factor;Agamous-like MADS box protein AGL19, putative, expressed	VI	1.859751	0.86054796	1.0445665	1.2266029	0.96026015	1.9487175	2.1323612	-0.41682044	-0.92809665	-0.866007	-0.73736745	-0.26315743	0.10488719	0.13443767	-0.24578448	-0.272	0.344	0.3565	0.944	1.0025	-0.40523332	-0.13185	-0.745825	-0.0138	0.069516666	-0.32581666	0.15825	-0.9461	0.4761	0.057166666	0.03311667	-0.0299	-0.12675	-0.08468334	-0.17371666	-0.38776666	0.24465	0.13498333	0.6019167	1.65335
TR058452	Os012866_01	Os.28394.2.S1_x_at;Os.28394.1.S1_s_at	LOC_Os06g41990.1, LOC_Os06g41990.2, LOC_Os06g41990.3	Metalloendopeptidase, putative, expressed;Metalloendopeptidase,putative,expressed	VI	2.2343614	0.74311525	0.35136583	0.17390968	0.36745468	0.82140565	0.9735476	0.5653501	-1.698522	0.4010203	-1.192923	-0.7725608	-0.791641	-0.5866166	0.003254257	-0.41733333	0.1395	0.119	0.2225	0.09	0.2661	0.32983333	0.089775	0.38935	0.1175	0.25823334	0.69658333	-0.68546665	0.32741666	0.51663333	0.68225	0.62901664	0.62093335	0.66765	0.53711665	0.27046666	0.0768	-0.66785	-0.90185	-0.7263833
TR063967	Os006405_01	Os.7285.1.S1_at;OsAffx.27304.1.S1_x_at;OsAffx.27304.1.S1_at	LOC_Os05g44210.2, LOC_Os05g44210.1	Alpha,alpha-trehalose-phosphate synthase, putative, expressed	VI	2.0349898	0.60746086	0.4565104	0.5951747	0.6959334	0.660263	1.2961205	-0.45977876	-1.4642596	0.28540877	-0.8883353	0.1481339	-0.29505932	0.51848936	0.5019926	-0.14966667	0.046	-5.00E-04	0.0495	0.236	0.42935	0.3201	-0.7496	-0.071383335	0.18015	-0.23856667	0.35325	-0.21641667	0.91216666	0.47055	0.30045	0.07531667	0.29375	0.51885	0.25346667	-0.74431664	0.03285	0.26653334	-0.07851667	-0.21088333
TR031257	Os052431_01	Os.5439.1.S1_a_at	LOC_Os01g18320.1	protoporphyrinogen oxidase	VI	1.8061342	0.91798925	0.879686	0.5402919	1.5717158	1.1250242	0.8611646	0.47225162	-2.1822965	0.213518	-1.8281991	-0.2481083	0.27790043	NaN	-0.04857548	0.492	-0.023	0.131	0.5775	0.161	0.48536667	0.37575	-0.647675	0.34718335	0.4492	0.15391667	1.55365	0.50598335	0.41435	1.1086167	0.55055	0.71313334	0.6525	0.092766665	0.6748	0.93736666	0.7413333	0.7132	0.83783334	1.0124
TR039373	Os052693_01	Os.4321.1.S1_at	LOC_Os03g03640.1	Expressed protein	VI	1.7919391	0.8280736	0.20439132	0.26039332	0.8117946	0.63424194	1.6322002	0.7254563	-0.2775035	-0.2630761	-0.9914213	-1.4866668	0.07154662	0.04525445	-0.044052336	0.162	0.3165	0.0325	0.365	-0.264	-0.12731667	-0.25945	-0.211825	0.337	0.28013334	0.13861667	0.5951667	0.59826666	0.23355	0.7485	0.59115	0.7305	0.54711664	0.13996667	0.56705	0.5951	0.186	0.48325	0.9098667	1.4386166
TR030511	Os013863_01	Os.14395.1.S1_at	LOC_Os01g07700.1, LOC_Os01g07700.2, LOC_Os01g07700.3	expressed protein;	VI	2.140054	0.2956423	0.4011376	0.606857	0.5489486	0.81226623	0.85075074	1.0827296	-1.798761	0.4417381	-0.82956064	-0.7559505	-0.00233854	NaN	0.031929325	-0.08166666	-0.165	-0.2535	0.442	-0.222	0.0305	0.18781666	0.711175	0.07338333	-0.039616667	0.34936666	0.3194	0.4331	0.25378335	0.20405	0.8242667	0.33855	0.13216667	0.33468333	0.11946667	0.42638335	0.48348334	0.8239833	0.70458335	0.64341664
TR046497	Os014366_01	Os.17614.1.S1_at	LOC_Os04g46610.1, LOC_Os04g46610.2	Similar to F6N15.13 gene product;PAP_fibrillin family protein, expressed	VI	2.0385108	1.5930476	1.4815795	1.0996746	2.560469	1.4977955	1.9578412	-1.650421	-1.6959406	-1.1645373	-1.68212	-2.9422224	-0.76759243	0.15921065	0.03101579	0.12933333	-0.3275	-0.0605	-0.2455	-0.205	0.42343333	0.8560167	-0.0956	0.45853335	0.31011668	0.51805	0.91368335	-0.071266666	0.3705	0.8271833	0.59438336	0.72038335	0.5093	0.68955	1.2407	0.88965	0.25541666	0.23486666	-0.021816667	-0.14096667
TR038623	Os056147_01	OsAffx.24831.1.S1_s_at	LOC_Os02g52270.1	Chaperone protein dnaJ, putative, expressed	VI	2.1031766	0.7825294	-0.31666714	0.51811796	1.2872632	-0.2752649	1.5570047	-2.2273037	-0.7690813	-1.1901059	-2.6882832	-3.074311	-0.81930786	0.72177374	0.7544824	-0.18	-0.114	0.4685	0.3025	0.2505	0.29886666	0.1428	-0.197675	0.6806167	0.38745	0.38876668	0.1792	0.10016666	0.40945	0.65891665	0.389	0.3465	0.35381666	0.15703334	0.1847	0.24176666	0.52708334	-0.003183334	0.48931667	0.20071667
TR053405	Os057669_02	Os.50998.1.S1_at	LOC_Os08g44320.1	Low molecular weight phosphotyrosine protein phosphatase, putative	VI	2.7810214	0.8750962	0.37674424	0.72628623	0.5864467	0.59770656	0.35245916	-0.71263194	-1.705685	-1.0426873	-0.95513564	-1.3648947	-0.16443995	-0.242267	0.55549294	-0.05666667	-0.5475	0.0185	0.639	0.5255	0.09105	0.12655	0.08185	0.33386666	0.2006	0.00495	0.41741666	0.0427	0.4628	0.77358335	0.4099	0.56878334	0.6327	0.43506667	0.7047833	0.42758334	0.50243336	0.48366666	0.39713332	0.5962833
TR038589	Os023990_01	Os.30724.2.S1_at;Os.30724.1.S1_at	LOC_Os02g51820.1	expressed protein	VI	2.9683502	0.767926	-0.022793487	0.4485115	0.55314195	0.28095824	0.582064	-0.2256221	-0.97216195	-0.62585795	-1.116215	-1.0109136	0.35913187	-0.603064	1.0572227	-0.168	-0.0835	0.1225	0.442	-0.096	0.26158333	0.1667	-0.1589	0.17166667	0.24721667	0.024233334	0.55003333	0.08556667	0.386	0.34415	0.20586666	0.3841	0.49136665	0.40141666	0.5398333	0.33748335	0.5506	0.8211333	1.11045	1.0027167
TR041791	Os017471_01	Os.21210.1.S1_at	LOC_Os03g38230.1	hypothetical protein	VI	1.9362955	0.7350808	0.15570685	0.32925758	0.662675	0.6422599	0.70624334	-1.3950583	-1.0466709	-1.202827	-0.96001095	-1.2416263	-0.14076683	-0.15571696	-0.03898485	-0.09566667	-0.0665	0.1235	1.0885	0.059	0.32816666	0.08366667	-0.285375	0.33096668	-0.05345	0.299	1.2034833	-0.21568334	0.41671667	0.1694	0.2634	0.41501668	0.30613333	0.15346667	0.37713334	0.30993333	0.085933335	0.518	0.72501665	0.9429333
TR056730	Os016333_01	Os.14390.1.S1_at	LOC_Os06g11380.1	Kinesin motor protein, putative, expressed	VI	2.0330641	0.79285264	0.018134287	-0.37736928	1.0516183	0.70360047	0.8150164	-1.081501	-0.9595823	-1.104417	-1.0051763	-1.0861646	-0.028094819	-0.15687346	-0.00407116	0.023666667	0.23	0.038	-0.0755	-0.0225	0.1669	0.32278332	-0.2074	0.6831833	0.54335	0.054616667	0.7927167	0.53043336	-0.002433334	0.36936668	0.6964333	0.72066665	0.88668334	0.5452667	0.9486833	0.78183335	0.5424333	0.49706668	0.50635	0.8013333
TR038913	Os032750_01	Os.20829.1.S1_at	LOC_Os02g55630.1	CobW/P47K family protein, expressed	VI	1.7086152	0.6228157	0.29516006	0.2297104	0.7316782	0.6401176	0.79137874	-0.79158896	-1.1123123	-0.51138365	-0.56661344	-0.2837901	0.19799325	-0.27171725	-0.025543962	-0.05533333	-0.0865	-0.226	-0.431	-0.3025	0.26605	0.07085	-0.355075	0.49616668	0.22715	-0.016416667	1.2075167	-0.59155	0.41303334	0.46131667	0.3843	0.64856666	0.7738	0.69625	0.70266664	0.34036666	0.58243334	0.62381667	1.05835	1.0632833
TR055212	Os051970_01	Os.12171.1.S1_at	LOC_Os10g33800.1, LOC_Os10g33800.2, LOC_Os10g33800.3	cytoplasmic malate dehydrogenase;Malate dehydrogenase, cytoplasmic, putative, expressed;	VI	1.6933783	0.6788747	0.13200842	0.2083328	0.49651262	0.09181335	1.0877112	-1.7998843	-1.5903339	-1.54924	-1.0537003	-1.4108653	-0.030548101	-0.06767251	0.04595223	0.111	-0.4975	-0.3365	-0.354	-0.6995	-0.05575	0.0053	0.343575	0.1971	0.27365	0.025016667	-0.30646667	-0.13583334	-0.02555	0.34458333	0.034133334	0.1937	0.28058332	-0.054933336	0.37976667	-0.076416664	0.035066668	-0.14985	-0.0807	0.32261667
TR040487	Os014320_01	Os.8104.1.S2_a_at;Os.8104.1.S1_a_at	LOC_Os03g17570.6, LOC_Os03g17570.1, LOC_Os03g17570.2, LOC_Os03g17570.3, LOC_Os03g17570.4, LOC_Os03g17570.5	Two-componentresponseregulator-likePRR73,putative,expressed;putative pseudo-response regulator;Two-component response regulator-like PRR73, putative, expressed;Two-component response regulator-like PRR73, putative, expressed;Two-component response regulator-like PRR73, putative, expressed;	VI	2.204939	0.58693975	0.40404257	0.6133263	0.68684345	-0.11110241	0.71226484	-1.3505155	-2.3691137	-0.7083963	-2.556244	-1.3639578	0.7474771	-0.2475759	-0.14433931	-0.70666665	-0.721	-0.546	0.0455	0.231	0.081583336	-0.034583334	0.3869	-0.08866667	-0.08905	0.12021667	0.59888333	-0.23603334	0.31158334	0.23183334	0.22383334	0.34635	0.44976667	0.67973334	0.32941666	0.40003332	0.6914	0.60648334	0.5754333	0.67911667
TR034450	Os056140_01	Os.27670.1.S1_at	LOC_Os01g66170.1	hypothetical protein	VI	2.711625	0.09823973	0.17556936	0.72491527	0.62856245	0.44218406	0.78229475	-1.2272543	-1.4896326	-0.2666721	-1.0044394	-0.4957653	0.2622426	0.00817536	-0.19877684	-0.58933336	-1.248	-0.763	-0.513	-0.3785	0.30785	0.21975	0.07545	0.044266667	0.08025	0.39481667	1.0135167	-0.4282	0.44148335	0.31825	0.062283333	0.31438333	0.37068334	0.71785	0.37068334	0.57671666	0.24068333	0.47331667	0.60225	0.3713
TR046212	Os008484_01	Os.1193.1.S1_at	LOC_Os04g43070.1	ammonium transporter	VI	2.316271	1.7571384	1.2075905	1.5822455	0.5852364	2.076426	1.8323411	-0.67292	-0.43166557	0.1080211	-0.2022731	-0.8833943	-0.22232568	-0.36404347	0.15971923	-1.1176667	-0.193	0.696	1.801	1.233	-0.59275	-0.17746666	0.9163	0.4612	0.18596667	0.17871667	-1.24295	0.18081667	2.4481833	0.55315	1.2287	-0.006383334	0.08793333	1.25945	-0.78886664	-0.1436	0.40616667	0.6986167	0.5107667	0.47538334
TR035066	Os002308_01	Os.12410.3.S1_x_at;Os.12410.1.S1_x_at;Os.12410.1.S1_a_at;Os.12410.3.S1_s_at	LOC_Os01g74300.1	Metallothionein family protein, expressed	VI	2.5756953	0.7519075	0.4176472	1.3921205	1.3966292	0.44758606	0.66830355	1.1198924	-0.5225123	-0.81639665	-0.6171738	-0.47170976	0.4694483	0.5793202	0.40389565	-0.668	-0.1645	0.077	0.6925	0.2165	-0.14081667	0.3024	1.594025	0.093666665	0.024266668	-0.0065	0.00155	0.42628333	1.5249667	1.42995	1.0562	1.1943333	0.71485	0.30978334	0.31551668	0.30703333	0.6853833	0.9166667	1.1610833	3.4179168
TR043880	Os022008_01	Os.18856.1.S1_at	LOC_Os04g02050.1, LOC_Os04g02050.2	sulfate adenylyltransferase;Bifunctional 3'-phosphoadenosine 5'-phosphosulfate synthethase 2, putative, expressed	VI	3.1267815	0.27812853	0.3301717	-0.18621208	1.1583376	0.7008296	0.65185696	0.5604683	-0.79344845	-0.9844036	-2.3096895	-0.3364275	-0.024916649	NaN	0.007675375	-0.04633333	-0.226	-0.2065	0.0485	0.0665	1.5502666	1.2932167	1.177625	0.013766667	0.31516665	0.08973333	0.58316666	0.03085	0.9206	1.2591333	1.3044167	0.8814833	0.88528335	1.0081834	-0.044283334	0.55006665	0.8301833	0.95708334	1.22625	1.45715
TR048088	Os002438_01	OsAffx.16163.1.S1_x_at;OsAffx.16163.1.S1_at	LOC_Os07g09040.1	peptidyl-prolyl cis-trans isomerase, FKBP-type, putative	VI	1.8384279	0.38717586	0.34337974	0.18878146	1.0167997	0.35410276	1.0355462	-0.6740798	-1.0504307	-1.1020536	-1.1759106	-1.2289953	0.20848048	-0.11925066	-0.44387677	0.243	0.433	0.15	-0.0105	-0.055	-1.4970167	-0.12906666	1.515575	0.0878	0.36145	0.0409	0.14195	-0.38066667	1.3198833	0.7324333	0.77493334	1.0537333	0.30143332	0.1464	0.5906	1.8369833	1.1903	1.5536	1.4118834	0.32736668
TR050018	Os014620_01	Os.53274.1.S1_at;OsAffx.28862.1.S1_s_at	LOC_Os07g41694.2	Leucine Rich Repeat family protein, expressed	VI	3.0223522	0.7956915	0.65495306	0.8221261	0.70922893	0.6417172	0.5840176	-0.8011983	-0.8286873	0.0416291	-0.2790213	-0.982686	-0.4128049	-0.36628345	-0.10934629	-0.21366666	0.3145	0.234	0.334	0.2435	-0.105283335	-0.06283333	0.269225	0.7840833	0.17433333	0.25505	1.4295	-0.11638334	1.5959166	1.1070334	1.2071333	1.2791333	1.2381	1.6381	0.8416333	1.0437334	1.2428334	1.1996833	1.28465	1.3518167
TR072001	Os014271_01	Os.13734.1.S1_s_at	LOC_Os08g41460.1, LOC_Os08g41460.2, LOC_Os08g41460.3, LOC_Os08g41460.5, LOC_Os08g41460.6	Expressed protein;hypothetical protein;Expressed protein;Expressed protein;pressedprote	VI	2.6184623	0.79773533	0.28870714	0.49604043	0.101752155	0.65138054	0.13700017	-0.3893833	-0.19576377	-0.3093593	-0.10191197	-0.30433676	0.04127979	0.111714475	-0.24119413	-0.109	-0.3495	0.0045	0.5165	0.464	0.16088334	-0.06476667	0.417	0.13181667	-0.006166667	0.014683334	1.4324334	-0.2855	1.15825	0.95898336	1.10815	1.1411834	1.0075667	0.5786167	0.84651667	0.48608333	0.69545	1.0604167	1.0874667	1.1495667
TR041026	Os012819_01	Os.24794.1.S1_x_at	LOC_Os03g24860.1	Sugar transporter, putative	VI	2.3492007	0.6820811	0.38464904	0.6215016	0.78123087	0.08008079	0.7342971	-0.76128197	-0.6461981	0.2856983	-0.06481057	-0.69747144	0.010033137	-0.06561478	0.014209072	-0.08833333	-0.4515	-0.1365	-0.075	0.3435	-0.09786667	0.58685	0.26015	0.16336666	0.18003334	0.1278	1.3651	0.14321667	0.15263334	0.88158333	0.8753833	1.0259833	0.9376	0.48986667	0.73915	0.7863333	0.8940667	1.1135167	1.2238	1.3436834
TR052342	Os016633_01	OsAffx.17231.1.S1_at;Os.53285.1.S1_x_at;Os.54411.1.A1_at	LOC_Os08g29780.1	expressed protein	VI	1.8212645	-0.043893296	1.1015885	-0.013061331	0.70807314	0.138302	0.5807467	-0.5590853	-0.32523498	-1.0687033	-0.5071283	-2.245691	0.09802165	0.016759304	-0.34922013	-0.32366666	-0.0785	-0.194	-0.0925	0.0685	0.34096667	0.16676667	0.804375	-0.15051667	-0.14371666	0.16948333	0.54123336	-0.41655	1.4749833	0.96645	1.2413334	0.85255	0.9080667	0.8768333	0.50728333	0.25213334	0.40238333	0.53895	0.6861333	0.63655
TR038697	Os020616_01	Os.3433.1.S1_at	LOC_Os02g53140.1	Zinc finger, C3HC4 type (RING finger), putative	VI	2.3567922	-0.45549712	NaN	0.51952374	1.0046417	0.6523213	0.09305201	-0.643963	-0.4764463	-0.26136276	-0.70421666	-1.2387661	0.05587999	-0.93654424	0.022603458	-0.07	0.3615	0.082	-0.3035	-0.258	0.0888	0.027616667	0.172475	0.4808	0.1912	0.12553333	0.44213334	0.26	0.65141666	0.50818336	0.54868335	0.34208333	0.55275	0.5118333	0.14398333	0.3869	0.33485	0.635	0.63058335	0.48228332
TR063543	Os010733_01	OsAffx.15007.1.S1_at;Os.49628.1.S1_at	LOC_Os05g38140.1, LOC_Os05g38140.2	BHLH transcription factor, putative, expressed;	VI	1.689642	1.164753	0.6626226	0.4039184	1.7174654	1.8077887	1.8687369	0.4280881	-0.6144518	-0.8957861	-1.0259567	0.1058175	0.2412176	NaN	-0.13157071	-0.503	-0.9485	-0.0505	-0.171	-0.1635	-0.55128336	-0.67291665	1.071	0.5886	0.31266665	0.12498333	-0.15536667	0.0981	1.3741666	0.86946666	1.33155	1.0392667	0.84461665	1.2199167	0.5007833	0.12261666	0.36583334	0.56731665	0.39391667	0.3059
TR032490	Os035649_01	Os.5012.1.S1_at	LOC_Os01g40860.1	aldehyde dehydrogenase (NAD) family protein	VI	1.7184511	0.50235355	0.45855552	0.38795844	1.3034749	0.5349132	0.8323062	-0.3585361	-1.2970263	-0.26580262	-0.7053308	0.87768775	0.003457491	0.11914541	0.04701048	0.19533333	-0.018	0.152	0.103	-0.0375	-0.9108667	-0.40553334	2.08395	-0.45378333	-0.06605	0.22726667	-0.41351667	0.39008334	0.8651	1.8611166	1.6289834	1.8173333	1.6126333	0.47908333	0.47346666	-0.26878333	0.40921667	0.40615	0.09053333	0.408
TR063282	Os006213_01	Os.11867.1.S1_at;Os.11867.2.S1_at	LOC_Os05g33940.1	Hsr203J, putative, expressed	VI	1.7152625	0.613844	0.5347224	0.58786076	0.72086066	1.3820459	1.2812489	-1.2054316	-0.913049	-1.2864453	-1.3767786	-0.14364244	0.41498563	-0.16649263	0.17706259	-0.26066667	-0.2145	-0.3975	-0.9705	-0.39	0.95493335	0.35743335	0.355325	0.019666666	0.18433334	-0.17325	-0.5025	0.89975	2.65975	1.2092167	1.0890167	0.92343336	0.75388336	0.58741665	-0.34628335	-0.66325	-0.35363334	0.28801668	0.92878336	1.5752167
TR052276	Os023800_01	Os.55488.1.S1_at	LOC_Os08g28790.1	Dirigent-like protein	VI	1.8818892	0.6554719	1.0926875	0.75130254	-0.10463055	0.6339644	0.64055145	-0.94760764	-0.3262213	-0.3024921	-0.45249096	-0.4166343	0.43348044	0.2597516	0.20110624	-0.37033334	0.305	0.4445	0.497	0.367	-1.1727166	0.054683335	1.27125	0.5143333	0.45026666	0.038716666	-0.4471	1.5419834	2.6028	2.0415332	2.2280333	1.52275	1.1965166	0.47138333	0.7786833	-0.21098334	0.5460167	0.66305	1.6077833	1.5146667
TR061903	Os012543_01	Os.12102.1.S1_at	LOC_Os05g07632.1	Haloacid dehalogenase-like hydrolase family protein, putative, expressed	VI	2.2890363	1.1886123	-0.2322805	0.64875495	0.55455446	0.82839364	0.518537	-2.3034513	-0.22717696	-0.15851243	3.8398476	1.3034943	2.4458978	-2.5054896	-0.46426564	-0.060333334	0.2315	0.142	-0.352	-0.2995	0.22278333	0.06338333	-0.21975	0.11608333	-0.017833333	0.2603	0.77781665	-0.88706666	0.40011665	0.48271668	0.4807	0.5363167	0.69498336	0.4189	0.46716666	0.28025	0.18056667	-0.11281667	0.063716665	0.37543333
TR070949	Os016894_01	Os.50391.2.S1_at;Os.50391.1.S1_at	LOC_Os03g13030.1, LOC_Os03g13030.2	Lecithin:cholesterol acyltransferase family protein, expressed;	VI	2.258682	0.866844	NaN	NaN	NaN	NaN	0.8411159	-0.6864026	-0.17938863	-0.553503	-0.39336297	-0.57377076	0.28690535	0.17094783	-0.09690298	-0.82733333	-0.1135	-0.2985	-0.145	0.0055	2.7515666	3.0286667	0.033975	1.8027667	0.72501665	0.40815	1.6482	0.958	1.23365	0.9094333	1.4218	1.04185	0.2121	-0.46823335	0.8412333	-0.06458333	-0.30698332	-0.40396667	0.65025	1.78035
TR035319	Os024640_01	Os.56074.1.S1_at	LOC_Os02g03710.1	expressed protein	VII	2.8050287	0.40320358	-0.043432217	0.99568975	0.17073376	0.6393785	0.9684077	0.850568	0.40321076	0.7197993	0.4700043	-1.2018282	0.23724145	0.12838055	-0.21790773	0.241	-0.1625	-0.0385	0.203	0.0795	2.5578334	2.7182667	1.631025	-0.32043335	-0.26208332	0.14265	-0.13451667	1.0646167	1.0172167	0.32726666	-0.089716665	0.19865	0.4369	0.6120833	0.29055	0.030333335	0.06278333	-0.4451	-0.23565	0.05136667
TR040478	Os012373_01	Os.27671.1.S1_at	LOC_Os03g17470.1	putative glutathione S-transferase	VII	2.3306758	0.38807294	0.034424607	0.36366147	0.6067634	0.7654992	0.74922884	0.744505	-0.21629164	0.4588488	3.8730726	1.3866141	-0.13707632	0.3863408	-0.16785714	0.41433334	-1.3495	-0.41	-0.977	-1.359	1.69925	2.36295	1.16035	0.016116668	0.081766665	-0.27505	-0.1346	-0.5704833	1.19605	1.2967334	1.3532667	1.2526833	0.44983333	-0.21736667	-0.6586667	-1.3372333	-0.9162833	-0.89058334	-1.2847167	-1.28665
TR056835	Os047182_01	Os.27745.1.A1_at	LOC_Os06g12600.1	Fructokinase, putative, expressed	VII	2.4673965	0.7505989	0.2848376	0.7442236	0.7033121	0.35953197	0.489132	NaN	1.0586632	0.0990701	0.680744	3.2326612	-0.30579972	-0.244649	-0.26366383	0.005666667	-0.632	-0.5295	-0.4225	-0.535	0.005716667	-0.04081667	-0.12745	0.1128	0.27053332	-0.0387	-0.104783334	-0.123966664	0.10006667	0.08101667	-0.1529	0.00185	0.110183336	0.10896666	0.037216667	-0.13508333	0.10378333	0.18643333	0.16525	0.32665
TR030883	Os055939_01	Os.45887.2.S1_x_at;Os.45887.1.S1_at	LOC_Os01g12750.1	Cytochrome P450 family protein, expressed	VII	2.3358383	0.10490828	0.24413629	0.7959377	0.20624529	0.37631387	0.9138204	1.861326	0.9449773	0.4677359	0.4977403	3.5849633	0.10883005	0.39482072	0.116744176	-0.18666667	-0.1325	0.211	0.029	0.159	0.39335	0.04696667	0.597075	-0.7151333	-0.24576667	0.30686668	1.3549334	-0.98083335	2.1151834	1.4308333	1.85365	0.55841666	-0.18655	-0.32556668	0.15116666	-1.16285	-0.53826666	-0.3225	-0.15068333	0.1623
TR042871	Os014200_01	OsAffx.3587.1.A1_at;Os.18485.1.S1_s_at	LOC_Os03g52680.1	expressed protein	VII	2.3727887	1.5683448	1.8979964	1.9089732	1.0889379	2.1473455	2.5793157	0.84087366	0.7632603	-0.0974581	1.0429198	-0.36834323	0.41112214	0.75909436	0.36159018	-0.077	-0.7	-0.662	-0.829	-0.578	0.88135	0.9109333	0.385825	-0.67425	-0.29071668	-0.36373332	-0.090566665	-1.0503167	0.6293833	-0.12731667	0.7712333	0.28491667	-0.28698334	0.64173335	-0.2472	-0.00285	0.089933336	-0.3044	-0.20263334	-0.19573334
TR053810	Os001909_01	Os.46723.1.S1_at	LOC_Os10g05780.1	POT family protein, expressed	VII	1.8664081	0.7107691	0.4644034	0.75042695	0.16667667	0.5930068	0.9066465	1.4952058	1.3390363	-1.2647448	-1.2297024	-0.17115124	0.07164041	-0.05391239	0.14896123	-0.10933334	-0.856	-0.0215	0.303	-0.1155	-0.68541664	-0.7920667	2.0309	0.43328333	0.28691667	-0.17568333	-0.42463332	-0.5435167	0.9273667	0.34486666	0.73476666	0.32213333	0.12563333	0.15191667	-0.21941666	-0.03401667	-0.8814	-0.0133	-0.4097	0.7116333
TR039278	Os037005_01	Os.5557.1.S1_at;OsAffx.3113.1.S1_s_at	LOC_Os03g02514.1, LOC_Os03g02514.2	Hydrolase, alpha/beta fold family protein, expressed;	VII	1.6903288	-0.022531725	0.521787	0.15786508	0.7258767	0.67476875	0.9185858	1.9061983	3.0148287	0.1372269	-0.8057678	NaN	0.20676877	0.35820594	-0.38422996	0.37666667	0.33	0.168	-0.158	-0.213	0.08146667	-0.10693333	1.09035	-0.12975	0.020733334	0.16925	-0.33566666	0.025033334	1.1292666	-0.20375	0.0856	-0.25683334	-0.24923334	0.046283334	-0.40276667	-0.47521666	0.015466667	-0.5832667	-0.7502667	-0.45725
TR072977	Os009237_01	Os.37204.1.S1_at	LOC_Os12g08830.1, LOC_Os12g08830.2	Thylakoid lumenal 29.8 kDa protein, putative, expressed;expressed protein	VII	3.317439	1.105644	0.5005115	0.62083143	0.6597741	1.0355592	0.75129783	0.30353442	-0.72689074	-1.646704	-0.059850432	-0.8036768	-0.75976086	-1.88089	0.19659354	-0.503	-0.8435	-0.561	-1.038	-1.0405	-0.4237	-0.86048335	0.082875	0.25771666	-0.14335	-0.06843334	0.48978335	-0.058	0.18166667	-0.35311666	-0.57858336	-0.37138334	-0.067316666	0.05635	0.44098333	0.0686	0.29618335	0.099633336	-0.30291668	-0.6498167
TR042451	Os011874_01	Os.18490.1.S1_x_at;Os.18490.3.S1_at	LOC_Os03g47610.8		VII	3.2033722	0.84383297	1.0521483	0.94926167	0.48922026	0.6821879	1.6841183	1.7022213	-0.211532	-1.11856	-0.9433123	-1.0056778	0.0541987	NaN	-0.08356395	0.021666666	0.099	-0.024	-0.075	-0.692	0.04175	0.88755	0.159125	0.12115	0.105333336	0.10921667	1.1671833	-1.2018833	-0.024766667	0.17383334	0.22056666	0.09575	-0.2272	-0.6027167	0.28016666	-0.21985	-0.6368333	0.015566667	0.60855	0.92971665
TR047855	Os052248_01	Os.8946.1.S1_at	LOC_Os07g05810.1	expressed protein	VII	3.515528	0.23216298	0.20688652	0.060958337	1.0021266	1.1921997	1.3521093	1.6674379	0.1497389	0.12615743	-1.4213271	-1.312823	0.19600366	-0.41889912	0.059495438	-0.08766667	-0.2805	-0.015	-0.695	-0.5205	0.007733334	0.07935	-0.0615	-0.018983334	-0.062466666	-0.16631667	0.10966667	-0.60165	0.43026668	-0.2413	-0.40368333	-0.29065	-0.21923333	0.20901667	-0.3675	-0.081816666	-0.17448333	-0.1828	-0.16256666	-0.030266667
TR062562	Os046685_01	OsAffx.31083.3.S1_s_at	LOC_Os05g20420.1	Hypothetical protein	VII	1.9059713	1.0629557	-0.006179912	0.16665863	0.665142	0.5102514	0.35256597	1.3614056	-0.9672525	-0.5144883	0.43496177	-0.8733083	0.01987145	0.09961984	-0.099733904	0.13933334	0.158	0.0105	0.1565	0.417	-0.36861667	-0.062233333	-0.22885	0.33968332	0.086616665	0.1384	0.0322	0.17843333	0.051283333	0.18615	-0.0189	0.33651668	0.38715	0.092483334	0.0382	0.0866	0.4974	0.20841667	-0.432	-0.7611
TR039421	Os020141_01	Os.8412.1.S1_at	LOC_Os03g04169.1	ATP phosphoribosyltransferase family protein, expressed	VII	1.7831916	0.9487449	0.17513053	0.43276107	0.47215298	-0.08692159	0.61271745	0.90781975	-1.0871935	-0.4767548	-0.4049168	-0.39394444	-0.20991202	-0.2730558	-0.13992934	0.015666667	-0.6955	0.0525	0.499	-0.0055	0.11575	0.18455	-0.03585	0.33486667	0.13281667	0.11613333	0.50725	-0.046616666	-0.0296	0.3033	0.26511666	0.49778333	0.38588333	0.2286	0.42501667	0.037766665	0.049016666	0.14465	0.02115	-0.1563
TR045422	Os019950_01	Os.50800.1.S1_at	LOC_Os04g32150.1	At2g35450	VII	2.6469314	0.85334754	0.73706096	0.5267172	1.0361335	0.786367	0.8874598	0.1598773	-0.2820921	0.40383142	0.9889776	-0.0564499	-0.016318912	0.23051327	-0.09051865	-0.005666667	0	-0.0125	0.5985	0.6175	0.2753	-0.9697667	-0.3179	-0.011	-0.015433334	0.20205	0.83313334	-0.1842	-0.6687667	-0.45793334	-0.45696667	-0.28246668	-0.16951667	-0.28583333	0.074766666	-0.055266667	-0.09683333	-0.09341667	-0.3556	-0.28493333
TR043310	Os021651_01	Os.10490.1.S1_at	LOC_Os03g58230.1	Uncharacterized plant-specific domain TIGR01615 family protein, expressed	VII	1.789506	0.9138835	0.3120146	0.86527884	0.69789994	1.0614402	1.6629397	-1.731198	-1.124241	0.24941044	-0.43730596	-0.80719864	-0.36211258	-0.021042079	0.092057124	0.16233334	0.0875	0.519	0.4395	0.103	-0.57816666	-0.31548333	0.408775	-0.11313333	-0.15556666	0.17183334	0.44108334	0.39135	-0.74305	-0.21535	-0.18395	0.1333	-0.12465	-0.5604333	0.0381	-0.020366667	0.09696667	0.092533335	-0.38003334	0.15663333
TR064425	Os040952_01	OsAffx.15181.1.S1_at	LOC_Os05g50460.1	Pentatricopeptide, putative	VII	2.8443303	0.4708664	0.33560288	0.64417875	1.0576468	0.911663	0.18927144	-1.2689373	-1.0267433	-1.2242169	-0.74519694	-0.42928895	-0.16467443	-0.45305994	-0.3360474	0.17166667	0.528	-0.011	-0.1185	0.0585	-0.15276666	0.37818334	0.31375	-0.38743332	-0.3755	-0.6383	-0.33913332	-0.68983334	-0.8562833	-0.69493335	0.25685	-0.14048333	-0.37758332	-0.59465	-0.38931668	-0.46503332	0.33031666	-0.32813334	-0.44136667	-0.38933334
TR061251	Os012299_01	Os.10118.1.S1_at	LOC_Os09g38030.1	UTP-glucose-1-phosphate uridylyltransferase, putative, expressed	VII	2.826875	0.0730306	0.22137505	0.67338043	0.96909523	0.4709744	0.9335494	0.574004	-0.23621276	-0.49671444	-1.4606953	-1.9662737	0.7699162	-0.069227464	-0.36622134	0.061333332	-0.383	-0.9845	-0.107	1.0025	-0.11641667	0.0682	0.2008	0.32803333	0.35961667	0.033733334	-0.40546668	0.14273334	-0.2269	0.16965	-0.016533334	-0.05985	-0.030666666	-0.4717	0.013366667	0.0772	-0.14171667	-0.68528336	-0.95925	-0.9514
TR033159	Os027462_01	Os.27943.1.S1_a_at;Os.27943.1.S1_s_at	LOC_Os01g50030.1	expressed protein	VII	2.3417718	0.6113599	0.37921724	1.5886871	0.31163684	0.5263652	2.6796055	-0.5917646	-0.51716894	-0.387664	-0.2983231	-1.5923287	-0.2057325	-0.21176057	0.21381508	0.5286667	0.0535	0.0475	-0.182	0.0935	0.10671667	0.46938333	0.1478	-0.91681665	-0.20358333	0.15766667	-0.49015	-1.0825	-0.47011667	-0.16138333	-0.2407	-0.26773334	-0.19021666	0.1108	0.25856668	0.629	0.7739	-0.31233335	-0.99976665	-1.4033667
TR052106	Os016661_01	Os.178.1.S1_a_at	LOC_Os08g25734.1, LOC_Os08g25734.2	Glucose-1-phosphate adenylyltransferase small subunit, chloroplast precursor, putative, expressed;	VII	2.3686464	1.4445052	0.9955949	0.36136448	1.4561747	0.66556114	1.0206745	3.4351828	0.8356013	1.0520685	0.1309313	-0.174958	-0.64197105	1.2325703	-0.12011484	-0.11833333	0.0675	-0.069	-0.133	-0.106	-0.010266667	-0.1582	-0.633425	0.2039	0.31911668	0.041783333	1.5450166	0.19671667	0.14375	0.14265	-0.08265	0.1584	0.42306668	0.6423333	0.16273333	0.9348	-0.7831	-1.4875166	-1.7701666	-1.6609833
TR054072	Os011642_01	Os.5319.1.S1_at	LOC_Os10g11140.1, LOC_Os10g11140.2	putative plastidic phosphoglucomutase;Phosphoglucomutase,chloroplastprecursor,putative,expressed	VII	4.0696516	1.1082524	0.71924716	0.9442367	0.89740336	0.7458987	1.498993	1.8235943	0.47220775	0.4959743	-0.55679697	-0.007942767	0.16223668	0.24179925	-0.20927975	-0.16433333	-0.573	-0.302	0.814	0.9235	0.35538334	0.036233336	-0.5712	0.18031667	0.20248334	0.17471667	1.7752666	-0.0297	0.05135	0.40495	0.16315	0.5838	0.60655	0.651	0.5941	0.58985	-0.5043667	-0.99191666	-0.80408335	-0.35008332
TR049104	Os015062_01	Os.52854.1.S1_at	LOC_Os07g28480.1	glutathione-S-transferase	VII	1.705161	1.0124247	1.3956299	1.3703235	0.9479065	1.0250616	1.7746904	0.1742241	0.38797164	-0.035722766	0.15202577	-0.30032277	-0.42339852	0.35736796	-0.124031514	0.8843333	1.376	1.4185	0.466	-0.3755	0.2615	0.6023	1.336725	1.0972667	1.5311667	-0.0737	1.5140834	-0.02235	1.2416667	2.3630834	0.8646	0.9769	1.9724667	0.6198	0.5809	0.79436666	0.95615	0.5368	-0.8609167	-0.49673334
TR070159	Os015012_01	Os.7304.1.S1_at	LOC_Os01g10450.1, LOC_Os01g10450.2, LOC_Os01g10450.3	Protein kinase domain, putative;Protein kinase, putative, expressed;Protein kinase, putative, expressed	VII	2.1378522	NaN	1.0831105	NaN	0.4074909	-0.018742848	1.7882205	0.78427976	-0.011195	1.1984638	-0.68218756	-0.5424578	-0.2107529	-1.1503685	-3.1280007	0.062	0.382	0.543	0.329	0.0925	-0.2266	-0.22583333	0.847275	0.83668333	0.55843335	0.44638333	0.13976666	-0.20618333	-0.11071666	0.39198333	0.5936667	0.32743335	0.5690167	0.34546667	0.8161	0.9465167	0.41261667	0.42861667	0.08236667	-0.5451
TR058340	Os016271_01	Os.6102.1.S1_s_at;Os.53183.1.S1_at	LOC_Os06g40500.1	Phosphatidic acid phosphatase, putative, expressed	VII	2.8184168	0.10836298	0.28928193	1.3192631	1.1898085	1.537363	2.3295832	-0.34655997	0.0456821	1.122514	0.70368195	-0.59897095	-0.7494894	-0.29998535	-0.08849571	0.13866666	0.036	0.246	0.447	0.8205	0.23295	0.40315	-0.036675	0.6216	0.8534333	0.22753334	0.43151668	0.58125	0.6867833	0.3036	-0.027383333	0.01225	-0.17215	-0.15673333	-0.36328334	-0.15876667	0.80261666	-0.03235	-0.5581667	-0.6667167
TR030572	Os015156_01	OsAffx.10965.1.S1_at;Os.27659.2.A1_at;Os.27659.1.S1_x_at	LOC_Os01g08460.1	TMS membrane family protein, putative, expressed	VIII	3.7122645	0.557311	0.6744323	-0.06180955	1.0640312	0.9457295	0.48411426	0.1746181	0.26373744	-0.20215464	0.4611313	0.6237686	0.119969	-0.1158888	-0.16710164	-0.036666665	0.1275	0.338	0.895	0.7645	-1.1628166	-0.8517333	0.225075	0.74688333	0.41016668	1.4223666	0.85508335	0.5976667	1.2028167	0.9665167	1.0738	0.94666666	1.1887833	0.9734333	0.29875	1.1504166	1.2497833	0.91183335	0.14485	-0.019733334
TR034630	Os056390_01	Os.27858.2.S1_x_at;Os.27858.1.S1_at	LOC_Os01g68330.1	ABC transporter family protein, expressed	VIII	1.8580562	1.2926656	0.3722465	0.8948651	1.2499516	1.2362986	1.3962048	0.78076994	-0.021415433	-0.116674766	0.3972833	0.037928768	0.32452703	-0.050915938	-0.15843694	-0.188	0.0185	0.023	0.141	-0.4275	-0.03585	0.26726666	-0.00625	-0.36886665	-0.16673334	0.2788	0.9712333	-0.29095	0.94305	0.85786664	1.2709334	0.9076333	0.8208	0.9004833	0.69296664	0.70531666	0.9086667	0.014033334	-0.36165	0.3718
TR050698	Os012960_01	Os.11664.1.S1_at	LOC_Os08g01770.1, LOC_Os08g01770.2	adenylate kinases, putative;Adenylatekinase,chloroplast,putative,expressed	VIII	2.9152842	1.2456044	0.7749129	1.1309434	0.5752597	1.286838	1.031505	0.6057916	0.1771019	-0.35576624	-0.29665056	-0.101799764	0.10561119	0.25471744	0.013348427	0.033	-0.793	-0.5245	-0.512	-1.18	0.45733333	0.18466666	0.10145	0.14485	-0.056616668	0.34396666	0.82525	-0.6731	0.8463167	0.81831664	0.7647333	1.0239	1.0264	0.81013334	0.5923833	0.19398333	0.43466666	-0.07425	-0.6426167	-0.8412667
TR049346	Os029418_01	OsAffx.5501.1.S1_at;Os.23165.1.S1_at	LOC_Os07g32560.1	ATP-dependent protease La domain containing protein, expressed	VIII	2.4274745	0.40104693	0.34810483	0.38694105	0.09175203	0.68260676	1.5079414	0.54895246	-1.0409724	-0.2845491	-0.4148911	-0.5983108	-0.36999962	-0.23584	-1.5498298	0.346	-0.085	-0.099	-0.4155	-0.8055	-0.11338333	-0.35285	0.0238	0.62588334	0.47203332	0.5616	1.2908334	0.2952	0.44835	0.76135	1.1554	1.0810167	0.6584167	0.59393334	0.81406665	0.8325167	0.5735	0.56175	0.16505	-0.18588333
TR034690	Os021189_01	Os.11114.1.S1_at	LOC_Os01g69080.1	Fatty acid desaturase	VIII	2.2422943	1.3813424	0.43758628	0.35341394	1.1478572	0.35669002	1.1641507	0.51290476	-0.48954862	0.0378445	0.2415211	0.4313261	0.21791403	NaN	0.06674402	-0.22433333	-0.6415	-0.335	-0.3705	0.446	-0.42656666	-0.15731667	0.14625	0.3516	0.28218332	0.1119	0.85656667	1.1571667	0.71596664	1.16285	1.023	1.15125	1.0924	0.72943336	0.72506666	0.8414	0.16093333	-0.24516667	-0.6749	-0.36751667
TR050392	Os017122_01	Os.34191.1.S1_at	LOC_Os07g46630.1	Adenosine/AMP deaminase	VIII	1.6907085	0.3337063	0.5208319	0.33087787	0.50662863	0.70490533	1.0110351	1.0884315	-0.052580565	-0.30051842	0.4239985	1.5631583	-0.08066382	-0.82269293	-0.6144242	-0.074666664	-0.224	-0.142	-0.034	0.241	0.25806665	0.0552	1.3632	0.36161667	0.073016666	0.44693333	0.40585	0.3817	0.3211	0.94918334	0.96531665	1.0235333	1.03825	0.47701666	0.7435	-0.25706667	0.36266667	-0.22941667	-0.24488333	0.18055
TR070262	Os022213_01	Os.15194.1.S1_at	LOC_Os01g37130.1, LOC_Os01g37130.2	protein phosphatase 2c pph1 (ec 3.1.3.16) (pp2c).;Protein phosphatase 2C PPH1, putative, expressed	VIII	3.0118082	1.523713	1.2270459	0.502774	1.3089708	NaN	0.928075	1.2654898	0.3602831	0.17393443	0.03472423	-0.18201444	0.58408225	-2.48368	-0.0785319	-0.08533333	-0.4635	0.2985	-0.327	0.119	-0.07805	-0.50545	-0.4688	1.01365	0.22763333	0.32241666	2.4782333	-0.6821667	1.0353333	0.7751167	0.54076666	0.96355	0.99935	1.2167833	1.0947833	0.9173	0.75805	0.7231	0.12213334	-0.17716667
TR054836	Os016309_01	Os.34459.1.S1_at	LOC_Os10g28360.1	ARD/ARD' family	VIII	3.5586398	1.074127	0.1041969	0.030129945	0.014376209	0.754039	0.59111565	-0.053788766	0.033400767	-1.2006494	-0.08652224	-0.347956	0.42094263	-0.71423614	0.0379896	0.217	0.025	0.038	0.293	0.1415	0.3412	0.28188333	0.94695	0.928	0.58746666	0.66288334	1.0648667	-0.11711667	1.34425	1.0271167	1.1778	0.9313833	0.90845	0.5606833	0.52748334	0.32166666	0.73333335	0.55878335	0.42218333	0.121816665
TR034230	Os012890_01	Os.27967.1.A1_at	LOC_Os01g63620.1	Similar to At2g29670/T27A16.23	VIII	2.774564	0.3156843	-0.077877894	0.39540532	0.9506917	0.3977896	0.8422932	-0.41550377	-0.48039696	-2.806731	-0.3092813	-0.19860557	0.74007726	NaN	-0.16630085	0.20066667	-0.416	-0.3295	-0.077	0.3	0.36911666	0.17148334	-0.1087	0.30121666	0.50418335	0.13998334	1.63185	-1.3313833	1.27415	0.3472	0.5334167	0.5161667	0.45161667	1.3641334	0.74295	0.2133	0.41541666	0.32046667	-0.048283335	0.17651667
TR064481	Os056919_02	Os.14820.1.S1_s_at;OsAffx.15190.1.S1_at;Os.14820.1.S2_s_at	LOC_Os05g51150.2	N/A	VIII	2.261728	0.37623587	0.4773963	0.13507402	0.9118765	0.9215608	1.2144388	-0.11286743	-0.8821234	1.714188	0.9441986	0.007811233	0.416389	-0.059776343	-0.099425785	-0.75133336	0.581	0.051	-0.558	-1.055	-0.13368334	0.11926667	-0.0642	0.5628667	0.14958334	-0.40661666	1.3380166	-1.49285	-0.076966666	0.18171667	0.22506666	0.37471667	0.36201668	0.35538334	0.4574	-0.091683336	0.0845	-0.3501	0.051633336	0.52996665
TR039773	Os055767_01	Os.2330.1.S1_at	LOC_Os03g08570.1	amine oxidase, flavin-containing, putative	VIII	1.8194947	0.89735484	0.6332908	0.34949332	0.6248084	0.22674799	-0.06722182	0.22199844	-0.8364738	-0.847326	0.5273476	0.13631624	0.051228102	-0.14651048	-0.63855815	0.46133333	0.1205	0.2185	0.8045	0.506	0.12956667	0.27273333	0.573925	0.09765	0.1975	0.09858333	0.64068335	-0.18716666	0.4621	0.9891833	1.1195834	0.46878335	0.6379833	0.26518333	0.3298	0.29235	0.18621667	0.56516665	0.7196	0.65625
TR035602	Os015437_01	Os.5934.1.S1_at	LOC_Os02g07350.1	Inositol monophosphatase family protein, expressed	VIII	2.7928724	0.76287735	0.94929653	0.5195576	0.6500015	0.9658168	-0.14178349	-0.06673643	-0.9772743	-1.0315324	-0.0059145	-0.12589523	-0.27020094	0.501701	-0.17667362	0.14266667	0.12	-0.0685	-0.1445	-0.136	0.2286	0.26336667	0.222025	0.34488332	0.26768333	0.0468	0.49093333	-0.22496666	0.49025	0.8570833	0.7999833	1.0142167	1.01965	0.62745	0.78496665	0.56975	0.50158334	0.7251667	0.7176167	0.48771667
TR071180	Os034099_01	Os.23313.1.S1_x_at	LOC_Os03g51950.1, LOC_Os03g51950.2	expressed protein;Expressed protein	VIII	1.7311995	0.7430668	0.37950963	0.3583331	0.8848233	1.0709935	1.0382448	-0.023133233	-0.6752951	-0.053654768	-0.10656457	0.94965696	0.17622343	0.22658478	-0.12961476	-0.003666667	-0.347	-0.2875	-0.339	0.5425	0.0504	0.028366666	0.371525	0.2201	0.2005	0.1643	0.73821664	-0.59795	0.28028333	0.41825	0.39733332	0.5717667	0.75663334	0.56946665	0.43501666	0.5208833	0.20783333	0.7916	0.78581667	0.50371665
TR059186	Os012050_01	Os.17380.3.S1_at;Os.17380.4.A1_x_at;Os.17380.1.S1_x_at	LOC_Os09g02214.3, LOC_Os09g02214.1, LOC_Os09g02214.2	Na+/H+ antiporter precursor, putative, expressed;	VIII	1.7404951	0.38235274	0.34139395	0.3141701	0.6304827	0.66651386	1.3133613	0.3078131	-0.3357601	-0.49256498	0.07796043	0.2585909	0.08825235	NaN	0.050785676	-0.19166666	-0.301	-0.342	-0.417	-0.5045	0.28115	0.33841667	0.2534	0.50526667	0.34056666	0.15545	0.67685	-0.21081667	-0.114766665	0.15548334	0.45911667	0.4917	0.46896666	0.5138	0.6570167	0.34998333	0.5094333	0.8785833	1.0775167	0.6921333
TR037203	Os009528_01	Os.7691.1.S1_s_at	LOC_Os02g33010.1	hypothetical protein	VIII	1.9476447	0.3032146	-0.258644	0.38284853	0.3441604	1.135396	1.4814918	0.92048895	-0.21770623	-0.012620433	0.44203344	0.2065641	-0.15196118	0.47604007	-0.5622375	-0.32733333	-0.35	0.2275	0.4555	0.351	0.18948333	0.05665	-0.419175	0.7747333	0.35128334	0.41255	0.86975	-0.228	0.5497	0.56801665	0.68215	0.6796333	0.81285	0.7301667	0.71756667	0.50023335	0.5373333	0.4962	1.0418333	0.8442
TR058263	Os017218_01	Os.6374.1.S1_at	LOC_Os06g39344.1, LOC_Os06g39344.2, LOC_Os06g39344.3	Enoyl-CoA hydratase/isomerase family protein, putative, expressed;	VIII	1.7973607	0.17195766	0.40056944	0.21960476	0.70987177	0.84574854	0.7641467	0.2064763	-0.0088901	0.57501966	0.33707044	0.14217743	-0.51031345	0.49073142	1.1258082	-0.454	-0.933	-0.1295	0.5355	0.086	0.06603333	-0.1192	1.862925	0.046683334	0.07011667	-0.052016668	0.085533336	0.09605	0.4201	0.7274	0.4436	0.6588	0.48195	0.10706667	0.21841666	0.123066664	0.06401667	0.37246665	0.6256833	0.7758667
TR056147	Os054550_01	Os.12277.1.S1_at;Os.19800.1.S1_at	LOC_Os06g04070.1	Arginine decarboxylase, putative, expressed	VIII	2.4394293	-0.2843562	0.03719675	0.82760733	0.56708467	1.2993698	1.1942836	0.8324493	-0.7268631	-0.42643744	-0.6358544	-0.3066751	0.05403881	0.004814482	-0.06119702	-0.028666668	0.525	0.853	0.412	0.018	0.06548333	-0.03405	0.9254	-0.4291	-0.095	-0.2731	-0.4223	-0.2446	0.5315833	0.26451668	0.57615	0.09933333	-0.049033333	0.45421666	-0.5235	-0.47718334	-0.10118333	-0.108	0.18303333	0.08045
TR049468	Os011662_01	Os.12767.1.S1_a_at	LOC_Os07g34570.2	Thiazole biosynthetic enzyme 1-1, chloroplast precursor, putative, expressed	VIII	3.567025	0.32849786	0.119751714	0.7363462	-0.081495106	0.24316242	1.6450548	0.025332566	0.0958341	-0.058942232	-0.08076197	0.17925224	0.9490522	0.66715837	-0.16070305	0.13166666	0.284	0.852	0.397	0.487	-0.11133333	-0.19985	1.0416	-0.12135	-0.112783335	0.1673	0.7892333	-0.8178	0.8944833	0.7104833	0.31826666	0.74553335	0.35908332	0.43708333	0.41916665	-0.13716666	0.54795	0.121316664	0.09306667	-0.1791
TR064353	Os014361_01	Os.47912.1.S1_at	LOC_Os05g49610.1	Membrane associated salt-inducible protein, putative, expressed	VIII	2.0125806	1.3007334	1.0100751	1.1526874	1.922946	1.1321473	2.1462126	0.24902597	1.149539	0.35050178	0.71518964	-0.1329031	-0.39332333	0.26349905	-0.06661336	-0.08766667	-0.197	-0.0735	-0.179	-0.7715	0.23253334	-0.2045	-0.917825	0.73441666	0.37568334	0.42976665	1.3112167	-0.85085	0.50395	0.7704333	0.485	0.85758334	0.80256665	0.6376167	0.7970333	0.3943	0.22018333	0.6910667	0.77846664	0.68988335
TR037830	Os011822_01	Os.4948.1.S1_x_at	LOC_Os02g42290.1	ATP-dependent Clp protease proteolytic subunit, putative, expressed	VIII	2.1371217	0.9392953	0.42785898	1.2149949	0.7093845	1.1278925	2.2377136	1.2250916	2.13594	0.2586841	0.6161096	0.4930783	-0.25099516	0.121313855	0.2916548	0.162	-0.025	-0.1465	-0.6215	-0.4465	0.07705	0.16845	0.11635	-0.2858	-0.27165	0.065916665	0.41595	-0.59458333	0.56266665	0.7645	0.80633336	0.8014333	0.72038335	0.3726	0.58095	-0.019283334	0.3255	0.47656667	0.7565	1.1889167
TR035666	Os008655_01	Os.47991.1.S1_at	LOC_Os02g08260.1	Metal-dependent phosphohydrolase HD domain-containing protein, putative, expressed	VIII	1.9757752	0.894974	0.26162332	0.6063967	1.9083023	0.81532574	1.6317409	0.4285583	1.9463346	-0.2173541	0.21264897	-0.19387756	0.17725095	-0.094261386	0.002614835	0.071666665	-0.093	0.1965	0.202	0.5965	0.31451666	0.17751667	0.456625	0.47905	0.4052	0.20671667	0.44983333	-0.1965	0.00365	0.87303334	1.0389833	1.0523	1.0424666	0.85286665	0.5396	0.6243333	0.4694	0.77785	1.0450667	0.8380167
TR051135	Os013774_01	Os.52545.1.S1_at	LOC_Os08g07880.1	DNA/pantothenate metabolism flavoprotein, expressed	VIII	1.8386842	0.41535825	1.2788248	0.880478	1.3231233	1.1178657	0.9530507	1.4645966	0.966845	-0.2088211	0.46001497	0.6319143	0.45967218	0.32571077	-0.3987097	0.07733333	-0.0855	0.1035	-0.189	-0.235	0.27668333	0.0226	0.3692	0.8728	0.34338334	0.20576666	0.30241665	-0.1916	0.51953334	0.6952	0.68215	0.8429	0.9482833	0.59176666	0.62338334	0.57533336	0.28883332	0.8432	0.86443335	0.40431666
TR035061	Os014525_01	Os.8554.2.S1_x_at;Os.8554.1.S1_at	LOC_Os01g74190.1	radical SAM domain protein, putative	VIII	1.8817773	0.25878373	0.22340165	0.16244996	1.040966	0.6142206	0.8480102	1.1463779	1.0174843	0.31792897	0.9718356	1.2063717	0.021040643	0.37703842	-2.163144	-0.34933335	-0.4785	-0.2525	-0.2685	-0.5215	0.43415	0.22473334	-0.7944	-0.1317	0.08726667	-0.1137	1.0757166	-0.6404333	0.1522	0.8897	0.76465	0.86471665	1.05685	0.37801668	0.561	0.37276667	0.39966667	1.0757166	0.86803335	0.68335
TR055734	Os047236_01	Os.46626.1.A1_x_at;Os.46626.1.A1_at;Os.46626.1.S1_x_at	LOC_Os10g40750.1	Expressed protein	VIII	3.5435035	0.46136433	0.24545462	0.81393135	0.34794363	1.0558091	1.8731467	1.6318927	0.5132748	-0.3004498	0.7921903	1.0154113	-0.36948618	-0.184948	-0.012042855	1.1033334	1.74	0.708	-0.1225	-0.346	-0.21051666	0.29041666	0.51585	0.36933333	0.06575	-0.28856668	0.35211667	0.09225	0.71966666	0.6468667	0.5647167	0.9288	0.8722	0.7266167	0.7460333	0.46596667	0.8451	1.0528667	0.09885	0.45741665
TR035252	Os027659_01	Os.57490.1.A1_at;Os.57490.1.A1_x_at;Os.4157.1.S1_at;Os.57490.1.S1_x_at;Os.4157.1.S1_s_at	LOC_Os02g02890.1	peptidylprolyl isomerase (EC 5.2.1.8) Cyp2 - rice	VIII	2.19092	-0.28480157	0.27456248	1.0378577	0.29031497	0.12586693	1.7363492	0.84157896	0.57258296	0.32669345	1.6608636	1.2029899	0.08024161	-0.21908529	0.17105399	0.33733332	0.4935	1.0475	0.5895	-0.0015	-0.12626667	0.02105	0.35905	0.012466667	0.06903333	0.023966666	0.011066667	-0.06831667	0.050116666	0.33945	-0.02845	0.15273334	0.21858333	0.09656667	0.14923334	0.21828334	0.23503333	-0.086383335	-0.35208333	-0.38433334
TR039126	Os011771_01	Os.7317.1.S1_a_at;Os.54091.1.S1_at	LOC_Os02g58340.1	oligopeptidase A	VIII	1.8812774	1.0616016	0.3923425	0.7903905	0.7811649	0.8615612	1.3121907	1.0038323	0.2330173	-0.3540041	0.3498771	-0.3512835	-0.0403486	-0.41770995	-0.3991849	0.261	0.4825	0.5345	0.5425	0.3315	0.048016667	0.0713	0.4993	-0.12281667	0.029566666	0.17378333	0.12563333	-0.55518335	0.08005	0.49275	0.30056667	0.34955	0.4946	0.41271666	0.40461665	0.28055	-0.066366665	0.12391667	0.33033332	0.71585
TR034671	Os018208_01	Os.19086.3.S1_x_at;Os.19086.1.S1_a_at;Os.19086.1.S1_at;Os.19086.2.S1_x_at	LOC_Os01g68860.1, LOC_Os01g68860.2, LOC_Os01g68860.3	Zinc finger C-x8-C-x5-C-x3-H type (and similar), putative;Zinc finger CCCH type domain containing protein ZFN-like 2, putative, expressed;Zinc finger CCCH type domain containing protein ZFN-like 2, putative, expressed	VIII	1.8655456	1.0167806	0.20789483	0.8653831	0.045614164	0.9439361	0.164676	0.13362323	0.0673661	-0.97752094	1.0701896	0.625887	0.01449918	0.03603928	-0.028782379	0.028666668	0.7805	0.612	1.06	0.8825	-0.057683334	-0.00235	-0.209125	-0.13393334	0.004333334	0.0281	0.4493	0.43203333	0.40406668	0.61621666	0.6540667	0.48011667	0.42475	0.022633335	0.33046666	0.42495	0.022833334	0.08116667	0.22861667	0.6482667
TR037352	Os011911_01	Os.11754.1.A1_at	LOC_Os02g35170.1, LOC_Os02g35170.2	oxidoreductase, short chain dehydrogenase/reductase family;Oxidoreductase, short chain dehydrogenase/reductase family protein, expressed	VIII	2.3804972	0.73673487	0.57010823	-0.14968206	0.2547978	0.3145549	0.42836592	0.8268478	1.055743	0.71124166	-0.2456345	0.24729156	0.009233369	0.013108699	-0.12211157	0.36333334	0.211	0.0395	0.5235	1.315	-0.16456667	0.12928334	-0.058725	0.7267333	0.23411667	0.3223	0.19468333	-0.1323	-0.0609	0.10925	-0.008316667	0.25833333	0.30658334	0.4105	0.58601665	0.023466667	0.22331667	0.42448333	0.5744	0.232
TR038486	Os009921_01	Os.10143.1.S1_at	LOC_Os02g50620.1	Dehydrogenase E1 component, putative	VIII	2.16346	0.5156889	0.37660283	0.7071984	0.6909048	0.54273987	1.1048577	1.6173587	1.1436973	0.6573476	1.0258853	1.0628684	-0.029912472	0.6078362	0.012234864	0.34133333	0.1525	0.1985	0.462	1.241	-0.20598334	-0.1316	0.729825	0.1057	0.19301666	0.08646667	-0.27583334	-0.06825	0.62585	0.6703333	0.6199667	0.37093332	0.44113332	0.23395	0.031416666	0.098066665	0.069683336	0.15166667	0.51765	0.88515
TR051559	Os025232_01	OsAffx.5820.1.A1_at;Os.16422.1.S1_s_at	LOC_Os08g15050.1	CCT motif family protein, expressed	VIII	1.747779	0.7925042	0.7745502	0.91427433	1.2257209	0.6206538	1.591721	2.8026154	2.066946	-2.3467855	0.40807563	-2.0418644	-0.3704132	-0.13959314	-0.04426299	-0.36133334	-1.458	-1.051	-1.387	-1.478	-0.5952833	-0.6820167	2.232675	-0.91106665	-1.0127	0.48765	0.0029	0.31113333	1.795	0.86941665	2.2727666	0.7382333	0.93785	2.0254667	-0.342	-0.5351	0.48945	0.38203335	0.68013334	2.5921667
TR056661	Os016245_01	Os.53177.1.S1_at;Os.53177.1.S1_s_at	LOC_Os06g10510.1	Expressed protein	VIII	2.1283092	0.7265176	0.70069593	0.9143332	1.2558327	NaN	1.8223469	1.7859823	1.160687	0.1200641	2.1761253	1.3405607	-0.2506138	-0.7340358	-0.2573045	-0.057	-0.97	-1.026	-1.248	-0.687	0.056383334	-1.1386167	1.278425	-0.5154667	-0.33961666	0.45481667	-0.38996667	0.14818333	3.8803167	2.3478832	2.9622333	1.4626833	0.6957667	-0.23063333	-0.29888335	-0.7241833	-0.3953	-0.6978667	-0.42106667	1.0236167
TR041195	Os032313_01	Os.23822.1.A1_at	LOC_Os03g27120.1	putative metacaspase, having alternative splicing products	VIII	2.8195121	-0.015355838	0.11012686	0.46789023	0.07825808	0.72500694	0.68691504	1.2728063	0.028151	-0.83537143	-0.0026159	-0.3291603	-0.42251438	-1.2457771	-0.5869945	-0.22366667	-0.4085	-0.63	-0.475	-0.158	-0.32615	1.1492667	2.645675	0.3425	0.0252	0.06283333	-0.34625	-0.52431667	3.8304334	2.4257	3.0527833	2.2558668	1.8099667	2.6000667	0.70928335	-0.1137	0.018316668	0.6677833	0.39046666	1.1761167
TR062932	Os057901_02	OsAffx.27063.1.A1_at;Os.14274.1.S1_at	LOC_Os05g28500.1	Ubiquitin family protein, putative, expressed	VIII	1.9500189	1.2659041	0.8101926	0.7433987	0.99605274	1.1294525	1.0480471	NaN	NaN	NaN	NaN	NaN	NaN	NaN	NaN	-0.521	-0.4875	-0.0175	-0.0035	0.2635	-0.2629	-0.4165	0.182625	0.08575	0.11631667	0.3874	0.9163167	-0.53945	1.0296667	0.7740333	0.8092	0.85426664	0.71375	0.41506666	0.42668334	0.37586668	0.1862	0.40473333	0.62976664	0.8552
TR034520	Os008679_01	Os.6371.1.S1_at	LOC_Os01g67000.1	PspA/IM30 family, putative	VIII	1.8385044	0.9871197	0.40428463	0.77835125	0.95433	0.9353022	0.8582308	0.0799725	0.018483767	-2.2320464	3.7133434	-0.5354835	-0.19535297	-0.46486068	0.004918153	0.037	-0.3645	-0.3005	-0.439	-0.4165	0.0496	-0.0894	-0.16815	0.23156667	0.09425	0.078033336	1.1277666	-0.3964	0.70525	1.0635333	1.1948	1.0773333	1.02725	0.62633336	0.7590333	0.5571	0.33421665	0.34621668	0.44035	0.6210667
TR064850	Os029720_01	Os.51098.1.S1_x_at;Os.51098.1.S1_at	LOC_Os12g05890.1	expressed protein	VIII	2.0976384	1.5119374	0.6395022	NaN	0.47733685	1.4882343	NaN	1.538168	-0.5597868	-0.6694549	0.500721	-1.00217	-0.35601813	0.10296061	-0.8282387	0.108666666	0.1065	0.252	-0.314	-0.322	0.4076	-0.67775	-0.311025	0.6757333	0.15521666	0.08745	0.06566667	0.09318333	0.73368335	0.59005	1.2254333	1.1149334	0.090966664	0.17245	0.1645	0.24748333	0.26046667	0.1936	0.8944833	0.21886666
TR061780	Os021465_01	Os.32467.1.S1_at;Os.2919.1.S1_s_at	LOC_Os05g05830.2, LOC_Os05g05830.1	C-1-tetrahydrofolatesynthase,cytoplasmic,putative,expressed;C-1-tetrahydrofolate synthase, cytoplasmic, putative, expressed	VIII	2.5707726	0.83021253	0.41398412	0.84830874	0.8347449	1.162592	1.3230795	0.83614796	-0.3457471	-1.407178	1.207609	-1.8023593	0.002550173	-0.1740142	0.074267484	0.29366666	-0.606	-0.2315	-0.1255	-0.0455	-0.26618335	-0.18535	0.3687	0.75116664	0.33796668	-0.098	0.15785	0.45073333	0.42505	1.2377	1.2955667	1.2073	0.76085	0.07805	0.52278334	0.49731666	0.5036333	0.62406665	0.78165	0.86761665
TR043158	Os030896_01	Os.45026.1.S1_at	LOC_Os03g56470.1	putative kinase	VIII	1.9000428	0.8173548	0.3611674	0.52774847	0.66797674	0.92846346	1.1095321	1.3437538	0.8990743	-0.41809976	1.6627133	-1.9167478	0.56249905	0.17595467	-0.008592959	-0.12766667	-0.201	0.5485	0.121	0.3655	-0.23985	-0.24018334	-0.878425	0.74513334	0.17868334	0.16953333	0.66625	-0.17123334	0.26243332	0.21975	0.003966667	0.35718334	0.2527	0.31681666	0.0818	0.44431666	0.04515	0.5929833	0.7884333	0.4835
TR039961	Os007432_01	Os.51567.1.A1_at	LOC_Os03g11250.1	expressed protein	VIII	1.7185221	0.9592229	1.0258123	1.044537	0.24574637	1.2953874	2.0755503	1.5023873	2.1516309	1.143052	2.197475	1.5444039	-0.018170655	0.14341186	-0.02318844	-0.12233333	-0.7095	-0.387	-0.4725	-0.6855	-0.13445	0.032383334	-0.57355	0.8614333	0.37706667	0.087633334	0.57811666	0.43388334	0.6642333	1.7458333	1.2908	1.3490666	0.8541167	0.22346666	0.452	0.5146	0.67025	0.7159	0.27386665	-0.08646667
TR060589	Os011824_01	Os.14842.1.S1_at	LOC_Os09g27420.1, LOC_Os09g27420.2	Formate-tetrahydrofolate ligase, putative, expressed;Formate-tetrahydrofolateligase,putative,expressed	VIII	2.2738917	0.76421016	0.4115977	0.7249309	0.23781769	0.78836715	1.4593827	1.7106576	1.416435	1.8015033	2.006736	-0.45399743	0.24528411	-0.22305904	0.01035393	0.17633334	-0.0805	-0.141	0.653	-0.069	-0.14011666	-0.104783334	-0.11395	0.59745	0.4034	0.1012	0.24765	0.42058334	1.1409833	1.5191333	1.30145	1.1869667	1.0888333	0.56603336	0.82725	0.58633333	-0.4162	-0.6587	-0.60385	0.43788335
TR070477	Os016170_01	Os.26388.3.S1_x_at	LOC_Os01g66890.1, LOC_Os01g66890.2, LOC_Os01g66890.3	TAZ zinc finger family protein, expressed;BTB/POZ domain, putative	VIII	2.4845748	0.86358994	0.5861387	NaN	1.8930131	1.6294032	0.76959395	1.5289006	1.4593836	-0.6477301	3.1869326	-0.0931231	0.14511639	0.533931	-0.19911888	-0.57233334	-1.042	-0.662	-0.231	-0.391	-0.37006667	-2.10195	-0.090825	-0.6867833	0.25888333	0.62848336	0.74181664	0.34223333	2.59085	0.09841666	0.88876665	-0.011783334	0.4831	0.93345	-0.036433335	-0.5190833	-0.33586666	-0.50873333	-0.37561667	0.12856667
TR043031	Os055148_01	Os.2901.1.S1_at	LOC_Os03g55030.1, LOC_Os03g55030.2	putative glucosyltransferase;Glucosyl transferase, putative, expressed	VIII	3.9370818	0.69214755	NaN	-0.040119134	-0.11778016	-0.16579801	NaN	2.1699252	1.2336395	0.1357271	2.0000002	-1.0409724	-0.649082	0.051258143	0.036634453	-0.493	-1.1955	-0.54	-0.1795	0.5445	0.08823334	-0.0195	0.163275	1.0309833	0.6807333	1.0883167	1.0812334	-0.66685	1.1227	0.86043334	0.77375	0.77098334	0.3796	-0.0835	-0.48058334	-0.77848333	-0.7400333	-0.0972	-0.15846667	-0.10045
TR038635	Os023484_01	OsAffx.24834.1.S1_x_at;Os.7555.1.S1_at;Os.39065.1.A1_s_at;Os.27478.2.A1_s_at;Os.15022.1.S1_at;Os.27478.1.A1_s_at;OsAffx.24834.1.S1_at	LOC_Os02g52390.1, LOC_Os02g52390.2	At3g19170/MVI11_8;Peptidase M16 inactive domain containing protein, expressed	VIII	1.8655949	1.1645204	0.86230963	2.1298223	NaN	NaN	2.1164913	2.9820693	4.1917834	0.6793238	2.735771	-0.2924321	-0.075069904	NaN	-0.10522303	-0.26733333	-0.122	0.237	0.6235	0.6755	0.5349333	0.71105	0.0827	-0.15706667	-0.25415	0.19283333	0.7189	-0.91335	0.26823333	0.7423667	0.7761	1.07085	1.029	0.60103333	0.7919	-0.034583334	0.38603333	0.6473333	0.5115	0.33981666
TR053143	Os010773_01	Os.14971.1.S1_at	LOC_Os08g40850.1	Mitochondrial carrier protein, putative	VIII	1.8278979	0.9882613	0.57713205	NaN	NaN	2.3658671	1.145471	2.997603	3.3988483	0.26781458	0.39597243	-2.3255427	-0.09792432	-0.38529044	0.2770386	-0.037666667	-0.066	-0.2365	-0.374	-0.0115	0.18133333	0.16871667	-0.034375	0.37693334	0.82601666	-0.28748333	0.53573334	-1.4911166	-0.1653	0.57955	0.9360667	0.6067167	0.7007	0.5250667	1.7376333	0.95021665	1.9953	1.4219167	1.0744333	1.1466833
TR057357	Os024944_01	Os.56207.1.A1_at;Os.56207.1.A1_x_at	LOC_Os06g21890.1	Expressed protein	VIII	2.3676183	0.8685205	1.3391596	0.48630697	2.0431447	NaN	2.0660784	2.313627	2.582627	-0.0284421	-0.9514383	-0.4577745	-1.0151771	0.008531225	0.067353435	0.391	0.103	0.1495	-0.3585	-0.0295	-0.21731667	-0.09898333	-0.86455	-0.034133334	-0.28081667	0.48173332	0.6538	0.39651668	0.66835	0.37961668	0.30138335	-0.27938333	0.43363333	0.08461667	-0.4871	0.14748333	0.99495	0.50986665	0.23103334	0.1416
TR031438	Os052870_01	Os.27425.1.S1_at	LOC_Os01g21820.1	Preprotein translocase secA subunit, chloroplast precursor, putative, expressed	VIII	1.7957656	1.0204296	0.87701505	0.8218548	1.5342565	0.636371	1.3704238	1.7515463	0.439853	-0.5115504	-0.7883653	-0.7075188	-0.21203716	-0.24322566	-0.756249	-0.03	-0.6435	-0.5135	-0.5075	-0.2645	0.28066668	0.03055	-0.42185	0.07021667	0.10305	0.08343334	1.3393	-0.19555	0.55615	0.70496666	0.65	0.8141	0.7711833	0.50083333	0.68805	0.60475	0.4331	0.64138335	0.89061666	0.9062333
TR061445	Os054565_01	Os.11402.1.S1_at	LOC_Os05g01270.1	peptidyl-prolyl cis-trans isomerase, cyclophilin-type, putative	VIII	1.7861124	0.7945237	0.023521058	0.4445614	1.166494	0.6147499	1.0640023	2.9086523	0.110648565	-0.019932233	-0.8704059	0.2468235	-0.074725404	-0.06913263	-0.1580358	0.43866667	-0.116	-0.0585	0.204	-0.2615	0.113283336	0.04735	0.0627	0.16226667	0.07248333	-0.10718334	0.58865	0.40626666	0.29535	0.65575	0.5660833	0.5768833	0.50435	0.19953333	0.35036668	0.057133336	0.20113334	0.29523334	0.55118334	0.68395
TR072000	Os044123_01	Os.13734.1.S1_s_at	LOC_Os08g41460.1, LOC_Os08g41460.2, LOC_Os08g41460.3, LOC_Os08g41460.4, LOC_Os08g41460.5, LOC_Os08g41460.6, LOC_Os08g41460.7, LOC_Os08g41460.8, LOC_Os08g41460.9	Expressed protein;hypothetical protein;Expressed protein;Expressed protein;Expressed protein;pressedprote;pressedprote	VIII	2.6184623	1.359312	0.8286623	1.1613127	1.2896729	1.280356	1.9152888	2.507123	2.818723	0.44108498	1.2351357	0.30354342	-0.20352344	0.96098226	0.15790728	-0.037333332	-0.9005	-0.6225	-0.424	-0.442	0.16088334	-0.06476667	0.417	0.13181667	-0.006166667	0.014683334	1.4324334	-0.2855	1.15825	0.95898336	1.10815	1.1411834	1.0075667	0.5786167	0.84651667	0.48608333	0.69545	1.0604167	1.0874667	1.1495667
TR049098	Os000734_01	Os.6610.1.S1_at	LOC_Os07g28400.1	Similar to AT5g51720/MIO24_14	VIII	2.6544976	0.65598536	0.74225813	0.61282194	1.2979159	1.2336674	1.3498421	1.859347	3.3982613	-0.059080232	0.3339023	-0.1275181	-0.19833623	0.3025339	0.39675933	0.097	-0.1925	-0.213	-0.3425	0.3555	-0.11641667	-0.24788333	0.136925	0.29573333	0.10711667	0.6519833	1.2241	0.5866	1.4556333	1.6148	1.5859833	1.3658333	1.0908	0.5507333	0.5434167	0.0201	0.3211	0.57806665	0.6788	0.8077
TR038405	Os015572_01	Os.14793.1.S1_at	LOC_Os02g49570.1	Peptidase family U7, putative	VIII	1.9590647	0.31835717	0.60102993	-0.028668012	0.6982974	1.153219	0.6020906	1.8328127	2.390544	0.7449893	1.0665433	-1.9211751	0.11340829	-0.081399985	-0.20333426	-0.112333335	-0.5605	-1.038	-0.8795	-0.9645	0.15998334	-0.0111	0.2521	0.14651667	0.42668334	0.15585	0.6967	0.2459	0.44801667	0.43393335	0.30948332	0.25491667	0.13895	0.48388332	0.46791667	0.1653	0.3934	0.6271333	1.0234	1.07055
TR063403	Os010785_01	Os.6302.2.S1_at;Os.6302.1.S1_x_at;Os.10470.1.S1_s_at;OsAffx.4529.1.S1_at	LOC_Os05g35540.1	expressed protein	VIII	1.9490715	0.7172636	0.46486303	-0.27183276	NaN	1.0911418	0.1034287	1.7132939	3.2743056	-0.21061456	-0.1572151	-0.79402095	-0.43484154	0.3005357	0.8257589	0.07033333	-0.203	-0.217	-0.5485	-0.4225	0.09813333	-0.09313333	-0.251825	0.21113333	0.1838	0.044233333	1.8075833	-4.33E-04	0.265	0.72535	0.6418	0.7348	0.72263336	0.12701666	0.9109833	0.77945	0.7790667	1.4259167	1.7104833	1.6215667
TR031896	Os003734_01	Os.15394.1.S1_s_at;Os.15394.2.S1_x_at;Os.15394.1.S1_at;Os.15394.2.S1_at	LOC_Os01g31360.1, LOC_Os01g31360.2, LOC_Os01g31360.3, LOC_Os01g31360.4, LOC_Os01g31360.5, LOC_Os01g31360.6	Expressed protein;pressedprote	VIII	2.5636358	0.124301344	1.212183	0.5928315	0.5876024	0.9677585	0.72386724	1.2274446	1.693152	-0.4565821	-0.69973266	-0.6675138	0.02935229	-0.1021961	0.23284127	-0.74366665	-0.5965	-0.2135	-0.039	-0.6195	0.11851667	0.18406667	0.326625	-0.2516	-0.22355	0.063433334	0.53006667	-0.036116667	0.5988333	0.53181666	0.29085	0.42838332	0.83505	0.70195	0.42993334	0.5823167	1.0078666	0.92051667	0.93035	0.99006665
TR032773	Os022797_01	Os.27933.2.S1_s_at;Os.27933.1.S1_at	LOC_Os01g44980.1	Peptide deformylase, putative;Peptide deformylase, chloroplast precursor, putative, expressed	VIII	2.2121909	0.64960593	0.18781896	0.702872	0.09628674	0.18050745	1.1872643	1.5891843	2.864736	-0.33382976	-0.7481193	0.052638	-0.4551241	2.76826	0.10683143	-0.175	-0.109	-0.2915	-0.4745	0.0045	0.08806667	-0.1479	-0.29685	0.19363333	0.23008333	0.08528333	0.56315	-0.6982667	0.16236667	0.07725	0.1266	0.14916667	0.046083335	0.089833334	0.18228333	-0.10915	0.0328	0.48925	0.55651665	0.44838333
