# Supplementary material for: Refinement of Light-Responsive Transcript Lists Using Rice Oligonucleotide Arrays: Evaluation of Gene-Redundancy
Source: PLoS One. 2008 Oct 6;3(10):e3337. doi: 10.1371/journal.pone.0003337 (PMC2556097; doi:10.1371/journal.pone.0003337)
Supplement: Table S11 — Microarray data for 52 genes putatively acting in the photorespiration pathway shown in Figure 6C. The rice photorespiration pathway consists of 8 steps, as predicted by the RiceCyc tool, which is curated by Gramene (http://pathway.gramene.org/RICE/server.html). The eight steps are encoded by 52 genes whose involvement cannot be excluded a priori. To help narrow the number of hypothesized genes for each step, we evaluated expression patterns of the 52 genes across 40 rice microarray data sets. The information on the column heads in the table is in Table S9. (0.07 MB XLS) [file pone.0003337.s011.xls]

## Sheet: figure 8 GR-03-14
More information about all comparisons used in this data were prepared in Supplemental Table S9.
NSF45K_oligo_ID	step	locus_id	annotation	NSF45K_light_vs_dark	BGI_Blue light vs dark	BGI_Far-red light vs dark	BGI_Red light vs dark	BGI_White_root_ vs dark	BGI_White_shoot_ vs dark	BGI_White light vs dark	BGI_udt1-1 anther vs WT anther	BGI_WT anther at meiosis vs PL	BGI_WT anther at young microspore vs PL	BGI_WT anther at vacuolated pollen vs PL	BGI_WT anther at pollen mitosis vs PL	BGI_Seedling vs cultured cell	BGI_Shoot vs cultured cell	BGI_Root vs cultured cell	BGI_Young Panicle vs cultured cell	BGI_Mature Panicle vs cultured cell	BGI_Embryo vs Callus	BGI_Shoot vs Embryo	BGI_Root vs Embryo	Affy_Azucena 1ppm vs 0ppm Arsenate	Affy_Bala 1ppm vs 0ppm Arsenate	Affy_Coleoptiles_aerobic vs anoxic	Affy_young seedling vs Drought stress	Affy_young seedling vs Salt stress	Affy_young seedling vs Cold stress	Affy_young seedling vs Root	Affy_young seedling vs Mature leaf	Affy_young seedling vs SAM	Affy_young seedling vs P1	Affy_young seedling vs P2	Affy_young seedling vs P3	Affy_young seedling vs P4	Affy_young seedling vs P5	Affy_young seedling vs P6	Affy_young seedling vs S1	Affy_young seedling vs S2	Affy_young seedling vs S3	Affy_young seedling vs S4	Affy_young seedling vs S5
TR069999	1-1	LOC_Os11g47970.2, LOC_Os11g47970.3, LOC_Os11g47970.4, LOC_Os11g47970.5	Ribulose bisphosphate carboxylase/oxygenase activase, chloroplast precursor, putative, expressed	4.25121	5.44453	2.52253	NaN	4.66275	3.83326	2.98506	0.105333	0.3005	0.051	0.119	-0.115	-0.67341	-0.597689	-0.793005	-0.688035	-0.360178	0.0079413	-0.176704	0.0146049	-0.985107	-0.315078	-0.772763	0.816271	0.274047	0.252769	4.04423	0.418826	4.20471	4.63018	4.9468	4.50756	3.58589	2.2498	1.70731	2.27157	2.46326	2.77861	2.60375	3.63472
TR060373	1-2	LOC_Os09g24530.1	Ribulose-1,5 bisphosphate carboxylase/oxygenase large subunit N-methyltransferase, chloroplast precursor, putative, expressed	1.41552	1.50292	0.269056	1.1349	0.541631	1.66572	1.76212	-0.0223333	-0.145	-0.315	-0.3435	-0.2755	-0.0781334	0.462428	0.606602	-0.120854	-0.189351	-0.399537	0.00959547	0.0389437	0.705453	0.46545	0.834364	0.944064	0.550012	-0.00312626	2.82193	0.294747	1.54721	2.15101	2.56082	2.2471	1.72618	0.895479	1.24383	1.00555	0.935222	1.5943	2.12119	1.73839
TR041681	2-1	LOC_Os03g36750.1	Phosphoglycolate phosphatase; HAD-superfamily hydrolase, subfamily IA, variant 3, putative	4.6201	1.55129	0.814865	0.668934	1.014	1.55577	1.24412	0.191333	0.117	-0.0315	-0.364	0.493	0.235012	0.734528	0.778978	0.482909	0.0455952	-0.231001	0.0414504	0.096167	0.0150541	-0.00890019	-1.54594	0.402838	0.425365	0.162706	2.41427	-0.0353686	2.46886	2.16043	1.95938	1.88552	1.70225	1.71055	1.28381	1.61819	1.32589	1.67381	2.203	2.99155
TR055832	2-2	LOC_Os10g41930.1, LOC_Os10g41930.2, LOC_Os10g41930.3, LOC_Os10g41930.4, LOC_Os10g41930.5	Phosphoglycolate phosphatase; putative beta-phosphoglucomutase	3.23361	0.0454829	0.0592817	0.236219	0.431815	1.52269	0.462459	-0.042	-1.138	-1.4925	-0.843	-0.68	-0.00487343	-0.397069	-0.143832	2.9821	0.957871	1.17472	-0.288567	-0.477366	1.56733	0.840817	0.812705	-0.249257	-0.469511	0.36477	0.0389194	0.218706	2.67973	2.19854	2.54093	1.80353	1.73467	1.40545	0.984165	0.0894127	0.607642	0.647086	0.791949	0.535106
TR061903	2-3	LOC_Os05g07632.1	Phosphoglycolate phosphatase; Haloacid dehalogenase-like hydrolase family protein, putative, expressed	2.28904	1.18861	-0.232281	0.648755	0.554554	0.828394	0.518537	-0.0603333	0.2315	0.142	-0.352	-0.2995	-2.30345	-0.227177	-0.158512	3.83985	1.30349	2.4459	-2.50549	-0.464266	0.213567	0.0390175	0.217388	0.121846	-0.0120326	0.257554	0.77641	-0.903911	0.404054	0.484924	0.485781	0.542401	0.701367	0.421816	0.473678	0.285509	0.178348	-0.106435	0.0693472	0.379602
TR039019	2-4	LOC_Os02g57100.1	Phosphoglycolate phosphatase; HAD-superfamily hydrolase, subfamily IA, variant 1, putative	1.79462	0.532095	0.782081	0.346724	-0.474311	1.00876	0.522815	0.106667	-0.035	-0.2805	0.5215	2.1005	-0.775168	-1.15333	-1.37649	-3.39593	-0.781523	-0.959094	NaN	0.0229214	0.243952	0.167405	-0.0568063	1.05326	0.635834	0.374933	0.348116	0.0142277	0.210865	0.890028	0.82392	0.896861	0.764553	0.413964	0.620689	0.719043	0.695722	1.02812	0.674903	0.684001
TR060356	2-5	LOC_Os09g24230.1	Phosphoglycolate phosphatase; Haloacid dehalogenase-like hydrolase family protein, putative, expressed	1.61821	-0.111964	-0.322608	-0.0730393	0.220777	0.00421202	0.0405865	-0.238333	-0.411	-0.8945	-0.28	-0.3655	-1.24243	-1.37784	-0.73098	-2.75513	-0.932361	0.164948	0.577759	1.94374	-0.00958328	-0.231167	-0.125433	0.0151642	0.198039	0.318012	-0.300304	-0.388339	0.216942	0.924213	0.680187	0.53803	0.531498	0.279746	-0.653818	-0.302441	0.023654	-0.00150696	0.0967581	0.172583
TR068307	2-6	LOC_Os11g19460.1	Phosphoglycolate phosphatase; Haloacid dehalogenase-like hydrolase family protein, putative, expressed	0.664839	0.229222	-0.200916	0.103952	-2.0313	0.158568	0.503647	-0.514333	0.1425	0.558	0.5505	0.0025	0.511927	0.42805	0.51981	0.37197	0.123748	0.179996	0.184253	0.163463	-0.0647532	-0.0598708	-0.149821	0.0511561	-0.011514	0.0602826	0.45112	-0.0625558	0.406947	0.745921	0.668751	0.680461	0.63368	0.40971	0.43242	0.353823	0.400929	0.813319	1.05252	1.36855
TR050203	2-7	LOC_Os07g44060.1	Phosphoglycolate phosphatase; HAD-superfamily hydrolase, subfamily IA, variant 3, putative	0.661453	0.0129245	0.420175	0.887204	0.359061	-0.525969	0.281075	-0.7	0.1975	0.424	0.5545	0.8065	-1.44802	-0.866348	-1.18662	-1.5228	-1.04829	-0.146058	-0.0834419	-0.00094	NaN	NaN	NaN	NaN	NaN	NaN	NaN	NaN	NaN	NaN	NaN	NaN	NaN	NaN	NaN	NaN	NaN	NaN	NaN	NaN
TR068758	2-8	LOC_Os11g29370.1	Phosphoglycolate phosphatase; Haloacid dehalogenase-like hydrolase family protein, putative, expressed	0.565866	-0.786708	-0.853615	-0.951104	-0.498315	-0.940253	-2.07008	0.00666667	-0.047	-0.1575	-0.461	-0.0615	-2.62017	-1.83914	-1.3837	-1.9594	-2.5367	-0.904016	1.23973	0.290276	0.623252	1.24193	-1.02361	0.171446	0.318535	-0.417627	-0.734039	-0.204698	0.0198122	0.404585	0.364342	0.374657	0.422427	0.528721	0.260055	0.169854	-0.003165	0.301405	0.652367	0.568583
TR053299	2-9	LOC_Os08g42950.1	Phosphoglycolate phosphatase; haloacid dehalogenase-like hydrolase, putative	0.258754	0.725509	0.463296	1.01106	1.04357	0.209389	0.445595	0.0326667	0.063	-0.219	0.1405	-0.0675	2.17601	1.3915	0.258547	2.96803	2.08837	0.365229	0.459717	0.544411	0.18643	0.0218018	0.573808	0.253271	0.103129	0.00648138	-0.18255	0.266753	-0.228287	-0.0827945	-0.0667833	-0.0935052	0.0241365	-0.325126	0.0577092	0.195955	0.448616	0.629853	0.589393	0.131817
TR040405	2-10	LOC_Os03g16670.1, LOC_Os03g16670.2, LOC_Os03g16670.3	Phosphoglycolate phosphatase; HAD-superfamily hydrolase, subfamily IA, variant 3, putative	0.142048	-0.740226	-0.648307	-0.19358	0.149602	-0.230802	-0.628954	-0.818667	0.4765	0.723	-0.2285	0.4355	-0.858533	-3.45236	-1.96801	-1.39072	-1.30253	0.439017	0.1778	-0.0898703	-0.0875648	0.0792234	-1.06692	-0.637991	-0.504123	0.0101098	0.1106	1.35572	2.44599	0.651407	0.529878	0.403059	0.397729	0.604577	0.17736	0.520785	0.735444	1.04868	1.22442	1.36421
TR035057	2-11	LOC_Os01g74152.1	Phosphoglycolate phosphatase; Haloacid dehalogenase-like hydrolase family protein, putative, expressed	0.0635153	-0.326669	-0.393453	-0.237639	-0.424826	-0.267981	-0.322876	-0.483667	0.395	0.2445	1.147	1.6305	-1.06935	-3.27271	-2.29631	-2.57285	-2.18352	-0.107851	-0.537692	-0.428501	1.19107	0.985279	0.0439922	-0.791232	-0.371124	-0.0117764	-0.354834	0.632301	-0.88612	-0.884294	-0.765424	-0.939924	-0.678694	-0.551141	-0.285062	-0.303765	-0.290055	-0.196023	0.21086	0.325131
TR035625	2-12	LOC_Os02g07730.1	Phosphoglycolate phosphatase; Haloacid dehalogenase-like hydrolase family protein, putative, expressed	-0.159436	-0.750311	-0.845045	-0.474847	-0.819535	-0.727311	-0.616361	-0.625667	-1.3315	-1.1015	-0.499	-0.157	0.596078	1.03397	-0.409671	0.182668	-0.433722	-0.0468662	-0.134084	0.202126	-0.0458179	0.244008	0.697369	-0.142362	-0.379537	0.166911	0.545347	0.441514	0.434661	0.250534	1.3609	0.361433	-0.364754	-0.0147718	-0.42136	0.198483	1.25707	0.504486	-0.823664	-1.48714
TR059489	2-13	LOC_Os09g08660.1	Phosphoglycolate phosphatase; Haloacid dehalogenase-like hydrolase family protein, expressed	0.402322	-0.423876	0.0231782	0.0734746	0.284813	-0.0966639	0.383379	-0.0846667	0.116	0.356	0.1635	0.3255	0.356796	-0.486004	-0.449109	-0.520574	0.0613671	-0.099315	NaN	0.162523	-0.0763261	-0.0668514	-0.0994739	0.298328	0.270605	0.037208	0.152302	0.0401121	0.592583	0.71064	0.975631	0.694207	0.710825	0.473271	0.629904	0.112646	0.402531	0.543097	0.618143	0.659072
TR058701	2-14	LOC_Os06g45440.1, LOC_Os06g45440.2	Phosphoglycolate phosphatase; Haloacid dehalogenase-like hydrolase family protein, expressed	0.281919	0.31585	0.330899	0.617504	0.101326	0.271214	0.566016	0.209333	0.1525	-0.115	-0.3265	-0.4415	0.168495	-0.64933	-0.473378	-0.544729	1.71588	-0.200135	-0.110852	0.101896	0.0389731	-0.101648	-0.0836803	0.397916	0.200518	0.134713	-0.106265	0.475817	-0.261104	0.0662665	0.0642405	0.0699668	0.215949	-0.0504412	0.616723	0.30564	0.106867	0.274728	0.44578	0.441147
TR040682	2-15	LOC_Os03g19760.1, LOC_Os03g19760.2	Phosphoglycolate phosphatase; HAD-superfamily hydrolase, subfamily IA, variant 3, putative	3.22088	1.05926	0.415624	0.297349	0.705904	0.998868	0.767287	-0.158333	-0.0485	0.1145	0.0275	-0.0165	2.25751	1.5666	1.28312	1.94564	2.12953	0.187413	0.677944	0.564921	0.411065	0.246636	0.0270809	0.667704	0.331564	0.269988	1.38341	0.221225	1.38703	1.46743	1.6002	1.51722	1.36646	1.17569	1.27065	1.21703	1.21915	1.60549	2.0848	2.44114
TR071964	2-16	LOC_Os08g37940.1, LOC_Os08g37940.2	Phosphoglycolate phosphatase; HAD-superfamily hydrolase, subfamily IA, variant 3, putative	2.91992	NaN	0.126333	0.832341	NaN	1.3568	0.3506	0.161333	0.1	-0.161	0.331	-0.0535	-0.169204	-0.779497	-0.852005	1.25339	0.520267	0.19248	-0.317828	0.323282	0.274223	0.375695	1.23907	1.04948	0.48096	0.379712	2.8153	1.13131	1.71656	2.53374	2.12248	2.40532	2.24817	1.79197	2.63067	1.72723	1.31833	1.64614	2.14431	1.80866
TR051522	2-17	LOC_Os08g14580.1	Phosphoglycolate phosphatase; HAD-superfamily hydrolase, subfamily IA, variant 3, putative	1.17543	0.891869	1.01987	1.01823	0.973896	1.52509	2.43531	0.149333	0.2335	0.274	0.0135	-0.026	0.633007	-0.649227	-0.95815	0.952232	-2.21428	-0.361376	0.0951315	0.170761	0.0144182	-0.0479595	-0.277758	0.402098	0.277089	0.0141233	0.100011	0.548672	0.38187	0.715035	1.04901	0.815327	0.842461	0.281498	0.566639	0.376455	0.811043	0.942405	1.00211	1.14933
TR055133	2-18	LOC_Os10g32730.1	Phosphoglycolate phosphatase; putative glutamine synthetase	0.23688	NaN	NaN	NaN	NaN	NaN	NaN	NaN	NaN	NaN	NaN	NaN	NaN	NaN	NaN	NaN	NaN	NaN	NaN	NaN	NaN	NaN	NaN	NaN	NaN	NaN	NaN	NaN	NaN	NaN	NaN	NaN	NaN	NaN	NaN	NaN	NaN	NaN	NaN	NaN
TR033584	2-19	LOC_Os01g55310.1	Phosphoglycolate phosphatase; At4g21470	0.226439	0.217859	-0.0561341	0.0396356	0.380189	0.0130765	0.729776	0.180667	0.011	0.393	-0.1765	0.344	-0.213546	0.416855	0.582663	0.167938	-0.57788	0.0836694	0.176707	-0.0971318	-0.447285	-0.0587059	-0.845874	0.0637808	0.34844	-0.26079	-0.275818	0.307457	0.448714	-1.20108	-0.661372	-0.83707	-1.59813	-0.0636209	-0.8444	-0.587553	-0.508696	-0.77892	-0.462313	-0.240837
TR055991	2-20	LOC_Os06g01990.1	Phosphoglycolate phosphatase; HAD-superfamily hydrolase, subfamily IA, variant 3 containing protein, expressed	0.112493	NaN	NaN	NaN	NaN	NaN	NaN	NaN	NaN	NaN	NaN	NaN	NaN	NaN	NaN	NaN	NaN	NaN	NaN	NaN	NaN	NaN	NaN	NaN	NaN	NaN	NaN	NaN	NaN	NaN	NaN	NaN	NaN	NaN	NaN	NaN	NaN	NaN	NaN	NaN
TR050381	2-21	LOC_Os07g46520.1	Phosphoglycolate phosphatase; REG-2-like, HAD superfamily (subfamily IA) hydrolase, putative	2.00208	-0.271098	-0.120391	-0.492812	-0.231354	-0.164915	-1.27701	0.0566667	0.045	0.369	0.4755	1.4335	0.143538	-0.0191222	-0.169537	NaN	-4.43274	0.457312	0.975085	0.218831	0.384751	-0.183027	0.715748	0.539362	0.227027	0.237564	-0.0222457	0.982604	0.114441	0.580601	0.342117	0.528427	0.742748	0.661539	0.0329208	1.11209	1.13778	0.689452	0.741446	0.589202
TR043141	2-22	LOC_Os03g56310.1, LOC_Os03g56310.2	Phosphoglycolate phosphatase; putative N5'-nucleotidase	1.12405	0.585776	0.445876	1.47045	0.658661	0.978807	0.565024	0.0123333	0.3455	-0.4035	-0.2065	0.931	0.442394	0.991418	-0.951198	0.595085	1.04707	-0.37109	0.0251363	0.608646	0.0424824	0.202703	0.0679203	0.225684	0.409335	0.132009	1.11544	0.223287	1.13355	0.30105	0.307408	0.39294	0.633542	0.917146	0.543877	1.00546	0.0261858	-0.0920149	0.178926	0.587789
TR065017	2-23	LOC_Os12g08000.1	Phosphoglycolate phosphatase; Similar to cytosolic IMP-GMP specific 5'-nucleotidase, putative	-0.0311103	NaN	NaN	NaN	NaN	NaN	NaN	NaN	NaN	NaN	NaN	NaN	NaN	NaN	NaN	NaN	NaN	NaN	NaN	NaN	0.692694	0.351786	0.684226	-0.379352	-0.0805256	-0.640048	0.215218	0.57428	0.932792	0.131171	-0.375181	0.00153392	0.94797	-0.687909	0.665754	1.22819	0.169192	0.623043	-1.44087	-1.20495
TR071612	3-1	LOC_Os07g05820.1, LOC_Os07g05820.2, LOC_Os07g05820.3	Gycolate oxidase; FMN-dependent dehydrogenase	3.53999	3.71052	2.19588	2.9597	3.88685	4.11582	3.52182	0.132	-1.41	-0.912	-1.0195	-0.2295	0.39817	-0.570685	-0.0504788	0.291392	0.321493	0.170298	-0.1286	-0.0100179	-0.355445	-0.167641	1.01829	0.402652	0.206118	0.180007	1.86016	-0.0367421	2.05003	2.13225	2.52352	2.57156	2.41197	1.92009	1.98631	1.06671	0.627134	0.823169	1.26071	1.72918
TR043225	3-2	LOC_Os03g57220.1, LOC_Os03g57220.2	Glycolate oxidase	2.53881	2.8134	1.86706	2.08985	2.54243	2.72191	3.10267	-0.403	-0.9445	-0.35	-0.286	-0.7755	-1.4641	-1.09186	-1.30709	-1.54297	-1.08749	0.00628917	-0.0295702	0.00999136	-0.281105	-0.315024	-0.766521	0.737439	0.071526	0.21719	3.19429	-0.631942	2.74548	2.81295	2.3728	3.41508	3.3902	1.35395	1.90498	1.45485	1.08121	1.66458	1.16108	1.64345
TR051277	3-3	LOC_Os08g09860.1	Gycolate oxidase; Similar to (S)-2-hydroxy-acid oxidase (EC 1.1.3.15), peroxisomal - common tobacco (fragment)	-0.182355	-0.198224	0.433983	-0.127597	-0.187058	-0.426519	-0.939253	-0.624	0.623	0.6275	1.084	0.461	0.867215	0.97401	-0.219561	0.206627	0.213974	-0.139118	0.680419	0.0712778	0.401323	0.144316	0.408212	0.608035	0.071111	0.440063	0.276518	0.60163	-0.194688	-0.19282	-0.00528742	0.403182	0.538833	0.625082	-1.9179	0.31259	-2.46806	-0.196468	0.466894	-0.539603
TR050077	3-4	LOC_Os07g42440.1, LOC_Os07g42440.3	Gycolate oxidase	1.46593	-0.512018	-0.0798969	-0.268636	-0.111509	-0.437247	-0.448936	0.103667	0.5195	0.374	0.302	0.346	0.089915	-0.702099	0.175045	1.78228	1.49145	-2.41976	NaN	-0.908016	-0.0548495	-0.108456	-2.77938	0.469131	0.316643	0.0767475	-0.562562	1.78775	2.85725	3.41842	2.93727	2.38387	1.87599	1.00299	1.02515	0.652611	0.572309	0.322032	0.434998	2.81947
TR071638	3-5	LOC_Os07g08950.1, LOC_Os07g08950.2	Gycolate oxidase; D-lactate dehydrogenase 2, mitochondrial precursor, putative, expressed;FAD linked oxidases, C-terminal domain, putative	-2.31597	0.167431	-0.0555298	0.0250445	0.120131	-0.201598	0.546179	0.0816667	0.7795	0.495	0.3515	0.1575	-0.977532	-0.937115	-1.00079	-0.295613	1.08996	-0.0642832	-0.0315902	-0.0652252	0.122026	0.0915075	-0.106928	0.157948	0.177971	0.0319296	0.164622	-0.0675636	0.00594973	0.225803	0.00290663	0.281825	0.35116	0.363466	0.446462	0.114485	0.199885	0.29095	0.109997	-0.000112
TR071545	3-6	LOC_Os04g53210.1, LOC_Os04g53210.2, LOC_Os04g53210.3, LOC_Os04g53210.4	Gycolate oxidase	-2.79986	-0.443258	-0.424218	0.0707782	-0.232542	-1.27993	0.127749	0.219	-0.344	0.142	0.028	-0.046	-2.00629	-1.83205	-1.38775	-1.34025	-1.15139	-0.0761284	-0.0477543	-0.292421	0.0545838	-0.293676	0.383604	0.442691	-0.0869838	-0.0608936	-0.168616	1.48699	-0.609595	0.671968	1.1059	0.828589	0.933475	1.20495	0.567629	-0.0376229	-0.455964	-0.192793	-0.644481	-0.620229
TR036057	3-7	LOC_Os02g14090.1	Gycolate oxidase; Reticuline oxidase precursor, putative, expressed	0.300754	NaN	NaN	NaN	NaN	NaN	NaN	-0.084	0.2515	0.321	0.088	-0.272	1.85248	0.832806	0.571368	1.8068	-1.32881	-0.111994	0.577707	0.460934	-0.454414	-0.507862	-0.813026	0.512125	0.213647	0.355987	-0.571937	0.145484	0.725776	0.856272	0.761099	0.629932	0.273713	-0.26283	0.0717078	-0.0369509	-0.0614356	0.0478489	-0.0250377	0.145865
TR053027	_4	LOC_Os08g39300.3	Serine-glyoxylate aminotransferase, putative, expressed	1.99305	0.748062	0.237634	0.391327	-0.721979	0.414966	1.19236	0.0656667	0.659	0.0525	-0.122	-0.495	2.58665	0.827012	0.929959	1.81359	0.524238	1.43571	0.237363	0.141869	-0.0453345	-0.0615342	0.115643	0.36665	0.0730803	0.0380711	3.34343	-0.21073	4.57783	3.30011	2.98073	2.49813	2.41501	2.51372	1.36391	1.16133	0.71011	1.35662	1.44077	2.48759
TR071185	5-1	LOC_Os03g52840.1, LOC_Os03g52840.2, LOC_Os03g52840.3	Serine hydroxymethyltransferase, mitochondrial precursor, putative, expressed	3.49762	2.03676	0.932602	1.26076	0.50173	1.9302	1.53311	-0.101333	-2.6875	-2.559	-1.8045	-2.5075	0.418253	-0.455833	1.39655	-0.711772	0.0100643	-0.0375566	0.0165168	-0.181539	-0.108747	-0.0634588	-0.0463763	0.3267	0.172576	0.0640251	0.152934	-0.0106927	0.872801	1.00635	1.21253	1.23912	1.03549	0.360208	0.57385	0.493698	0.475206	0.578277	1.03103	1.39787
TR068610	5-2	LOC_Os11g26860.1	Serine hydroxymethyltransferase, mitochondrial precursor, putative, expressed	1.43532	0.229643	0.376352	0.481376	0.177622	0.129741	1.07295	0.0693333	-0.4675	-0.8125	-0.752	-0.791	0.106166	0.200756	-0.541313	-0.0488032	-0.319519	0.301501	-0.36485	-0.268526	0.0264886	-0.00994153	0.134418	0.562767	0.482596	0.261147	-0.439986	0.863951	0.556986	0.983317	0.921265	0.632632	0.455729	0.189384	0.19077	0.260481	0.818963	0.707436	0.833598	0.859526
TR034381	5-3	LOC_Os01g65410.1	Serine hydroxymethyltransferase, putative, expressed	0.900291	0.0835886	-0.20409	0.0264964	-0.103456	0.101778	0.644335	-0.150667	-0.3015	-0.3745	-0.1155	-0.2665	0.315723	0.312903	-0.535856	0.688811	0.129574	0.312698	0.9344	-0.0401891	0.473145	0.527307	-0.217669	-0.977081	-0.556445	-0.0523942	-0.214973	-0.410977	0.0867492	-0.550191	-0.45654	-0.553377	-0.479944	-0.0235	-0.429652	-0.333189	-0.465369	-0.968103	-0.929342	-0.759096
TR065765	5-4	LOC_Os12g22030.1, LOC_Os12g22030.2	Serine hydroxymethyltransferase, mitochondrial precursor, putative, expressed	0.704568	0.074542	0.206129	0.0758644	0.173725	-0.300773	0.924656	0.496	-0.2825	-0.6935	-0.8025	-0.921	-2.20646	-5.12692	-0.295772	-2.25328	-2.43341	0.476218	-0.552727	0.114335	0.0789081	-0.0968627	0.00095327	0.592054	0.528532	0.151502	-0.185759	-0.195931	-0.452259	0.210982	0.0757964	0.28447	0.318565	0.254014	0.333899	-0.0739626	-0.356386	-0.201376	-0.434699	-0.472599
TR072743	5-5	LOC_Os05g35440.1, LOC_Os05g35440.2	Serine hydroxymethyltransferase, mitochondrial precursor, putative, expressed	0.465243	0.266998	0.461118	0.175149	-0.0689212	0.220111	-0.0497193	-0.205	-0.1855	-0.096	0.0465	0.144	0.88518	0.309475	0.0617754	1.47945	0.325311	-0.0137997	0.210939	0.111058	0.279911	0.424187	1.14527	-0.41061	-0.511559	-0.190335	-0.03901	-0.754294	-0.254061	-0.522994	-0.624561	-0.26188	-0.217802	0.177596	-0.350724	-0.249881	-0.440288	0.0192968	-0.263847	-0.515512
TR055476	6-1	LOC_Os10g37180.1	Glycine decarboxylase subunit	2.95837	1.19836	1.06229	1.36891	1.78245	1.56905	1.15396	0.0726667	-2.361	-0.5975	-1.025	-0.541	0.740027	0.599046	0.0443554	2.28112	0.74398	1.04495	-0.0766007	0.010907	-0.0458493	-0.644785	-0.69376	0.628659	0.362589	0.146314	4.39135	1.04638	2.93179	3.28992	3.13099	2.97033	2.79293	1.40274	2.05299	2.04115	2.18449	2.8452	3.78633	3.87871
TR035604	6-2	LOC_Os02g07410.1, LOC_Os02g07410.2	Glycine decarboxylase; Glycine cleavage system H protein, mitochondrial precursor, putative, expressed	0.659624	-0.661502	0.323307	0.00201536	-0.191802	-0.724031	0.270706	0.835667	-0.903	-0.5195	-0.147	-0.267	0.732334	-1.56123	NaN	-0.178076	-3.32193	-0.400138	0.42413	0.824952	-0.378628	-0.0411436	-0.190241	0.446047	0.347903	-0.0557899	-0.66813	1.86607	0.117185	0.70177	0.374101	0.491537	0.378289	-0.407884	0.288171	0.392329	0.708839	0.504151	0.323896	0.205363
TR058721	6-3	LOC_Os06g45670.1	Gycine decarboxylase; Glycine cleavage system H protein 1, mitochondrial precursor, putative, expressed	-0.638166	NaN	NaN	NaN	NaN	NaN	NaN	NaN	NaN	NaN	NaN	NaN	NaN	NaN	NaN	NaN	NaN	NaN	NaN	NaN	0.252937	0.258211	0.795156	0.678485	0.41785	0.147667	-0.332101	1.54213	-0.575584	-0.220813	-0.650487	-0.399133	-0.276348	-0.218417	-0.174664	0.128554	-0.023521	0.23476	0.210414	-0.168058
TR035110	7-1	LOC_Os02g01150.1, LOC_Os02g01150.2, LOC_Os02g01150.3, LOC_Os02g01150.4, LOC_Os02g01150.5	D-isomer specific 2-hydroxyacid dehydrogenase, NAD binding domain, putative	3.66158	2.78155	1.74516	1.42706	2.19806	2.15671	1.58888	0.524333	0.2355	-0.0755	-0.3795	-0.3225	5.3898	6.33103	1.46867	4.24554	0.578074	0.0256533	2.1657	0.0626498	-0.102143	0.200042	0.0916622	0.278077	0.0742609	0.242426	3.92366	-0.00790579	2.45513	2.47423	2.74767	2.51691	2.24303	1.34229	1.41764	1.01138	0.679674	1.5447	2.33373	2.69383
TR059007	7-2	LOC_Os06g49520.1	D-isomer specific 2-hydroxyacid dehydrogenases, putative, expressed	0.677909	-0.245176	-0.201813	-0.480427	-0.145614	-0.298763	-1.2177	-0.159	-0.015	-0.0775	-0.2035	-0.2285	0.29065	0.72003	0.774099	0.79641	-1.24938	-0.535081	-0.0539165	0.0538709	0.338448	0.586803	0.552818	0.980268	0.313158	0.184107	0.476399	0.538528	0.313005	0.747764	0.806491	0.749778	1.15386	0.964627	0.368236	-0.117894	-0.210917	-0.215531	-0.268274	0.144837
TR030891	7-3	LOC_Os01g12830.1	D-isomer specific 2-hydroxyacid dehydrogenase, NAD binding domain containing protein, expressed	1.13399	1.31728	1.22545	1.17819	1.00262	0.396155	1.78391	0.081	-0.385	-0.2485	-0.2265	-0.048	0.27037	-0.305305	-0.901576	-0.459803	-0.0903904	-0.426966	-0.72717	0.29952	0.42026	0.514282	0.140812	-0.530965	-0.441655	0.00695841	-0.173931	-0.239138	0.98313	0.403017	0.224196	0.43063	0.608699	0.777515	0.242312	-0.0312354	0.278702	0.413075	0.620322	0.597702
TR043851	7-4	LOC_Os04g01600.1, LOC_Os04g01600.2	D-isomer specific 2-hydroxyacid dehydrogenase, NAD binding domain containing protein, expressed	0.960046	-0.948075	-1.02288	NaN	-0.288964	NaN	NaN	-0.00233333	0.1445	0.2215	0.5305	0.4035	1.13328	-0.213598	-0.993037	1.09452	0.254277	0.845421	-0.219049	0.473438	-0.718127	-1.23203	-0.54009	0.808609	0.0911559	-0.0941263	0.0933994	1.387	2.91935	3.95654	4.22984	3.71051	3.87554	3.07527	2.86214	4.05612	4.55183	4.74032	3.42484	4.09985
TR030892	7-5	LOC_Os01g12830.2	D-isomer specific 2-hydroxyacid dehydrogenase, NAD binding domain, putative	0.683288	NaN	NaN	NaN	NaN	NaN	NaN	NaN	NaN	NaN	NaN	NaN	NaN	NaN	NaN	NaN	NaN	NaN	NaN	NaN	0.420093	0.513415	-0.0277476	-0.681285	0.450037	-0.0470406	0.537384	0.129335	0.295219	0.507323	0.0259639	-0.362997	-0.0250617	0.297967	0.622826	0.609983	-0.181083	-0.696506	-0.654376	-0.199275
TR048540	7-6	LOC_Os07g16040.1	D-isomer specific 2-hydroxyacid dehydrogenase, NAD binding domain containing protein, expressed	0.357547	-0.512922	-0.0506548	-0.354224	0.0776027	-0.619223	-0.0607622	0.0926667	-0.0595	0.432	0.845	0.888	-0.855772	-0.149557	0.231944	-0.49595	-1.37198	-0.0861347	-0.0699445	-0.506096	0.402218	0.268908	-2.48603	0.344514	0.41494	0.0526805	-0.11138	0.444476	-0.376793	0.556603	0.434587	0.448294	0.24363	-0.0313885	0.263371	-0.0116391	0.0611113	0.417301	0.835542	0.922335
TR043854	7-7	LOC_Os04g01660.1	D-isomer specific 2-hydroxyacid dehydrogenase, NAD binding domain containing protein, expressed	-0.0106812	NaN	NaN	NaN	NaN	NaN	NaN	NaN	NaN	NaN	NaN	NaN	NaN	NaN	NaN	NaN	NaN	NaN	NaN	NaN	NaN	NaN	NaN	NaN	NaN	NaN	NaN	NaN	NaN	NaN	NaN	NaN	NaN	NaN	NaN	NaN	NaN	NaN	NaN	NaN
TR043855	7-8	LOC_Os04g01674.1	D-isomer specific 2-hydroxyacid dehydrogenase, NAD binding domain containing protein, expressed	-0.0141176	1.08834	NaN	0.400954	1.86006	0.858801	0.293709	-1.75467	-0.682	0.1255	-0.0645	0.4235	-1.65039	-1.26404	-2.98586	-1.38991	-0.909227	-0.0807926	-0.155989	-0.333374	-0.408031	-0.159135	-0.918324	0.398092	-0.0122262	0.213573	-0.669168	0.0511044	1.58374	0.949292	1.00039	0.771463	0.593203	-0.121476	-0.0404185	-0.380115	-0.353232	-0.63531	-0.521193	0.568926
TR043853	7-9	LOC_Os04g01650.1	D-isomer specific 2-hydroxyacid dehydrogenase, NAD binding domain, putative	-0.286983	1.05917	1.34	1.22566	1.37867	NaN	1.21203	0.288	0.132	-0.2095	0.3895	0.808	0.505877	-2.30045	-0.76508	-0.608259	-1.95456	0.946367	NaN	-0.023531	-0.493842	-0.138464	-0.212936	0.885996	0.271431	0.169915	-0.19677	1.35493	2.0317	0.551328	0.487677	1.32829	0.9577	0.790669	0.322773	1.48697	0.538486	0.689308	0.189668	-0.0492051
TR052677	7-10	LOC_Os08g34570.1	D-isomer specific 2-hydroxyacid dehydrogenase, catalytic domain, putative	-0.00421906	NaN	NaN	NaN	NaN	NaN	NaN	NaN	NaN	NaN	NaN	NaN	NaN	NaN	NaN	NaN	NaN	NaN	NaN	NaN	0.122648	0.324089	0.1152	-0.20319	1.28182	0.517204	-0.209891	0.156069	-0.320233	-0.359273	-0.320937	0.684783	0.844642	0.861533	0.115003	-0.00331197	0.285071	-0.468884	-1.29859	-1.33076
TR033074	_8	LOC_Os01g48990.1, LOC_Os01g48990.2	Glycerate kinase; KinaseC630.09c,putative,expressed	2.83294	1.41352	0.232857	0.92388	0.595099	1.05301	2.16005	-1.05633	-0.754	-0.6855	-0.5365	-0.143	-0.249192	-0.0319661	-0.705102	-0.139578	-0.250206	0.0853219	0.240299	-0.108165	-0.7628	-0.463541	0.74732	0.457542	0.292993	0.195039	1.07121	-0.366314	1.19727	2.37901	2.2181	2.71178	2.61328	2.15019	1.56763	1.46351	1.16092	1.20117	0.838466	0.772556
